# Supplementary material for: Single-cell ATAC and RNA sequencing reveal pre-existing and persistent cells associated with prostate cancer relapse
Source: Nat Commun. 2021 Sep 6;12:5307. doi: 10.1038/s41467-021-25624-1 (PMC8421417; doi:10.1038/s41467-021-25624-1)
Supplement: Supplementary file 4 — Supplementary Data 1 [file 41467_2021_25624_MOESM4_ESM.xlsx]

## Sheet: 1. scATAC-seq cluster DARs
Supplementary Data 1. Single-cell ATAC sequencing. 1) Set of differentially accessible chromatin regions (DARs) in each scATAC-seq cluster (compared to all other clusters), referred to as marker differentially accessible regions. The regions are annotated with their nearest gene. 2-5) Set of DARs in each scATAC-seq cluster in each sample, compared to all other clusters in the sample. 6-8) Sets of…
DAR information and statistics
Cluster	Chromatin region	Proportion accessible in cluster	Proportion accessible in all other clusters	Average log-fold change	p-value	Adjusted p-value	Gene symbol	Gene coordinates	Distance to DAR
1	chr12:38555506-38557150	0.11	0.062	0.354768	1.30563e-21	1.18539e-16	CPNE8	chr12:38646822-38907430	89671
1	chr12:17062123-17063117	0.115	0.064	0.361058	1.66529e-21	1.51193e-16	LMO3	chr12:16548373-16610594	451528
1	chr11:125887362-125888591	0.156	0.1	0.254302	2.28854e-20	2.07779e-15	HYLS1	chr11:125883614-125900648	0
1	chr12:64593084-64595099	0.118	0.069	0.307401	1.09599e-17	9.95063e-13	RASSF3	chr12:64507001-64697567	0
1	chr12:82756064-82757911	0.111	0.073	0.283008	8.36631e-15	7.59586e-10	TMTC2	chr12:82686880-83134870	0
1	chr12:126163779-126164506	0.103	0.067	0.250204	1.42777e-13	1.29628e-08	RP4-809F18.1	chr12:126191263-126361065	26756
1	chr2:14634240-14635942	0.105	0.07	0.255385	2.2627e-11	2.05432e-06	FAM84A	chr2:14632686-14650814	0
2	chr8:133565860-133566043	0.31	0.236	0.272325	5.58182e-38	5.06779e-33	ST3GAL1	chr8:133454848-133571940	0
2	chr8:133557985-133558464	0.309	0.239	0.269166	1.03886e-36	9.43189e-32	ST3GAL1	chr8:133454848-133571940	0
2	chr8:133545183-133546647	0.326	0.266	0.260754	7.07517e-36	6.42362e-31	ST3GAL1	chr8:133454848-133571940	0
2	chr8:133559172-133560003	0.315	0.254	0.262741	8.30785e-35	7.54278e-30	ST3GAL1	chr8:133454848-133571940	0
2	chr8:133562254-133565349	0.334	0.286	0.256185	1.46812e-34	1.33292e-29	ST3GAL1	chr8:133454848-133571940	0
2	chr7:50720274-50720687	0.188	0.179	0.282377	1.39977e-21	1.27086e-16	GRB10	chr7:50590063-50793462	0
2	chr7:50706310-50706813	0.19	0.184	0.280336	6.11754e-21	5.55417e-16	GRB10	chr7:50590063-50793462	0
2	chr7:50708278-50708848	0.191	0.186	0.273267	7.87844e-21	7.15292e-16	GRB10	chr7:50590063-50793462	0
2	chr7:50721226-50722236	0.193	0.199	0.260832	1.40187e-18	1.27277e-13	GRB10	chr7:50590063-50793462	0
2	chr7:50714860-50715787	0.191	0.199	0.253017	1.79862e-18	1.63299e-13	GRB10	chr7:50590063-50793462	0
2	chr7:50710758-50711539	0.195	0.2	0.263938	5.15216e-18	4.6777e-13	GRB10	chr7:50590063-50793462	0
2	chr7:50718561-50719574	0.197	0.203	0.258606	1.03289e-17	9.37774e-13	GRB10	chr7:50590063-50793462	0
2	chr7:50670701-50671102	0.118	0.127	0.258146	3.32995e-15	3.02329e-10	GRB10	chr7:50590063-50793462	0
3	chr5:172636966-172637580	0.138	0.023	0.917588	2.54057e-47	2.30661e-42	NEURL1B	chr5:172641266-172691540	3685
3	chr5:127934648-127935747	0.312	0.117	0.49301	1.18952e-46	1.07998e-41	CCDC192	chr5:127703389-127941634	0
3	chr3:71025334-71027602	0.378	0.161	0.422284	1.21121e-46	1.09967e-41	FOXP1	chr3:70954693-71583989	0
3	chr8:18957118-18958147	0.37	0.157	0.395747	1.07706e-44	9.77873e-40	PSD3	chr8:18527301-19084730	0
3	chr10:5488362-5489251	0.195	0.053	0.660936	4.61301e-41	4.1882e-36	CALML5	chr10:5498697-5499555	9445
3	chr3:183911893-183913485	0.215	0.069	0.536063	4.27939e-38	3.8853e-33	ABCC5	chr3:183919934-184018015	6448
3	chr10:103240359-103242777	0.439	0.219	0.315749	2.84e-37	2.57846e-32	RPEL1	chr10:103245887-103248016	3109
3	chr10:5493580-5494330	0.16	0.041	0.704632	4.14406e-37	3.76244e-32	CALML5	chr10:5498697-5499555	4366
3	chr15:51994687-51995871	0.27	0.102	0.421105	1.33735e-35	1.21419e-30	MAPK6	chr15:51952106-52067372	0
3	chr8:128176519-128177625	0.296	0.123	0.428467	2.87869e-35	2.61359e-30	AC026248.1	chr8:128118011-128118385	58133
3	chr7:22361369-22362372	0.338	0.148	0.348344	6.6324e-35	6.02162e-30	RAPGEF5	chr7:22118238-22357144	4224
3	chr20:3806733-3808538	0.209	0.064	0.525753	1.2392e-34	1.12508e-29	CDC25B	chr20:3786772-3806121	611
3	chr9:26681850-26683449	0.041	0.135	-0.447501	1.53959e-34	1.3978e-29	CAAP1	chr9:26840685-26892804	157235
3	chr1:45348590-45349822	0.371	0.168	0.332566	7.02823e-34	6.381e-29	TESK2	chr1:45343883-45491166	0
3	chr1:202086830-202087490	0.282	0.106	0.415596	9.49815e-34	8.62346e-29	GPR37L1	chr1:202122858-202133592	35367
3	chr9:114779013-114779985	0.225	0.079	0.475206	1.0769e-33	9.7773e-29	TNFSF15	chr9:114784635-114806126	4649
3	chr10:103793626-103794914	0.35	0.159	0.349577	1.14694e-33	1.04132e-28	SH3PXD2A	chr10:103594027-103855543	0
3	chr16:23324429-23325396	0.337	0.151	0.324412	1.53386e-33	1.3926e-28	SCNN1B	chr16:23278231-23381299	0
3	chr5:10288311-10289830	0.394	0.189	0.321994	1.66142e-33	1.50842e-28	CMBL	chr5:10275875-10308026	0
3	chr4:76127558-76128455	0.055	0.155	-0.437117	3.25147e-33	2.95204e-28	NUP54	chr4:76114659-76148515	0
3	chr3:55620404-55621228	0.046	0.135	-0.43615	6.4293e-32	5.83722e-27	ERC2	chr3:55508308-56468363	0
3	chr8:94967704-94968875	0.389	0.185	0.299036	9.36996e-32	8.50708e-27	NDUFAF6	chr8:94895767-95116455	0
3	chr9:98145885-98147116	0.284	0.121	0.385293	1.12454e-31	1.02098e-26	CORO2A	chr9:98120975-98192640	0
3	chr11:27173261-27174616	0.363	0.183	0.304812	1.82435e-31	1.65634e-26	BBOX1	chr11:27040725-27127809	45451
3	chr5:51860365-51861148	0.043	0.13	-0.442653	1.98691e-31	1.80394e-26	ISL1	chr5:51383391-51394738	465626
3	chr4:68864226-68865867	0.434	0.222	0.259691	2.87241e-31	2.60789e-26	UGT2B10	chr4:68815993-68831196	33029
3	chr1:206895234-206896372	0.327	0.145	0.347615	3.73517e-31	3.3912e-26	IL24	chr1:206897443-206904139	1070
3	chr1:109959602-109961182	0.373	0.178	0.299448	4.60631e-31	4.18211e-26	AHCYL1	chr1:109984686-110023741	23503
3	chr10:119025014-119027226	0.39	0.193	0.30045	5.24894e-31	4.76556e-26	NANOS1	chr10:119029716-119033732	2489
3	chr9:64059993-64061896	0.06	0.143	-0.414212	1.11921e-30	1.01614e-25	ANKRD20A4	chr9:64369394-64413142	307497
3	chr14:23694063-23695059	0.243	0.092	0.429061	1.56943e-30	1.4249e-25	DHRS2	chr14:23630115-23645639	48423
3	chr6:109336146-109337376	0.395	0.202	0.294092	2.05968e-30	1.87e-25	CD164	chr6:109366514-109382457	29137
3	chr7:140912778-140913951	0.371	0.18	0.277169	4.87755e-30	4.42838e-25	BRAF	chr7:140719327-140924764	0
3	chr1:54015918-54017057	0.402	0.207	0.299504	1.19514e-29	1.08508e-24	LDLRAD1	chr1:54007299-54018186	0
3	chr7:90411129-90413332	0.31	0.149	0.374616	1.222e-29	1.10947e-24	CLDN12	chr7:90383721-90513402	0
3	chr5:135134832-135136262	0.282	0.115	0.372859	2.0846e-29	1.89263e-24	PITX1	chr5:135027735-135034813	100018
3	chr7:107505934-107507317	0.378	0.184	0.290375	2.89403e-29	2.62751e-24	COG5	chr7:107201555-107564514	0
3	chr9:33795152-33796239	0.172	0.053	0.539367	3.02566e-29	2.74702e-24	PRSS3	chr9:33750466-33799231	0
3	chr3:37594954-37595924	0.338	0.159	0.288687	3.60759e-29	3.27537e-24	ITGA9	chr3:37452115-37823514	0
3	chr5:16735871-16737009	0.374	0.184	0.290178	3.71932e-29	3.37681e-24	MYO10	chr5:16661914-16936276	0
3	chr1:156571214-156573036	0.235	0.087	0.421317	7.22463e-29	6.55931e-24	IQGAP3	chr1:156525405-156572604	0
3	chr15:48393508-48394631	0.242	0.097	0.415098	7.55491e-29	6.85918e-24	FBN1	chr15:48408306-48645849	13674
3	chr3:5264833-5265894	0.066	0.158	-0.384123	8.47012e-29	7.6901e-24	EDEM1	chr3:5187646-5219957	44875
3	chr3:97957284-97958680	0.378	0.199	0.283992	1.14094e-28	1.03587e-23	MINA	chr3:97941818-97972457	0
3	chr9:113480697-113482025	0.347	0.184	0.317853	1.41467e-28	1.28439e-23	RGS3	chr9:113444731-113597743	0
3	chr1:202022919-202023487	0.136	0.034	0.630996	1.46992e-28	1.33456e-23	ELF3	chr1:202007945-202017188	5730
3	chr11:57798815-57799773	0.44	0.241	0.260272	1.79876e-28	1.63312e-23	CTNND1	chr11:57753243-57819546	0
3	chr5:74538130-74538673	0.107	0.023	0.727867	1.98315e-28	1.80052e-23	ENC1	chr5:74627406-74641424	88732
3	chr3:149386469-149387299	0.206	0.07	0.471627	2.11528e-28	1.92048e-23	TM4SF1	chr3:149369022-149377865	8603
3	chr3:157274451-157275368	0.041	0.125	-0.398436	6.40507e-28	5.81523e-23	VEPH1	chr3:157259742-157533619	0
3	chr4:76703674-76705213	0.278	0.118	0.350541	1.02558e-27	9.31139e-23	SHROOM3	chr4:76435100-76783253	0
3	chr7:30429108-30430984	0.266	0.109	0.367597	1.80591e-27	1.63961e-22	NOD1	chr7:30424527-30478784	0
3	chr17:59842345-59848216	0.448	0.242	0.256691	2.86898e-27	2.60478e-22	VMP1	chr17:59707192-59842255	89
3	chr1:84253897-84254437	0.12	0.028	0.702654	3.4268e-27	3.11123e-22	PRKACB	chr1:84078062-84238498	15398
3	chr3:132218376-132219655	0.041	0.113	-0.407039	5.05059e-27	4.58548e-22	CPNE4	chr3:131533555-132285410	0
3	chr16:70750866-70751955	0.265	0.107	0.366586	2.01575e-26	1.83012e-21	VAC14	chr16:70687439-70801161	0
3	chr20:369988-372322	0.173	0.059	0.520784	2.79661e-26	2.53907e-21	TRIB3	chr20:362835-397559	0
3	chr3:93838729-93840057	0.048	0.137	-0.407248	3.28863e-26	2.98578e-21	PROS1	chr3:93873033-93974066	32975
3	chr17:57903027-57903796	0.19	0.066	0.463495	3.36005e-26	3.05063e-21	CUEDC1	chr17:57861243-57955323	0
3	chr14:66932093-66933034	0.244	0.099	0.39012	4.52486e-26	4.10816e-21	GPHN	chr14:66507407-67181803	0
3	chr3:53269826-53270741	0.258	0.114	0.357071	6.74706e-26	6.12573e-21	DCP1A	chr3:53283428-53347610	12686
3	chr16:48164791-48166466	0.419	0.23	0.258383	6.81544e-26	6.1878e-21	ABCC11	chr16:48166910-48247568	443
3	chr1:205477413-205478602	0.262	0.115	0.379805	6.97241e-26	6.33032e-21	LEMD1	chr1:205381378-205457091	20321
3	chr5:15008384-15010086	0.193	0.07	0.449868	1.13642e-25	1.03177e-20	ANKH	chr5:14704804-14871778	136605
3	chr1:202236262-202237549	0.224	0.088	0.390482	1.16929e-25	1.06161e-20	LGR6	chr1:202193901-202319781	0
3	chr12:69359236-69360666	0.323	0.153	0.308084	1.21723e-25	1.10514e-20	YEATS4	chr12:69359703-69390796	0
3	chr8:42316278-42317675	0.36	0.189	0.270732	1.368e-25	1.24202e-20	IKBKB	chr8:42271302-42332653	0
3	chr2:207847443-207848651	0.23	0.104	0.374591	1.38456e-25	1.25706e-20	PLEKHM3	chr2:207821288-208025560	0
3	chr20:36481396-36482651	0.354	0.175	0.292694	2.08531e-25	1.89328e-20	DLGAP4	chr20:36306336-36528637	0
3	chr7:105647420-105650849	0.409	0.218	0.267916	2.88469e-25	2.61904e-20	ATXN7L1	chr7:105605067-105876604	0
3	chr1:220906497-220907584	0.243	0.099	0.368409	3.41466e-25	3.1002e-20	HLX	chr1:220879400-220885059	21437
3	chr1:84847122-84848255	0.233	0.097	0.382357	3.97139e-25	3.60567e-20	LPAR3	chr1:84811602-84893213	0
3	chr5:168347688-168348796	0.273	0.117	0.317132	4.6187e-25	4.19336e-20	WWC1	chr5:168291651-168472303	0
3	chr11:47214436-47216845	0.289	0.138	0.330837	4.64473e-25	4.217e-20	DDB2	chr11:47214465-47239240	0
3	chr3:24137692-24138672	0.189	0.067	0.447729	5.49193e-25	4.98617e-20	THRB	chr3:24117160-24495282	0
3	chr8:100416905-100417848	0.2	0.078	0.440989	5.98088e-25	5.4301e-20	RNF19A	chr8:100257060-100336218	80686
3	chr10:5950023-5951563	0.294	0.14	0.324051	8.2521e-25	7.49217e-20	IL15RA	chr10:5943639-5978187	0
3	chr8:42289825-42291143	0.285	0.129	0.292953	9.09208e-25	8.25479e-20	IKBKB	chr8:42271302-42332653	0
3	chr9:86054114-86055629	0.227	0.093	0.38308	9.72354e-25	8.8281e-20	GOLM1	chr9:86026146-86100173	0
3	chr6:143157972-143159433	0.231	0.092	0.37225	9.8141e-25	8.91032e-20	AIG1	chr6:143060496-143340304	0
3	chr20:25237692-25238289	0.199	0.072	0.44726	1.07622e-24	9.77112e-20	PYGB	chr20:25248069-25298014	9779
3	chr18:58417488-58418466	0.169	0.059	0.525311	1.20944e-24	1.09806e-19	NEDD4L	chr18:58044367-58401540	15947
3	chr14:32509447-32510369	0.241	0.099	0.358887	1.69721e-24	1.54091e-19	AKAP6	chr14:32329273-32837681	0
3	chr1:225453674-225455110	0.293	0.133	0.324766	3.37864e-24	3.0675e-19	LBR	chr1:225401502-225428925	24748
3	chr1:155983305-155984737	0.169	0.057	0.472157	9.80227e-24	8.89958e-19	ARHGEF2	chr1:155946851-156007070	0
3	chr13:99907805-99908831	0.292	0.139	0.29402	1.45674e-23	1.32259e-18	CLYBL	chr13:99606669-99897134	10670
3	chr5:172659100-172660730	0.292	0.133	0.282786	1.47794e-23	1.34183e-18	NEURL1B	chr5:172641266-172691540	0
3	chr11:19240226-19241850	0.335	0.169	0.266919	1.90744e-23	1.73179e-18	E2F8	chr11:19224063-19241620	0
3	chr4:37647882-37648816	0.366	0.183	0.253386	1.92992e-23	1.7522e-18	RELL1	chr4:37590800-37686376	0
3	chr3:3685473-3687420	0.087	0.166	-0.33075	2.54229e-23	2.30817e-18	SUMF1	chr3:3700814-4467281	13393
3	chr5:154519237-154519920	0.132	0.038	0.542286	2.9118e-23	2.64365e-18	HAND1	chr5:154474972-154478264	40972
3	chr18:73625743-73627258	0.1	0.185	-0.30068	3.08439e-23	2.80035e-18	FBXO15	chr18:74073353-74147865	446094
3	chr11:45736337-45736979	0.143	0.042	0.518606	3.1035e-23	2.8177e-18	SLC35C1	chr11:45804072-45813015	67092
3	chr18:23330757-23331960	0.343	0.176	0.262718	3.17329e-23	2.88106e-18	TMEM241	chr18:23197144-23437961	0
3	chr14:75458990-75459782	0.234	0.094	0.351793	3.43687e-23	3.12037e-18	JDP2	chr14:75427716-75474111	0
3	chr5:165027901-165029972	0.057	0.132	-0.350709	3.56357e-23	3.2354e-18	MAT2B	chr5:163503114-163519336	1508564
3	chr3:23740388-23741619	0.154	0.052	0.475851	4.27056e-23	3.87728e-18	UBE2E1	chr3:23805903-23891316	64283
3	chr13:44758847-44760671	0.298	0.136	0.316263	5.04216e-23	4.57783e-18	NUFIP1	chr13:44939249-44989483	178577
3	chr8:3179801-3181117	0.041	0.111	-0.396998	5.11491e-23	4.64387e-18	CSMD1	chr8:2935353-4994972	0
3	chr1:207002550-207005844	0.371	0.192	0.252826	5.43273e-23	4.93243e-18	C1orf116	chr1:207018521-207032756	12676
3	chr5:143182532-143183971	0.257	0.118	0.304409	7.557e-23	6.86108e-18	ARHGAP26	chr5:142770384-143229011	0
3	chr18:12599271-12600215	0.206	0.079	0.400898	8.6588e-23	7.86141e-18	SPIRE1	chr18:12446512-12658134	0
3	chr17:50661732-50662392	0.194	0.068	0.41346	9.00018e-23	8.17136e-18	ABCC3	chr17:50634777-50692252	0
3	chr14:81302668-81303780	0.178	0.062	0.41339	9.79218e-23	8.89042e-18	STON2	chr14:81260656-81436465	0
3	chr10:119000545-119001211	0.154	0.048	0.478671	9.85607e-23	8.94842e-18	NANOS1	chr10:119029716-119033732	28504
3	chr15:35308523-35309342	0.04	0.109	-0.4349	1.12419e-22	1.02066e-17	DPH6	chr15:35217345-35546193	0
3	chr10:103548729-103549673	0.147	0.05	0.551654	1.17922e-22	1.07063e-17	NEURL1	chr10:103493979-103592552	0
3	chr8:74734626-74735513	0.043	0.106	-0.374427	1.21551e-22	1.10357e-17	PI15	chr8:74824537-74855029	89023
3	chr7:16492450-16494155	0.245	0.108	0.326951	1.26512e-22	1.14861e-17	SOSTDC1	chr7:16461481-16530580	0
3	chr6:136610138-136610748	0.221	0.091	0.399451	1.48718e-22	1.35023e-17	MAP3K5	chr6:136557047-136792518	0
3	chr12:52650407-52651459	0.088	0.161	-0.327644	1.52431e-22	1.38394e-17	KRT2	chr12:52644558-52652164	0
3	chr7:36161527-36162722	0.207	0.089	0.37492	1.90211e-22	1.72694e-17	EEPD1	chr7:36153149-36301543	0
3	chr20:401658-402381	0.167	0.053	0.438701	1.97401e-22	1.79222e-17	TRIB3	chr20:362835-397559	4098
3	chr5:91314180-91314767	0.146	0.046	0.506602	2.13256e-22	1.93618e-17	ARRDC3	chr5:91368724-91383359	53956
3	chr3:159786893-159787824	0.212	0.084	0.364876	2.15334e-22	1.95504e-17	SCHIP1	chr3:159273821-159896774	0
3	chr11:59012607-59013381	0.231	0.098	0.354925	2.31925e-22	2.10567e-17	GLYATL1	chr11:58905398-59043527	0
3	chr1:222684599-222686072	0.085	0.16	-0.297541	2.70957e-22	2.46004e-17	AIDA	chr1:222668013-222713210	0
3	chr12:52278401-52281287	0.367	0.19	0.264569	2.74742e-22	2.49441e-17	KRT86	chr12:52249300-52309163	0
3	chr2:168480102-168481499	0.227	0.095	0.353105	3.24297e-22	2.94432e-17	CERS6	chr2:168455862-168775137	0
3	chr5:80184224-80185077	0.154	0.051	0.453949	3.38826e-22	3.07623e-17	SERINC5	chr5:80111651-80256079	0
3	chr6:154474675-154475595	0.182	0.067	0.400014	3.64919e-22	3.31313e-17	CNKSR3	chr6:154387504-154510659	0
3	chr13:50575991-50576648	0.127	0.038	0.48748	4.40099e-22	3.99571e-17	DLEU1	chr13:50082171-50723236	0
3	chrX:154540714-154543194	0.345	0.173	0.263592	4.53371e-22	4.1162e-17	IKBKG	chrX:154541199-154565046	0
3	chr3:133742253-133743424	0.165	0.063	0.457388	5.07447e-22	4.60717e-17	TF	chr3:133745956-133779006	2531
3	chr2:120469960-120471084	0.269	0.121	0.302559	5.2195e-22	4.73883e-17	INHBB	chr2:120346143-120351808	118151
3	chr10:110430712-110431302	0.218	0.086	0.366617	8.16781e-22	7.41564e-17	DUSP5	chr10:110497838-110511544	66535
3	chr8:38959580-38960223	0.155	0.055	0.417543	8.30913e-22	7.54394e-17	PLEKHA2	chr8:38901235-38973909	0
3	chr3:183295033-183296218	0.209	0.088	0.371235	9.58897e-22	8.70593e-17	B3GNT5	chr3:183253244-183298504	0
3	chr8:127831301-127832345	0.288	0.141	0.295146	1.05972e-21	9.62126e-17	MYC	chr8:127735434-127741434	89866
3	chr16:19432301-19432930	0.126	0.038	0.505618	1.45674e-21	1.32259e-16	TMC5	chr16:19410496-19499113	0
3	chr5:68417300-68420206	0.063	0.129	-0.331425	1.69183e-21	1.53603e-16	PIK3R1	chr5:68215720-68301821	115478
3	chr13:98482810-98485377	0.327	0.16	0.251663	1.88814e-21	1.71427e-16	STK24	chr13:98445185-98577940	0
3	chr5:154394193-154394935	0.174	0.067	0.40954	1.92735e-21	1.74986e-16	GALNT10	chr5:154190730-154420984	0
3	chr2:207257597-207259359	0.337	0.178	0.260326	1.94282e-21	1.7639e-16	KLF7	chr2:207074137-207167267	90329
3	chr20:38599285-38600155	0.177	0.067	0.440552	1.9719e-21	1.79031e-16	ARHGAP40	chr20:38601934-38651035	1778
3	chr10:111915722-111916822	0.047	0.113	-0.404452	1.99814e-21	1.81413e-16	GPAM	chr10:112149864-112215377	233041
3	chr4:82491032-82492377	0.32	0.17	0.263743	2.08993e-21	1.89747e-16	TMEM150C	chr4:82483170-82562357	0
3	chr10:66860308-66861286	0.051	0.123	-0.367668	2.66076e-21	2.41573e-16	CTNNA3	chr10:65912518-67696169	0
3	chr4:76665005-76665866	0.138	0.047	0.463176	3.88766e-21	3.52965e-16	SHROOM3	chr4:76435100-76783253	0
3	chr4:76526307-76527151	0.21	0.086	0.372688	4.34807e-21	3.94766e-16	SHROOM3	chr4:76435100-76783253	0
3	chr5:59548568-59549502	0.236	0.104	0.308734	4.3795e-21	3.97619e-16	PDE4D	chr5:58969038-60522120	0
3	chr8:102685436-102686430	0.33	0.168	0.264281	4.68464e-21	4.25324e-16	KLF10	chr8:102648779-102655902	29533
3	chr10:111579229-111580367	0.088	0.158	-0.319221	4.75628e-21	4.31827e-16	ADRA2A	chr10:111077163-111080907	498321
3	chr17:54813802-54814882	0.145	0.049	0.485371	4.99772e-21	4.53748e-16	TOM1L1	chr17:54899387-54961956	84504
3	chr8:38063766-38064781	0.229	0.099	0.331296	5.37335e-21	4.87852e-16	EIF4EBP1	chr8:38030341-38060365	3400
3	chr1:176911659-176912800	0.045	0.107	-0.391813	6.36616e-21	5.7799e-16	ASTN1	chr1:176857302-177164973	0
3	chr11:111309081-111310626	0.316	0.17	0.253505	8.04358e-21	7.30285e-16	COLCA2	chr11:111298546-111308735	345
3	chr10:75739336-75740572	0.047	0.113	-0.370943	9.42246e-21	8.55475e-16	C10orf11	chr10:75431453-76560167	0
3	chr11:78168045-78169376	0.148	0.056	0.454309	1.05674e-20	9.59422e-16	KCTD21	chr11:78171249-78188822	1872
3	chr12:53780179-53781821	0.047	0.104	-0.339238	1.15098e-20	1.04499e-15	CALCOCO1	chr12:53708517-53727745	52433
3	chr11:77299399-77299989	0.118	0.035	0.536438	1.20265e-20	1.0919e-15	GDPD4	chr11:77216558-77301687	0
3	chr20:5695625-5696829	0.302	0.153	0.274088	1.2545e-20	1.13898e-15	C20orf196	chr20:5750393-5863912	53563
3	chr8:19273481-19274523	0.269	0.134	0.291981	1.28927e-20	1.17054e-15	SH2D4A	chr8:19313617-19396218	39093
3	chr14:29723861-29725547	0.183	0.071	0.403522	1.29536e-20	1.17607e-15	PRKD1	chr14:29576479-30191898	0
3	chr14:64719969-64720922	0.249	0.114	0.313508	1.42054e-20	1.28972e-15	PLEKHG3	chr14:64704102-64750247	0
3	chr2:158996860-158999595	0.159	0.057	0.406261	2.14418e-20	1.94672e-15	TANC1	chr2:158968634-159232659	0
3	chr15:60392488-60393768	0.274	0.127	0.293521	2.62165e-20	2.38022e-15	ANXA2	chr15:60347134-60402883	0
3	chr3:149395378-149396427	0.166	0.063	0.431544	3.36254e-20	3.05289e-15	TM4SF1	chr3:149369022-149377865	17512
3	chr3:185537247-185537921	0.16	0.058	0.418535	3.38324e-20	3.07167e-15	LIPH	chr3:185506262-185552613	0
3	chr1:202046029-202047535	0.324	0.162	0.276529	3.47845e-20	3.15812e-15	ELF3	chr1:202007945-202017188	28840
3	chr7:90705503-90707175	0.182	0.079	0.395999	4.15039e-20	3.76818e-15	CDK14	chr7:90466424-91210590	0
3	chr13:76831953-76834010	0.086	0.153	-0.315975	4.3298e-20	3.93107e-15	KCTD12	chr13:76880166-76886390	46155
3	chr10:50593766-50594493	0.176	0.066	0.378174	4.91149e-20	4.45919e-15	SGMS1	chr10:50305586-50625163	0
3	chr4:37987806-37989381	0.183	0.073	0.37684	5.45444e-20	4.95214e-15	TBC1D1	chr4:37891087-38139175	0
3	chr6:122802985-122804024	0.053	0.12	-0.329572	6.61028e-20	6.00154e-15	SMPDL3A	chr6:122789049-122809720	0
3	chr8:77213783-77214746	0.051	0.108	-0.364686	7.09567e-20	6.44223e-15	PEX2	chr8:76980258-77001044	212738
3	chr7:36294767-36295898	0.236	0.108	0.325691	7.38804e-20	6.70767e-15	EEPD1	chr7:36153149-36301543	0
3	chr14:38242705-38244891	0.097	0.174	-0.299334	7.46776e-20	6.78005e-15	CLEC14A	chr14:38254103-38256369	9211
3	chr10:21097337-21098083	0.14	0.045	0.472765	7.7348e-20	7.0225e-15	NEBL	chr10:20779973-21174187	0
3	chr16:56984615-56985114	0.137	0.043	0.519433	1.21096e-19	1.09944e-14	CETP	chr16:56961850-56983845	769
3	chr15:92636590-92639908	0.361	0.209	0.254113	1.27616e-19	1.15863e-14	FAM174B	chr15:92617443-92809884	0
3	chr12:52191852-52192848	0.236	0.106	0.325793	1.28814e-19	1.16952e-14	KRT80	chr12:52168996-52192000	0
3	chr1:222665463-222665523	0.076	0.123	-0.327663	1.53692e-19	1.39539e-14	MIA3	chr1:222618086-222668012	0
3	chr10:69449482-69450422	0.183	0.073	0.349467	1.67398e-19	1.51982e-14	TSPAN15	chr10:69451473-69507669	1050
3	chr15:60374279-60375252	0.255	0.117	0.306198	1.696e-19	1.53981e-14	ANXA2	chr15:60347134-60402883	0
3	chr22:36659570-36660418	0.186	0.072	0.385195	1.70019e-19	1.54362e-14	CACNG2	chr22:36563921-36703558	0
3	chr1:222666127-222666360	0.077	0.125	-0.323654	2.12636e-19	1.93054e-14	MIA3	chr1:222618086-222668012	0
3	chr10:75244891-75246101	0.21	0.086	0.37474	2.66031e-19	2.41532e-14	COMTD1	chr10:75233969-75236030	8860
3	chr1:212485874-212486747	0.144	0.052	0.503193	3.3759e-19	3.06501e-14	NENF	chr1:212432887-212446379	39494
3	chr5:141821380-141822773	0.15	0.058	0.416033	4.05226e-19	3.67909e-14	PCDH1	chr5:141853111-141879246	30337
3	chr11:56532825-56533880	0.044	0.108	-0.389445	4.11279e-19	3.73404e-14	OR5M11	chr11:56542340-56543257	8459
3	chr6:43926570-43928168	0.245	0.11	0.30643	4.76239e-19	4.32382e-14	C6orf223	chr6:44000580-44005958	72411
3	chr15:52287976-52290378	0.255	0.139	0.295574	4.7845e-19	4.34389e-14	MYO5C	chr15:52192322-52295798	0
3	chr5:177309430-177313295	0.323	0.164	0.251559	5.07006e-19	4.60316e-14	MXD3	chr5:177301461-177312757	0
3	chr7:22672912-22673895	0.27	0.134	0.287813	5.88945e-19	5.34709e-14	STEAP1B	chr7:22419444-22632925	39986
3	chr10:63703029-63704626	0.227	0.101	0.329878	6.01237e-19	5.45869e-14	REEP3	chr10:63521363-63625123	77905
3	chr1:234107276-234108236	0.105	0.171	-0.273247	6.16094e-19	5.59358e-14	SLC35F3	chr1:233904933-234324516	0
3	chr7:16833025-16834035	0.043	0.104	-0.375096	7.44243e-19	6.75706e-14	AGR2	chr7:16791811-16833433	0
3	chr17:18190836-18191865	0.218	0.096	0.326347	7.5023e-19	6.81141e-14	ALKBH5	chr17:18183078-18209954	0
3	chr15:89136388-89138318	0.188	0.081	0.343415	9.08994e-19	8.25285e-14	ABHD2	chr15:89087459-89202360	0
3	chr10:103889972-103890761	0.208	0.092	0.335034	9.66882e-19	8.77841e-14	OBFC1	chr10:103882542-103918205	0
3	chr1:184861220-184862581	0.198	0.083	0.334665	1.1207e-18	1.01749e-13	FAM129A	chr1:184790724-184974550	0
3	chr3:172125155-172126839	0.176	0.071	0.380052	1.26156e-18	1.14539e-13	FNDC3B	chr3:172039628-172401665	0
3	chr2:130864720-130865403	0.138	0.047	0.435075	1.48092e-18	1.34454e-13	ARHGEF4	chr2:130836916-131047263	0
3	chr14:59360955-59361996	0.26	0.122	0.279792	1.5127e-18	1.37339e-13	DAAM1	chr14:59188646-59371405	0
3	chr14:75200236-75201437	0.247	0.123	0.28658	1.55902e-18	1.41545e-13	TMED10	chr14:75131470-75176631	23604
3	chr7:143434445-143435344	0.229	0.101	0.316211	1.60253e-18	1.45496e-13	TAS2R60	chr7:143443453-143444409	8108
3	chr14:91087123-91088265	0.276	0.137	0.272591	1.64595e-18	1.49438e-13	C14orf159	chr14:91060333-91225632	0
3	chr12:53825117-53825991	0.18	0.071	0.371762	1.70018e-18	1.54361e-13	CALCOCO1	chr12:53708517-53727745	97371
3	chr11:8720815-8722254	0.197	0.085	0.332114	2.30088e-18	2.08899e-13	ST5	chr11:8693351-8910951	0
3	chr12:81400707-81402684	0.072	0.126	-0.311119	2.58147e-18	2.34374e-13	PPFIA2	chr12:81257975-81759553	0
3	chr18:108972-112439	0.277	0.148	0.29815	2.60573e-18	2.36577e-13	USP14	chr18:158383-214629	45943
3	chr1:171565846-171566992	0.058	0.117	-0.328302	2.6794e-18	2.43265e-13	PRRC2C	chr1:171485551-171593511	0
3	chr17:57092234-57093556	0.239	0.103	0.300658	2.80714e-18	2.54863e-13	AKAP1	chr17:57085092-57121349	0
3	chr8:129752045-129753585	0.236	0.103	0.30389	2.9059e-18	2.63829e-13	GSDMC	chr8:129748196-129786888	0
3	chr1:208476343-208477245	0.202	0.085	0.333761	3.36143e-18	3.05188e-13	PLXNA2	chr1:208022242-208244320	232022
3	chr9:117491266-117492177	0.088	0.153	-0.316485	3.5078e-18	3.18476e-13	ASTN2	chr9:116425225-117415070	76195
3	chr4:70584156-70585049	0.188	0.081	0.36274	3.62876e-18	3.29459e-13	AMBN	chr4:70592256-70607288	7206
3	chr5:91162285-91163530	0.289	0.148	0.253296	4.0295e-18	3.65842e-13	ADGRV1	chr5:90529344-91164221	0
3	chr1:4729903-4730760	0.076	0.136	-0.295134	4.16444e-18	3.78094e-13	AJAP1	chr1:4654732-4792534	0
3	chr11:59144455-59145191	0.139	0.051	0.42903	4.24609e-18	3.85507e-13	FAM111A	chr11:59142748-59155039	0
3	chr1:220391054-220391986	0.251	0.115	0.28721	4.25468e-18	3.86287e-13	RAB3GAP2	chr1:220148293-220272454	118599
3	chr10:42640623-42641531	0.167	0.072	0.380947	4.79876e-18	4.35684e-13	ZNF33B	chr10:42574185-42638568	2054
3	chr11:47946605-47948454	0.27	0.13	0.263599	5.0595e-18	4.59357e-13	PTPRJ	chr11:47980558-48170841	32103
3	chr4:37662495-37663608	0.256	0.123	0.257233	6.67962e-18	6.06449e-13	RELL1	chr4:37590800-37686376	0
3	chr11:47212914-47213388	0.185	0.078	0.364885	7.24247e-18	6.57551e-13	DDB2	chr11:47214465-47239240	1076
3	chr4:16140391-16141676	0.211	0.097	0.292747	8.19436e-18	7.43974e-13	TAPT1	chr4:16160505-16227410	18828
3	chr5:142816531-142819741	0.21	0.092	0.28954	8.25891e-18	7.49834e-13	ARHGAP26	chr5:142770384-143229011	0
3	chr12:101607879-101609132	0.198	0.084	0.336811	8.56788e-18	7.77887e-13	MYBPC1	chr12:101568353-101686018	0
3	chr15:48684051-48684688	0.148	0.054	0.456781	8.80786e-18	7.99674e-13	CEP152	chr15:48712928-48811146	28239
3	chr3:183306685-183307691	0.205	0.089	0.337684	1.11476e-17	1.0121e-12	MCF2L2	chr3:183178043-183428778	0
3	chr5:119274089-119275053	0.206	0.098	0.336835	1.14807e-17	1.04235e-12	TNFAIP8	chr5:119268692-119399688	0
3	chr6:108689132-108689802	0.195	0.08	0.337893	1.31771e-17	1.19636e-12	FOXO3	chr6:108559835-108684774	4357
3	chr8:120204129-120205176	0.269	0.135	0.262829	1.50395e-17	1.36545e-12	COL14A1	chr8:120059780-120372036	0
3	chr1:108033600-108035125	0.221	0.101	0.307886	1.94798e-17	1.76859e-12	VAV3	chr1:107571160-107965144	68455
3	chr16:66506805-66508879	0.264	0.133	0.258807	2.12775e-17	1.9318e-12	TK2	chr16:66508003-66552544	0
3	chr2:85445582-85446360	0.225	0.097	0.301069	2.13266e-17	1.93626e-12	SH2D6	chr2:85418721-85437029	8552
3	chr12:101459627-101460504	0.242	0.114	0.268149	2.16151e-17	1.96245e-12	SPIC	chr12:101475421-101486997	14916
3	chr7:6015628-6016622	0.271	0.133	0.271084	2.29886e-17	2.08716e-12	AIMP2	chr7:6009245-6023834	0
3	chr1:207022184-207022632	0.171	0.067	0.373719	2.43203e-17	2.20807e-12	C1orf116	chr1:207018521-207032756	0
3	chr10:67259074-67259966	0.059	0.115	-0.320767	2.47258e-17	2.24488e-12	CTNNA3	chr10:65912518-67696169	0
3	chr8:6648679-6649767	0.134	0.049	0.451963	2.48541e-17	2.25653e-12	MCPH1	chr8:6406592-6648504	174
3	chr3:156175597-156176754	0.179	0.075	0.330672	2.5799e-17	2.34232e-12	KCNAB1	chr3:156037701-156539138	0
3	chr14:29805141-29806620	0.202	0.082	0.338849	2.63266e-17	2.39022e-12	PRKD1	chr14:29576479-30191898	0
3	chr7:96595841-96596849	0.083	0.144	-0.299076	2.75464e-17	2.50097e-12	SHFM1	chr7:96481626-96709891	0
3	chr16:66510232-66513664	0.294	0.147	0.255398	2.87063e-17	2.60628e-12	TK2	chr16:66508003-66552544	0
3	chr6:3494147-3495392	0.095	0.154	-0.280982	3.08271e-17	2.79882e-12	SLC22A23	chr6:3268962-3457022	37124
3	chr17:50660177-50660978	0.18	0.071	0.364442	3.35547e-17	3.04646e-12	ABCC3	chr17:50634777-50692252	0
3	chr1:205961924-205963113	0.169	0.066	0.377073	3.70102e-17	3.3602e-12	RAB7B	chr1:205976740-206003461	13626
3	chr16:64478155-64478898	0.094	0.157	-0.310782	3.79474e-17	3.44528e-12	CDH11	chr16:64943753-65126112	464854
3	chr4:107862534-107863298	0.164	0.067	0.38283	3.85769e-17	3.50244e-12	SGMS2	chr4:107824563-107915047	0
3	chr1:222694260-222695428	0.05	0.102	-0.316242	3.92276e-17	3.56152e-12	AIDA	chr1:222668013-222713210	0
3	chr1:201059971-201061515	0.234	0.109	0.294194	4.24922e-17	3.85791e-12	CACNA1S	chr1:201039512-201112566	0
3	chr1:204920888-204921269	0.141	0.05	0.423868	5.13859e-17	4.66538e-12	NFASC	chr1:204828651-205022822	0
3	chr12:76879927-76880818	0.057	0.11	-0.35305	5.1517e-17	4.67728e-12	CSRP2	chr12:76858715-76879060	866
3	chr8:40174510-40175270	0.178	0.076	0.343097	5.46684e-17	4.9634e-12	C8orf4	chr8:40153455-40155308	19201
3	chr1:167165801-167167092	0.068	0.122	-0.293796	5.69227e-17	5.16807e-12	GPA33	chr1:167052836-167166479	0
3	chr18:58223549-58224747	0.261	0.135	0.279739	5.75315e-17	5.22334e-12	NEDD4L	chr18:58044367-58401540	0
3	chr2:215982326-215983051	0.183	0.076	0.347789	6.02466e-17	5.46985e-12	MREG	chr2:215942805-216034096	0
3	chr9:76585506-76587470	0.277	0.153	0.268793	6.11965e-17	5.55609e-12	PRUNE2	chr9:76611376-76906087	23905
3	chr5:154395591-154396078	0.145	0.055	0.399184	6.33335e-17	5.75011e-12	GALNT10	chr5:154190730-154420984	0
3	chr10:19498349-19499949	0.115	0.18	-0.285575	6.49171e-17	5.89389e-12	MALRD1	chr10:19048771-19790401	0
3	chr17:72189549-72190386	0.154	0.058	0.40432	6.57555e-17	5.97001e-12	SOX9	chr17:72121020-72126420	63128
3	chr7:106064830-106065709	0.219	0.091	0.300788	7.06131e-17	6.41103e-12	SYPL1	chr7:106090503-106112576	24793
3	chr1:212481488-212482581	0.111	0.036	0.512541	8.46056e-17	7.68143e-12	NENF	chr1:212432887-212446379	35108
3	chr8:95112423-95113224	0.121	0.041	0.445337	8.9454e-17	8.12162e-12	NDUFAF6	chr8:94895767-95116455	0
3	chr4:76611142-76612286	0.226	0.108	0.280566	9.04519e-17	8.21222e-12	SHROOM3	chr4:76435100-76783253	0
3	chr2:46408580-46409695	0.248	0.12	0.250533	9.45832e-17	8.5873e-12	TMEM247	chr2:46429190-46484425	19494
3	chr11:3892925-3895593	0.216	0.099	0.292559	1.16727e-16	1.05978e-11	STIM1	chr11:3854527-4093210	0
3	chr10:102335058-102335843	0.145	0.055	0.381887	1.39063e-16	1.26256e-11	GBF1	chr10:102245532-102382899	0
3	chr6:53927091-53927713	0.124	0.043	0.45534	1.45802e-16	1.32375e-11	MLIP	chr6:53929982-54266280	2268
3	chr4:173209388-173210487	0.104	0.032	0.454819	1.56331e-16	1.41934e-11	GALNT7	chr4:173168753-173323967	0
3	chr4:103424603-103425723	0.172	0.077	0.296192	1.61284e-16	1.46431e-11	TACR3	chr4:103586031-103719816	160307
3	chr18:26763798-26766023	0.176	0.076	0.322482	1.65252e-16	1.50034e-11	AQP4	chr18:26852038-26865818	86014
3	chr10:129466513-129468215	0.097	0.149	-0.254844	1.70876e-16	1.5514e-11	MGMT	chr10:129467184-129768007	0
3	chr15:70856650-70857365	0.124	0.042	0.470335	1.80452e-16	1.63834e-11	LRRC49	chr15:70853239-71053657	0
3	chr6:131368364-131369220	0.203	0.092	0.291494	2.0329e-16	1.84569e-11	AKAP7	chr6:131135666-131283535	84828
3	chr17:17900534-17901269	0.116	0.038	0.456437	2.20168e-16	1.99893e-11	TOM1L2	chr17:17843511-17972422	0
3	chr18:3710539-3711438	0.203	0.09	0.30583	2.25051e-16	2.04326e-11	DLGAP1	chr18:3496032-4455335	0
3	chr8:100465408-100466403	0.131	0.051	0.400596	2.27233e-16	2.06307e-11	ANKRD46	chr8:100509752-100559784	43348
3	chr9:94782911-94783704	0.192	0.087	0.322168	2.30474e-16	2.09249e-11	C9orf3	chr9:94726701-95087218	0
3	chr16:84369884-84371194	0.158	0.066	0.385789	2.35656e-16	2.13954e-11	ATP2C2	chr16:84368527-84464187	0
3	chr8:127869897-127871624	0.255	0.131	0.258378	2.48498e-16	2.25613e-11	MYC	chr8:127735434-127741434	128462
3	chr1:182615983-182617473	0.284	0.143	0.253378	2.72885e-16	2.47755e-11	RGS16	chr1:182598623-182604408	11574
3	chr5:114702043-114703503	0.104	0.166	-0.282774	2.74376e-16	2.49108e-11	KCNN2	chr5:114360945-114496500	205542
3	chr1:239025874-239026953	0.056	0.119	-0.327166	3.77184e-16	3.42449e-11	CHRM3	chr1:239386565-239915452	359611
3	chr1:225871172-225871932	0.157	0.064	0.362229	3.88973e-16	3.53152e-11	TMEM63A	chr1:225845536-225882369	0
3	chr4:152991922-152992590	0.105	0.033	0.478156	3.94953e-16	3.58582e-11	FHDC1	chr4:152936352-152979696	12225
3	chr9:81492433-81493491	0.188	0.085	0.298676	3.97002e-16	3.60442e-11	TLE1	chr9:81583683-81689305	90191
3	chr2:10122037-10123107	0.324	0.175	0.254446	4.48312e-16	4.07027e-11	RRM2	chr2:10122328-10131419	0
3	chr14:20714515-20715504	0.179	0.078	0.332027	4.64336e-16	4.21575e-11	RNASE4	chr14:20684100-20701215	13299
3	chr17:57366328-57367637	0.229	0.113	0.277644	4.67281e-16	4.24249e-11	MSI2	chr17:57255851-57684685	0
3	chr3:5873972-5875258	0.098	0.156	-0.277662	4.78172e-16	4.34137e-11	EDEM1	chr3:5187646-5219957	654014
3	chr1:31170535-31171323	0.279	0.142	0.250119	5.62883e-16	5.11047e-11	NKAIN1	chr1:31179745-31239554	8421
3	chr4:48254433-48254748	0.13	0.044	0.418438	5.73646e-16	5.20819e-11	TEC	chr4:48135783-48269864	0
3	chr17:49100917-49102021	0.179	0.079	0.34975	5.87558e-16	5.3345e-11	B4GALNT2	chr17:49132460-49176840	30438
3	chr5:81857084-81857902	0.109	0.036	0.43487	6.26531e-16	5.68834e-11	SSBP2	chr5:81413021-81751797	105286
3	chr17:73576475-73577704	0.065	0.12	-0.3021	6.76588e-16	6.14281e-11	SDK2	chr17:73334384-73644089	0
3	chr6:33716036-33718527	0.261	0.128	0.252207	6.82359e-16	6.1952e-11	IP6K3	chr6:33721670-33746905	3142
3	chr1:169744900-169745526	0.129	0.045	0.429602	7.11027e-16	6.45549e-11	SELE	chr1:169722641-169764705	0
3	chr9:13841640-13842475	0.175	0.077	0.326536	7.29853e-16	6.62641e-11	NFIB	chr9:14081843-14398983	239367
3	chr1:94325420-94326020	0.126	0.043	0.434832	8.14614e-16	7.39596e-11	ARHGAP29	chr1:94148988-94275068	50351
3	chr17:8209790-8211290	0.218	0.099	0.307135	8.28136e-16	7.51873e-11	AURKB	chr17:8204733-8210600	0
3	chr8:125528507-125529198	0.136	0.05	0.380531	8.32143e-16	7.55511e-11	TRIB1	chr8:125430321-125438405	90101
3	chr13:50403169-50403785	0.125	0.043	0.433168	8.62813e-16	7.83357e-11	DLEU1	chr13:50082171-50723236	0
3	chr4:40395472-40396547	0.237	0.109	0.282832	8.64856e-16	7.85211e-11	RBM47	chr4:40423267-40630875	26719
3	chr2:119744317-119744894	0.105	0.038	0.512145	8.71752e-16	7.91472e-11	PTPN4	chr2:119759631-119983818	14736
3	chr9:12784451-12785654	0.164	0.067	0.354201	8.85895e-16	8.04313e-11	LURAP1L	chr9:12775021-12822131	0
3	chr5:36243868-36244845	0.07	0.122	-0.321193	1.12225e-15	1.0189e-10	NADK2	chr5:36192592-36242279	1588
3	chr12:89225612-89226332	0.217	0.1	0.282951	1.23127e-15	1.11788e-10	DUSP6	chr12:89347232-89353271	120899
3	chr2:46956938-46957662	0.209	0.091	0.2713	1.2441e-15	1.12953e-10	TTC7A	chr2:46916157-47076137	0
3	chr9:97556822-97558294	0.211	0.098	0.297137	1.30972e-15	1.1891e-10	TMOD1	chr9:97501180-97601748	0
3	chr11:61971256-61973252	0.26	0.133	0.250778	1.45469e-15	1.32073e-10	FTH1	chr11:61959718-61967660	3595
3	chr6:150408839-150410210	0.15	0.06	0.34935	1.54555e-15	1.40322e-10	IYD	chr6:150368892-150405969	2869
3	chr7:22667810-22668395	0.112	0.038	0.443042	1.71597e-15	1.55795e-10	STEAP1B	chr7:22419444-22632925	34884
3	chr5:149857375-149858047	0.112	0.041	0.460558	1.80179e-15	1.63586e-10	PDE6A	chr5:149857955-149944793	0
3	chr2:207407358-207408979	0.229	0.113	0.267237	1.82138e-15	1.65364e-10	CREB1	chr2:207529737-207603431	120757
3	chr14:91127257-91127970	0.127	0.045	0.428019	1.95509e-15	1.77505e-10	C14orf159	chr14:91060333-91225632	0
3	chr1:109180750-109182028	0.312	0.171	0.250122	1.96299e-15	1.78222e-10	KIAA1324	chr1:109113679-109206781	0
3	chr3:69143540-69144230	0.227	0.108	0.295893	2.03972e-15	1.85188e-10	LMOD3	chr3:69106872-69123032	20507
3	chr6:44730591-44731456	0.06	0.111	-0.2927	2.06375e-15	1.8737e-10	SUPT3H	chr6:44809317-45377953	77860
3	chr11:76660307-76661406	0.222	0.107	0.290174	2.12088e-15	1.92556e-10	LRRC32	chr11:76657524-76670747	0
3	chr5:14569887-14570440	0.112	0.038	0.461339	2.15505e-15	1.95659e-10	FAM105A	chr5:14581775-14615007	11334
3	chr9:77588804-77589931	0.195	0.085	0.29658	2.74083e-15	2.48843e-10	GNA14	chr9:77423079-77648307	0
3	chr3:69142142-69142565	0.191	0.082	0.335669	2.77569e-15	2.52007e-10	LMOD3	chr3:69106872-69123032	19109
3	chr1:47030689-47031770	0.208	0.095	0.277619	2.94648e-15	2.67514e-10	CYP4X1	chr1:47023568-47050751	0
3	chr11:116869523-116870399	0.199	0.097	0.291051	2.98004e-15	2.70561e-10	SIK3	chr11:116843402-117098437	0
3	chr8:74569221-74570241	0.065	0.119	-0.337024	2.99509e-15	2.71927e-10	GDAP1	chr8:74321130-74488872	80348
3	chr1:38571335-38572335	0.08	0.132	-0.265966	3.02941e-15	2.75043e-10	RRAGC	chr1:38838198-38859823	265862
3	chr6:52403523-52404155	0.101	0.035	0.458483	3.13766e-15	2.84872e-10	EFHC1	chr6:52362123-52529886	0
3	chr1:10415033-10415865	0.145	0.058	0.385233	3.19911e-15	2.9045e-10	PGD	chr1:10398592-10420144	0
3	chr9:113287220-113288562	0.065	0.114	-0.31268	3.38362e-15	3.07202e-10	PRPF4	chr9:113275343-113292905	0
3	chr3:102088886-102090355	0.076	0.125	-0.270032	3.4992e-15	3.17696e-10	ZPLD1	chr3:102099244-102479841	8888
3	chr4:22490638-22491532	0.063	0.115	-0.337237	3.52649e-15	3.20174e-10	ADGRA3	chr4:22345071-22516054	0
3	chr7:129689906-129690702	0.147	0.061	0.34671	3.56756e-15	3.23902e-10	NRF1	chr7:129611714-129757082	0
3	chr15:38872941-38873881	0.205	0.102	0.299852	3.8689e-15	3.51261e-10	C15orf53	chr15:38696598-38700038	172902
3	chr17:66951446-66952612	0.2	0.086	0.301336	3.91997e-15	3.55898e-10	CACNG4	chr17:66964910-67033398	12297
3	chr4:184400185-184401014	0.11	0.041	0.484702	4.01658e-15	3.6467e-10	IRF2	chr4:184387713-184474580	0
3	chr10:1454763-1455424	0.11	0.038	0.467335	4.15505e-15	3.77241e-10	ADARB2	chr10:1177318-1737476	0
3	chr15:70289137-70290026	0.159	0.067	0.325364	4.77409e-15	4.33444e-10	TLE3	chr15:70047790-70098176	190960
3	chr3:149388502-149389311	0.134	0.047	0.35654	4.78685e-15	4.34603e-10	TM4SF1	chr3:149369022-149377865	10636
3	chr5:134058719-134059580	0.246	0.119	0.26901	5.13373e-15	4.66097e-10	VDAC1	chr5:133971915-134005133	53585
3	chrX:72620411-72621878	0.188	0.087	0.268287	5.30071e-15	4.81257e-10	PHKA1	chrX:72578814-72714319	0
3	chr1:67578354-67580356	0.236	0.119	0.255403	6.07488e-15	5.51545e-10	GADD45A	chr1:67685061-67688338	104704
3	chr17:50639000-50639760	0.172	0.074	0.354228	6.22895e-15	5.65533e-10	ABCC3	chr17:50634777-50692252	0
3	chr2:85954610-85955686	0.199	0.092	0.326033	6.24805e-15	5.67267e-10	POLR1A	chr2:86020216-86106155	64529
3	chr4:128525355-128526656	0.219	0.109	0.297226	6.47849e-15	5.88188e-10	PGRMC2	chr4:128269237-128288829	236525
3	chr1:77030939-77031942	0.221	0.105	0.266891	6.67848e-15	6.06346e-10	ST6GALNAC5	chr1:76867441-77065711	0
3	chr2:101117164-101117732	0.175	0.074	0.313285	7.38195e-15	6.70215e-10	TBC1D8	chr2:101007617-101252866	0
3	chr3:133943534-133946799	0.136	0.067	0.413792	8.04089e-15	7.3004e-10	SLCO2A1	chr3:133932696-134052184	0
3	chr14:29814184-29814854	0.131	0.046	0.362689	8.10742e-15	7.3608e-10	PRKD1	chr14:29576479-30191898	0
3	chr2:168890036-168890814	0.194	0.089	0.279932	9.21096e-15	8.36273e-10	SPC25	chr2:168834132-168913371	0
3	chr14:22976637-22978454	0.169	0.073	0.331047	9.34148e-15	8.48122e-10	AJUBA	chr14:22971174-22982642	0
3	chr4:24137605-24139087	0.221	0.11	0.259192	1.01521e-14	9.21715e-10	PPARGC1A	chr4:23755041-23904089	233515
3	chr6:125201812-125203863	0.179	0.076	0.310076	1.01748e-14	9.23778e-10	TPD52L1	chr6:125119049-125264407	0
3	chr7:80942115-80943713	0.224	0.109	0.271156	1.02651e-14	9.31983e-10	SEMA3C	chr7:80742538-80922359	19755
3	chr9:113559028-113559572	0.104	0.034	0.459287	1.03316e-14	9.38012e-10	RGS3	chr9:113444731-113597743	0
3	chr3:97232382-97233198	0.155	0.067	0.341051	1.07087e-14	9.72254e-10	EPHA6	chr3:96814581-97752460	0
3	chr18:43391975-43393617	0.06	0.112	-0.292974	1.07227e-14	9.73524e-10	SYT4	chr18:43267878-43277650	114324
3	chr14:69013738-69014789	0.182	0.088	0.290711	1.07275e-14	9.73963e-10	ACTN1	chr14:68874143-68979440	34297
3	chr4:95025226-95026246	0.048	0.101	-0.352664	1.09481e-14	9.93993e-10	BMPR1B	chr4:94757968-95158448	0
3	chr7:77453417-77455555	0.227	0.11	0.252067	1.09753e-14	9.96457e-10	GSAP	chr7:77310751-77416400	37016
3	chr2:31557988-31559080	0.248	0.127	0.260346	1.12266e-14	1.01928e-09	SRD5A2	chr2:31522480-31581067	0
3	chr2:168856635-168856857	0.121	0.042	0.422713	1.13859e-14	1.03374e-09	SPC25	chr2:168834132-168913371	0
3	chr4:124121509-124122102	0.112	0.043	0.393535	1.16179e-14	1.0548e-09	ANKRD50	chr4:124664052-124712732	541949
3	chr14:76640769-76641440	0.12	0.043	0.406636	1.2229e-14	1.11028e-09	VASH1	chr14:76762189-76783015	120748
3	chr5:71956596-71958005	0.068	0.123	-0.286499	1.27883e-14	1.16107e-09	MAP1B	chr5:72107234-72209570	149228
3	chr5:103360070-103361025	0.075	0.13	-0.290828	1.37459e-14	1.248e-09	C5orf30	chr5:103258702-103278660	81409
3	chr17:55452199-55453137	0.193	0.084	0.312286	1.38188e-14	1.25462e-09	RP11-515E23.1	chr17:55448433-55511444	0
3	chr3:176767297-176767890	0.128	0.046	0.431053	1.42555e-14	1.29427e-09	TBL1XR1	chr3:177019340-177228000	251449
3	chr21:41454526-41463804	0.066	0.114	-0.366332	1.46429e-14	1.32945e-09	MX1	chr21:41420304-41459214	0
3	chr11:76773690-76774542	0.138	0.057	0.392669	1.46544e-14	1.33048e-09	TSKU	chr11:76782251-76798154	7708
3	chr11:85821395-85822079	0.128	0.049	0.381409	1.53417e-14	1.39289e-09	SYTL2	chr11:85694224-85811159	10235
3	chr3:171966803-171967880	0.184	0.085	0.288407	1.62317e-14	1.47369e-09	TMEM212	chr3:171843349-171938715	28087
3	chr4:123555129-123556086	0.167	0.07	0.331086	1.6999e-14	1.54335e-09	SPRY1	chr4:123396795-123403760	151368
3	chr10:91608274-91609480	0.259	0.134	0.256876	1.76657e-14	1.60388e-09	PPP1R3C	chr10:91628442-91633054	18961
3	chr20:31711388-31713315	0.239	0.119	0.276437	1.9022e-14	1.72702e-09	BCL2L1	chr20:31664452-31723989	0
3	chr1:201126766-201127216	0.136	0.053	0.346251	1.91744e-14	1.74087e-09	ASCL5	chr1:201113953-201127184	0
3	chr10:79083806-79084712	0.138	0.056	0.363017	2.02122e-14	1.83509e-09	ZMIZ1	chr10:79069035-79316528	0
3	chr4:41333630-41334683	0.196	0.093	0.297776	2.07933e-14	1.88785e-09	LIMCH1	chr4:41359607-41700044	24923
3	chr2:150165965-150167004	0.158	0.067	0.321362	2.16591e-14	1.96645e-09	RND3	chr2:150468195-150539011	301190
3	chr3:188163984-188164872	0.175	0.079	0.324481	2.2116e-14	2.00793e-09	LPP	chr3:188153284-188890671	0
3	chr15:82942324-82943648	0.243	0.128	0.258121	2.43147e-14	2.20755e-09	HOMER2	chr15:82836946-82986153	0
3	chr3:127073904-127075475	0.173	0.078	0.253412	2.69316e-14	2.44515e-09	PLXNA1	chr3:126988594-127037392	36511
3	chr15:76390428-76392223	0.14	0.056	0.387066	2.82618e-14	2.56592e-09	SCAPER	chr15:76347904-76905444	0
3	chr2:217685126-217685741	0.179	0.081	0.298106	2.8524e-14	2.58972e-09	DIRC3	chr2:217284019-217756593	0
3	chr15:45496710-45498299	0.061	0.112	-0.307122	2.87547e-14	2.61067e-09	SLC30A4	chr15:45479611-45522807	0
3	chr17:61356316-61357140	0.173	0.074	0.30663	3.02307e-14	2.74468e-09	BCAS3	chr17:60677453-61392838	0
3	chr10:104309748-104310742	0.227	0.108	0.255647	3.02528e-14	2.74669e-09	ITPRIP	chr10:104309698-104338404	0
3	chr7:30403404-30403999	0.112	0.041	0.42799	3.24818e-14	2.94906e-09	GS1-114I9.3	chr7:30362400-30412502	0
3	chr16:56611376-56611951	0.177	0.075	0.304853	3.89172e-14	3.53333e-09	MT2A	chr16:56608199-56609497	1878
3	chr14:33942846-33943999	0.204	0.096	0.274202	3.98548e-14	3.61846e-09	EGLN3	chr14:33924231-34462774	0
3	chr20:2305269-2306409	0.162	0.07	0.302383	3.98818e-14	3.62091e-09	TGM3	chr20:2296001-2341078	0
3	chr22:24067492-24068164	0.146	0.059	0.347535	4.16531e-14	3.78172e-09	CABIN1	chr22:24011192-24178628	0
3	chr15:41507697-41508454	0.169	0.073	0.331844	4.45293e-14	4.04286e-09	LTK	chr15:41503638-41513887	0
3	chr2:158723816-158725890	0.217	0.103	0.27093	4.49634e-14	4.08227e-09	PKP4	chr2:158456964-158682879	40936
3	chr22:36328104-36329886	0.253	0.134	0.250511	4.99328e-14	4.53345e-09	MYH9	chr22:36281281-36388018	0
3	chr22:42939356-42940783	0.193	0.093	0.30778	5.18807e-14	4.7103e-09	PACSIN2	chr22:42835412-43015145	0
3	chr9:115107505-115108598	0.19	0.087	0.263273	5.20925e-14	4.72953e-09	TNC	chr9:115019578-115118257	0
3	chr15:90160242-90161653	0.147	0.059	0.364879	5.3857e-14	4.88973e-09	SEMA4B	chr15:90160604-90229679	0
3	chr1:244347920-244348541	0.073	0.117	-0.289474	5.45654e-14	4.95405e-09	C1orf100	chr1:244352635-244389663	4093
3	chr11:68145988-68147642	0.233	0.116	0.263013	5.72288e-14	5.19586e-09	KMT5B	chr11:68154863-68213828	7220
3	chr1:121546692-121548003	0.104	0.158	-0.282075	5.72813e-14	5.20062e-09	SRGAP2C	chr1:121184810-121392822	153869
3	chr17:57016588-57017207	0.187	0.086	0.315529	5.76762e-14	5.23648e-09	SCPEP1	chr17:56978105-57006768	9819
3	chr2:12456124-12456899	0.13	0.054	0.338404	6.32949e-14	5.74661e-09	TRIB2	chr2:12716889-12742734	259989
3	chr4:185637038-185637966	0.16	0.074	0.309085	7.05707e-14	6.40719e-09	SORBS2	chr4:185585444-185956652	0
3	chr12:96447945-96448905	0.054	0.103	-0.337356	7.50381e-14	6.81278e-09	CFAP54	chr12:96489571-96875555	40665
3	chr6:109349222-109350253	0.206	0.099	0.263584	7.6201e-14	6.91836e-09	CD164	chr6:109366514-109382457	16260
3	chr15:86402621-86404511	0.082	0.146	-0.270327	7.80012e-14	7.08181e-09	AGBL1	chr15:86143722-87028840	0
3	chr5:107542272-107543393	0.186	0.093	0.264377	7.85947e-14	7.13569e-09	EFNA5	chr5:107376889-107670895	0
3	chr10:70851575-70852640	0.2	0.097	0.262478	7.90045e-14	7.1729e-09	SGPL1	chr10:70815961-70881173	0
3	chr6:40648755-40649439	0.171	0.072	0.302837	8.65555e-14	7.85846e-09	LRFN2	chr6:40391586-40587465	61289
3	chr5:10301609-10302602	0.197	0.093	0.27499	8.97939e-14	8.15248e-09	CMBL	chr5:10275875-10308026	0
3	chr3:141275817-141276637	0.144	0.065	0.326092	1.0166e-13	9.22985e-09	PXYLP1	chr3:141228726-141367753	0
3	chr5:148965719-148966838	0.112	0.04	0.423254	1.01766e-13	9.23946e-09	SH3TC2	chr5:148923639-149063163	0
3	chr14:65243639-65244251	0.112	0.04	0.411983	1.04229e-13	9.46303e-09	MAX	chr14:65006174-65102695	140943
3	chr2:113117315-113118130	0.215	0.101	0.250484	1.06963e-13	9.71128e-09	IL1RN	chr2:113107214-113134016	0
3	chr2:26001905-26002059	0.187	0.082	0.315099	1.09578e-13	9.94874e-09	KIF3C	chr2:25926596-25982749	19155
3	chr11:83054810-83055538	0.14	0.058	0.290874	1.09932e-13	9.9808e-09	RAB30	chr11:82973133-83071923	0
3	chr14:33704378-33706236	0.072	0.122	-0.283334	1.12762e-13	1.02378e-08	NPAS3	chr14:32934933-33804176	0
3	chr5:134591262-134592971	0.2	0.091	0.29398	1.25086e-13	1.13567e-08	JADE2	chr5:134524312-134583230	8031
3	chr5:10601151-10602058	0.107	0.043	0.427162	1.26464e-13	1.14818e-08	ANKRD33B	chr5:10564330-10657816	0
3	chr11:61375398-61376329	0.078	0.131	-0.262347	1.45494e-13	1.32096e-08	TMEM138	chr11:61362001-61369509	5888
3	chr4:110058489-110060575	0.147	0.066	0.320066	1.49954e-13	1.36144e-08	ELOVL6	chr4:110045846-110199199	0
3	chr2:172299540-172300344	0.13	0.058	0.338304	1.60307e-13	1.45545e-08	ITGA6	chr2:172427354-172506282	127009
3	chr11:4677848-4679247	0.065	0.119	-0.312681	1.69532e-13	1.5392e-08	OR51E2	chr11:4680171-4697854	923
3	chr3:193508992-193509906	0.081	0.132	-0.301953	1.74445e-13	1.5838e-08	ATP13A4	chr3:193402077-193593111	0
3	chr4:41474903-41476058	0.152	0.071	0.331767	1.75916e-13	1.59716e-08	LIMCH1	chr4:41359607-41700044	0
3	chr13:28545482-28546304	0.059	0.101	-0.316904	1.76928e-13	1.60634e-08	FLT1	chr13:28300344-28495128	50353
3	chr8:17347596-17348157	0.111	0.041	0.383191	1.79653e-13	1.63109e-08	MTMR7	chr8:17298030-17413528	0
3	chr1:178536738-178537464	0.212	0.102	0.258582	1.92728e-13	1.74979e-08	TEX35	chr1:178513077-178548602	0
3	chr1:87385541-87386873	0.095	0.142	-0.265314	1.99549e-13	1.81172e-08	LMO4	chr1:87328468-87348923	36617
3	chr4:23853613-23854365	0.069	0.113	-0.299243	2.01422e-13	1.82873e-08	PPARGC1A	chr4:23755041-23904089	0
3	chr12:124381439-124382564	0.193	0.095	0.281514	2.10698e-13	1.91295e-08	NCOR2	chr12:124324415-124567589	0
3	chr10:69458342-69459509	0.232	0.12	0.250793	2.13834e-13	1.94142e-08	TSPAN15	chr10:69451473-69507669	0
3	chr15:40786968-40788249	0.152	0.068	0.335242	2.27653e-13	2.06689e-08	DNAJC17	chr15:40765155-40807478	0
3	chr20:46782232-46782973	0.068	0.115	-0.304502	2.51086e-13	2.27963e-08	SLC2A10	chr20:46709487-46736347	45884
3	chr1:172322371-172323150	0.164	0.069	0.332102	2.54461e-13	2.31028e-08	DNM3	chr1:171841498-172418466	0
3	chr12:114913919-114915126	0.089	0.138	-0.270064	2.86102e-13	2.59755e-08	TBX3	chr12:114670254-114684164	229754
3	chr1:63704383-63704908	0.115	0.047	0.390146	2.91185e-13	2.64369e-08	PGM1	chr1:63593276-63660245	44137
3	chr20:35326980-35327814	0.15	0.065	0.317697	3.00933e-13	2.7322e-08	UQCC1	chr20:35302566-35412141	0
3	chr1:180167909-180169334	0.142	0.062	0.325279	3.26689e-13	2.96604e-08	QSOX1	chr1:180154834-180204030	0
3	chr13:106602041-106602713	0.138	0.055	0.337386	3.31359e-13	3.00845e-08	ARGLU1	chr13:106541673-106568164	33876
3	chr1:172499590-172500294	0.203	0.089	0.258448	3.66063e-13	3.32352e-08	C1orf105	chr1:172420688-172468831	30758
3	chr5:15356239-15357619	0.188	0.103	0.278951	3.74776e-13	3.40263e-08	FBXL7	chr5:15500196-15939795	142576
3	chr17:30376293-30377161	0.118	0.048	0.432739	3.82337e-13	3.47127e-08	CPD	chr17:30378905-30469989	1743
3	chr20:17928292-17929262	0.109	0.045	0.463071	3.86748e-13	3.51133e-08	SNX5	chr20:17941597-17968980	12334
3	chr7:123767450-123769871	0.134	0.056	0.331019	4.38144e-13	3.97796e-08	WASL	chr7:123681935-123749067	18382
3	chr11:125275858-125276730	0.121	0.05	0.373299	4.73187e-13	4.29611e-08	PKNOX2	chr11:125164687-125433389	0
3	chr2:45273410-45274680	0.202	0.091	0.257409	4.74019e-13	4.30367e-08	SRBD1	chr2:45388680-45612165	113999
3	chr4:31415354-31416185	0.053	0.102	-0.338281	4.79534e-13	4.35374e-08	PCDH7	chr4:30720415-31146805	268548
3	chr4:128635007-128636417	0.175	0.083	0.305944	4.83437e-13	4.38918e-08	JADE1	chr4:128809623-128875224	173205
3	chr5:142220860-142221902	0.158	0.075	0.324274	4.85946e-13	4.41196e-08	NDFIP1	chr5:142108505-142154443	66416
3	chr8:66026313-66027047	0.154	0.067	0.300363	5.10621e-13	4.63598e-08	DNAJC5B	chr8:66021560-66100526	0
3	chr1:92886727-92887514	0.172	0.084	0.287584	5.27952e-13	4.79333e-08	FAM69A	chr1:92832737-92961522	0
3	chr9:114910453-114911648	0.166	0.071	0.314617	5.42096e-13	4.92175e-08	TNFSF8	chr9:114893343-114930595	0
3	chr1:207968405-207969084	0.137	0.055	0.332128	5.50772e-13	5.00051e-08	PLXNA2	chr1:208022242-208244320	53157
3	chr10:103792688-103793056	0.206	0.097	0.273691	5.50773e-13	5.00052e-08	SH3PXD2A	chr10:103594027-103855543	0
3	chr20:45467720-45468513	0.197	0.089	0.267512	5.54927e-13	5.03824e-08	WFDC2	chr20:45469706-45481532	1192
3	chr11:124841705-124842817	0.133	0.056	0.334906	5.89906e-13	5.35582e-08	ROBO3	chr11:124865386-124881470	22568
3	chr12:27703593-27704380	0.174	0.079	0.289145	5.89928e-13	5.35601e-08	REP15	chr12:27696519-27697596	5996
3	chr5:59107410-59108191	0.113	0.042	0.385464	5.9841e-13	5.43303e-08	PDE4D	chr5:58969038-60522120	0
3	chr2:18991356-18992341	0.171	0.081	0.29574	6.14171e-13	5.57612e-08	OSR1	chr2:19351485-19358653	359143
3	chr18:3603371-3604346	0.167	0.069	0.318464	7.19817e-13	6.53529e-08	DLGAP1	chr18:3496032-4455335	0
3	chr4:94540251-94541235	0.175	0.085	0.271447	7.36773e-13	6.68923e-08	PDLIM5	chr4:94451857-94668227	0
3	chr7:77678901-77680183	0.142	0.061	0.354956	8.00618e-13	7.26889e-08	RSBN1L	chr7:77696443-77783022	16259
3	chr3:10833187-10833711	0.102	0.039	0.419651	8.18704e-13	7.4331e-08	SLC6A11	chr3:10816200-10940733	0
3	chr2:189836164-189837236	0.143	0.063	0.338361	8.31779e-13	7.55181e-08	PMS1	chr2:189784085-189877629	0
3	chr1:205373905-205374858	0.113	0.043	0.407187	8.55601e-13	7.76809e-08	LEMD1	chr1:205381378-205457091	6519
3	chr7:80311821-80312792	0.179	0.087	0.263343	8.6715e-13	7.87294e-08	CD36	chr7:80369575-80679277	56782
3	chr17:51435433-51436175	0.204	0.102	0.276997	8.93791e-13	8.11482e-08	UTP18	chr17:51260528-51297936	137496
3	chr8:38077714-38078619	0.141	0.063	0.312842	1.00846e-12	9.15594e-08	EIF4EBP1	chr8:38030341-38060365	17348
3	chr3:161411449-161413564	0.138	0.062	0.299334	1.03106e-12	9.36105e-08	SPTSSB	chr3:161344792-161372880	38568
3	chr6:136606426-136608633	0.211	0.103	0.280409	1.03864e-12	9.42988e-08	MAP3K5	chr6:136557047-136792518	0
3	chr14:29757105-29758532	0.072	0.124	-0.309717	1.08492e-12	9.8501e-08	PRKD1	chr14:29576479-30191898	0
3	chr6:48638534-48639494	0.058	0.104	-0.29216	1.08587e-12	9.8587e-08	PTCHD4	chr6:47878028-48068689	569844
3	chr6:53615612-53616121	0.184	0.082	0.291183	1.10251e-12	1.00098e-07	GCLC	chr6:53497341-53616970	0
3	chr14:35050503-35051149	0.113	0.043	0.389641	1.14297e-12	1.03771e-07	FAM177A1	chr14:35044907-35113130	0
3	chrX:53262790-53263499	0.127	0.051	0.333594	1.1645e-12	1.05726e-07	IQSEC2	chrX:53232876-53321324	0
3	chr15:90617562-90619155	0.13	0.06	0.357183	1.16719e-12	1.0597e-07	CRTC3	chr15:90529925-90645345	0
3	chr4:58688181-58689158	0.065	0.111	-0.317156	1.1685e-12	1.06089e-07	IGFBP7	chr4:57030773-57110385	1577795
3	chr1:51948037-51949407	0.146	0.072	0.310266	1.19057e-12	1.08093e-07	RAB3B	chr1:51907956-51990764	0
3	chr2:9648992-9649466	0.104	0.038	0.386378	1.21129e-12	1.09974e-07	YWHAQ	chr2:9583972-9631014	17977
3	chr1:93614137-93614895	0.136	0.055	0.328777	1.23871e-12	1.12464e-07	BCAR3	chr1:93561786-93847150	0
3	chr11:61949246-61950156	0.211	0.104	0.274725	1.28309e-12	1.16493e-07	BEST1	chr11:61949821-61965515	0
3	chr1:200371983-200372564	0.165	0.069	0.289519	1.45121e-12	1.31757e-07	ZNF281	chr1:200404940-200410056	32375
3	chr7:112238785-112240210	0.163	0.075	0.305304	1.46726e-12	1.33214e-07	ZNF277	chr7:112206588-112343096	0
3	chr10:71860216-71861067	0.194	0.087	0.321355	1.49449e-12	1.35686e-07	PSAP	chr10:71816298-71851375	8840
3	chr4:53702282-53703374	0.167	0.083	0.327176	1.69424e-12	1.53822e-07	RP11-231C18.3	chr4:53377839-54295272	0
3	chr18:51255463-51256295	0.057	0.101	-0.291636	1.81712e-12	1.64978e-07	MEX3C	chr18:51174550-51218304	37158
3	chr15:48682742-48683444	0.171	0.078	0.301797	2.03408e-12	1.84676e-07	CEP152	chr15:48712928-48811146	29483
3	chr3:195715896-195717226	0.144	0.06	0.339509	2.07938e-12	1.88789e-07	MUC20	chr3:195720882-195741123	3655
3	chr10:28938810-28938927	0.159	0.066	0.312617	2.10216e-12	1.90857e-07	BAMBI	chr10:28677342-28682939	255870
3	chr2:20468571-20469766	0.17	0.079	0.290185	2.12359e-12	1.92803e-07	RHOB	chr2:20447074-20449445	19125
3	chr9:116491166-116492127	0.057	0.103	-0.331101	2.17028e-12	1.97042e-07	ASTN2	chr9:116425225-117415070	0
3	chr6:4358540-4358990	0.171	0.077	0.29578	2.21565e-12	2.01161e-07	ECI2	chr6:4115689-4135597	222942
3	chr8:19325810-19326535	0.165	0.08	0.31997	2.41243e-12	2.19027e-07	SH2D4A	chr8:19313617-19396218	0
3	chr5:97433748-97434694	0.053	0.102	-0.324119	2.41526e-12	2.19284e-07	RIOK2	chr5:97160867-97183260	250487
3	chr7:77855247-77855871	0.101	0.039	0.423893	2.48325e-12	2.25456e-07	PHTF2	chr7:77798792-77957503	0
3	chr10:124727088-124727969	0.104	0.15	-0.25643	2.60207e-12	2.36245e-07	FAM53B	chr10:124619292-124744269	0
3	chr20:380002-385016	0.123	0.059	0.359229	2.61549e-12	2.37463e-07	TRIB3	chr20:362835-397559	0
3	chrX:17608660-17609557	0.139	0.06	0.2849	2.66568e-12	2.4202e-07	NHS	chrX:17375420-17735994	0
3	chr3:16026584-16027325	0.174	0.083	0.27231	2.68302e-12	2.43594e-07	GALNT15	chr3:16174649-16231992	147323
3	chr6:145886072-145886982	0.065	0.113	-0.286504	2.78277e-12	2.5265e-07	SHPRH	chr6:145864245-145964423	0
3	chr15:75046710-75047728	0.17	0.083	0.31966	2.82084e-12	2.56107e-07	PPCDC	chr15:75023555-75117462	0
3	chr1:164830474-164831641	0.131	0.17	-0.261434	3.04238e-12	2.76221e-07	PBX1	chr1:164555584-164899296	0
3	chr6:75852403-75853315	0.149	0.067	0.318608	3.16561e-12	2.87409e-07	MYO6	chr6:75749192-75919537	0
3	chr14:56608588-56609501	0.135	0.056	0.358463	3.17022e-12	2.87828e-07	TMEM260	chr14:56488354-56650606	0
3	chr4:94472020-94473906	0.122	0.056	0.380349	3.23363e-12	2.93585e-07	PDLIM5	chr4:94451857-94668227	0
3	chr22:17924103-17925429	0.15	0.069	0.323445	3.36834e-12	3.05815e-07	MICAL3	chr22:17787649-18024559	0
3	chr1:91851196-91852052	0.134	0.059	0.325909	3.45401e-12	3.13593e-07	TGFBR3	chr1:91680343-91906335	0
3	chr2:20438204-20439161	0.144	0.063	0.350833	3.75631e-12	3.41039e-07	RHOB	chr2:20447074-20449445	7912
3	chr14:76701948-76702613	0.103	0.038	0.399612	3.76102e-12	3.41467e-07	VASH1	chr14:76762189-76783015	59575
3	chr18:48547939-48548818	0.168	0.079	0.315051	3.94463e-12	3.58137e-07	CTIF	chr18:48539046-48863217	0
3	chr6:110909659-110915698	0.065	0.106	-0.290994	4.4004e-12	3.99517e-07	AMD1	chr6:110874770-110895713	13945
3	chr15:51030398-51031312	0.147	0.062	0.31181	4.42821e-12	4.02042e-07	AP4E1	chr15:50908672-51005900	24497
3	chr1:94757602-94758448	0.204	0.103	0.263595	4.4377e-12	4.02904e-07	SLC44A3	chr1:94820342-94895246	61893
3	chrX:107205592-107206888	0.193	0.099	0.254313	4.4916e-12	4.07797e-07	PIH1D3	chrX:107206632-107244243	0
3	chr7:31271702-31272774	0.066	0.112	-0.284202	4.5765e-12	4.15505e-07	NEUROD6	chr7:31337461-31340894	64686
3	chr4:89196262-89197188	0.124	0.049	0.315022	4.74315e-12	4.30635e-07	GPRIN3	chr4:89236386-89308010	39197
3	chr8:101724358-101725046	0.064	0.101	-0.262663	4.98215e-12	4.52334e-07	NCALD	chr8:101686543-102124907	0
3	chr10:24457629-24458454	0.129	0.055	0.315953	5.23756e-12	4.75523e-07	KIAA1217	chr10:23694746-24547848	0
3	chr5:149493009-149494007	0.18	0.088	0.27022	5.31454e-12	4.82513e-07	CSNK1A1	chr5:149492197-149551552	0
3	chr1:159668026-159669833	0.076	0.118	-0.294239	5.32925e-12	4.83848e-07	CRP	chr1:159712289-159714589	42455
3	chr20:5718526-5719566	0.21	0.111	0.252794	5.54108e-12	5.0308e-07	C20orf196	chr20:5750393-5863912	30826
3	chr8:69605005-69605309	0.108	0.039	0.382514	6.73037e-12	6.11057e-07	SULF1	chr8:69466624-69660915	0
3	chr1:204882321-204883797	0.198	0.093	0.275054	6.8114e-12	6.18414e-07	NFASC	chr1:204828651-205022822	0
3	chr11:7540595-7543806	0.172	0.098	0.2523	7.03099e-12	6.3835e-07	PPFIBP2	chr11:7513298-7657127	0
3	chr1:201125849-201126250	0.127	0.054	0.320838	7.06176e-12	6.41144e-07	ASCL5	chr1:201113953-201127184	0
3	chr8:135576730-135577875	0.066	0.113	-0.291389	7.23219e-12	6.56618e-07	KHDRBS3	chr8:135457457-135656722	0
3	chr5:115798072-115798832	0.202	0.099	0.262105	7.37366e-12	6.69462e-07	CDO1	chr5:115804733-115816954	5900
3	chr6:69594216-69595059	0.11	0.149	-0.258804	7.78525e-12	7.06831e-07	LMBRD1	chr6:69675802-69797111	80742
3	chr10:69438311-69440123	0.195	0.093	0.251683	7.9554e-12	7.22279e-07	TSPAN15	chr10:69451473-69507669	11349
3	chr2:20617798-20618612	0.217	0.112	0.252568	7.99836e-12	7.26179e-07	HS1BP3	chr2:20560448-20651089	0
3	chr4:41471409-41472520	0.193	0.095	0.256911	8.1274e-12	7.37895e-07	LIMCH1	chr4:41359607-41700044	0
3	chr1:172431443-172432676	0.163	0.079	0.26766	8.21506e-12	7.45854e-07	C1orf105	chr1:172420688-172468831	0
3	chr2:20182368-20182906	0.102	0.039	0.352903	8.62146e-12	7.82751e-07	SDC1	chr2:20200797-20225433	17890
3	chr4:26127665-26128473	0.155	0.069	0.298141	8.74484e-12	7.93952e-07	RBPJ	chr4:26163455-26435131	34981
3	chr10:95329852-95330758	0.145	0.059	0.293502	9.00157e-12	8.17262e-07	SORBS1	chr10:95311771-95561414	0
3	chr15:86515506-86516338	0.065	0.104	-0.306305	9.79772e-12	8.89545e-07	AGBL1	chr15:86143722-87028840	0
3	chr2:111698797-111699530	0.147	0.063	0.283402	1.00338e-11	9.10981e-07	ANAPC1	chr2:111766271-111884690	66740
3	chr7:7321490-7322235	0.117	0.047	0.354228	1.06256e-11	9.64712e-07	COL28A1	chr7:7356203-7535853	33967
3	chr11:93586833-93588180	0.103	0.04	0.37312	1.07844e-11	9.79122e-07	SMCO4	chr11:93478472-93543508	43324
3	chr7:95598952-95599619	0.127	0.052	0.317688	1.20184e-11	1.09116e-06	PDK4	chr7:95583499-95596491	2460
3	chr7:17599623-17600772	0.136	0.058	0.322309	1.27061e-11	1.1536e-06	RP11-507K12.1	chr7:17299295-17467234	132388
3	chr7:117097748-117098541	0.118	0.053	0.3136	1.28757e-11	1.169e-06	ST7	chr7:116953238-117230103	0
3	chr15:89107634-89109414	0.138	0.059	0.292261	1.37413e-11	1.24759e-06	ABHD2	chr15:89087459-89202360	0
3	chr17:19652173-19653292	0.163	0.075	0.281168	1.39696e-11	1.26831e-06	ALDH3A2	chr17:19648136-19677598	0
3	chr4:101885466-101886063	0.153	0.073	0.288624	1.39969e-11	1.27079e-06	BANK1	chr4:101411286-102074812	0
3	chr3:128709570-128710543	0.132	0.056	0.346083	1.44146e-11	1.30871e-06	RAB7A	chr3:128726122-128814796	15578
3	chr5:107869513-107870329	0.157	0.068	0.311278	1.46204e-11	1.3274e-06	FBXL17	chr5:107859035-108382098	0
3	chr9:33229304-33230081	0.149	0.066	0.308682	1.67148e-11	1.51755e-06	SPINK4	chr9:33218365-33248567	0
3	chr3:16456712-16457482	0.062	0.104	-0.296889	1.68661e-11	1.53129e-06	RFTN1	chr3:16313574-16514026	0
3	chr14:23689400-23690560	0.136	0.064	0.278129	1.71132e-11	1.55373e-06	DHRS2	chr14:23630115-23645639	43760
3	chr2:46315186-46315867	0.115	0.046	0.383193	1.7178e-11	1.55961e-06	EPAS1	chr2:46293667-46386703	0
3	chr1:101244835-101246162	0.084	0.134	-0.284041	1.72897e-11	1.56975e-06	S1PR1	chr1:101236888-101241518	3316
3	chr5:127197158-127198522	0.163	0.088	0.28108	1.74237e-11	1.58191e-06	MEGF10	chr5:127290831-127465737	92308
3	chr2:113830982-113831616	0.119	0.049	0.349841	1.8037e-11	1.63759e-06	ACTR3	chr2:113889960-113962596	58343
3	chr8:100458733-100459312	0.152	0.062	0.306578	1.94482e-11	1.76572e-06	ANKRD46	chr8:100509752-100559784	50439
3	chr7:45073449-45074452	0.199	0.104	0.251228	2.20616e-11	2.003e-06	CCM2	chr7:44999475-45076469	0
3	chr20:25005037-25005710	0.16	0.077	0.301772	2.24701e-11	2.04008e-06	ACSS1	chr20:25006230-25058980	519
3	chr7:130008749-130009770	0.139	0.058	0.31033	2.33349e-11	2.1186e-06	ZC3HC1	chr7:130018286-130051451	8515
3	chr1:43256477-43257278	0.171	0.076	0.281056	2.37977e-11	2.16062e-06	EBNA1BP2	chr1:43164175-43270936	0
3	chr14:69101210-69101947	0.123	0.05	0.329412	2.38715e-11	2.16732e-06	DCAF5	chr14:69050881-69153150	0
3	chr15:49645790-49646569	0.114	0.049	0.355809	2.39275e-11	2.1724e-06	DTWD1	chr15:49620980-49656232	0
3	chr11:93570685-93571159	0.101	0.038	0.358935	2.43921e-11	2.21459e-06	SMCO4	chr11:93478472-93543508	27176
3	chr8:125203887-125204936	0.122	0.051	0.332839	2.44432e-11	2.21923e-06	NSMCE2	chr8:125091679-125367120	0
3	chr1:172933757-172934480	0.121	0.048	0.382936	2.44462e-11	2.2195e-06	TNFSF18	chr1:173039960-173050963	105479
3	chr13:99045994-99046806	0.104	0.042	0.37394	2.4496e-11	2.22402e-06	DOCK9	chr13:98793429-99086625	0
3	chr10:103649244-103649683	0.107	0.041	0.363422	2.49985e-11	2.26964e-06	SH3PXD2A	chr10:103594027-103855543	0
3	chr11:34602141-34602765	0.185	0.089	0.270698	2.61415e-11	2.37342e-06	EHF	chr11:34621093-34661057	18327
3	chr12:12803024-12804639	0.184	0.093	0.272557	2.64437e-11	2.40085e-06	APOLD1	chr12:12725917-12829975	0
3	chr12:22408459-22409228	0.172	0.078	0.264023	2.78324e-11	2.52693e-06	ST8SIA1	chr12:22063773-22437041	0
3	chr22:29821098-29821939	0.159	0.078	0.272241	2.83848e-11	2.57709e-06	ASCC2	chr22:29788608-29838304	0
3	chr5:93058137-93059276	0.07	0.116	-0.279775	3.00992e-11	2.73273e-06	NR2F1	chr5:93583337-93594615	524060
3	chr12:64633623-64634925	0.107	0.043	0.37669	3.05902e-11	2.77731e-06	RASSF3	chr12:64507001-64697567	0
3	chr8:38066908-38068184	0.18	0.091	0.259408	3.14515e-11	2.85551e-06	EIF4EBP1	chr8:38030341-38060365	6542
3	chr1:27563621-27564360	0.178	0.079	0.273713	3.2074e-11	2.91203e-06	AHDC1	chr1:27534035-27604431	0
3	chr6:91351532-91353392	0.07	0.111	-0.26805	3.53076e-11	3.20561e-06	MAP3K7	chr6:90513573-90587045	764486
3	chr1:210373725-210374798	0.18	0.086	0.274426	3.65768e-11	3.32085e-06	HHAT	chr1:210328252-210676296	0
3	chr4:38670188-38671724	0.167	0.081	0.266596	3.68944e-11	3.34968e-06	KLF3	chr4:38664196-38701042	0
3	chr12:103372833-103373999	0.163	0.082	0.254207	3.70777e-11	3.36632e-06	C12orf42	chr12:103237591-103496010	0
3	chr10:92756949-92757769	0.172	0.082	0.282173	3.75004e-11	3.4047e-06	HHEX	chr10:92689951-92695646	61302
3	chr16:83803662-83804664	0.119	0.049	0.354526	3.76274e-11	3.41623e-06	CDH13	chr16:82626803-83800640	3021
3	chr2:138564653-138565467	0.141	0.063	0.297877	3.7833e-11	3.4349e-06	SPOPL	chr2:138501801-138573547	0
3	chr6:142821636-142823233	0.159	0.077	0.258073	3.82104e-11	3.46916e-06	HIVEP2	chr6:142751467-142945201	0
3	chr17:45576403-45577570	0.172	0.084	0.279565	3.96491e-11	3.59978e-06	CRHR1	chr17:45620344-45835826	42773
3	chr9:83961910-83963013	0.18	0.087	0.250334	4.08221e-11	3.70628e-06	C9orf64	chr9:83938311-83956986	4923
3	chr14:63404361-63405531	0.069	0.111	-0.294622	4.09936e-11	3.72185e-06	PPP2R5E	chr14:63371357-63543374	0
3	chr1:175231931-175232945	0.206	0.104	0.251269	4.30312e-11	3.90685e-06	KIAA0040	chr1:175156987-175192999	38931
3	chr15:89132826-89134130	0.133	0.063	0.340725	4.31968e-11	3.92188e-06	ABHD2	chr15:89087459-89202360	0
3	chr8:61721831-61722625	0.108	0.045	0.338658	4.33853e-11	3.939e-06	ASPH	chr8:61500556-61714640	7190
3	chr5:149471321-149472335	0.146	0.066	0.313716	4.46815e-11	4.05668e-06	CSNK1A1	chr5:149492197-149551552	19861
3	chr10:79344677-79345256	0.159	0.07	0.273896	4.49264e-11	4.07891e-06	PPIF	chr10:79347469-79355337	2212
3	chr5:142720545-142721442	0.162	0.075	0.25614	4.49613e-11	4.08208e-06	FGF1	chr5:142592178-142698070	22474
3	chr12:69688904-69689473	0.123	0.048	0.345363	4.56127e-11	4.14122e-06	BEST3	chr12:69643360-69699476	0
3	chr11:94449176-94449980	0.114	0.048	0.334665	4.74086e-11	4.30428e-06	MRE11A	chr11:94415578-94493908	0
3	chr3:194956896-194957423	0.101	0.037	0.349388	4.85135e-11	4.40459e-06	XXYLT1	chr3:195068279-195271167	110855
3	chr16:87806674-87807396	0.176	0.079	0.279009	4.88074e-11	4.43127e-06	SLC7A5	chr16:87830023-87869488	22626
3	chr10:63707146-63707757	0.104	0.04	0.385428	5.09489e-11	4.6257e-06	REEP3	chr10:63521363-63625123	82022
3	chr2:98757751-98758633	0.17	0.085	0.254062	5.42616e-11	4.92647e-06	MGAT4A	chr2:98619106-98731126	26624
3	chr17:20063775-20064287	0.114	0.041	0.357506	5.48941e-11	4.98389e-06	SPECC1	chr17:20009344-20319026	0
3	chr20:40358927-40360221	0.103	0.147	-0.250758	5.53932e-11	5.0292e-06	MAFB	chr20:40685848-40689240	325626
3	chr2:15580190-15581157	0.083	0.129	-0.282676	5.6711e-11	5.14885e-06	DDX1	chr2:15591178-15631111	10020
3	chr14:105602427-105603838	0.129	0.057	0.327255	5.67995e-11	5.15688e-06	TMEM121	chr14:105526603-105530202	72224
3	chrX:11190714-11191729	0.141	0.067	0.311143	6.10417e-11	5.54204e-06	ARHGAP6	chrX:11137543-11665701	0
3	chr1:232868502-232869575	0.148	0.071	0.293385	6.29208e-11	5.71264e-06	MAP10	chr1:232804892-232808407	60094
3	chr3:188655968-188657063	0.171	0.082	0.257811	6.37119e-11	5.78447e-06	LPP	chr3:188153284-188890671	0
3	chr2:101135531-101136406	0.104	0.043	0.35539	6.67612e-11	6.06131e-06	TBC1D8	chr2:101007617-101252866	0
3	chr5:96093357-96094695	0.17	0.083	0.266308	6.81878e-11	6.19084e-06	ELL2	chr5:95885098-95962071	131285
3	chr3:172541195-172542022	0.146	0.065	0.285434	6.87502e-11	6.2419e-06	TNFSF10	chr3:172505508-172523507	17687
3	chr16:75305181-75305985	0.161	0.075	0.27804	6.97034e-11	6.32844e-06	CFDP1	chr16:75293698-75433485	0
3	chr1:159913626-159914634	0.124	0.052	0.335039	7.24496e-11	6.57777e-06	TAGLN2	chr1:159918107-159925732	3472
3	chr16:57341374-57342225	0.113	0.046	0.370041	7.38938e-11	6.7089e-06	CCL22	chr16:57358772-57366190	16546
3	chr5:149153887-149154328	0.134	0.055	0.306294	7.41114e-11	6.72865e-06	ABLIM3	chr5:149141483-149260542	0
3	chr1:91730648-91731292	0.124	0.049	0.290456	7.57356e-11	6.87611e-06	TGFBR3	chr1:91680343-91906335	0
3	chr1:223819584-223820353	0.171	0.082	0.269817	7.58619e-11	6.88758e-06	TP53BP2	chr1:223779899-223845972	0
3	chr8:122794924-122795533	0.111	0.046	0.327602	7.62572e-11	6.92347e-06	ZHX2	chr8:122781394-122974512	0
3	chr3:174333593-174334133	0.135	0.059	0.338689	9.0801e-11	8.24391e-06	NLGN1	chr3:173396284-174286644	46948
3	chr1:233843520-233844187	0.149	0.069	0.291992	9.41295e-11	8.54611e-06	SLC35F3	chr1:233904933-234324516	60745
3	chr2:26273544-26274737	0.133	0.057	0.285257	1.08656e-10	9.86501e-06	HADHB	chr2:26243170-26290468	0
3	chr11:129728430-129729108	0.144	0.063	0.27566	1.18203e-10	1.07318e-05	TMEM45B	chr11:129815819-129860003	86710
3	chrX:129525045-129525715	0.131	0.059	0.275329	1.24629e-10	1.13152e-05	SMARCA1	chrX:129446501-129523500	1544
3	chr13:50365543-50367176	0.182	0.097	0.264307	1.27148e-10	1.15439e-05	DLEU1	chr13:50082171-50723236	0
3	chr3:69116922-69117262	0.112	0.042	0.354621	1.28831e-10	1.16967e-05	LMOD3	chr3:69106872-69123032	0
3	chr16:23079357-23080500	0.107	0.044	0.322325	1.32469e-10	1.2027e-05	USP31	chr16:23061406-23149270	0
3	chr10:96275745-96276676	0.182	0.095	0.256532	1.40872e-10	1.27899e-05	BLNK	chr10:96191702-96271587	4157
3	chr1:197994902-197995573	0.149	0.068	0.292717	1.50685e-10	1.36808e-05	LHX9	chr1:197911902-197935478	59423
3	chr7:96548523-96549306	0.15	0.075	0.285936	1.56599e-10	1.42177e-05	SHFM1	chr7:96481626-96709891	0
3	chr20:10185609-10186767	0.209	0.117	0.262191	1.64674e-10	1.49509e-05	SNAP25	chr20:10218830-10307418	32062
3	chr12:124865659-124866217	0.122	0.052	0.362615	1.66044e-10	1.50753e-05	SCARB1	chr12:124776856-124882668	0
3	chrX:107730580-107732576	0.163	0.082	0.274603	1.70052e-10	1.54392e-05	TSC22D3	chrX:107713221-107777342	0
3	chr8:17518090-17518782	0.12	0.053	0.316152	1.7853e-10	1.6209e-05	SLC7A2	chr8:17497088-17570573	0
3	chr1:150623995-150624860	0.102	0.041	0.410574	1.79751e-10	1.63198e-05	ENSA	chr1:150600851-150629612	0
3	chr2:195795720-195796540	0.125	0.057	0.321288	1.80057e-10	1.63475e-05	DNAH7	chr2:195737703-196068812	0
3	chr20:33789306-33790224	0.156	0.073	0.32111	1.86865e-10	1.69657e-05	ZNF341	chr20:33731657-33792269	0
3	chr21:15706585-15707128	0.144	0.065	0.302993	1.8688e-10	1.6967e-05	USP25	chr21:15730025-15880069	22896
3	chr7:108027963-108028604	0.126	0.059	0.289919	1.96896e-10	1.78764e-05	LAMB4	chr7:108023548-108130356	0
3	chr11:67548261-67549246	0.143	0.074	0.278113	2.02996e-10	1.84302e-05	CABP2	chr11:67518912-67524517	23743
3	chr13:44921822-44922969	0.124	0.055	0.303538	2.08983e-10	1.89738e-05	NUFIP1	chr13:44939249-44989483	16279
3	chr17:48160453-48161296	0.162	0.082	0.269203	2.1705e-10	1.97062e-05	SKAP1	chr17:48133440-48430275	0
3	chr3:187286566-187289050	0.126	0.058	0.286182	2.25462e-10	2.04699e-05	MASP1	chr3:187217285-187292022	0
3	chr4:120869350-120870404	0.087	0.123	-0.258986	2.33636e-10	2.1212e-05	PRDM5	chr4:120684919-120922870	0
3	chr7:72326093-72326988	0.065	0.103	-0.298889	2.41826e-10	2.19556e-05	CALN1	chr7:71779491-72447151	0
3	chr20:46715003-46715930	0.146	0.073	0.286285	2.56532e-10	2.32908e-05	SLC2A10	chr20:46709487-46736347	0
3	chr3:172536313-172537289	0.143	0.069	0.301774	2.57141e-10	2.33461e-05	TNFSF10	chr3:172505508-172523507	12805
3	chr16:57392641-57393218	0.135	0.06	0.343166	2.57348e-10	2.33649e-05	CX3CL1	chr16:57372458-57385048	7592
3	chr2:47008210-47009264	0.156	0.072	0.288648	2.62415e-10	2.3825e-05	TTC7A	chr2:46916157-47076137	0
3	chr9:33233904-33234606	0.112	0.046	0.344796	2.65794e-10	2.41317e-05	SPINK4	chr9:33218365-33248567	0
3	chr7:87230943-87232144	0.136	0.066	0.26844	2.70544e-10	2.4563e-05	TMEM243	chr7:87196160-87220587	10355
3	chr2:9212034-9212941	0.128	0.061	0.297973	2.72718e-10	2.47603e-05	ASAP2	chr2:9206765-9405683	0
3	chr2:25373005-25374118	0.171	0.087	0.255166	2.74857e-10	2.49546e-05	DTNB	chr2:25377198-25673647	3079
3	chr1:159949001-159949810	0.107	0.045	0.346851	2.99373e-10	2.71804e-05	SLAMF9	chr1:159951492-159954254	1681
3	chr8:48261269-48262033	0.064	0.103	-0.29297	3.04064e-10	2.76063e-05	UBE2V2	chr8:48008400-48064708	196560
3	chr4:89175390-89176079	0.107	0.042	0.310678	3.12635e-10	2.83845e-05	GPRIN3	chr4:89236386-89308010	60306
3	chr14:61101895-61103172	0.147	0.067	0.282255	3.2123e-10	2.91648e-05	SLC38A6	chr14:60981114-61083733	18161
3	chr11:36638350-36639195	0.07	0.105	-0.253578	3.4062e-10	3.09252e-05	C11orf74	chr11:36594493-36659290	0
3	chr4:70452857-70453615	0.159	0.076	0.271934	3.46322e-10	3.14429e-05	MUC7	chr4:70430492-70482997	0
3	chr10:5071319-5072175	0.173	0.083	0.262955	3.52115e-10	3.19689e-05	AKR1C3	chr10:5035354-5107686	0
3	chr9:76676721-76678185	0.135	0.064	0.277796	3.54957e-10	3.22269e-05	PRUNE2	chr9:76611376-76906087	0
3	chr3:50912223-50913688	0.135	0.063	0.265344	3.56444e-10	3.23619e-05	DOCK3	chr3:50675241-51384198	0
3	chr11:59273002-59273930	0.109	0.049	0.347165	3.59129e-10	3.26057e-05	MPEG1	chr11:59208510-59212951	60050
3	chr12:32115428-32116324	0.124	0.056	0.32792	3.61183e-10	3.27922e-05	BICD1	chr12:32106835-32383633	0
3	chr16:66858894-66859384	0.101	0.04	0.349615	3.65404e-10	3.31754e-05	NAE1	chr16:66802875-66873256	0
3	chr8:127891336-127892404	0.175	0.091	0.266545	3.81614e-10	3.46471e-05	MYC	chr8:127735434-127741434	149901
3	chr11:124881821-124883318	0.133	0.065	0.313147	3.87099e-10	3.51451e-05	ROBO3	chr11:124865386-124881470	350
3	chr2:190497310-190497971	0.145	0.068	0.289094	4.04658e-10	3.67393e-05	MFSD6	chr2:190408355-190509205	0
3	chr3:9993969-9994894	0.146	0.069	0.256869	4.05915e-10	3.68534e-05	EMC3	chr3:9962537-10011116	0
3	chr7:139490012-139490695	0.133	0.063	0.298007	4.15193e-10	3.76958e-05	KLRG2	chr7:139452690-139483712	6299
3	chr6:144314170-144316068	0.163	0.078	0.251586	4.57271e-10	4.15161e-05	UTRN	chr6:144285701-144853034	0
3	chr18:3037280-3037881	0.111	0.049	0.386484	4.60619e-10	4.182e-05	LPIN2	chr18:2916994-3013315	23964
3	chr1:223886270-223887123	0.143	0.064	0.306336	4.65901e-10	4.22996e-05	TP53BP2	chr1:223779899-223845972	40297
3	chr2:227509736-227511702	0.072	0.114	-0.258561	4.77348e-10	4.33389e-05	AGFG1	chr2:227472152-227561214	0
3	chr14:75198359-75199664	0.121	0.054	0.308301	5.04117e-10	4.57693e-05	TMED10	chr14:75131470-75176631	21727
3	chr7:127822828-127823562	0.12	0.052	0.287165	5.04497e-10	4.58038e-05	SND1	chr7:127652180-128092609	0
3	chr17:57109779-57110580	0.159	0.076	0.263094	5.09419e-10	4.62506e-05	AKAP1	chr17:57085092-57121349	0
3	chr11:57493356-57493987	0.103	0.042	0.305983	5.43297e-10	4.93265e-05	SLC43A1	chr11:57484534-57515786	0
3	chr8:73419779-73420587	0.174	0.085	0.256317	5.84989e-10	5.31117e-05	STAU2	chr8:73420369-73747708	0
3	chr2:200405706-200406389	0.135	0.056	0.277525	6.24465e-10	5.66958e-05	SPATS2L	chr2:200305881-200482263	0
3	chr1:28526651-28527388	0.148	0.067	0.276929	6.26508e-10	5.68813e-05	RCC1	chr1:28505943-28539300	0
3	chr9:76818201-76818768	0.102	0.04	0.343553	6.45994e-10	5.86504e-05	PRUNE2	chr9:76611376-76906087	0
3	chr12:52207808-52208349	0.143	0.064	0.304628	6.48789e-10	5.89042e-05	KRT80	chr12:52168996-52192000	15807
3	chr5:14714225-14715236	0.11	0.051	0.297741	6.75479e-10	6.13274e-05	ANKH	chr5:14704804-14871778	0
3	chr18:582251-582994	0.101	0.041	0.330191	7.20327e-10	6.53992e-05	CETN1	chr18:580357-582114	136
3	chr5:127206270-127207433	0.101	0.048	0.401309	7.56921e-10	6.87216e-05	MEGF10	chr5:127290831-127465737	83397
3	chr20:35776344-35777236	0.159	0.078	0.250342	8.07608e-10	7.33235e-05	PHF20	chr20:35771974-35950381	0
3	chr11:110251707-110252519	0.131	0.061	0.262856	8.24893e-10	7.48929e-05	RDX	chr11:110174880-110296722	0
3	chr15:44682966-44683924	0.154	0.079	0.272701	8.275e-10	7.51296e-05	PATL2	chr15:44665732-44711316	0
3	chr15:52281085-52281695	0.129	0.057	0.31848	9.23225e-10	8.38206e-05	MYO5C	chr15:52192322-52295798	0
3	chr2:54945740-54946741	0.147	0.068	0.265896	9.23507e-10	8.38462e-05	EML6	chr2:54723499-54972025	0
3	chr1:116133398-116134756	0.124	0.064	0.276307	9.57982e-10	8.69761e-05	MAB21L3	chr1:116111755-116135240	0
3	chr2:222842383-222843380	0.107	0.051	0.311296	9.8965e-10	8.98513e-05	ACSL3	chr2:222860934-222944639	17553
3	chr20:5657247-5658026	0.124	0.059	0.295774	9.97962e-10	9.06059e-05	GPCPD1	chr20:5544404-5611026	46220
3	chr11:102780384-102782074	0.112	0.051	0.291748	1.19171e-09	0.000108197	MMP10	chr11:102770503-102780628	0
3	chr6:166675358-166676302	0.147	0.071	0.256873	1.19256e-09	0.000108274	RPS6KA2	chr6:166409364-166906451	0
3	chr1:93591861-93591921	0.145	0.063	0.27423	1.20524e-09	0.000109425	BCAR3	chr1:93561786-93847150	0
3	chr2:43634433-43635464	0.142	0.069	0.251122	1.25245e-09	0.000113711	PLEKHH2	chr2:43637273-43767987	1808
3	chr7:140567268-140567997	0.113	0.05	0.316797	1.30034e-09	0.00011806	DENND2A	chr7:140518420-140673993	0
3	chr11:126405135-126406380	0.131	0.065	0.290992	1.32898e-09	0.00012066	ST3GAL4	chr11:126355640-126440344	0
3	chr8:128024534-128026033	0.134	0.064	0.295519	1.33981e-09	0.000121643	AC026248.1	chr8:128118011-128118385	91977
3	chr10:13184673-13185259	0.108	0.045	0.291858	1.36995e-09	0.000124379	MCM10	chr10:13161554-13211104	0
3	chr1:225763491-225764353	0.127	0.057	0.293807	1.3922e-09	0.000126399	SRP9	chr1:225777813-225790466	13459
3	chr12:27179590-27180312	0.114	0.051	0.326772	1.47056e-09	0.000133514	STK38L	chr12:27243968-27325959	63655
3	chr5:169139520-169140343	0.123	0.054	0.277136	1.53525e-09	0.000139387	SLIT3	chr5:168661733-169301129	0
3	chr14:35353388-35354419	0.159	0.076	0.268078	1.54481e-09	0.000140255	PSMA6	chr14:35278633-35317493	35894
3	chr1:168243061-168244138	0.113	0.051	0.324869	1.56509e-09	0.000142096	SFT2D2	chr1:168225938-168253025	0
3	chr2:233690452-233690853	0.115	0.049	0.339381	1.61625e-09	0.000146741	UGT1A7	chr2:233681938-233773299	0
3	chr10:59536315-59537530	0.127	0.06	0.292076	1.62618e-09	0.000147642	SLC16A9	chr10:59650761-59736002	113230
3	chr3:52678804-52679847	0.157	0.078	0.284912	1.63644e-09	0.000148574	PBRM1	chr3:52545352-52685917	0
3	chr18:31011139-31011951	0.164	0.082	0.259593	1.70539e-09	0.000154834	DSC3	chr18:30990008-31042815	0
3	chr3:32420708-32421069	0.108	0.046	0.319556	1.70932e-09	0.000155191	CMTM7	chr3:32391671-32483067	0
3	chr2:65396194-65396967	0.113	0.049	0.306039	1.72026e-09	0.000156184	SPRED2	chr2:65310851-65432637	0
3	chr1:93592544-93592690	0.142	0.061	0.275054	1.72225e-09	0.000156365	BCAR3	chr1:93561786-93847150	0
3	chr1:87473049-87474552	0.1	0.129	-0.250962	1.77218e-09	0.000160898	LMO4	chr1:87328468-87348923	124125
3	chr12:124371325-124371960	0.122	0.056	0.28898	1.89135e-09	0.000171717	NCOR2	chr12:124324415-124567589	0
3	chr20:20743437-20744664	0.161	0.085	0.250185	1.94008e-09	0.000176142	RALGAPA2	chr20:20389552-20712488	30948
3	chr8:73356253-73356811	0.13	0.057	0.300137	1.99046e-09	0.000180716	RDH10	chr8:73294612-73325281	30971
3	chr12:101919251-101920131	0.13	0.066	0.334575	2.01883e-09	0.000183292	DRAM1	chr12:101877351-102012130	0
3	chr1:117633385-117633928	0.102	0.046	0.290321	2.03318e-09	0.000184595	FAM46C	chr1:117605934-117628372	5012
3	chr15:52070897-52072265	0.17	0.091	0.251757	2.05874e-09	0.000186915	MAPK6	chr15:51952106-52067372	3524
3	chr8:100457482-100458015	0.158	0.073	0.265026	2.24558e-09	0.000203879	ANKRD46	chr8:100509752-100559784	51736
3	chr2:231247945-231248658	0.111	0.054	0.337286	2.26672e-09	0.000205798	ARMC9	chr2:231198546-231374837	0
3	chr6:53326520-53327240	0.178	0.085	0.25124	2.2936e-09	0.000208238	ELOVL5	chr6:53267398-53349179	0
3	chr12:39762987-39764033	0.068	0.101	-0.274774	2.35251e-09	0.000213587	SLC2A13	chr12:39755021-40106089	0
3	chr2:197306396-197307233	0.138	0.065	0.268055	2.42474e-09	0.000220145	AC013264.1	chr2:196989591-197310604	0
3	chr2:8993494-8995722	0.154	0.083	0.272501	2.50449e-09	0.000227385	MBOAT2	chr2:8852690-9003813	0
3	chr3:38083984-38085746	0.111	0.052	0.306797	2.73887e-09	0.000248665	DLEC1	chr3:38039205-38124025	0
3	chr8:65418931-65420258	0.08	0.118	-0.251275	2.77074e-09	0.000251558	ARMC1	chr8:65602456-65634217	182197
3	chr1:162709952-162711009	0.135	0.063	0.275858	2.94879e-09	0.000267723	DDR2	chr1:162631373-162787400	0
3	chr1:84090364-84090957	0.101	0.043	0.34809	2.98395e-09	0.000270916	PRKACB	chr1:84078062-84238498	0
3	chr2:217387944-217388535	0.143	0.067	0.250052	3.02935e-09	0.000275038	DIRC3	chr2:217284019-217756593	0
3	chr8:80551960-80552993	0.103	0.051	0.293531	3.08338e-09	0.000279943	ZBTB10	chr8:80485619-80526265	25694
3	chr10:59872827-59874459	0.147	0.075	0.262293	3.3408e-09	0.000303315	CCDC6	chr10:59788763-59906656	0
3	chr1:156912742-156913416	0.143	0.066	0.271095	3.42758e-09	0.000311193	PEAR1	chr1:156893698-156916434	0
3	chr8:47384437-47385154	0.106	0.046	0.309821	3.46662e-09	0.000314738	SPIDR	chr8:47260575-47736306	0
3	chr18:57712243-57712971	0.125	0.054	0.26409	3.53185e-09	0.00032066	ATP8B1	chr18:57646426-57803101	0
3	chr20:20772473-20773197	0.112	0.05	0.282801	3.64848e-09	0.000331249	RALGAPA2	chr20:20389552-20712488	59984
3	chr1:180343687-180344498	0.102	0.041	0.318032	3.8404e-09	0.000348673	ACBD6	chr1:180269653-180502954	0
3	chr7:55438565-55439393	0.11	0.051	0.264826	4.27855e-09	0.000388454	VOPP1	chr7:55436056-55572988	0
3	chr3:53150073-53150796	0.148	0.073	0.257772	4.34237e-09	0.000394248	PRKCD	chr3:53156009-53192717	5212
3	chr17:74192821-74193708	0.136	0.06	0.266352	4.39596e-09	0.000399113	RPL38	chr17:74203582-74210655	9873
3	chr10:60186179-60187187	0.139	0.071	0.269196	4.42228e-09	0.000401504	ANK3	chr10:60026298-60733490	0
3	chr1:44721403-44722397	0.14	0.065	0.27085	4.82842e-09	0.000438377	C1orf228	chr1:44674692-44725591	0
3	chr5:142752568-142754037	0.147	0.077	0.272741	5.21009e-09	0.000473029	ARHGAP26	chr5:142770384-143229011	16346
3	chr6:37845007-37846231	0.103	0.044	0.330683	5.23063e-09	0.000474894	ZFAND3	chr6:37819499-38154624	0
3	chr3:177211842-177212565	0.112	0.047	0.301174	5.78798e-09	0.000525496	TBL1XR1	chr3:177019340-177228000	0
3	chr20:33796297-33797053	0.118	0.05	0.275212	5.9183e-09	0.000537328	ZNF341	chr20:33731657-33792269	4027
3	chr7:30434150-30434506	0.14	0.062	0.261636	6.00939e-09	0.000545598	NOD1	chr7:30424527-30478784	0
3	chr7:50812773-50813303	0.108	0.048	0.287475	6.44716e-09	0.000585344	GRB10	chr7:50590063-50793462	19310
3	chr3:183300918-183301544	0.118	0.05	0.254889	6.62352e-09	0.000601356	MCF2L2	chr3:183178043-183428778	0
3	chr11:113974673-113975563	0.109	0.046	0.271086	6.84438e-09	0.000621408	HTR3A	chr11:113974881-113990313	0
3	chr10:46052107-46052942	0.12	0.059	0.275953	6.87784e-09	0.000624446	MSMB	chr10:46033307-46046269	5837
3	chr3:123038438-123039631	0.128	0.061	0.282252	7.10021e-09	0.000644635	SEMA5B	chr3:122909193-123028605	9832
3	chr3:178671492-178672309	0.134	0.063	0.277096	7.15425e-09	0.000649541	RP11-385J1.3	chr3:178419123-178843300	0
3	chr1:94022270-94023038	0.159	0.078	0.261742	7.19042e-09	0.000652826	ABCA4	chr1:93992835-94121132	0
3	chr16:68755373-68756717	0.134	0.065	0.274518	7.23374e-09	0.000656758	CDH1	chr16:68737225-68835548	0
3	chr2:86631825-86633387	0.14	0.068	0.254516	7.39399e-09	0.000671308	RNF103-CHMP3	chr2:86505668-86721122	0
3	chr11:102869153-102869901	0.12	0.057	0.292668	7.41127e-09	0.000672877	MMP12	chr11:102862736-102875034	0
3	chr4:39538953-39539834	0.146	0.072	0.280581	7.49544e-09	0.000680518	SMIM14	chr4:39546330-39639090	6495
3	chr3:183302138-183302576	0.105	0.042	0.275763	8.26956e-09	0.000750802	MCF2L2	chr3:183178043-183428778	0
3	chr10:12299483-12300044	0.108	0.045	0.29451	8.28676e-09	0.000752363	CDC123	chr10:12195965-12250589	48893
3	chr8:141137487-141138268	0.144	0.075	0.284086	8.66037e-09	0.000786284	DENND3	chr8:141117278-141195808	0
3	chr1:46039187-46040209	0.133	0.067	0.282181	8.78164e-09	0.000797294	PIK3R3	chr1:46040140-46133036	0
3	chr7:130930121-130931105	0.124	0.063	0.276405	8.88735e-09	0.000806892	MKLN1	chr7:131110096-131496636	178990
3	chr2:62306644-62307998	0.129	0.062	0.268049	8.9955e-09	0.00081671	B3GNT2	chr2:62196113-62224731	81912
3	chr15:91006918-91007929	0.122	0.059	0.269055	9.21026e-09	0.000836208	VPS33B	chr15:90998416-91022603	0
3	chr20:5849011-5849720	0.107	0.048	0.326509	9.29152e-09	0.000843586	C20orf196	chr20:5750393-5863912	0
3	chr5:154287069-154287589	0.134	0.066	0.270686	9.60919e-09	0.000872428	GALNT10	chr5:154190730-154420984	0
3	chr1:180586447-180587107	0.114	0.048	0.303157	9.90104e-09	0.000898925	XPR1	chr1:180632004-180890251	44896
3	chr17:57459212-57459852	0.102	0.045	0.340291	1.01747e-08	0.000923769	MSI2	chr17:57255851-57684685	0
3	chr5:123429975-123430550	0.101	0.041	0.285136	1.01887e-08	0.00092504	CEP120	chr5:123344885-123423592	6382
3	chr13:43307707-43308357	0.132	0.064	0.256351	1.05407e-08	0.000956997	ENOX1	chr13:43213518-43786908	0
3	chr3:52264997-52265874	0.12	0.054	0.303871	1.0697e-08	0.000971192	WDR82	chr3:52254421-52288020	0
3	chr18:58176490-58177695	0.112	0.051	0.276261	1.07451e-08	0.000975562	NEDD4L	chr18:58044367-58401540	0
3	chr3:11291711-11292261	0.114	0.051	0.287161	1.09887e-08	0.000997672	ATG7	chr3:11272309-11557665	0
3	chr8:8884566-8885806	0.112	0.053	0.278213	1.11432e-08	0.0010117	MFHAS1	chr8:8783354-8893645	0
3	chr3:23002986-23004030	0.114	0.054	0.286566	1.18705e-08	0.00107774	UBE2E2	chr3:23203020-23591793	198989
3	chr20:8447349-8448387	0.118	0.057	0.276144	1.18743e-08	0.00107808	PLCB1	chr20:8077251-8968360	0
3	chr3:192629146-192630186	0.068	0.102	-0.260472	1.34483e-08	0.00122098	FGF12	chr3:192139395-192767764	0
3	chr11:116397666-116398197	0.117	0.054	0.283713	1.37378e-08	0.00124727	BUD13	chr11:116748170-116772988	349972
3	chr14:92408095-92408869	0.144	0.074	0.266171	1.45349e-08	0.00131964	SLC24A4	chr14:92322581-92501483	0
3	chr1:109298619-109299734	0.125	0.06	0.263498	1.46288e-08	0.00132816	MYBPHL	chr1:109292365-109307041	0
3	chr12:99957523-99958371	0.103	0.047	0.341506	1.48992e-08	0.00135272	ANKS1B	chr12:98726457-99984654	0
3	chr5:116861082-116862005	0.126	0.058	0.258015	1.6166e-08	0.00146773	SEMA6A	chr5:116443616-116574934	286147
3	chr10:62016059-62017538	0.106	0.052	0.308417	1.69836e-08	0.00154196	ARID5B	chr10:61901300-62096944	0
3	chr2:231378002-231378810	0.126	0.058	0.266532	1.71232e-08	0.00155463	ARMC9	chr2:231198546-231374837	3164
3	chr14:68569675-68570541	0.141	0.071	0.284697	1.88094e-08	0.00170773	RAD51B	chr14:67819779-68730218	0
3	chr20:3811384-3812385	0.171	0.086	0.263172	2.03413e-08	0.00184681	CDC25B	chr20:3786772-3806121	5262
3	chr4:71691361-71692434	0.124	0.057	0.279164	2.14401e-08	0.00194657	GC	chr4:71741693-71804041	49258
3	chr8:81122785-81123841	0.124	0.06	0.254227	2.28599e-08	0.00207548	PAG1	chr8:80967810-81112068	10716
3	chr7:8212466-8213122	0.121	0.059	0.260978	2.42715e-08	0.00220363	ICA1	chr7:8113184-8262687	0
3	chr3:154181152-154181973	0.128	0.065	0.250933	2.44952e-08	0.00222394	ARHGEF26	chr3:154121003-154257827	0
3	chr10:30605325-30606292	0.139	0.068	0.253761	2.52251e-08	0.00229021	LYZL2	chr10:30611779-30629762	5486
3	chr9:109253333-109254476	0.154	0.082	0.257418	2.56683e-08	0.00233045	EPB41L4B	chr9:109171975-109320964	0
3	chr10:32095032-32095760	0.103	0.044	0.295217	2.61142e-08	0.00237093	KIF5B	chr10:32009010-32056431	38600
3	chr18:3117418-3118211	0.134	0.064	0.299558	2.8809e-08	0.0026156	MYOM1	chr18:3066807-3220108	0
3	chr18:58942364-58943225	0.112	0.054	0.270765	2.95374e-08	0.00268173	ZNF532	chr18:58862600-58986480	0
3	chr20:45254106-45255168	0.147	0.078	0.256027	2.96144e-08	0.00268872	SLPI	chr20:45252239-45254564	0
3	chr8:61766899-61767569	0.11	0.05	0.299067	3.05783e-08	0.00277623	ASPH	chr8:61500556-61714640	52258
3	chr8:95386489-95387589	0.106	0.05	0.266336	3.1969e-08	0.0029025	C8orf37	chr8:95244919-95269201	117287
3	chr2:26721715-26722004	0.132	0.06	0.277293	3.37814e-08	0.00306705	KCNK3	chr2:26692690-26733420	0
3	chr2:197483178-197483851	0.102	0.046	0.313233	3.66863e-08	0.00333079	HSPD1	chr2:197486581-197516737	2729
3	chr7:112129702-112130552	0.132	0.066	0.261054	3.80419e-08	0.00345386	DOCK4	chr7:111726110-112206411	0
3	chr12:6430315-6431535	0.121	0.059	0.258203	4.00135e-08	0.00363287	CD27	chr12:6444867-6451718	13331
3	chr2:208013683-208014314	0.143	0.067	0.259021	4.25152e-08	0.00385999	PLEKHM3	chr2:207821288-208025560	0
3	chr1:184425423-184426375	0.132	0.065	0.253737	4.55562e-08	0.00413609	C1orf21	chr1:184387058-184629020	0
3	chr14:59359371-59360090	0.131	0.063	0.25255	4.57657e-08	0.00415512	DAAM1	chr14:59188646-59371405	0
3	chr9:34279316-34280030	0.102	0.049	0.292743	4.75349e-08	0.00431574	KIF24	chr9:34252381-34311371	0
3	chr4:40363341-40364040	0.112	0.051	0.267606	4.91897e-08	0.00446598	CHRNA9	chr4:40335329-40355217	8123
3	chr4:138398193-138398967	0.114	0.056	0.250295	5.03132e-08	0.00456798	SLC7A11	chr4:138164097-138242349	155843
3	chr4:138329628-138331079	0.137	0.067	0.252179	5.75241e-08	0.00522267	SLC7A11	chr4:138164097-138242349	87278
3	chr1:201593205-201593746	0.13	0.06	0.278815	5.91611e-08	0.00537129	NAV1	chr1:201622885-201826969	29138
3	chr21:46509635-46510370	0.116	0.055	0.293741	5.98531e-08	0.00543413	DIP2A	chr21:46458899-46569852	0
3	chr18:12605765-12607672	0.116	0.059	0.27778	6.86328e-08	0.00623124	SPIRE1	chr18:12446512-12658134	0
3	chr9:14477722-14479421	0.122	0.062	0.282895	7.32559e-08	0.00665098	NFIB	chr9:14081843-14398983	78738
3	chr3:58117017-58118303	0.113	0.055	0.286406	7.72809e-08	0.00701641	FLNB	chr3:58008400-58172251	0
3	chr5:1134577-1135715	0.116	0.055	0.303682	8.48186e-08	0.00770077	SLC12A7	chr5:1050376-1112035	22541
3	chr10:111972013-111972559	0.103	0.045	0.277176	9.28857e-08	0.00843319	GPAM	chr10:112149864-112215377	177304
3	chr11:67345549-67346767	0.119	0.063	0.260602	9.48609e-08	0.00861252	RAD9A	chr11:67317871-67398410	0
3	chr3:195698082-195698961	0.109	0.047	0.269258	1.0532e-07	0.00956214	MUC20	chr3:195720882-195741123	21920
3	chr5:38541300-38541776	0.123	0.056	0.271819	1.09031e-07	0.00989906	LIFR	chr5:38474963-38608354	0
3	chr3:58049142-58049896	0.147	0.073	0.251013	1.10041e-07	0.00999077	FLNB	chr3:58008400-58172251	0
4	chr1:169121455-169122124	0.093	0.394	-0.430373	6.74063e-115	6.11988e-110	ATP1B1	chr1:169105697-169132722	0
4	chr1:173870162-173870623	0.085	0.383	-0.424577	3.78227e-110	3.43396e-105	ZBTB37	chr1:173868082-173903549	0
4	chr8:133507638-133508130	0.069	0.378	-0.465181	7.71795e-107	7.00721e-102	ST3GAL1	chr8:133454848-133571940	0
4	chr8:133496338-133496850	0.082	0.385	-0.458007	1.27053e-103	1.15352e-98	ST3GAL1	chr8:133454848-133571940	0
4	chr8:133510816-133511768	0.078	0.381	-0.458586	4.24991e-103	3.85854e-98	ST3GAL1	chr8:133454848-133571940	0
4	chr8:133513680-133514544	0.086	0.387	-0.455575	7.53204e-103	6.83842e-98	ST3GAL1	chr8:133454848-133571940	0
4	chr8:133481091-133481619	0.087	0.387	-0.451967	2.60591e-100	2.36593e-95	ST3GAL1	chr8:133454848-133571940	0
4	chr8:133505061-133505759	0.09	0.387	-0.448917	6.98902e-99	6.3454e-94	ST3GAL1	chr8:133454848-133571940	0
4	chr8:133488150-133489159	0.113	0.401	-0.437313	4.46951e-95	4.05791e-90	ST3GAL1	chr8:133454848-133571940	0
4	chr1:169124143-169124897	0.153	0.416	-0.38773	2.32214e-92	2.10829e-87	ATP1B1	chr1:169105697-169132722	0
4	chr8:133518054-133519231	0.104	0.385	-0.439361	7.6862e-92	6.97838e-87	ST3GAL1	chr8:133454848-133571940	0
4	chr1:155006859-155008774	0.106	0.36	-0.388596	1.36092e-86	1.23559e-81	ZBTB7B	chr1:155002630-155018522	0
4	chr14:99568487-99569037	0.08	0.331	-0.431412	4.97299e-85	4.51503e-80	CCDC85C	chr14:99500180-99604026	0
4	chr1:234602674-234606562	0.216	0.47	-0.331221	1.55321e-82	1.41018e-77	IRF2BP2	chr1:234604269-234609525	0
4	chr15:21262401-21263296	0.146	0.017	1.35762	2.69551e-81	2.44728e-76	POTEB3	chr15:21408243-21440451	144946
4	chr6:43926570-43928168	0.318	0.104	0.661613	7.11343e-79	6.45835e-74	C6orf223	chr6:44000580-44005958	72411
4	chr2:152716037-152716202	0.044	0.266	-0.443441	3.26291e-77	2.96243e-72	PRPF40A	chr2:152651593-152717997	0
4	chr22:46111770-46112111	0.058	0.285	-0.429717	3.53736e-77	3.2116e-72	PPARA	chr22:46150521-46243756	38409
4	chr22:46099588-46100881	0.065	0.294	-0.419302	1.67821e-75	1.52366e-70	PRR34	chr22:46049478-46054144	45443
4	chr14:99570116-99570539	0.093	0.326	-0.413206	9.33585e-75	8.47611e-70	CCDC85C	chr14:99500180-99604026	0
4	chr8:133450703-133451713	0.219	0.461	-0.371968	2.56492e-74	2.32871e-69	ST3GAL1	chr8:133454848-133571940	3134
4	chr1:198970764-198971364	0.134	0.016	1.35617	9.13841e-73	8.29685e-68	PTPRC	chr1:198638671-198757283	213480
4	chr1:234599337-234600978	0.271	0.495	-0.303108	7.00558e-72	6.36043e-67	IRF2BP2	chr1:234604269-234609525	3290
4	chr17:79829058-79829976	0.104	0.333	-0.375657	7.89199e-72	7.16522e-67	CBX4	chr17:79833156-79839429	3179
4	chr22:46096142-46098921	0.081	0.305	-0.406727	1.14952e-71	1.04366e-66	PRR34	chr22:46049478-46054144	41997
4	chr12:124937465-124937960	0.066	0.281	-0.423843	4.84359e-71	4.39754e-66	DHX37	chr12:124946825-124989122	8864
4	chr8:133565860-133566043	0.053	0.267	-0.455798	4.21475e-68	3.82661e-63	ST3GAL1	chr8:133454848-133571940	0
4	chr22:46101923-46103330	0.079	0.293	-0.404997	6.66289e-68	6.04931e-63	PPARA	chr22:46150521-46243756	47190
4	chr8:133516352-133517527	0.223	0.453	-0.36312	1.55421e-67	1.41109e-62	ST3GAL1	chr8:133454848-133571940	0
4	chr8:133449173-133450178	0.258	0.479	-0.351818	2.89334e-67	2.62689e-62	ST3GAL1	chr8:133454848-133571940	4669
4	chr8:133557985-133558464	0.057	0.27	-0.450869	1.12392e-66	1.02042e-61	ST3GAL1	chr8:133454848-133571940	0
4	chr1:207809998-207810629	0.058	0.262	-0.429368	8.68784e-66	7.88777e-61	CD46	chr1:207752057-207795513	14484
4	chr8:133545183-133546647	0.093	0.293	-0.432134	4.54894e-63	4.13003e-58	ST3GAL1	chr8:133454848-133571940	0
4	chr7:50745879-50746166	0.046	0.228	-0.485407	4.73401e-62	4.29805e-57	GRB10	chr7:50590063-50793462	0
4	chr5:181193646-181193986	0.061	0.253	-0.412825	5.26361e-62	4.77888e-57	TRIM7	chr5:181193924-181205293	0
4	chr17:47893657-47894130	0.044	0.223	-0.429316	3.64745e-61	3.31155e-56	SP2	chr17:47896150-47928957	2019
4	chr16:46887491-46887966	0.064	0.257	-0.410936	6.51143e-61	5.91179e-56	GPT2	chr16:46884378-46931297	0
4	chr1:173479590-173479945	0.079	0.282	-0.400952	6.86219e-61	6.23025e-56	PRDX6	chr1:173477266-173488807	0
4	chr19:13016132-13016521	0.051	0.237	-0.444745	1.47706e-60	1.34104e-55	NFIX	chr19:12995608-13098796	0
4	chr4:82371361-82371937	0.056	0.238	-0.447399	3.64234e-60	3.30692e-55	HNRNPD	chr4:82352498-82374503	0
4	chr15:89087582-89092185	0.6	0.355	0.322141	3.75535e-60	3.40952e-55	ABHD2	chr15:89087459-89202360	0
4	chr8:133559172-133560003	0.093	0.28	-0.428785	4.78887e-59	4.34787e-54	ST3GAL1	chr8:133454848-133571940	0
4	chr16:85617878-85618386	0.099	0.305	-0.351116	8.77262e-59	7.96475e-54	GSE1	chr16:85169525-85676204	0
4	chr10:28684779-28685799	0.119	0.326	-0.360147	2.32674e-58	2.11247e-53	BAMBI	chr10:28677342-28682939	1839
4	chr1:207024598-207026424	0.185	0.404	-0.315329	2.33553e-58	2.12045e-53	C1orf116	chr1:207018521-207032756	0
4	chr1:234957261-234957836	0.131	0.331	-0.346488	1.19731e-57	1.08705e-52	TOMM20	chr1:235109336-235128936	151499
4	chr17:28749722-28750564	0.131	0.338	-0.335847	2.31027e-57	2.09752e-52	TRAF4	chr17:28743984-28750958	0
4	chr19:2045246-2046004	0.076	0.266	-0.365342	2.78932e-57	2.53245e-52	MKNK2	chr19:2037465-2051244	0
4	chr12:114678592-114679252	0.072	0.255	-0.446589	5.395e-57	4.89818e-52	TBX3	chr12:114670254-114684164	0
4	chr5:134465751-134467052	0.107	0.012	1.29418	5.71336e-57	5.18722e-52	CDKN2AIPNL	chr5:134402087-134411898	53852
4	chr1:222621075-222621575	0.065	0.251	-0.397843	9.29854e-57	8.44224e-52	MIA3	chr1:222618086-222668012	0
4	chr19:13004598-13004727	0.056	0.233	-0.43523	1.07077e-56	9.72164e-52	NFIX	chr19:12995608-13098796	0
4	chr5:146449127-146449501	0.054	0.227	-0.446714	1.92743e-56	1.74993e-51	TCERG1	chr5:146447311-146511961	0
4	chr8:133452258-133457700	0.344	0.526	-0.310324	3.18942e-56	2.89571e-51	ST3GAL1	chr8:133454848-133571940	0
4	chr5:98790115-98790306	0.038	0.206	-0.455925	3.83396e-56	3.48089e-51	RGMB	chr5:98768650-98798643	0
4	chr13:113314039-113315507	0.207	0.057	0.719209	9.02208e-56	8.19124e-51	LAMP1	chr13:113297241-113323672	0
4	chr3:128080218-128080740	0.054	0.224	-0.433578	1.23292e-55	1.11938e-50	RUVBL1	chr3:128064778-128153914	0
4	chr15:89092750-89094999	0.425	0.215	0.43112	5.80646e-55	5.27175e-50	ABHD2	chr15:89087459-89202360	0
4	chr7:50778506-50779911	0.077	0.252	-0.449092	9.54641e-55	8.66728e-50	GRB10	chr7:50590063-50793462	0
4	chr22:46061895-46062157	0.041	0.205	-0.456096	3.47604e-54	3.15593e-49	PRR34	chr22:46049478-46054144	7750
4	chr1:207807576-207808721	0.082	0.268	-0.389744	4.50196e-54	4.08737e-49	CD46	chr1:207752057-207795513	12062
4	chr8:55774699-55775155	0.047	0.216	-0.426669	8.28142e-54	7.51878e-49	TGS1	chr8:55773142-55825448	0
4	chr6:138229073-138230258	0.069	0.25	-0.400245	8.43545e-54	7.65863e-49	ARFGEF3	chr6:138161921-138344663	0
4	chr8:133562254-133565349	0.137	0.309	-0.403091	8.48147e-54	7.70041e-49	ST3GAL1	chr8:133454848-133571940	0
4	chr17:45150912-45151146	0.049	0.211	-0.412395	1.04685e-53	9.50448e-49	HEXIM1	chr17:45148502-45152101	0
4	chr17:45151987-45152408	0.05	0.212	-0.408378	1.89219e-53	1.71794e-48	HEXIM1	chr17:45148502-45152101	0
4	chr5:178208862-178210500	0.08	0.268	-0.37577	3.04828e-53	2.76756e-48	PHYKPL	chr5:178208497-178232791	0
4	chr18:79681647-79682197	0.058	0.227	-0.410363	4.36523e-53	3.96323e-48	CTDP1	chr18:79679801-79756623	0
4	chr10:42367014-42368412	0.278	0.108	0.582215	5.3709e-53	4.8763e-48	ZNF33B	chr10:42574185-42638568	205772
4	chr12:120198142-120199250	0.049	0.209	-0.450515	6.51191e-53	5.91222e-48	RPLP0	chr12:120196686-120201235	0
4	chr7:50781749-50783088	0.072	0.241	-0.449451	7.13639e-53	6.4792e-48	GRB10	chr7:50590063-50793462	0
4	chr4:169621885-169622483	0.058	0.228	-0.423565	1.27375e-52	1.15645e-47	CLCN3	chr4:169612633-169723673	0
4	chr1:240596744-240597567	0.058	0.227	-0.435083	1.33771e-52	1.21452e-47	GREM2	chr1:240489573-240612149	0
4	chr5:148825561-148832168	0.535	0.258	0.311939	2.65965e-52	2.41472e-47	ADRB2	chr5:148825245-148828687	0
4	chr3:39148744-39149117	0.064	0.232	-0.397595	4.72779e-52	4.29241e-47	CSRNP1	chr3:39141855-39154562	0
4	chr11:65432690-65433401	0.418	0.19	0.39956	5.21143e-52	4.73151e-47	FRMD8	chr11:65386599-65413525	19164
4	chr6:30612300-30613090	0.076	0.244	-0.38922	5.56298e-52	5.05068e-47	PPP1R10	chr6:30600400-30618612	0
4	chr19:6423461-6423962	0.057	0.225	-0.401278	1.12106e-51	1.01782e-46	KHSRP	chr19:6413348-6424794	0
4	chr12:98595407-98596045	0.038	0.188	-0.467433	1.50746e-51	1.36863e-46	SLC25A3	chr12:98593591-98606379	0
4	chr19:13053872-13054037	0.041	0.195	-0.443003	3.94244e-51	3.57938e-46	NFIX	chr19:12995608-13098796	0
4	chr14:29893704-29894474	0.067	0.237	-0.390537	4.57027e-51	4.14939e-46	PRKD1	chr14:29576479-30191898	0
4	chr1:45502049-45502533	0.046	0.203	-0.43215	1.03315e-50	9.38004e-46	MMACHC	chr1:45500053-45513382	0
4	chr7:50766464-50767432	0.076	0.241	-0.443327	1.25276e-50	1.13739e-45	GRB10	chr7:50590063-50793462	0
4	chr1:234534015-234534627	0.056	0.213	-0.412636	1.2895e-50	1.17075e-45	TARBP1	chr1:234391313-234479103	54911
4	chr1:197782244-197782256	0.025	0.168	-0.466347	2.19711e-50	1.99478e-45	DENND1B	chr1:197504748-197775696	6547
4	chr5:178211298-178214177	0.096	0.283	-0.361444	2.47295e-50	2.24522e-45	PHYKPL	chr5:178208497-178232791	0
4	chr6:118896248-118896961	0.087	0.266	-0.371684	3.09341e-50	2.80854e-45	ASF1A	chr6:118894220-118909167	0
4	chr1:46304647-46305837	0.056	0.221	-0.389931	3.22691e-50	2.92974e-45	UQCRH	chr1:46303631-46316776	0
4	chr1:206692948-206694075	0.067	0.229	-0.382756	3.88548e-50	3.52767e-45	MAPKAPK2	chr1:206684944-206734283	0
4	chr5:665672-665998	0.043	0.196	-0.427883	1.92067e-49	1.7438e-44	TPPP	chr5:659862-693395	0
4	chr14:99571243-99572928	0.184	0.375	-0.325545	2.05013e-49	1.86133e-44	CCDC85C	chr14:99500180-99604026	0
4	chr16:1614059-1614737	0.038	0.188	-0.426195	2.42313e-49	2.19998e-44	CRAMP1	chr16:1612325-1677908	0
4	chr22:46073992-46082839	0.227	0.428	-0.288004	5.01536e-49	4.5535e-44	PRR34	chr22:46049478-46054144	19847
4	chr1:207027198-207029358	0.226	0.424	-0.284235	1.62373e-48	1.4742e-43	C1orf116	chr1:207018521-207032756	0
4	chr3:4977461-4982262	0.463	0.22	0.335251	4.18361e-48	3.79834e-43	BHLHE40	chr3:4979116-4985323	0
4	chrX:47215772-47216338	0.042	0.194	-0.426116	8.72459e-48	7.92114e-43	UBA1	chrX:47190861-47215128	643
4	chr22:46056196-46056675	0.055	0.208	-0.43435	1.16634e-47	1.05893e-42	PRR34	chr22:46049478-46054144	2051
4	chr2:217898334-217898754	0.043	0.199	-0.40109	6.80654e-47	6.17972e-42	TNS1	chr2:217799789-218002995	0
4	chr8:94941593-94941960	0.041	0.191	-0.436889	7.95108e-47	7.21887e-42	TP53INP1	chr8:94925972-94949411	0
4	chr4:73067030-73067579	0.047	0.205	-0.416377	9.68434e-47	8.79251e-42	COX18	chr4:73052362-73069755	0
4	chrX:103688918-103689329	0.031	0.166	-0.477436	1.03713e-46	9.41624e-42	MORF4L2	chrX:103675496-103688158	759
4	chr16:718694-718746	0.039	0.188	-0.423066	1.38604e-46	1.2584e-41	METRN	chr16:715115-719655	0
4	chr19:13059077-13059468	0.048	0.195	-0.426467	1.71752e-46	1.55935e-41	NFIX	chr19:12995608-13098796	0
4	chr19:18385556-18392462	0.565	0.364	0.289349	1.83703e-46	1.66786e-41	LRRC25	chr19:18391144-18397617	0
4	chr11:43680319-43681594	0.223	0.078	0.59945	1.95751e-46	1.77724e-41	HSD17B12	chr11:43680558-43856617	0
4	chr1:225847546-225847974	0.034	0.171	-0.438963	3.07391e-46	2.79083e-41	TMEM63A	chr1:225845536-225882369	0
4	chr3:39412946-39415256	0.092	0.267	-0.374141	4.13506e-46	3.75426e-41	RPSA	chr3:39406689-39412542	403
4	chr16:723335-723417	0.04	0.185	-0.425889	8.31199e-46	7.54654e-41	CCDC78	chr16:722582-726954	0
4	chr22:46069164-46072736	0.249	0.432	-0.275883	1.99459e-45	1.8109e-40	PRR34	chr22:46049478-46054144	15019
4	chr19:13013006-13013654	0.093	0.254	-0.386733	3.52972e-45	3.20467e-40	NFIX	chr19:12995608-13098796	0
4	chr14:99573872-99577051	0.194	0.379	-0.310051	4.11166e-45	3.73301e-40	CCDC85C	chr14:99500180-99604026	0
4	chr7:50720274-50720687	0.048	0.192	-0.470794	4.30468e-45	3.90826e-40	GRB10	chr7:50590063-50793462	0
4	chr15:92884847-92885568	0.059	0.217	-0.387166	7.72003e-45	7.00909e-40	RP11-437B10.1	chr15:92883413-92949230	0
4	chr5:98775744-98777741	0.165	0.346	-0.309088	1.11199e-44	1.00958e-39	RGMB	chr5:98768650-98798643	0
4	chr1:67426991-67428082	0.091	0.255	-0.359932	2.0053e-44	1.82064e-39	SERBP1	chr1:67407810-67430415	0
4	chr16:84506428-84506763	0.047	0.192	-0.420039	2.28304e-44	2.0728e-39	TLDC1	chr16:84476421-84554033	0
4	chr3:49472119-49472311	0.057	0.21	-0.384552	3.32976e-44	3.02312e-39	DAG1	chr3:49468703-49535618	0
4	chr3:128081347-128082335	0.071	0.227	-0.39008	3.49687e-44	3.17485e-39	RUVBL1	chr3:128064778-128153914	0
4	chrX:320307-321003	0.078	0.242	-0.358352	3.88576e-44	3.52792e-39	GTPBP6	chrX:304529-318819	1487
4	chr3:23920190-23921543	0.059	0.208	-0.394072	4.68785e-44	4.25615e-39	RPL15	chr3:23916545-23923692	0
4	chr2:236582224-236582630	0.041	0.177	-0.460712	5.45281e-44	4.95066e-39	ACKR3	chr2:236567787-236582358	0
4	chr14:24091993-24092446	0.048	0.196	-0.386124	1.20911e-43	1.09776e-38	NRL	chr14:24080107-24115014	0
4	chr14:49770284-49770774	0.049	0.188	-0.420648	1.52729e-43	1.38664e-38	KLHDC2	chr14:49767608-49786385	0
4	chr21:41682515-41682775	0.048	0.19	-0.413708	1.8464e-43	1.67637e-38	RIPK4	chr21:41739369-41767106	56593
4	chr22:46047191-46047772	0.063	0.209	-0.415892	3.6339e-43	3.29925e-38	PRR34	chr22:46049478-46054144	1705
4	chr19:13017631-13018893	0.103	0.264	-0.369069	4.87526e-43	4.4263e-38	NFIX	chr19:12995608-13098796	0
4	chr17:48717679-48717697	0.034	0.171	-0.451863	4.89971e-43	4.44849e-38	PRAC1	chr17:48721719-48722522	4021
4	chr1:169130793-169131392	0.051	0.196	-0.399033	4.94974e-43	4.49392e-38	ATP1B1	chr1:169105697-169132722	0
4	chr6:85675345-85676573	0.082	0.246	-0.358537	5.4304e-43	4.93031e-38	SYNCRIP	chr6:85607785-85643792	31552
4	chr6:116255217-116255675	0.045	0.186	-0.417868	1.15231e-42	1.04619e-37	DSE	chr6:116254173-116444860	0
4	chr19:13014248-13015124	0.105	0.261	-0.372513	1.20975e-42	1.09834e-37	NFIX	chr19:12995608-13098796	0
4	chr12:43760361-43760828	0.054	0.199	-0.407142	1.29359e-42	1.17446e-37	IRAK4	chr12:43758944-43789543	0
4	chr17:17814345-17814739	0.05	0.184	-0.446929	1.42584e-42	1.29453e-37	SREBF1	chr17:17810399-17837002	0
4	chr1:37486220-37486330	0.13	0.3	-0.326613	2.00325e-42	1.81877e-37	ZC3H12A	chr1:37474552-37484379	1840
4	chr3:121232666-121233220	0.049	0.191	-0.416895	2.26637e-42	2.05766e-37	STXBP5L	chr3:120908072-121424761	0
4	chr2:164843473-164843891	0.067	0.211	-0.39436	2.95914e-42	2.68663e-37	COBLL1	chr2:164653624-164843679	0
4	chr19:18319512-18320271	0.176	0.056	0.67771	6.64012e-42	6.02863e-37	LSM4	chr19:18306230-18323274	0
4	chr17:1647521-1647675	0.034	0.169	-0.396748	9.53891e-42	8.66047e-37	RILP	chr17:1646145-1650077	0
4	chr10:132540633-132540717	0.058	0.205	-0.37565	1.41552e-41	1.28517e-36	INPP5A	chr10:132537820-132783480	0
4	chr12:56081939-56082396	0.053	0.192	-0.381629	2.09169e-41	1.89906e-36	ERBB3	chr12:56079857-56103505	0
4	chr11:65435461-65437009	0.448	0.256	0.331394	3.37722e-41	3.06621e-36	FRMD8	chr11:65386599-65413525	21935
4	chr5:93582903-93583134	0.031	0.159	-0.438758	3.6122e-41	3.27956e-36	NR2F1	chr5:93583337-93594615	202
4	chr8:98044018-98044413	0.044	0.18	-0.412552	5.47577e-41	4.9715e-36	RPL30	chr8:98024851-98046469	0
4	chr22:46040358-46041990	0.078	0.225	-0.394699	5.61931e-41	5.10182e-36	PRR34	chr22:46049478-46054144	7487
4	chr17:17825273-17825772	0.053	0.185	-0.436455	7.30653e-41	6.63367e-36	SREBF1	chr17:17810399-17837002	0
4	chr1:206560016-206560423	0.056	0.199	-0.369253	2.42576e-40	2.20237e-35	RASSF5	chr1:206507530-206589448	0
4	chr2:28394425-28394872	0.044	0.179	-0.39569	8.83619e-40	8.02246e-35	FOSL2	chr2:28392448-28417312	0
4	chr3:141878753-141879128	0.045	0.175	-0.414395	9.18728e-40	8.34122e-35	ATP1B3	chr3:141876124-141926514	0
4	chr11:65434021-65434903	0.432	0.25	0.33156	1.04356e-39	9.47463e-35	FRMD8	chr11:65386599-65413525	20495
4	chr19:12995020-12995692	0.109	0.258	-0.36571	1.04398e-39	9.47836e-35	NFIX	chr19:12995608-13098796	0
4	chr6:50849722-50850679	0.111	0.023	0.885893	1.85856e-39	1.6874e-34	TFAP2B	chr6:50818723-50847613	2108
4	chr18:23495591-23496253	0.181	0.062	0.614153	2.04751e-39	1.85895e-34	C18orf8	chr18:23503470-23531807	7216
4	chr16:84841706-84842255	0.153	0.044	0.73657	2.6133e-39	2.37265e-34	CRISPLD2	chr16:84819984-84920768	0
4	chr1:37487074-37487804	0.144	0.307	-0.313312	3.01327e-39	2.73578e-34	ZC3H12A	chr1:37474552-37484379	2694
4	chr1:117118912-117119211	0.06	0.201	-0.377763	3.0635e-39	2.78138e-34	TRIM45	chr1:117111060-117122587	0
4	chr5:57176256-57176956	0.07	0.219	-0.356534	4.91084e-39	4.4586e-34	GPBP1	chr5:57173948-57264679	0
4	chr16:67185393-67185716	0.031	0.154	-0.416442	5.75636e-39	5.22626e-34	EXOC3L1	chr16:67184366-67190204	0
4	chr3:111676044-111677073	0.045	0.179	-0.4045	7.57219e-39	6.87487e-34	PLCXD2	chr3:111674676-111846447	0
4	chr12:81377490-81379127	0.169	0.055	0.683863	9.23829e-39	8.38754e-34	PPFIA2	chr12:81257975-81759553	0
4	chr10:80459084-80459718	0.069	0.215	-0.369421	1.54666e-38	1.40423e-33	TSPAN14	chr10:80454166-80533123	0
4	chr1:225835780-225836181	0.039	0.168	-0.413422	1.62718e-38	1.47733e-33	EPHX1	chr1:225810092-225845563	0
4	chr8:96493310-96495600	0.116	0.281	-0.326191	2.25061e-38	2.04335e-33	SDC2	chr8:96493351-96611780	0
4	chr20:49286216-49289559	0.146	0.313	-0.297162	2.74269e-38	2.49012e-33	KCNB1	chr20:49293394-49484297	3834
4	chr21:45511725-45512008	0.035	0.161	-0.409688	3.10185e-38	2.8162e-33	SLC19A1	chr21:45493572-45544411	0
4	chr5:134002278-134002872	0.052	0.183	-0.395558	3.13661e-38	2.84776e-33	VDAC1	chr5:133971915-134005133	0
4	chr8:38998839-39000257	0.077	0.219	-0.379043	5.58864e-38	5.07399e-33	ADAM9	chr8:38996869-39105144	0
4	chr1:224182283-224187630	0.342	0.165	0.368899	5.94702e-38	5.39935e-33	DEGS1	chr1:224175756-224193441	0
4	chr17:29178134-29178461	0.044	0.172	-0.398643	6.34491e-38	5.7606e-33	MYO18A	chr17:29071124-29180412	0
4	chr1:37483450-37485715	0.165	0.326	-0.300723	7.91682e-38	7.18776e-33	ZC3H12A	chr1:37474552-37484379	0
4	chr6:53111747-53113828	0.431	0.259	0.317244	8.4688e-38	7.6889e-33	FBXO9	chr6:53051991-53100873	10873
4	chr1:245260562-245260793	0.033	0.156	-0.419635	1.22021e-37	1.10785e-32	KIF26B	chr1:245154985-245709431	0
4	chr19:8512112-8512484	0.039	0.159	-0.41278	1.33425e-37	1.21138e-32	ZNF414	chr19:8509678-8514164	0
4	chr3:195905267-195912418	0.424	0.218	0.299875	1.40138e-37	1.27233e-32	TNK2	chr3:195863364-195911945	0
4	chr7:50714860-50715787	0.074	0.209	-0.423789	1.85825e-37	1.68712e-32	GRB10	chr7:50590063-50793462	0
4	chr12:14773809-14777794	0.402	0.231	0.339679	2.49527e-37	2.26548e-32	H2AFJ	chr12:14774383-14778002	0
4	chr2:236574464-236574912	0.061	0.196	-0.408612	2.67423e-37	2.42796e-32	ACKR3	chr2:236567787-236582358	0
4	chr7:50706310-50706813	0.063	0.196	-0.434634	3.05362e-37	2.77241e-32	GRB10	chr7:50590063-50793462	0
4	chr2:236572524-236572834	0.06	0.195	-0.40801	5.01377e-37	4.55205e-32	ACKR3	chr2:236567787-236582358	0
4	chr1:217629376-217629837	0.052	0.181	-0.394764	6.99072e-37	6.34694e-32	GPATCH2	chr1:217426992-217631082	0
4	chr14:99560797-99562285	0.233	0.394	-0.275882	9.09111e-37	8.25391e-32	CCDC85C	chr14:99500180-99604026	0
4	chr7:50721226-50722236	0.077	0.209	-0.423166	9.78029e-37	8.87962e-32	GRB10	chr7:50590063-50793462	0
4	chr3:17740627-17741184	0.083	0.229	-0.355897	1.02877e-36	9.34027e-32	TBC1D5	chr3:17157162-18444817	0
4	chr4:42653492-42654339	0.099	0.258	-0.318718	1.05176e-36	9.54899e-32	ATP8A1	chr4:42408373-42657105	0
4	chr1:110336322-110336749	0.057	0.187	-0.354993	1.08878e-36	9.88518e-32	RBM15	chr1:110338506-110346681	1756
4	chr17:17817893-17818543	0.068	0.194	-0.414126	1.25737e-36	1.14157e-31	SREBF1	chr17:17810399-17837002	0
4	chr6:37169413-37172731	0.256	0.114	0.462286	1.35974e-36	1.23452e-31	PIM1	chr6:37170203-37175426	0
4	chr11:5937952-5939052	0.15	0.041	0.658283	2.63065e-36	2.3884e-31	TRIM5	chr11:5663557-5938619	0
4	chr22:41094094-41094463	0.035	0.151	-0.419837	2.93566e-36	2.66532e-31	EP300	chr22:41091786-41180079	0
4	chr6:11096074-11096615	0.106	0.023	0.912776	9.92251e-36	9.00875e-31	SMIM13	chr6:11094033-11138733	0
4	chr2:47904382-47904712	0.025	0.131	-0.447262	1.15906e-35	1.05232e-30	FBXO11	chr2:47789316-47905793	0
4	chr1:1401919-1402545	0.052	0.178	-0.387728	1.44052e-35	1.30786e-30	MRPL20	chr1:1401908-1407313	0
4	chr14:93013135-93013682	0.026	0.134	-0.452909	1.48111e-35	1.34472e-30	ITPK1	chr14:92936914-93116320	0
4	chr4:101188652-101189671	0.041	0.162	-0.413379	2.46777e-35	2.24052e-30	PPP3CA	chr4:101023409-101348278	0
4	chr6:33273623-33273640	0.028	0.138	-0.407534	3.06377e-35	2.78163e-30	RPS18	chr6:33272010-33276510	0
4	chr1:43704512-43705284	0.079	0.217	-0.338018	3.14863e-35	2.85867e-30	KDM4A	chr1:43650158-43705515	0
4	chr7:12403182-12404618	0.075	0.217	-0.356201	6.7819e-35	6.15736e-30	VWDE	chr7:12330885-12403941	0
4	chr6:96520249-96520648	0.039	0.159	-0.407165	7.62155e-35	6.91968e-30	UFL1	chr6:96521595-96555276	946
4	chr4:101186689-101187371	0.044	0.166	-0.406796	7.83446e-35	7.11298e-30	PPP3CA	chr4:101023409-101348278	0
4	chr17:8060055-8060673	0.072	0.202	-0.367519	8.64009e-35	7.84442e-30	ALOX15B	chr17:8039017-8049134	10920
4	chr6:131631143-131632114	0.103	0.254	-0.319672	9.87628e-35	8.96677e-30	ENPP3	chr6:131628442-131747418	0
4	chr8:74322994-74323401	0.045	0.163	-0.413952	1.43822e-34	1.30577e-29	GDAP1	chr8:74321130-74488872	0
4	chr6:41719606-41720351	0.179	0.062	0.582128	1.91774e-34	1.74113e-29	TFEB	chr6:41683978-41736259	0
4	chr5:477380-477535	0.029	0.134	-0.446567	2.05259e-34	1.86356e-29	SLC9A3	chr5:473310-524332	0
4	chr5:40895207-40896465	0.219	0.089	0.504501	2.07652e-34	1.8853e-29	C7	chr5:40909252-40982939	12786
4	chr14:37593905-37601678	0.442	0.236	0.277331	2.32101e-34	2.10727e-29	TTC6	chr14:37595847-38041442	0
4	chr1:202107532-202108561	0.073	0.203	-0.355289	3.39852e-34	3.08555e-29	GPR37L1	chr1:202122858-202133592	14296
4	chr19:58561844-58563311	0.092	0.228	-0.328973	3.79842e-34	3.44862e-29	MZF1	chr19:58561931-58573575	0
4	chr3:128050660-128050716	0.025	0.129	-0.445817	4.38207e-34	3.97853e-29	SEC61A1	chr3:128051641-128071683	924
4	chr19:1273291-1276872	0.159	0.316	-0.264697	5.17677e-34	4.70004e-29	C19orf24	chr19:1275438-1279249	0
4	chr6:111604269-111604565	0.028	0.136	-0.439333	6.08584e-34	5.5254e-29	TRAF3IP2	chr6:111556454-111606278	0
4	chrX:1387747-1387854	0.033	0.146	-0.427098	8.33212e-34	7.56482e-29	SLC25A6	chrX:1386152-1392724	0
4	chr18:62525811-62527396	0.154	0.304	-0.291215	9.7152e-34	8.82053e-29	ZCCHC2	chr18:62523007-62587709	0
4	chr16:585299-585870	0.085	0.223	-0.318926	1.02533e-33	9.30905e-29	PIGQ	chr16:566995-584136	1162
4	chr6:33274147-33274758	0.031	0.142	-0.394366	1.2523e-33	1.13697e-28	RPS18	chr6:33272010-33276510	0
4	chr15:90868102-90868854	0.168	0.058	0.606502	1.79963e-33	1.63391e-28	FURIN	chr15:90868592-90883458	0
4	chr12:131894114-131895012	0.092	0.229	-0.337456	1.85693e-33	1.68592e-28	ULK1	chr12:131894651-131923167	0
4	chr1:246585039-246585575	0.044	0.161	-0.401926	2.321e-33	2.10726e-28	CNST	chr1:246566444-246668584	0
4	chr15:78932396-78932837	0.054	0.18	-0.384614	3.35852e-33	3.04923e-28	CTSH	chr15:78921058-78949574	0
4	chr1:114671628-114671817	0.044	0.16	-0.378647	3.46787e-33	3.14851e-28	DENND2C	chr1:114582848-114670422	1205
4	chr4:37828523-37829011	0.056	0.177	-0.391893	4.05838e-33	3.68464e-28	PGM2	chr4:37826633-37862937	0
4	chr7:149355180-149356080	0.151	0.05	0.651943	1.31521e-32	1.19409e-27	ZNF783	chr7:149262171-149297302	57877
4	chr8:139857296-139858035	0.081	0.213	-0.346575	1.52039e-32	1.38038e-27	TRAPPC9	chr8:139730343-140458579	0
4	chr7:50708278-50708848	0.077	0.197	-0.41315	2.42429e-32	2.20103e-27	GRB10	chr7:50590063-50793462	0
4	chr3:79017479-79020223	0.181	0.346	-0.269569	3.63716e-32	3.30222e-27	ROBO1	chr3:78597240-79767815	0
4	chr10:33332205-33332700	0.187	0.072	0.540117	5.07225e-32	4.60514e-27	NRP1	chr10:33177492-33336262	0
4	chr2:217899494-217900424	0.077	0.212	-0.33183	7.2896e-32	6.6183e-27	TNS1	chr2:217799789-218002995	0
4	chr14:35335400-35335936	0.034	0.142	-0.42085	7.31096e-32	6.63769e-27	PSMA6	chr14:35278633-35317493	17906
4	chr20:62388709-62389346	0.053	0.172	-0.351736	9.32248e-32	8.46397e-27	CABLES2	chr20:62388632-62407285	0
4	chr7:50718561-50719574	0.092	0.212	-0.399063	1.19323e-31	1.08335e-26	GRB10	chr7:50590063-50793462	0
4	chr22:46062682-46064960	0.109	0.233	-0.352201	1.70148e-31	1.54479e-26	PRR34	chr22:46049478-46054144	8537
4	chr7:13988814-13991869	0.23	0.097	0.464755	2.42473e-31	2.20143e-26	ETV1	chr7:13891228-13991425	0
4	chr18:49560476-49562269	0.14	0.045	0.64503	2.46582e-31	2.23875e-26	LIPG	chr18:49560699-49599182	0
4	chr7:100582114-100583795	0.136	0.279	-0.27436	4.02776e-31	3.65684e-26	LRCH4	chr7:100574011-100586153	0
4	chr1:10677082-10677873	0.053	0.17	-0.356419	8.46964e-31	7.68967e-26	CASZ1	chr1:10636604-10796650	0
4	chr3:45987524-45988416	0.078	0.204	-0.337773	8.59177e-31	7.80055e-26	FYCO1	chr3:45917899-45995824	0
4	chr16:3455875-3456519	0.056	0.171	-0.35421	8.98349e-31	8.1562e-26	NAA60	chr16:3443611-3486963	0
4	chr1:207828312-207829068	0.128	0.254	-0.307292	9.58379e-31	8.70122e-26	CD46	chr1:207752057-207795513	32798
4	chr12:8916140-8917039	0.05	0.167	-0.372587	9.87098e-31	8.96196e-26	PHC1	chr12:8913896-8941467	0
4	chr19:12996301-12999131	0.143	0.27	-0.323042	1.2058e-30	1.09476e-25	NFIX	chr19:12995608-13098796	0
4	chr19:41265960-41266016	0.037	0.147	-0.378563	1.39143e-30	1.26329e-25	HNRNPUL1	chr19:41262496-41307598	0
4	chr3:39415864-39417995	0.135	0.285	-0.295094	1.54628e-30	1.40388e-25	RPSA	chr3:39406689-39412542	3321
4	chr5:1881372-1881390	0.017	0.103	-0.510003	1.6131e-30	1.46455e-25	IRX4	chr5:1877413-1887236	0
4	chr19:13001553-13003133	0.141	0.277	-0.312723	1.74339e-30	1.58284e-25	NFIX	chr19:12995608-13098796	0
4	chr14:103564063-103564246	0.023	0.117	-0.426107	1.99432e-30	1.81066e-25	RP11-73M18.2	chr14:103562962-103685924	0
4	chr1:3795309-3795483	0.039	0.145	-0.409205	2.37496e-30	2.15625e-25	LRRC47	chr1:3778558-3796504	0
4	chr8:86344143-86344861	0.092	0.219	-0.330541	2.67045e-30	2.42453e-25	WWP1	chr8:86342738-86478420	0
4	chr3:175484394-175486192	0.222	0.093	0.434233	3.5236e-30	3.19911e-25	NAALADL2	chr3:174438573-175810552	0
4	chr1:169133997-169134441	0.087	0.219	-0.317709	3.62321e-30	3.28955e-25	NME7	chr1:169132531-169367967	0
4	chr9:134360665-134361526	0.1	0.229	-0.313135	4.36833e-30	3.96605e-25	RXRA	chr9:134317098-134440585	0
4	chr1:163537703-163538496	0.107	0.029	0.772291	5.84867e-30	5.31006e-25	NUF2	chr1:163266576-163355764	181938
4	chr5:140321621-140322197	0.062	0.176	-0.366732	6.63526e-30	6.02422e-25	HBEGF	chr5:140332843-140346631	10645
4	chr2:96146917-96147039	0.031	0.13	-0.420795	8.92224e-30	8.1006e-25	DUSP2	chr2:96143166-96145440	1476
4	chr15:90165522-90166365	0.201	0.09	0.487064	1.12501e-29	1.02141e-24	SEMA4B	chr15:90160604-90229679	0
4	chr5:31530807-31534976	0.321	0.159	0.328627	1.24428e-29	1.1297e-24	C5orf22	chr5:31532266-31555058	0
4	chr19:20564827-20566181	0.202	0.085	0.464066	1.33862e-29	1.21535e-24	ZNF737	chr19:20535825-20565809	0
4	chr18:12059407-12060739	0.085	0.22	-0.326163	1.42153e-29	1.29062e-24	IMPA2	chr18:11981025-12030883	28523
4	chr4:55397984-55399788	0.082	0.208	-0.331688	2.34694e-29	2.13081e-24	TMEM165	chr4:55395957-55453397	0
4	chr6:44253470-44253837	0.041	0.142	-0.385132	2.42821e-29	2.2046e-24	HSP90AB1	chr6:44246166-44253888	0
4	chr17:16442273-16444905	0.085	0.218	-0.311889	3.19412e-29	2.89998e-24	LRRC75A	chr17:16441577-16492153	0
4	chr9:109315916-109321577	0.432	0.267	0.260946	3.36896e-29	3.05871e-24	EPB41L4B	chr9:109171975-109320964	0
4	chr6:78676061-78677311	0.196	0.083	0.493036	3.69092e-29	3.35102e-24	IRAK1BP1	chr6:78867472-78946440	190160
4	chr14:67067126-67067911	0.107	0.03	0.747192	4.58152e-29	4.15961e-24	GPHN	chr14:66507407-67181803	0
4	chr4:81650642-81651586	0.029	0.127	-0.447136	5.29265e-29	4.80525e-24	RASGEF1B	chr4:81426393-82044244	0
4	chr9:134363385-134363905	0.082	0.21	-0.31275	6.00983e-29	5.45638e-24	RXRA	chr9:134317098-134440585	0
4	chr7:149690612-149691520	0.155	0.054	0.57809	6.27374e-29	5.69599e-24	KRBA1	chr7:149714781-149734575	23260
4	chr9:125141109-125141923	0.049	0.156	-0.379782	7.36999e-29	6.69129e-24	SCAI	chr9:124942608-125143506	0
4	chr2:197501891-197502717	0.148	0.292	-0.278833	8.16327e-29	7.41151e-24	HSPE1-MOB4	chr2:197500413-197550726	0
4	chr17:3890592-3890959	0.043	0.152	-0.365938	1.13212e-28	1.02786e-23	CAMKK1	chr17:3860315-3894891	0
4	chr14:68526747-68528012	0.155	0.057	0.537673	1.20644e-28	1.09534e-23	RAD51B	chr14:67819779-68730218	0
4	chr22:46057191-46060906	0.119	0.238	-0.332794	1.26376e-28	1.14738e-23	PRR34	chr22:46049478-46054144	3046
4	chr17:74430553-74430898	0.037	0.135	-0.40372	1.29977e-28	1.18007e-23	GPRC5C	chr17:74424851-74451653	0
4	chr15:84715252-84717223	0.457	0.313	0.259187	1.31621e-28	1.195e-23	SEC11A	chr15:84669538-84716716	0
4	chr14:61524329-61524737	0.054	0.163	-0.369542	1.56375e-28	1.41974e-23	PRKCH	chr14:61187559-61550976	0
4	chr11:118622464-118622795	0.029	0.123	-0.416238	1.66868e-28	1.51501e-23	PHLDB1	chr11:118606440-118658038	0
4	chr5:93583931-93585600	0.069	0.182	-0.357988	1.79592e-28	1.63054e-23	NR2F1	chr5:93583337-93594615	0
4	chr22:46374966-46375689	0.274	0.147	0.377062	1.82521e-28	1.65713e-23	CELSR1	chr22:46360834-46537170	0
4	chr21:43725596-43726290	0.052	0.165	-0.340683	1.82809e-28	1.65974e-23	PDXK	chr21:43719094-43762307	0
4	chr20:50189908-50195769	0.276	0.131	0.338495	2.02694e-28	1.84028e-23	CEBPB	chr20:50190734-50192689	0
4	chr5:139635756-139636223	0.047	0.154	-0.369865	2.93739e-28	2.66688e-23	UBE2D2	chr5:139526431-139628433	7322
4	chr11:4635972-4637548	0.204	0.088	0.442053	3.24615e-28	2.94721e-23	OR51D1	chr11:4639715-4640838	2166
4	chr20:56787513-56788717	0.158	0.059	0.524074	3.35513e-28	3.04616e-23	TFAP2C	chr20:56629302-56639283	148229
4	chr6:27813803-27815600	0.202	0.09	0.440801	3.43753e-28	3.12097e-23	HIST1H2BM	chr6:27815044-27815424	0
4	chr1:95095571-95096802	0.217	0.098	0.425245	3.48159e-28	3.16097e-23	TMEM56	chr1:95117338-95197607	20535
4	chr1:155077349-155081411	0.122	0.252	-0.273941	3.7271e-28	3.38387e-23	EFNA3	chr1:155078872-155087538	0
4	chr1:113254009-113254328	0.031	0.123	-0.413655	3.83744e-28	3.48405e-23	LRIG2	chr1:113073209-113132260	121748
4	chr3:58043862-58044342	0.064	0.176	-0.355251	6.2306e-28	5.65683e-23	FLNB	chr3:58008400-58172251	0
4	chr19:13008995-13010746	0.137	0.263	-0.308924	8.34603e-28	7.57744e-23	NFIX	chr19:12995608-13098796	0
4	chr1:206690413-206691076	0.119	0.242	-0.288799	9.60686e-28	8.72216e-23	MAPKAPK2	chr1:206684944-206734283	0
4	chr4:139668068-139668471	0.034	0.133	-0.410827	9.86571e-28	8.95718e-23	MGST2	chr4:139665768-139740745	0
4	chr1:75789048-75791527	0.084	0.211	-0.312757	1.08523e-27	9.85292e-23	RABGGTB	chr1:75786197-75795079	0
4	chr2:236585618-236586298	0.076	0.189	-0.370221	1.09748e-27	9.96415e-23	ACKR3	chr2:236567787-236582358	3259
4	chr4:173167705-173171532	0.263	0.127	0.367344	1.32785e-27	1.20556e-22	GALNT7	chr4:173168753-173323967	0
4	chr12:3313788-3314397	0.043	0.148	-0.363802	1.35652e-27	1.23159e-22	TSPAN9	chr12:3077355-3286564	27223
4	chr7:24981590-24982066	0.052	0.158	-0.375053	1.46062e-27	1.32611e-22	OSBPL3	chr7:24796539-24981634	0
4	chr6:3243961-3245024	0.132	0.044	0.580721	1.76567e-27	1.60307e-22	PSMG4	chr6:3231403-3303373	0
4	chr20:35618999-35619947	0.142	0.051	0.574305	1.83644e-27	1.66732e-22	SPAG4	chr20:35615892-35621049	0
4	chr12:109571714-109572292	0.067	0.184	-0.324217	2.06131e-27	1.87149e-22	MMAB	chr12:109553737-109573874	0
4	chr1:244841375-244841774	0.055	0.153	-0.357436	2.17059e-27	1.9707e-22	HNRNPU	chr1:244840638-244864542	0
4	chr11:61694002-61694017	0.031	0.127	-0.396135	2.56124e-27	2.32537e-22	DAGLA	chr11:61680433-61747001	0
4	chr4:1722583-1723256	0.051	0.157	-0.374217	3.06593e-27	2.78359e-22	TACC3	chr4:1721490-1745176	0
4	chr10:103792688-103793056	0.026	0.113	-0.435	3.89448e-27	3.53584e-22	SH3PXD2A	chr10:103594027-103855543	0
4	chr11:60903925-60904390	0.042	0.141	-0.393843	4.70199e-27	4.26898e-22	PRPF19	chr11:60890730-60906588	0
4	chr17:66975528-66976048	0.039	0.134	-0.411912	4.89658e-27	4.44566e-22	CACNG4	chr17:66964910-67033398	0
4	chr1:52058332-52058741	0.036	0.131	-0.369125	5.20215e-27	4.72309e-22	BTF3L4	chr1:52056125-52090716	0
4	chr6:75284255-75285675	0.431	0.288	0.259544	6.284e-27	5.70531e-22	TMEM30A	chr6:75252924-75284968	0
4	chr6:26031471-26033976	0.292	0.161	0.328097	6.87333e-27	6.24036e-22	HIST1H2AB	chr6:26033176-26033568	0
4	chr1:181742405-181742761	0.042	0.137	-0.396019	7.54626e-27	6.85133e-22	CACNA1E	chr1:181413102-181808084	0
4	chr13:19117812-19118845	0.232	0.11	0.376989	7.57077e-27	6.87358e-22	TUBA3C	chr13:19173770-19181852	54924
4	chr7:50771001-50772007	0.192	0.291	-0.32605	8.43515e-27	7.65835e-22	GRB10	chr7:50590063-50793462	0
4	chr17:22521160-22521757	0.242	0.118	0.396582	9.47976e-27	8.60677e-22	MTRNR2L1	chr17:22523111-22524663	1353
4	chr16:46922354-46922691	0.042	0.141	-0.375308	1.14244e-26	1.03723e-21	GPT2	chr16:46884378-46931297	0
4	chr19:54203063-54203940	0.055	0.162	-0.341668	1.24066e-26	1.12641e-21	RPS9	chr19:54200742-54249003	0
4	chr5:138180072-138180808	0.079	0.195	-0.329632	1.28982e-26	1.17104e-21	KIF20A	chr5:138178719-138187715	0
4	chr1:229888646-229889613	0.109	0.238	-0.287138	1.36167e-26	1.23628e-21	GALNT2	chr1:230057990-230282124	168376
4	chr19:13056101-13057828	0.106	0.229	-0.298132	1.37953e-26	1.25249e-21	NFIX	chr19:12995608-13098796	0
4	chr1:226481008-226481496	0.046	0.149	-0.371036	1.4614e-26	1.32682e-21	STUM	chr1:226548800-226609214	67303
4	chr12:29563436-29564124	0.101	0.028	0.745128	1.52564e-26	1.38514e-21	TMTC1	chr12:29500840-29784759	0
4	chr12:116736152-116736796	0.091	0.217	-0.312037	1.67161e-26	1.51767e-21	C12orf49	chr12:116710185-116738070	0
4	chr14:105093085-105094249	0.043	0.141	-0.366325	2.26778e-26	2.05894e-21	GPR132	chr14:105049389-105065445	27639
4	chr2:231666086-231666908	0.204	0.096	0.436013	2.38454e-26	2.16495e-21	PTMA	chr2:231706895-231713541	39986
4	chr19:2150130-2150468	0.041	0.135	-0.382715	2.48651e-26	2.25753e-21	AP3D1	chr19:2100988-2164465	0
4	chr17:3665173-3666482	0.052	0.152	-0.356288	3.14041e-26	2.85121e-21	P2RX5-TAX1BP3	chr17:3663063-3696194	0
4	chr10:102117173-102118208	0.127	0.252	-0.28544	3.70573e-26	3.36447e-21	LDB1	chr10:102107560-102120453	0
4	chr6:3494147-3495392	0.26	0.139	0.362105	3.77041e-26	3.42319e-21	SLC22A23	chr6:3268962-3457022	37124
4	chr1:61141619-61141977	0.029	0.117	-0.433235	4.99114e-26	4.5315e-21	NFIA	chr1:60865259-61462793	0
4	chr8:133293438-133295650	0.231	0.103	0.370815	5.77735e-26	5.24531e-21	NDRG1	chr8:133237171-133302022	0
4	chr19:1855192-1855974	0.101	0.031	0.715019	5.91645e-26	5.3716e-21	KLF16	chr19:1852399-1863568	0
4	chr15:63501966-63502575	0.112	0.232	-0.279789	7.61359e-26	6.91245e-21	USP3	chr15:63504511-63594640	1935
4	chr8:138791503-138791800	0.041	0.136	-0.385662	8.22735e-26	7.46969e-21	COL22A1	chr8:138588235-138914006	0
4	chr17:38608527-38608986	0.04	0.134	-0.36559	9.12997e-26	8.28919e-21	SRCIN1	chr17:38530016-38605930	2596
4	chr19:13005833-13008305	0.167	0.289	-0.285312	1.32849e-25	1.20615e-20	NFIX	chr19:12995608-13098796	0
4	chr6:13725006-13725945	0.127	0.047	0.601072	1.6954e-25	1.53927e-20	RANBP9	chr6:13621498-13711564	13441
4	chr2:208256451-208257789	0.093	0.21	-0.31299	1.81171e-25	1.64487e-20	IDH1	chr2:208236227-208266074	0
4	chr17:17807512-17809280	0.096	0.201	-0.346248	1.85269e-25	1.68207e-20	RAI1	chr17:17681473-17811453	0
4	chr10:78035004-78035189	0.031	0.119	-0.405587	1.87874e-25	1.70573e-20	RPS24	chr10:78033760-78056812	0
4	chr1:204331169-204332512	0.172	0.072	0.477536	2.20695e-25	2.00372e-20	PLEKHA6	chr1:204218851-204377665	0
4	chr21:36321799-36322231	0.044	0.144	-0.369103	2.32859e-25	2.11415e-20	MORC3	chr21:36320189-36386148	0
4	chr12:126163779-126164506	0.161	0.066	0.486599	3.02623e-25	2.74754e-20	RP4-809F18.1	chr12:126191263-126361065	26756
4	chr7:76046015-76046118	0.024	0.102	-0.410777	4.37014e-25	3.96769e-20	STYXL1	chr7:75996338-76048004	0
4	chr10:18140012-18141925	0.045	0.142	-0.386081	4.40333e-25	3.99782e-20	CACNB2	chr10:18140677-18541869	0
4	chr6:43846351-43848105	0.17	0.07	0.464881	6.30632e-25	5.72557e-20	VEGFA	chr6:43770184-43786487	59863
4	chr16:645089-646297	0.047	0.144	-0.354797	6.33542e-25	5.75199e-20	MCRIP2	chr16:636817-648474	0
4	chr1:32763064-32763841	0.092	0.206	-0.303391	6.37099e-25	5.78429e-20	KIAA1522	chr1:32741885-32774970	0
4	chr1:165696480-165697122	0.076	0.184	-0.324149	6.87812e-25	6.24471e-20	ALDH9A1	chr1:165662216-165698863	0
4	chr2:101240698-101241061	0.031	0.116	-0.398895	7.03991e-25	6.39161e-20	TBC1D8	chr2:101007617-101252866	0
4	chr9:124859863-124860622	0.035	0.124	-0.386341	7.33691e-25	6.66125e-20	RPL35	chr9:124857880-124861981	0
4	chr17:32446471-32446564	0.027	0.111	-0.405736	8.45337e-25	7.6749e-20	PSMD11	chr17:32444261-32483318	0
4	chr7:50670701-50671102	0.04	0.134	-0.412147	9.87157e-25	8.9625e-20	GRB10	chr7:50590063-50793462	0
4	chr6:139369506-139370452	0.044	0.145	-0.373013	1.10216e-24	1.00066e-19	CITED2	chr6:139371807-139374620	1354
4	chr1:228485007-228485470	0.051	0.145	-0.396893	1.11651e-24	1.01369e-19	RNF187	chr1:228487061-228495766	1590
4	chr11:92026652-92027571	0.112	0.034	0.638742	1.34535e-24	1.22146e-19	FAT3	chr11:92352096-92896470	324524
4	chr2:70085069-70085522	0.03	0.116	-0.386916	1.42932e-24	1.29769e-19	PCBP1	chr2:70087454-70089203	1931
4	chr7:151925513-151926445	0.066	0.168	-0.342835	1.58539e-24	1.43939e-19	GALNTL5	chr7:151956379-152019934	29933
4	chr5:132488533-132489207	0.056	0.162	-0.33706	1.66541e-24	1.51204e-19	IRF1	chr5:132481609-132490798	0
4	chr1:23556580-23557118	0.058	0.164	-0.319588	1.67848e-24	1.52391e-19	ID3	chr1:23557918-23559794	799
4	chr5:114565669-114566459	0.15	0.06	0.53482	1.71648e-24	1.55841e-19	KCNN2	chr5:114360945-114496500	69168
4	chr10:78406935-78407431	0.116	0.037	0.597219	1.85707e-24	1.68606e-19	RPS24	chr10:78033760-78056812	350122
4	chr16:68739688-68740625	0.057	0.16	-0.334389	1.87085e-24	1.69856e-19	CDH1	chr16:68737225-68835548	0
4	chr16:89973896-89974185	0.025	0.103	-0.423339	2.00788e-24	1.82297e-19	CENPBD1	chr16:89969791-89972534	1361
4	chr9:120842623-120843651	0.272	0.15	0.327017	2.30661e-24	2.09419e-19	PSMD5	chr9:120815496-120842984	0
4	chr1:223739993-223741145	0.051	0.143	-0.375544	2.47483e-24	2.24692e-19	CAPN2	chr1:223701593-223776018	0
4	chr7:76306632-76307515	0.169	0.287	-0.266178	2.64416e-24	2.40066e-19	HSPB1	chr7:76302544-76304295	2336
4	chr11:61834283-61834675	0.021	0.102	-0.41849	3.15913e-24	2.86821e-19	FADS2	chr11:61792980-61867354	0
4	chr17:7237620-7238279	0.047	0.141	-0.357133	3.50909e-24	3.18594e-19	PHF23	chr17:7235028-7239722	0
4	chr19:37251235-37252308	0.307	0.174	0.294666	3.55964e-24	3.23183e-19	ZNF383	chr19:37217926-37248738	2496
4	chr6:142375018-142378751	0.264	0.138	0.344877	3.73759e-24	3.39339e-19	ADGRG6	chr6:142301854-142446266	0
4	chr3:19154636-19155713	0.212	0.1	0.391676	3.91266e-24	3.55234e-19	KCNH8	chr3:19148454-19535646	0
4	chr1:220709248-220709826	0.046	0.139	-0.369627	4.64311e-24	4.21552e-19	C1orf115	chr1:220689845-220699157	10090
4	chr15:81279597-81281420	0.21	0.104	0.392177	5.81102e-24	5.27589e-19	IL16	chr15:81159575-81314058	0
4	chr19:40445812-40446378	0.066	0.168	-0.319417	6.52905e-24	5.92779e-19	SERTAD3	chr19:40440844-40444705	1106
4	chr19:13060175-13061816	0.105	0.223	-0.286743	7.82252e-24	7.10214e-19	NFIX	chr19:12995608-13098796	0
4	chr6:24909990-24911563	0.122	0.042	0.563674	7.83967e-24	7.11772e-19	AL078584.1	chr6:24840704-25041926	0
4	chr1:222665463-222665523	0.039	0.127	-0.400851	9.13992e-24	8.29823e-19	MIA3	chr1:222618086-222668012	0
4	chrX:54042448-54043154	0.093	0.205	-0.310652	9.55535e-24	8.67539e-19	PHF8	chrX:53936676-54048958	0
4	chr15:52287976-52290378	0.269	0.138	0.310233	9.97581e-24	9.05713e-19	MYO5C	chr15:52192322-52295798	0
4	chr9:127954110-127954416	0.027	0.111	-0.384162	1.0032e-23	9.10815e-19	FAM102A	chr9:127940579-127980513	0
4	chr15:98803217-98804415	0.144	0.054	0.5222	1.17265e-23	1.06466e-18	IGF1R	chr15:98648971-98964530	0
4	chr4:71189354-71190152	0.055	0.154	-0.353521	1.20686e-23	1.09572e-18	SLC4A4	chr4:71186757-71572087	0
4	chr16:4800064-4800955	0.148	0.271	-0.257645	1.40114e-23	1.2721e-18	ROGDI	chr16:4796968-4802950	0
4	chr11:65791589-65792128	0.054	0.147	-0.342117	1.46775e-23	1.33259e-18	OVOL1	chr11:65787022-65797219	0
4	chr20:31569094-31569985	0.034	0.118	-0.372058	1.6448e-23	1.49333e-18	HM13	chr20:31514428-31577923	0
4	chr1:145993891-145994610	0.075	0.173	-0.313539	1.74027e-23	1.58001e-18	TXNIP	chr1:145992435-145996600	0
4	chr11:114058969-114062359	0.29	0.161	0.305164	1.98243e-23	1.79987e-18	ZBTB16	chr11:114059593-114250676	0
4	chr1:10034519-10035249	0.042	0.13	-0.370202	2.29155e-23	2.08052e-18	UBE4B	chr1:10032832-10181239	0
4	chr11:71454670-71455172	0.042	0.134	-0.354093	2.99329e-23	2.71764e-18	NADSYN1	chr11:71453109-71524107	0
4	chr22:46038546-46039678	0.079	0.179	-0.311311	3.13935e-23	2.85025e-18	PRR34	chr22:46049478-46054144	9799
4	chr1:206712198-206712599	0.033	0.116	-0.355625	3.15384e-23	2.86341e-18	MAPKAPK2	chr1:206684944-206734283	0
4	chr4:101201503-101201849	0.027	0.106	-0.379185	3.7394e-23	3.39504e-18	PPP3CA	chr4:101023409-101348278	0
4	chr6:93416757-93420230	0.359	0.226	0.267311	3.89132e-23	3.53296e-18	EPHA7	chr6:93240020-93419547	0
4	chr10:102782177-102783438	0.138	0.056	0.535229	4.00035e-23	3.63196e-18	WBP1L	chr10:102743970-102816267	0
4	chr17:80279998-80280288	0.049	0.143	-0.35125	4.93676e-23	4.48213e-18	RNF213	chr17:80260866-80398786	0
4	chr1:84778966-84780038	0.141	0.054	0.496163	4.96926e-23	4.51164e-18	LPAR3	chr1:84811602-84893213	31563
4	chr3:56811216-56811700	0.049	0.144	-0.346917	6.03963e-23	5.48344e-18	ARHGEF3	chr3:56727418-57079329	0
4	chr12:6370959-6371552	0.101	0.033	0.67214	6.14504e-23	5.57915e-18	SCNN1A	chr12:6346843-6377730	0
4	chr19:18500557-18501295	0.081	0.185	-0.307848	6.32618e-23	5.74361e-18	ELL	chr19:18442663-18522127	0
4	chr6:51472910-51474797	0.318	0.195	0.298072	6.55694e-23	5.95311e-18	PKHD1	chr6:51615300-52087625	140502
4	chr5:113425742-113426539	0.048	0.14	-0.384539	7.45895e-23	6.77206e-18	MCC	chr5:113022099-113488830	0
4	chr11:78799706-78799811	0.048	0.14	-0.36538	7.70601e-23	6.99636e-18	TENM4	chr11:78652831-79440948	0
4	chr6:110598773-110599119	0.036	0.12	-0.385779	7.97862e-23	7.24387e-18	CDK19	chr6:110609978-110815958	10858
4	chr19:1410318-1411148	0.045	0.132	-0.333682	9.38897e-23	8.52434e-18	DAZAP1	chr19:1407569-1435687	0
4	chr1:93965927-93966054	0.044	0.133	-0.361992	9.50518e-23	8.62985e-18	ABCA4	chr1:93992835-94121132	26780
4	chr15:74807830-74808713	0.213	0.108	0.361528	9.65616e-23	8.76693e-18	LMAN1L	chr15:74812716-74825758	4002
4	chr5:149150225-149151016	0.038	0.127	-0.364101	9.78831e-23	8.88691e-18	ABLIM3	chr5:149141483-149260542	0
4	chr5:151082233-151082572	0.037	0.125	-0.366501	1.23036e-22	1.11705e-17	TNIP1	chr5:151029945-151093577	0
4	chr21:16378355-16379063	0.039	0.125	-0.376591	1.25738e-22	1.14159e-17	USP25	chr21:15730025-15880069	498285
4	chr15:78075695-78078143	0.203	0.098	0.379776	1.28568e-22	1.16728e-17	SH2D7	chr15:78077808-78104909	0
4	chr2:42359200-42360295	0.042	0.131	-0.360981	1.3028e-22	1.18282e-17	COX7A2L	chr2:42333546-42425088	0
4	chr19:42244368-42245187	0.094	0.204	-0.279653	1.4534e-22	1.31956e-17	AC006486.9	chr19:42234583-42255132	0
4	chr18:43277054-43277750	0.146	0.06	0.481756	1.72693e-22	1.5679e-17	SYT4	chr18:43267878-43277650	0
4	chr8:6648679-6649767	0.128	0.049	0.537566	2.19862e-22	1.99615e-17	MCPH1	chr8:6406592-6648504	174
4	chr11:65438805-65449392	0.318	0.186	0.262862	2.51348e-22	2.28202e-17	FRMD8	chr11:65386599-65413525	25279
4	chr17:30709965-30710108	0.027	0.107	-0.372322	2.59851e-22	2.35922e-17	CRLF3	chr17:30769388-30824776	59279
4	chr5:36238508-36240025	0.12	0.234	-0.262108	2.73032e-22	2.47888e-17	NADK2	chr5:36192592-36242279	0
4	chr10:132539143-132540020	0.129	0.239	-0.266248	3.19607e-22	2.90175e-17	INPP5A	chr10:132537820-132783480	0
4	chr1:920268-921637	0.1	0.206	-0.288852	3.26609e-22	2.96532e-17	SAMD11	chr1:923928-944581	2290
4	chr1:109089112-109089636	0.072	0.171	-0.311529	3.97783e-22	3.61151e-17	TMEM167B	chr1:109089803-109096934	166
4	chr1:150563628-150564124	0.052	0.14	-0.336797	4.33971e-22	3.94007e-17	ADAMTSL4	chr1:150549369-150560937	2690
4	chr5:132429359-132429890	0.048	0.135	-0.388174	4.55025e-22	4.13122e-17	C5orf56	chr5:132410636-132476044	0
4	chr14:29898449-29898964	0.044	0.128	-0.335273	4.55347e-22	4.13414e-17	PRKD1	chr14:29576479-30191898	0
4	chr16:30805293-30806088	0.035	0.121	-0.357533	4.77113e-22	4.33176e-17	ZNF629	chr16:30778449-30787202	18090
4	chr14:99682467-99685974	0.234	0.115	0.316719	4.81055e-22	4.36755e-17	CYP46A1	chr14:99684304-99727301	0
4	chr4:691368-691887	0.031	0.108	-0.374661	4.84548e-22	4.39926e-17	MFSD7	chr4:681829-689441	1926
4	chr1:222666127-222666360	0.044	0.128	-0.38575	4.86912e-22	4.42073e-17	MIA3	chr1:222618086-222668012	0
4	chr19:23403403-23404118	0.129	0.049	0.515219	5.27609e-22	4.79021e-17	ZNF91	chr19:23304991-23395560	7842
4	chr20:50764165-50764576	0.031	0.115	-0.361301	5.30597e-22	4.81735e-17	PARD6B	chr20:50731544-50756795	7369
4	chr11:62769630-62770130	0.032	0.119	-0.34451	5.70285e-22	5.17767e-17	TAF6L	chr11:62771303-62787342	1172
4	chr5:14443393-14446386	0.259	0.143	0.313585	5.93812e-22	5.39128e-17	TRIO	chr5:14143702-14532128	0
4	chr8:116641333-116641795	0.044	0.134	-0.353092	6.12338e-22	5.55948e-17	EIF3H	chr8:116642130-116766925	334
4	chr21:41680264-41681850	0.119	0.227	-0.283471	6.40098e-22	5.81152e-17	RIPK4	chr21:41739369-41767106	57518
4	chr10:63266632-63268100	0.064	0.158	-0.337251	6.86389e-22	6.23179e-17	JMJD1C	chr10:63167221-63521850	0
4	chr11:12136900-12137696	0.155	0.068	0.428846	6.98234e-22	6.33934e-17	MICAL2	chr11:12094008-12263789	0
4	chr3:120418759-120419553	0.098	0.206	-0.295513	6.98507e-22	6.34182e-17	FSTL1	chr3:120392293-120451253	0
4	chr1:177274797-177275274	0.031	0.111	-0.394595	7.2414e-22	6.57454e-17	BRINP2	chr1:177171497-177282422	0
4	chr11:47989887-47991951	0.244	0.136	0.320335	7.35749e-22	6.67994e-17	PTPRJ	chr11:47980558-48170841	0
4	chr4:6271651-6272226	0.127	0.234	-0.277973	7.65031e-22	6.94579e-17	WFS1	chr4:6269849-6303265	0
4	chr1:633673-634647	0.258	0.137	0.328876	8.55335e-22	7.76568e-17	OR4F16	chr1:685716-686654	51068
4	chr6:145096642-145097361	0.108	0.038	0.630479	8.97794e-22	8.15116e-17	UTRN	chr6:144285701-144853034	243607
4	chr6:72260444-72262715	0.169	0.075	0.423684	9.56804e-22	8.68692e-17	RIMS1	chr6:71886703-72403143	0
4	chr12:107320142-107320482	0.031	0.11	-0.385109	9.87474e-22	8.96538e-17	BTBD11	chr12:107318413-107659642	0
4	chr12:132908120-132909187	0.285	0.168	0.298748	1.07447e-21	9.75525e-17	CHFR	chr12:132822187-132956304	0
4	chr13:113001188-113001965	0.049	0.138	-0.368695	1.18151e-21	1.07271e-16	MCF2L	chr13:112894378-113099739	0
4	chr9:38031505-38033150	0.299	0.181	0.270509	1.20413e-21	1.09324e-16	SHB	chr9:37919134-38069211	0
4	chr15:86402621-86404511	0.239	0.132	0.350216	1.22051e-21	1.10811e-16	AGBL1	chr15:86143722-87028840	0
4	chr6:27864818-27868104	0.242	0.132	0.321658	1.22617e-21	1.11325e-16	HIST1H1B	chr6:27866849-27867529	0
4	chr20:2329688-2330759	0.235	0.125	0.322536	1.35363e-21	1.22897e-16	TGM3	chr20:2296001-2341078	0
4	chr3:128482936-128482942	0.274	0.146	0.293689	1.56362e-21	1.41963e-16	GATA2	chr3:128479427-128493185	0
4	chr3:128477006-128479951	0.319	0.182	0.264367	1.65772e-21	1.50506e-16	GATA2	chr3:128479427-128493185	0
4	chr5:132385297-132385971	0.052	0.141	-0.346899	1.66262e-21	1.50951e-16	SLC22A5	chr5:132369752-132395614	0
4	chr8:66776534-66777234	0.044	0.133	-0.356754	1.82591e-21	1.65777e-16	SGK3	chr8:66712418-66862022	0
4	chr1:225845499-225846618	0.088	0.196	-0.282027	1.87522e-21	1.70253e-16	TMEM63A	chr1:225845536-225882369	0
4	chr6:47459989-47460786	0.205	0.107	0.362336	2.58562e-21	2.34751e-16	CD2AP	chr6:47477789-47627263	17002
4	chr8:80751010-80751865	0.128	0.24	-0.272493	2.66467e-21	2.41928e-16	ZNF704	chr8:80628451-80874781	0
4	chr10:102620007-102620408	0.029	0.102	-0.414479	2.8937e-21	2.62722e-16	SUFU	chr10:102503987-102633535	0
4	chr8:61710918-61711388	0.06	0.151	-0.360552	2.96253e-21	2.68971e-16	ASPH	chr8:61500556-61714640	0
4	chr8:144514408-144515579	0.089	0.189	-0.288944	3.22363e-21	2.92676e-16	RECQL4	chr8:144511288-144517845	0
4	chr1:198837205-198838065	0.122	0.048	0.539469	3.56589e-21	3.23751e-16	PTPRC	chr1:198638671-198757283	79921
4	chr10:33271933-33272508	0.047	0.134	-0.354875	3.63908e-21	3.30396e-16	NRP1	chr10:33177492-33336262	0
4	chr3:133460836-133461100	0.044	0.131	-0.3534	3.79736e-21	3.44766e-16	BFSP2	chr3:133399995-133475222	0
4	chr10:110011664-110012059	0.031	0.109	-0.430678	3.86492e-21	3.509e-16	ADD3	chr10:109996368-110135565	0
4	chr6:44254575-44255621	0.055	0.144	-0.322627	4.03552e-21	3.66389e-16	SLC35B2	chr6:44254096-44257890	0
4	chr6:43910539-43911154	0.184	0.088	0.364434	4.09859e-21	3.72115e-16	C6orf223	chr6:44000580-44005958	89425
4	chr11:10307070-10309962	0.242	0.13	0.314682	4.32638e-21	3.92796e-16	AMPD3	chr11:10308313-10507579	0
4	chr10:117007064-117007545	0.037	0.115	-0.374772	4.3441e-21	3.94405e-16	SHTN1	chr10:116881482-117005577	1486
4	chr5:38845432-38846435	0.033	0.115	-0.382434	4.70606e-21	4.27268e-16	OSMR	chr5:38845858-38945596	0
4	chr12:53049949-53050174	0.03	0.105	-0.383338	4.78147e-21	4.34115e-16	TNS2	chr12:53046969-53064372	0
4	chr9:117465927-117466640	0.125	0.05	0.535127	4.80983e-21	4.3669e-16	ASTN2	chr9:116425225-117415070	50856
4	chr11:110432902-110433126	0.043	0.121	-0.374882	4.98752e-21	4.52822e-16	FDX1	chr11:110429883-110464881	0
4	chr11:46119421-46120031	0.039	0.124	-0.350931	5.05929e-21	4.59338e-16	PHF21A	chr11:45929323-46121178	0
4	chr1:197619069-197619885	0.048	0.132	-0.373181	5.52284e-21	5.01424e-16	DENND1B	chr1:197504748-197775696	0
4	chr10:73885992-73886560	0.065	0.157	-0.320226	5.90718e-21	5.36319e-16	CAMK2G	chr10:73812501-73874591	11400
4	chr2:236578036-236580170	0.123	0.232	-0.288779	6.1704e-21	5.60217e-16	ACKR3	chr2:236567787-236582358	0
4	chr4:54658318-54659362	0.058	0.152	-0.331658	6.33013e-21	5.74719e-16	KIT	chr4:54657918-54740715	0
4	chr1:84302707-84303474	0.056	0.143	-0.34411	7.10401e-21	6.4498e-16	SAMD13	chr1:84298366-84389957	0
4	chr1:226670081-226670443	0.047	0.131	-0.343699	8.25405e-21	7.49393e-16	ITPKB	chr1:226631690-226739323	0
4	chr20:401658-402381	0.134	0.056	0.453765	1.13885e-20	1.03397e-15	TRIB3	chr20:362835-397559	4098
4	chr8:129551117-129551766	0.044	0.135	-0.323686	1.24777e-20	1.13286e-15	GSDMC	chr8:129748196-129786888	196429
4	chr12:11728939-11729393	0.035	0.116	-0.362143	1.25634e-20	1.14065e-15	ETV6	chr12:11649854-11895402	0
4	chr6:132286133-132287537	0.124	0.047	0.506842	1.25654e-20	1.14082e-15	MOXD1	chr6:132296055-132401545	8517
4	chr6:112470730-112472812	0.118	0.044	0.533368	1.30619e-20	1.18591e-15	RFPL4B	chr6:112347330-112351296	119433
4	chr18:29309262-29309878	0.111	0.04	0.564902	1.36892e-20	1.24286e-15	CDH2	chr18:27950966-28177446	1131815
4	chr9:75889693-75891299	0.066	0.16	-0.343804	1.37412e-20	1.24758e-15	PCSK5	chr9:75890644-76362339	0
4	chr2:10122037-10123107	0.094	0.196	-0.282385	1.41517e-20	1.28485e-15	RRM2	chr2:10122328-10131419	0
4	chr12:6554031-6554684	0.044	0.129	-0.353584	1.42171e-20	1.29078e-15	IFFO1	chr12:6538375-6556083	0
4	chr21:16379801-16380437	0.039	0.118	-0.370318	1.48134e-20	1.34493e-15	USP25	chr21:15730025-15880069	499731
4	chr1:231242644-231243393	0.037	0.118	-0.35854	1.49434e-20	1.35673e-15	GNPAT	chr1:231241207-231277973	0
4	chr7:50710758-50711539	0.116	0.207	-0.335181	1.60388e-20	1.45618e-15	GRB10	chr7:50590063-50793462	0
4	chr1:233613329-233615655	0.118	0.232	-0.260966	1.72798e-20	1.56885e-15	KCNK1	chr1:233614004-233672512	0
4	chr6:27374341-27376032	0.224	0.122	0.347521	1.79897e-20	1.63331e-15	ZNF391	chr6:27374615-27403904	0
4	chr12:46261157-46261463	0.031	0.107	-0.388083	2.0269e-20	1.84024e-15	SLC38A1	chr12:46183063-46270017	0
4	chr6:80163145-80164294	0.206	0.11	0.362433	2.28831e-20	2.07758e-15	BCKDHB	chr6:80106647-80346270	0
4	chr15:92793348-92794318	0.138	0.058	0.495557	2.55425e-20	2.31903e-15	FAM174B	chr15:92617443-92809884	0
4	chr16:89491989-89492362	0.044	0.125	-0.378495	2.64517e-20	2.40157e-15	SPG7	chr16:89490917-89557768	0
4	chr17:50539784-50540677	0.075	0.168	-0.299314	2.64996e-20	2.40592e-15	EPN3	chr17:50532543-50543750	0
4	chr9:2297937-2299820	0.227	0.123	0.321258	2.97451e-20	2.70059e-15	SMARCA2	chr9:1980290-2193624	104312
4	chr1:162018699-162019619	0.068	0.162	-0.308309	3.10096e-20	2.8154e-15	OLFML2B	chr1:161983192-162023854	0
4	chr5:157267711-157268455	0.068	0.165	-0.319989	3.24946e-20	2.95021e-15	CYFIP2	chr5:157266079-157395595	0
4	chr5:149439651-149440581	0.172	0.081	0.395681	3.89796e-20	3.539e-15	IL17B	chr5:149371324-149404202	35448
4	chr12:49108757-49109541	0.099	0.201	-0.277899	3.9341e-20	3.57181e-15	LMBR1L	chr12:49096551-49110900	0
4	chr9:136843714-136844352	0.034	0.109	-0.346576	4.75177e-20	4.31418e-15	C9orf172	chr9:136844415-136848801	62
4	chr2:188363691-188364670	0.153	0.067	0.420329	4.91751e-20	4.46466e-15	GULP1	chr2:188291669-188595931	0
4	chr5:177601631-177601966	0.043	0.126	-0.328474	5.01991e-20	4.55762e-15	B4GALT7	chr5:177600100-177610347	0
4	chr6:39093349-39093576	0.045	0.126	-0.339688	5.11478e-20	4.64376e-15	GLP1R	chr6:39048798-39087743	5605
4	chr17:83053186-83053928	0.058	0.149	-0.308163	5.36325e-20	4.86935e-15	B3GNTL1	chr17:82942155-83051810	1375
4	chr11:78798516-78799008	0.059	0.146	-0.339657	5.36432e-20	4.87032e-15	TENM4	chr11:78652831-79440948	0
4	chr17:49761181-49761496	0.03	0.107	-0.341201	6.4518e-20	5.85766e-15	FAM117A	chr17:49710332-49789180	0
4	chr16:28621703-28622152	0.046	0.127	-0.344182	6.53447e-20	5.93271e-15	SULT1A1	chr16:28605196-28623625	0
4	chr7:90153895-90158400	0.281	0.16	0.278178	6.67623e-20	6.06142e-15	STEAP1	chr7:90154375-90164829	0
4	chr1:1472805-1473304	0.039	0.117	-0.358316	7.80234e-20	7.08383e-15	ATAD3B	chr1:1471769-1497848	0
4	chr12:12563953-12564384	0.032	0.107	-0.352003	7.82464e-20	7.10407e-15	DUSP16	chr12:12474210-12562383	1569
4	chr7:26198299-26198862	0.031	0.103	-0.360172	8.44736e-20	7.66944e-15	HNRNPA2B1	chr7:26189927-26201529	0
4	chr11:47640607-47640665	0.045	0.125	-0.359198	8.69529e-20	7.89454e-15	MTCH2	chr11:47617315-47642623	0
4	chr14:61320747-61323358	0.306	0.193	0.25914	8.78907e-20	7.97968e-15	PRKCH	chr14:61187559-61550976	0
4	chr9:16512121-16513064	0.115	0.042	0.487571	9.73298e-20	8.83667e-15	BNC2	chr9:16409503-16870843	0
4	chr3:14122139-14122752	0.056	0.145	-0.304978	1.13881e-19	1.03394e-14	CHCHD4	chr3:14112077-14124870	0
4	chr10:102509169-102509823	0.039	0.115	-0.378163	1.13916e-19	1.03425e-14	SUFU	chr10:102503987-102633535	0
4	chr19:20775883-20776880	0.216	0.111	0.308069	1.1728e-19	1.0648e-14	ZNF66	chr19:20776304-20807322	0
4	chrX:119756138-119757279	0.035	0.114	-0.352345	1.32666e-19	1.20449e-14	SOWAHD	chrX:119758613-119760164	1333
4	chr4:158824382-158825097	0.052	0.136	-0.340359	1.40456e-19	1.27521e-14	FNIP2	chr4:158769138-158908049	0
4	chr6:82870393-82871448	0.156	0.072	0.44361	1.51413e-19	1.37469e-14	UBE3D	chr6:82892398-83065841	20949
4	chr6:98831371-98832126	0.113	0.044	0.525805	1.58521e-19	1.43923e-14	POU3F2	chr6:98834592-98839470	2465
4	chr7:6106140-6106873	0.067	0.158	-0.314633	1.65215e-19	1.5e-14	USP42	chr7:6104884-6161564	0
4	chr6:110909659-110915698	0.188	0.095	0.374334	1.82127e-19	1.65355e-14	AMD1	chr6:110874770-110895713	13945
4	chr11:518140-519254	0.182	0.093	0.357849	1.90619e-19	1.73065e-14	RNH1	chr11:494512-507300	10839
4	chr3:171459624-171461550	0.119	0.225	-0.265549	1.99818e-19	1.81417e-14	TNIK	chr3:171061339-171460408	0
4	chr7:100270599-100271019	0.032	0.105	-0.363108	2.15995e-19	1.96104e-14	GATS	chr7:100200653-100272218	0
4	chr12:31646928-31647692	0.164	0.079	0.392976	2.41021e-19	2.18826e-14	ETFBKMT	chr12:31647160-31673114	0
4	chr15:83930345-83931410	0.309	0.192	0.256446	2.92648e-19	2.65698e-14	ADAMTSL3	chr15:83654086-84039842	0
4	chr6:154567235-154568496	0.207	0.107	0.344391	3.01002e-19	2.73283e-14	CNKSR3	chr6:154387504-154510659	56575
4	chr19:8525152-8526684	0.296	0.185	0.257241	3.3447e-19	3.03669e-14	MYO1F	chr19:8520790-8577577	0
4	chr15:98796543-98797333	0.102	0.038	0.585293	3.4445e-19	3.12729e-14	IGF1R	chr15:98648971-98964530	0
4	chr12:49292715-49293903	0.216	0.116	0.320615	3.58519e-19	3.25503e-14	PRPH	chr12:49293252-49298686	0
4	chr1:112700738-112701222	0.044	0.123	-0.333375	3.61025e-19	3.27778e-14	RHOC	chr1:112701106-112707434	0
4	chr18:55589604-55590204	0.101	0.036	0.575946	3.67189e-19	3.33375e-14	TCF4	chr18:55222198-55664787	0
4	chr2:27378087-27378496	0.034	0.108	-0.368545	3.77454e-19	3.42694e-14	ZNF513	chr2:27377231-27380790	0
4	chr11:85825576-85826777	0.094	0.191	-0.288546	3.92488e-19	3.56344e-14	SYTL2	chr11:85694224-85811159	14416
4	chr1:94252286-94252606	0.032	0.105	-0.376886	5.64032e-19	5.1209e-14	ARHGAP29	chr1:94148988-94275068	0
4	chr7:50603258-50603627	0.031	0.102	-0.418997	5.93339e-19	5.38699e-14	GRB10	chr7:50590063-50793462	0
4	chr6:3063532-3064567	0.203	0.111	0.321839	6.74929e-19	6.12775e-14	RIPK1	chr6:3063991-3115187	0
4	chr4:74474684-74475658	0.038	0.116	-0.377152	6.82723e-19	6.19851e-14	AREG	chr4:74445134-74455009	19674
4	chr1:228457069-228459668	0.313	0.202	0.261415	7.05931e-19	6.40922e-14	HIST3H2BB	chr1:228458107-228460470	0
4	chr1:208300038-208300836	0.058	0.144	-0.329725	8.06164e-19	7.31924e-14	PLXNA2	chr1:208022242-208244320	55717
4	chr22:18057573-18058113	0.038	0.113	-0.347045	8.15823e-19	7.40694e-14	PEX26	chr22:18077920-18131138	19806
4	chr7:128229526-128230234	0.069	0.156	-0.32483	9.0366e-19	8.20442e-14	LEP	chr7:128241284-128257628	11049
4	chr7:50790802-50794048	0.224	0.297	-0.280375	9.09069e-19	8.25353e-14	GRB10	chr7:50590063-50793462	0
4	chr16:19715802-19716885	0.071	0.164	-0.289822	9.45167e-19	8.58127e-14	IQCK	chr16:19716456-19858467	0
4	chr15:84657998-84658955	0.104	0.041	0.589155	1.02578e-18	9.31313e-14	NMB	chr15:84655129-84658563	0
4	chr7:36391493-36392115	0.052	0.134	-0.327262	1.0512e-18	9.54395e-14	ANLN	chr7:36389806-36453791	0
4	chr1:113931537-113932023	0.068	0.157	-0.294143	1.11222e-18	1.00979e-13	HIPK1	chr1:113929192-113977869	0
4	chr6:37423600-37424185	0.119	0.048	0.459385	1.12487e-18	1.02128e-13	CMTR1	chr6:37433219-37482827	9033
4	chr1:225826341-225826892	0.069	0.163	-0.294018	1.16788e-18	1.06033e-13	EPHX1	chr1:225810092-225845563	0
4	chr18:34492654-34493951	0.071	0.158	-0.314308	1.39948e-18	1.2706e-13	DTNA	chr18:34493290-34891844	0
4	chr11:36467623-36468555	0.204	0.11	0.359654	1.59702e-18	1.44995e-13	PRR5L	chr11:36296288-36465204	2418
4	chr7:26183302-26184830	0.032	0.101	-0.385487	1.64082e-18	1.48972e-13	NFE2L3	chr7:26152240-26187125	0
4	chr8:88326002-88329199	0.234	0.131	0.315549	1.69985e-18	1.54331e-13	MMP16	chr8:88032009-88328025	0
4	chr8:143731414-143732267	0.034	0.105	-0.36437	1.73944e-18	1.57926e-13	FAM83H	chr8:143723933-143733801	0
4	chr20:9838433-9839530	0.03	0.101	-0.393619	1.94628e-18	1.76704e-13	PAK5	chr20:9537389-9839041	0
4	chr21:41520409-41522078	0.114	0.044	0.502332	2.00627e-18	1.82151e-13	TMPRSS2	chr21:41464551-41531116	0
4	chr11:126284795-126285266	0.034	0.113	-0.324014	2.2173e-18	2.01311e-13	TIRAP	chr11:126283065-126298845	0
4	chr22:46042920-46046480	0.168	0.254	-0.269769	2.22191e-18	2.01729e-13	PRR34	chr22:46049478-46054144	2997
4	chr21:41454526-41463804	0.196	0.103	0.345724	2.26716e-18	2.05837e-13	MX1	chr21:41420304-41459214	0
4	chr6:154450181-154450900	0.116	0.048	0.513259	2.4138e-18	2.19151e-13	CNKSR3	chr6:154387504-154510659	0
4	chr17:1966491-1967650	0.15	0.073	0.415313	2.45691e-18	2.23065e-13	RTN4RL1	chr17:1934677-2025345	0
4	chr6:110597745-110598146	0.047	0.119	-0.359112	2.59542e-18	2.35641e-13	CDK19	chr6:110609978-110815958	11831
4	chr17:50721540-50721847	0.035	0.105	-0.375918	2.62241e-18	2.38091e-13	LUC7L3	chr17:50719544-50756213	0
4	chr1:209826078-209826463	0.085	0.175	-0.2699	2.94002e-18	2.66928e-13	DIEXF	chr1:209828007-209857565	1543
4	chr4:85474550-85475698	0.077	0.171	-0.312069	2.97448e-18	2.70056e-13	ARHGAP24	chr4:85475114-86002670	0
4	chr1:239025874-239026953	0.207	0.105	0.304498	3.21294e-18	2.91706e-13	CHRM3	chr1:239386565-239915452	359611
4	chr5:179839669-179839920	0.044	0.119	-0.356769	3.2749e-18	2.97331e-13	C5orf45	chr5:179835133-179862173	0
4	chr7:2356320-2357694	0.07	0.154	-0.299669	3.27619e-18	2.97449e-13	EIF3B	chr7:2354086-2380745	0
4	chr2:218282446-218283164	0.034	0.108	-0.361235	3.47748e-18	3.15724e-13	TMBIM1	chr2:218274192-218292586	0
4	chr4:54840987-54843004	0.061	0.146	-0.330649	3.69144e-18	3.35149e-13	KIT	chr4:54657918-54740715	100271
4	chr19:12494938-12495936	0.155	0.073	0.37789	3.98724e-18	3.62006e-13	CTD-2192J16.17	chr19:12461559-12551474	0
4	chr19:32693378-32694743	0.058	0.145	-0.297553	4.01566e-18	3.64586e-13	NUDT19	chr19:32691961-32713796	0
4	chr17:17819517-17821160	0.148	0.236	-0.279501	4.20189e-18	3.81493e-13	SREBF1	chr17:17810399-17837002	0
4	chr14:64706540-64706968	0.044	0.12	-0.340768	4.2349e-18	3.84491e-13	PLEKHG3	chr14:64704102-64750247	0
4	chr1:162372113-162372514	0.036	0.108	-0.346489	4.76467e-18	4.32589e-13	C1orf226	chr1:162366908-162386818	0
4	chr6:43798640-43799392	0.236	0.137	0.272669	5.19541e-18	4.71697e-13	VEGFA	chr6:43770184-43786487	12152
4	chr17:75786367-75787117	0.059	0.146	-0.292727	6.0423e-18	5.48586e-13	UNK	chr17:75784771-75825799	0
4	chr8:326839-327733	0.217	0.121	0.318821	6.19068e-18	5.62058e-13	FBXO25	chr8:406428-477967	78694
4	chr7:98616945-98617819	0.053	0.135	-0.328872	6.49917e-18	5.90066e-13	NPTX2	chr7:98617297-98629868	0
4	chr1:227549601-227550649	0.168	0.082	0.359236	6.75841e-18	6.13602e-13	ZNF678	chr1:227563543-227677443	12893
4	chr7:151247824-151249406	0.082	0.173	-0.281843	7.12605e-18	6.46982e-13	SMARCD3	chr7:151238764-151277896	0
4	chr15:63506632-63506999	0.046	0.12	-0.306454	7.50435e-18	6.81327e-13	USP3	chr15:63504511-63594640	0
4	chr7:50679120-50679787	0.063	0.146	-0.337696	9.47288e-18	8.60052e-13	GRB10	chr7:50590063-50793462	0
4	chr16:56657327-56658046	0.166	0.081	0.362558	9.61164e-18	8.7265e-13	MT1F	chr16:56657694-56660698	0
4	chr19:40749031-40749465	0.039	0.111	-0.339838	1.02328e-17	9.2905e-13	C19orf54	chr19:40740856-40751553	0
4	chr3:174861814-174863963	0.145	0.066	0.400954	1.07373e-17	9.74855e-13	NAALADL2	chr3:174438573-175810552	0
4	chr17:54903172-54903834	0.098	0.191	-0.261664	1.10994e-17	1.00773e-12	TOM1L1	chr17:54899387-54961956	0
4	chr15:85164699-85165620	0.143	0.065	0.399002	1.14065e-17	1.03561e-12	PDE8A	chr15:84980440-85139145	25553
4	chr1:33986438-33986791	0.035	0.106	-0.374396	1.22208e-17	1.10954e-12	CSMD2	chr1:33513999-34165842	0
4	chr15:85825408-85826280	0.215	0.121	0.331402	1.32464e-17	1.20265e-12	KLHL25	chr15:85759323-85795030	30377
4	chr19:38864691-38865297	0.101	0.04	0.509879	1.38012e-17	1.25303e-12	RINL	chr19:38867834-38878279	2536
4	chr3:188838963-188839799	0.229	0.129	0.294223	1.42275e-17	1.29173e-12	LPP	chr3:188153284-188890671	0
4	chr6:69594216-69595059	0.24	0.137	0.270906	1.67463e-17	1.52041e-12	LMBRD1	chr6:69675802-69797111	80742
4	chr4:72567690-72569548	0.098	0.192	-0.286265	1.78805e-17	1.62339e-12	ADAMTS3	chr4:72280969-72569386	0
4	chr15:89911966-89913531	0.123	0.055	0.492187	1.81157e-17	1.64474e-12	ARPIN	chr15:89895006-89912956	0
4	chr19:1408534-1409756	0.065	0.144	-0.283033	1.83238e-17	1.66364e-12	DAZAP1	chr19:1407569-1435687	0
4	chr4:153001652-153003815	0.145	0.065	0.394772	1.92065e-17	1.74378e-12	FHDC1	chr4:152936352-152979696	21955
4	chr8:119768926-119769442	0.071	0.156	-0.302998	2.19705e-17	1.99472e-12	TAF2	chr8:119730775-119832863	0
4	chr3:154223798-154229688	0.184	0.096	0.341603	2.40234e-17	2.1811e-12	ARHGEF26	chr3:154121003-154257827	0
4	chr17:17809884-17813628	0.154	0.233	-0.279628	2.92753e-17	2.65793e-12	SREBF1	chr17:17810399-17837002	0
4	chr1:247335592-247336096	0.066	0.148	-0.291399	2.96487e-17	2.69183e-12	ZNF496	chr1:247297412-247331846	3745
4	chr11:4677848-4679247	0.199	0.106	0.321622	3.2435e-17	2.94481e-12	OR51E2	chr11:4680171-4697854	923
4	chr1:46134805-46135926	0.082	0.172	-0.257217	3.24438e-17	2.9456e-12	RP4-533D7.6	chr1:46043661-46176488	0
4	chr3:50167175-50167715	0.073	0.161	-0.270979	3.82065e-17	3.46881e-12	SEMA3F	chr3:50155045-50189075	0
4	chr1:1968886-1969693	0.131	0.058	0.417287	4.53471e-17	4.11711e-12	CFAP74	chr1:1921951-2003837	0
4	chr10:104329070-104329537	0.076	0.158	-0.298451	4.7014e-17	4.26845e-12	ITPRIP	chr10:104309698-104338404	0
4	chr15:90570738-90571669	0.131	0.062	0.446995	4.81463e-17	4.37125e-12	CRTC3	chr15:90529925-90645345	0
4	chr6:110596299-110596698	0.047	0.121	-0.331138	5.00662e-17	4.54556e-12	CDK19	chr6:110609978-110815958	13279
4	chr16:28542900-28543637	0.137	0.064	0.419589	5.20625e-17	4.7268e-12	NUPR1	chr16:28532708-28539174	3725
4	chr4:41212568-41213015	0.034	0.105	-0.375166	5.51293e-17	5.00525e-12	APBB2	chr4:40810027-41216714	0
4	chr5:52987604-52988241	0.051	0.126	-0.332755	6.22427e-17	5.65108e-12	ITGA2	chr5:52989326-53094779	1084
4	chr2:149329664-149331000	0.039	0.11	-0.366538	7.68596e-17	6.97816e-12	LYPD6	chr2:149329985-149474148	0
4	chr16:84998896-84999584	0.037	0.103	-0.352256	7.78438e-17	7.06751e-12	ZDHHC7	chr16:84974181-85011535	0
4	chr17:17493134-17497398	0.278	0.171	0.250987	8.25529e-17	7.49506e-12	RASD1	chr17:17494437-17496395	0
4	chr2:28753095-28753967	0.073	0.16	-0.285378	8.29318e-17	7.52946e-12	PPP1CB	chr2:28751640-28802940	0
4	chr11:68843833-68844341	0.104	0.042	0.51877	8.3002e-17	7.53584e-12	CPT1A	chr11:68754620-68844410	0
4	chr15:81859664-81860507	0.12	0.051	0.430084	8.43113e-17	7.65471e-12	MEX3B	chr15:82041778-82046141	181270
4	chr9:101028447-101029146	0.039	0.108	-0.353065	9.00149e-17	8.17254e-12	PLPPR1	chr9:101028709-101325135	0
4	chr2:231058706-231059606	0.044	0.116	-0.349125	9.02358e-17	8.1926e-12	PSMD1	chr2:231056864-231172827	0
4	chr16:73057070-73059465	0.093	0.185	-0.252998	9.45132e-17	8.58094e-12	ZFHX3	chr16:72782885-73059698	0
4	chr19:13020791-13021448	0.039	0.105	-0.356192	9.65416e-17	8.76511e-12	NFIX	chr19:12995608-13098796	0
4	chr6:149963148-149964360	0.244	0.151	0.283273	1.02373e-16	9.29459e-12	ULBP1	chr6:149964007-149973710	0
4	chr15:24823343-24825082	0.119	0.05	0.420275	1.04954e-16	9.52883e-12	SNRPN	chr15:24823637-24978723	0
4	chr19:4713261-4714027	0.183	0.097	0.304574	1.19242e-16	1.08261e-11	DPP9	chr19:4675224-4724673	0
4	chr8:10334373-10335277	0.043	0.116	-0.325367	1.21987e-16	1.10753e-11	MSRA	chr8:10054268-10428891	0
4	chrX:7925815-7926309	0.042	0.111	-0.365856	1.32488e-16	1.20287e-11	PNPLA4	chrX:7898247-7927739	0
4	chr13:80340077-80341785	0.073	0.156	-0.307444	1.42887e-16	1.29728e-11	SPRY2	chr13:80335976-80340951	0
4	chr1:236147545-236148276	0.079	0.162	-0.273463	1.45291e-16	1.31911e-11	GPR137B	chr1:236142505-236221865	0
4	chr3:42978987-42979944	0.04	0.107	-0.374064	1.49226e-16	1.35484e-11	FAM198A	chr3:42979267-43060211	0
4	chr6:52882061-52882792	0.122	0.056	0.440486	1.51268e-16	1.37338e-11	GSTA3	chr6:52896639-52909685	13846
4	chr8:129549843-129550447	0.045	0.122	-0.304866	1.88463e-16	1.71108e-11	GSDMC	chr8:129748196-129786888	197748
4	chr15:85836889-85837687	0.142	0.067	0.399596	2.0157e-16	1.83008e-11	KLHL25	chr15:85759323-85795030	41858
4	chr17:64083813-64084703	0.041	0.114	-0.310179	2.12162e-16	1.92624e-11	ERN1	chr17:64039142-64130819	0
4	chr1:96508290-96508584	0.036	0.103	-0.329244	2.21209e-16	2.00838e-11	PTBP2	chr1:96721665-96823738	213080
4	chr3:186930142-186932170	0.058	0.141	-0.299379	2.22044e-16	2.01596e-11	ST6GAL1	chr3:186930485-187078553	0
4	chr2:135050715-135050994	0.045	0.115	-0.351422	2.30264e-16	2.09059e-11	RAB3GAP1	chr2:135052265-135176394	1270
4	chr1:210328568-210329842	0.098	0.191	-0.259985	2.33476e-16	2.11975e-11	HHAT	chr1:210328252-210676296	0
4	chr3:19146571-19147567	0.121	0.055	0.444697	2.38362e-16	2.16411e-11	KCNH8	chr3:19148454-19535646	886
4	chr5:180281137-180282347	0.129	0.062	0.446641	2.50151e-16	2.27115e-11	MAPK9	chr5:180233143-180292099	0
4	chr8:54019563-54019968	0.061	0.137	-0.291776	2.75901e-16	2.50493e-11	TCEA1	chr8:53966552-54022529	0
4	chr12:27906102-27907425	0.208	0.117	0.284312	2.8046e-16	2.54633e-11	PTHLH	chr12:27958084-27972705	50658
4	chr9:26681850-26683449	0.217	0.119	0.26975	3.0971e-16	2.81188e-11	CAAP1	chr9:26840685-26892804	157235
4	chr1:53198337-53198806	0.051	0.122	-0.336808	3.42542e-16	3.10997e-11	CPT2	chr1:53196429-53214197	0
4	chr9:34046750-34047210	0.039	0.101	-0.35147	3.49635e-16	3.17438e-11	UBAP2	chr9:33921693-34048949	0
4	chr1:177170619-177171258	0.039	0.111	-0.336226	3.56843e-16	3.23982e-11	BRINP2	chr1:177171497-177282422	238
4	chr3:27720880-27722540	0.07	0.148	-0.310655	3.66535e-16	3.32781e-11	EOMES	chr3:27715949-27722711	0
4	chr5:72268838-72269573	0.066	0.149	-0.273427	3.99092e-16	3.62339e-11	MRPS27	chr5:72219409-72320646	0
4	chr10:66860308-66861286	0.199	0.109	0.309522	4.13753e-16	3.75651e-11	CTNNA3	chr10:65912518-67696169	0
4	chr20:13656479-13657525	0.153	0.076	0.380529	4.13804e-16	3.75697e-11	TASP1	chr20:13389392-13638940	17538
4	chr6:27684130-27685038	0.149	0.078	0.424488	4.29748e-16	3.90172e-11	HIST1H2BL	chr6:27807444-27807931	122405
4	chr20:24994766-24995476	0.073	0.151	-0.30052	4.40408e-16	3.99851e-11	APMAP	chr20:24962925-24992979	1786
4	chr12:111687214-111687626	0.047	0.118	-0.331326	4.51339e-16	4.09775e-11	ACAD10	chr12:111686056-111757107	0
4	chr6:43774525-43775169	0.105	0.187	-0.250885	4.73676e-16	4.30055e-11	VEGFA	chr6:43770184-43786487	0
4	chr16:21515331-21516495	0.084	0.174	-0.265848	5.16141e-16	4.68609e-11	NPIPB3	chr16:21402237-21448567	66763
4	chr22:50183939-50184317	0.042	0.114	-0.28031	5.21652e-16	4.73613e-11	TRABD	chr22:50185915-50199598	1597
4	chr2:9339616-9340268	0.122	0.054	0.431049	5.48746e-16	4.98212e-11	ASAP2	chr2:9206765-9405683	0
4	chr3:175150712-175151730	0.176	0.097	0.337967	5.64997e-16	5.12966e-11	NAALADL2	chr3:174438573-175810552	0
4	chr19:1106805-1107551	0.093	0.177	-0.254776	5.93678e-16	5.39006e-11	GPX4	chr19:1103926-1106791	13
4	chr6:10527837-10528983	0.176	0.095	0.34796	5.9556e-16	5.40715e-11	GCNT2	chr6:10492223-10629368	0
4	chr6:108133663-108134292	0.117	0.05	0.440419	6.57164e-16	5.96646e-11	OSTM1	chr6:108041409-108165854	0
4	chr1:186521199-186522522	0.16	0.081	0.362652	7.00335e-16	6.35841e-11	PDC	chr1:186443566-186461122	60076
4	chr6:80015069-80016514	0.123	0.056	0.428261	7.10408e-16	6.44987e-11	TTK	chr6:80003887-80042527	0
4	chr1:79074726-79075521	0.14	0.065	0.390015	7.12661e-16	6.47032e-11	ADGRL4	chr1:78889764-79006718	68007
4	chr20:768276-769150	0.208	0.122	0.304415	7.50427e-16	6.8132e-11	SLC52A3	chr20:760080-776015	0
4	chr3:11600454-11602585	0.106	0.195	-0.256944	7.70034e-16	6.99121e-11	VGLL4	chr3:11556070-11771350	0
4	chr1:204418645-204419476	0.059	0.134	-0.292119	8.13993e-16	7.39032e-11	PIK3C2B	chr1:204422628-204494724	3151
4	chr15:66581587-66582964	0.115	0.048	0.446106	8.90176e-16	8.082e-11	LCTL	chr15:66547179-66565979	15607
4	chr4:75512088-75512709	0.051	0.118	-0.379337	9.14054e-16	8.29879e-11	RCHY1	chr4:75479037-75514764	0
4	chr2:73069270-73070203	0.054	0.125	-0.313711	9.78697e-16	8.88569e-11	SFXN5	chr2:72942036-73075619	0
4	chr1:118118416-118118865	0.05	0.123	-0.324163	1.01158e-15	9.18425e-11	SPAG17	chr1:117953861-118185223	0
4	chr1:162373785-162374249	0.042	0.112	-0.305932	1.0254e-15	9.30975e-11	C1orf111	chr1:162373203-162376870	0
4	chr11:90792157-90793149	0.141	0.068	0.394667	1.02729e-15	9.32686e-11	CHORDC1	chr11:90201160-90223364	568792
4	chr3:129423603-129424841	0.236	0.14	0.265071	1.19821e-15	1.08787e-10	EFCAB12	chr3:129401321-129428651	0
4	chr12:107317947-107318569	0.043	0.112	-0.324279	1.21682e-15	1.10476e-10	BTBD11	chr12:107318413-107659642	0
4	chr19:8206401-8207073	0.132	0.065	0.396975	1.29954e-15	1.17987e-10	CERS4	chr19:8206736-8262421	0
4	chr7:23844715-23845609	0.18	0.098	0.314313	1.36966e-15	1.24353e-10	STK31	chr7:23710167-23832513	12201
4	chr9:109421029-109421379	0.053	0.125	-0.311321	1.49466e-15	1.35702e-10	PTPN3	chr9:109375466-109498313	0
4	chr3:43185423-43186153	0.13	0.059	0.371948	1.49639e-15	1.35858e-10	POMGNT2	chr3:43079232-43106076	79346
4	chr6:87700647-87701104	0.045	0.111	-0.360241	1.53407e-15	1.3928e-10	AKIRIN2	chr6:87675072-87702209	0
4	chr15:98979848-98980820	0.17	0.089	0.321696	1.75961e-15	1.59757e-10	PGPEP1L	chr15:98968230-99007795	0
4	chr15:100889199-100891209	0.175	0.095	0.311571	1.8122e-15	1.64531e-10	ALDH1A3	chr15:100877714-100916626	0
4	chr12:82314297-82314816	0.137	0.067	0.3806	1.89305e-15	1.71872e-10	CCDC59	chr12:82223681-82358805	0
4	chr18:58160290-58162126	0.143	0.072	0.391151	2.11433e-15	1.91962e-10	NEDD4L	chr18:58044367-58401540	0
4	chr3:169661787-169663778	0.103	0.191	-0.251971	2.14664e-15	1.94896e-10	MECOM	chr3:169083499-169663618	0
4	chr1:23554480-23555445	0.092	0.177	-0.25023	2.34028e-15	2.12476e-10	ID3	chr1:23557918-23559794	2472
4	chr18:49021482-49022233	0.043	0.111	-0.330044	2.41898e-15	2.19621e-10	DYM	chr18:49041474-49461347	19240
4	chr5:115799444-115800135	0.042	0.113	-0.315604	2.71447e-15	2.46449e-10	CDO1	chr5:115804733-115816954	4597
4	chr5:1770413-1770840	0.042	0.11	-0.324504	2.73573e-15	2.4838e-10	MRPL36	chr5:1798386-1801366	27545
4	chr12:114913919-114915126	0.219	0.126	0.267404	2.75002e-15	2.49677e-10	TBX3	chr12:114670254-114684164	229754
4	chr12:70645759-70646170	0.061	0.131	-0.307197	2.77033e-15	2.51521e-10	PTPRR	chr12:70638073-70920843	0
4	chr22:35589048-35590206	0.15	0.072	0.321307	2.84123e-15	2.57958e-10	MB	chr22:35606764-35637951	16557
4	chr1:98439188-98440113	0.126	0.059	0.419894	3.2084e-15	2.91294e-10	SNX7	chr1:98661701-98760500	221587
4	chr4:74444741-74445841	0.061	0.135	-0.326616	3.32155e-15	3.01567e-10	AREG	chr4:74445134-74455009	0
4	chr4:54781391-54782445	0.069	0.148	-0.298824	3.88667e-15	3.52875e-10	KIT	chr4:54657918-54740715	40675
4	chr1:184561017-184562739	0.107	0.047	0.432547	3.95202e-15	3.58808e-10	C1orf21	chr1:184387058-184629020	0
4	chr7:1458784-1461172	0.162	0.081	0.302291	4.10012e-15	3.72254e-10	MICALL2	chr7:1428465-1459502	0
4	chr18:71878184-71881267	0.15	0.072	0.349997	4.10758e-15	3.72931e-10	CBLN2	chr18:72536680-72638521	655412
4	chr18:42706189-42707299	0.234	0.143	0.280429	4.15081e-15	3.76857e-10	RIT2	chr18:42743227-43115691	35927
4	chr6:94562628-94563434	0.112	0.048	0.434556	4.61373e-15	4.18885e-10	MANEA	chr6:95577543-95609457	1014108
4	chr2:120225248-120225764	0.07	0.151	-0.268223	4.71173e-15	4.27783e-10	TMEM185B	chr2:120221278-120223408	1839
4	chr5:35938397-35939132	0.062	0.136	-0.312399	4.84226e-15	4.39633e-10	CAPSL	chr5:35904295-35938779	0
4	chr10:37789328-37790608	0.176	0.095	0.330234	4.8803e-15	4.43087e-10	AL135791.1	chr10:37776537-37856310	0
4	chr1:93964766-93965198	0.063	0.134	-0.29805	5.02593e-15	4.56309e-10	ABCA4	chr1:93992835-94121132	27636
4	chr12:121839163-121840310	0.194	0.113	0.292328	5.23179e-15	4.74999e-10	HPD	chr12:121839527-121863596	0
4	chr4:20789579-20789865	0.048	0.12	-0.296868	5.77059e-15	5.23917e-10	KCNIP4	chr4:20728616-21948799	0
4	chr6:75619021-75620043	0.119	0.056	0.434704	6.08095e-15	5.52095e-10	SENP6	chr6:75601509-75718278	0
4	chr20:63536359-63536897	0.076	0.154	-0.269714	6.54797e-15	5.94497e-10	PTK6	chr20:63528001-63537370	0
4	chr7:121397782-121398227	0.04	0.106	-0.302829	6.63573e-15	6.02464e-10	FAM3C	chr7:121348851-121396364	1417
4	chr5:165876373-165877187	0.156	0.081	0.328	6.87709e-15	6.24377e-10	TENM2	chr5:167284799-168264157	1407611
4	chr22:35611773-35612652	0.173	0.094	0.333838	6.92793e-15	6.28994e-10	MB	chr22:35606764-35637951	0
4	chr17:50950064-50950954	0.074	0.152	-0.261008	7.37824e-15	6.69878e-10	SPAG9	chr17:50962174-51120865	11219
4	chr9:136539342-136540384	0.201	0.119	0.278708	7.99314e-15	7.25705e-10	NOTCH1	chr9:136494444-136545862	0
4	chr6:75621872-75622748	0.119	0.055	0.43822	7.99516e-15	7.25889e-10	SENP6	chr6:75601509-75718278	0
4	chr9:137243391-137244817	0.184	0.099	0.281649	8.09471e-15	7.34927e-10	FAM166A	chr9:137243584-137247770	0
4	chr15:45634264-45635676	0.261	0.175	0.250633	8.79184e-15	7.9822e-10	SQRDL	chr15:45631148-45691294	0
4	chr5:14806297-14807942	0.176	0.096	0.303774	8.90463e-15	8.0846e-10	ANKH	chr5:14704804-14871778	0
4	chr6:33716036-33718527	0.22	0.132	0.269647	9.26227e-15	8.40931e-10	IP6K3	chr6:33721670-33746905	3142
4	chr6:83051615-83052489	0.194	0.115	0.317695	9.65978e-15	8.77021e-10	UBE3D	chr6:82892398-83065841	0
4	chr15:66649275-66650989	0.133	0.065	0.395041	9.99304e-15	9.07278e-10	SMAD6	chr15:66702228-66782848	51238
4	chr19:10655623-10656336	0.059	0.131	-0.28408	1.03226e-14	9.372e-10	ILF3	chr19:10654261-10692417	0
4	chr3:34145272-34145652	0.051	0.12	-0.316701	1.10036e-14	9.99025e-10	PDCD6IP	chr3:33798352-33869707	275564
4	chr17:74431842-74432507	0.068	0.145	-0.26549	1.18565e-14	1.07646e-09	GPRC5C	chr17:74424851-74451653	0
4	chr6:63805648-63807478	0.231	0.139	0.254561	1.28262e-14	1.16451e-09	EYS	chr6:63719980-65707225	0
4	chr11:114129449-114134269	0.216	0.122	0.251365	1.29239e-14	1.17338e-09	ZBTB16	chr11:114059593-114250676	0
4	chr6:52115887-52116879	0.153	0.082	0.359794	1.30595e-14	1.18568e-09	PKHD1	chr6:51615300-52087625	28261
4	chr17:10800399-10800870	0.048	0.12	-0.288007	1.31543e-14	1.19429e-09	LINC00675	chr17:10794913-10804099	0
4	chr9:14326191-14326933	0.109	0.049	0.472186	1.41123e-14	1.28127e-09	NFIB	chr9:14081843-14398983	0
4	chr6:53350038-53350434	0.044	0.113	-0.288593	1.42805e-14	1.29654e-09	ELOVL5	chr6:53267398-53349179	858
4	chr1:225824988-225825803	0.082	0.163	-0.266203	1.70181e-14	1.54509e-09	EPHX1	chr1:225810092-225845563	0
4	chr17:38871410-38871960	0.053	0.126	-0.274355	1.87738e-14	1.70449e-09	LASP1	chr17:38869859-38921770	0
4	chr2:170770127-170771390	0.051	0.12	-0.305623	2.07916e-14	1.88769e-09	ERICH2	chr2:170783786-170798971	12395
4	chr15:82985555-82986852	0.224	0.138	0.259549	2.08214e-14	1.89039e-09	FAM103A1	chr15:82986207-82991057	0
4	chr15:91496482-91497695	0.127	0.065	0.426267	2.12948e-14	1.93337e-09	SV2B	chr15:91099950-91301309	195172
4	chr11:65789858-65790927	0.079	0.155	-0.254429	2.34997e-14	2.13356e-09	OVOL1	chr11:65787022-65797219	0
4	chr1:172431443-172432676	0.151	0.08	0.338437	2.54472e-14	2.31037e-09	C1orf105	chr1:172420688-172468831	0
4	chr10:76049895-76052015	0.223	0.14	0.270223	2.62153e-14	2.38011e-09	C10orf11	chr10:75431453-76560167	0
4	chr6:83198052-83199110	0.155	0.081	0.339222	2.68148e-14	2.43454e-09	RWDD2A	chr6:83193379-83198932	0
4	chr7:40986191-40986886	0.106	0.047	0.448451	2.76822e-14	2.51329e-09	SUGCT	chr7:40134977-40860763	125427
4	chr9:133842006-133842699	0.142	0.071	0.333719	2.94658e-14	2.67523e-09	VAV2	chr9:133761894-133992604	0
4	chrX:146614498-146616411	0.122	0.054	0.403643	2.95063e-14	2.67891e-09	CXorf51B	chrX:146809784-146810409	193372
4	chr6:40714632-40715323	0.132	0.066	0.387424	3.04215e-14	2.76199e-09	LRFN2	chr6:40391586-40587465	127166
4	chr2:190648298-190650162	0.048	0.116	-0.311874	3.05378e-14	2.77256e-09	NAB1	chr2:190646746-190692766	0
4	chr5:163440709-163441395	0.052	0.122	-0.279683	3.64568e-14	3.30995e-09	CCNG1	chr5:163437569-163446151	0
4	chr6:26556206-26557209	0.145	0.08	0.387941	3.68834e-14	3.34868e-09	HMGN4	chr6:26538405-26546254	9951
4	chr5:15489757-15490326	0.043	0.108	-0.340787	3.70944e-14	3.36784e-09	FBXL7	chr5:15500196-15939795	9869
4	chr5:55159639-55161349	0.072	0.148	-0.286112	3.80382e-14	3.45353e-09	GPX8	chr5:55160118-55167071	0
4	chr19:19865493-19866747	0.219	0.133	0.261774	3.8378e-14	3.48438e-09	ZNF253	chr19:19865886-19894674	0
4	chr6:2998288-2998590	0.044	0.105	-0.336517	3.961e-14	3.59623e-09	NQO2	chr6:2987987-3028869	0
4	chr1:201884807-201885438	0.043	0.106	-0.310123	3.99643e-14	3.6284e-09	IPO9	chr1:201829141-201884294	512
4	chr10:64545991-64546625	0.119	0.056	0.390705	4.14282e-14	3.76131e-09	REEP3	chr10:63521363-63625123	920867
4	chr3:156825802-156827055	0.077	0.155	-0.270735	4.3194e-14	3.92162e-09	LEKR1	chr3:156825481-157046129	0
4	chr11:103413289-103414191	0.101	0.042	0.441278	4.3726e-14	3.96992e-09	DYNC2H1	chr11:103109431-103479863	0
4	chr16:1422052-1422504	0.049	0.12	-0.275694	4.82109e-14	4.37712e-09	C16orf91	chr16:1419744-1420800	1251
4	chr14:77681253-77682515	0.137	0.072	0.385118	4.87529e-14	4.42632e-09	ALKBH1	chr14:77672404-77708020	0
4	chr7:50600796-50601509	0.054	0.119	-0.340663	4.98307e-14	4.52418e-09	GRB10	chr7:50590063-50793462	0
4	chr1:51567306-51568365	0.046	0.114	-0.286908	5.03233e-14	4.5689e-09	OSBPL9	chr1:51577179-51798427	8813
4	chr5:149436921-149438112	0.147	0.077	0.345953	5.20541e-14	4.72604e-09	IL17B	chr5:149371324-149404202	32718
4	chr9:33795152-33796239	0.118	0.058	0.409987	5.23224e-14	4.7504e-09	PRSS3	chr9:33750466-33799231	0
4	chr6:26215345-26218027	0.18	0.095	0.263217	5.66004e-14	5.13881e-09	HIST1H2AE	chr6:26216975-26217483	0
4	chr19:5577570-5578657	0.104	0.047	0.440323	5.75052e-14	5.22095e-09	SAFB2	chr19:5586999-5624046	8341
4	chr14:44449510-44450479	0.206	0.126	0.292069	5.78872e-14	5.25564e-09	FSCB	chr14:44504342-44507279	53862
4	chr1:248924639-248925319	0.044	0.11	-0.322362	5.79581e-14	5.26208e-09	PGBD2	chr1:248906196-248919946	4692
4	chr6:105322432-105322909	0.038	0.103	-0.312188	6.54988e-14	5.9467e-09	PREP	chr6:105277565-105403084	0
4	chr9:117491266-117492177	0.228	0.14	0.254793	6.74687e-14	6.12555e-09	ASTN2	chr9:116425225-117415070	76195
4	chr1:27487855-27488782	0.041	0.103	-0.302684	6.93802e-14	6.2991e-09	WASF2	chr1:27404226-27490158	0
4	chr3:129005398-129006258	0.063	0.135	-0.284849	7.26687e-14	6.59767e-09	EFCC1	chr3:129001629-129040742	0
4	chr11:126332039-126333931	0.214	0.131	0.264603	7.50094e-14	6.81017e-09	DCPS	chr11:126303752-126345749	0
4	chr7:107661326-107662210	0.118	0.055	0.383837	7.90879e-14	7.18047e-09	SLC26A4	chr7:107660635-107717809	0
4	chr10:59895614-59896228	0.039	0.102	-0.33661	7.97627e-14	7.24174e-09	CCDC6	chr10:59788763-59906656	0
4	chr12:89706002-89706610	0.056	0.123	-0.316904	8.94852e-14	8.12445e-09	ATP2B1	chr12:89588049-89709300	0
4	chr7:141071100-141073559	0.077	0.154	-0.259094	9.22764e-14	8.37786e-09	TMEM178B	chr7:141074232-141480380	672
4	chr3:168248587-168250287	0.058	0.13	-0.288892	9.4388e-14	8.56958e-09	GOLIM4	chr3:168008677-168095975	152611
4	chr18:12011734-12012425	0.069	0.138	-0.272061	9.48087e-14	8.60777e-09	IMPA2	chr18:11981025-12030883	0
4	chr15:84854917-84855974	0.187	0.109	0.287134	9.59464e-14	8.71107e-09	ALPK3	chr15:84816680-84873482	0
4	chr10:43026235-43026759	0.072	0.142	-0.2867	9.61986e-14	8.73397e-09	RET	chr10:43077027-43130351	50267
4	chr6:75869877-75870928	0.153	0.079	0.318106	1.0263e-13	9.31784e-09	MYO6	chr6:75749192-75919537	0
4	chr3:175947724-175948679	0.146	0.076	0.321598	1.03007e-13	9.35213e-09	NAALADL2	chr3:174438573-175810552	137171
4	chr8:140637205-140637989	0.067	0.14	-0.265603	1.27646e-13	1.15891e-08	AGO2	chr8:140520156-140635619	1585
4	chr6:40648755-40649439	0.138	0.076	0.365681	1.3097e-13	1.18909e-08	LRFN2	chr6:40391586-40587465	61289
4	chr19:58097845-58098879	0.118	0.056	0.381166	1.3651e-13	1.23939e-08	ZSCAN18	chr19:58083838-58118427	0
4	chr14:104792034-104792619	0.044	0.106	-0.299788	1.37661e-13	1.24984e-08	AKT1	chr14:104769349-104795751	0
4	chr11:98835291-98836735	0.11	0.051	0.405101	1.38772e-13	1.25993e-08	CNTN5	chr11:99020953-100358885	184217
4	chr12:74980183-74981929	0.123	0.06	0.383443	1.59689e-13	1.44983e-08	KCNC2	chr12:75040077-75209868	58147
4	chr4:125314574-125316012	0.058	0.126	-0.308935	1.65587e-13	1.50338e-08	FAT4	chr4:125316399-125492932	386
4	chr6:51538793-51539637	0.11	0.054	0.4272	1.66598e-13	1.51256e-08	PKHD1	chr6:51615300-52087625	75662
4	chr5:81450710-81451453	0.143	0.076	0.353146	1.68931e-13	1.53374e-08	SSBP2	chr5:81413021-81751797	0
4	chr15:99227519-99228800	0.205	0.123	0.263438	1.71657e-13	1.55849e-08	TTC23	chr15:99136323-99251223	0
4	chr11:4700079-4701264	0.139	0.069	0.331894	1.73707e-13	1.5771e-08	OR51E2	chr11:4680171-4697854	2224
4	chr3:194984860-194985729	0.219	0.138	0.254723	1.76158e-13	1.59936e-08	XXYLT1	chr3:195068279-195271167	82549
4	chr6:28542260-28543461	0.23	0.151	0.266418	1.81118e-13	1.64439e-08	GPX5	chr6:28525925-28534952	7307
4	chr12:49188598-49189462	0.048	0.114	-0.295474	1.93901e-13	1.76045e-08	TUBA1C	chr12:49188736-49274603	0
4	chr16:84737339-84739150	0.191	0.107	0.269866	1.97679e-13	1.79474e-08	USP10	chr16:84699978-84779922	0
4	chr13:90532707-90533498	0.107	0.047	0.437985	2.09556e-13	1.90258e-08	GPC5	chr13:91398607-92873682	865108
4	chr11:61949246-61950156	0.181	0.107	0.278478	2.11078e-13	1.9164e-08	BEST1	chr11:61949821-61965515	0
4	chr16:75097865-75098299	0.055	0.116	-0.310907	2.11309e-13	1.91849e-08	ZNRF1	chr16:74999030-75110994	0
4	chr19:38862274-38863065	0.15	0.083	0.34379	2.13185e-13	1.93553e-08	RINL	chr19:38867834-38878279	4768
4	chr3:142723536-142724649	0.08	0.153	-0.26988	2.20381e-13	2.00086e-08	TRPC1	chr3:142724074-142807888	0
4	chr1:112713292-112714206	0.068	0.14	-0.260916	2.39956e-13	2.17859e-08	PPM1J	chr1:112709994-112715477	0
4	chr8:119415999-119417241	0.048	0.11	-0.321423	2.42731e-13	2.20378e-08	NOV	chr8:119416306-119424353	0
4	chr1:12745174-12746427	0.122	0.06	0.334724	2.4676e-13	2.24036e-08	C1orf158	chr1:12746215-12763699	0
4	chr1:182601081-182604710	0.203	0.124	0.26471	2.49531e-13	2.26551e-08	RGS16	chr1:182598623-182604408	0
4	chr5:20985167-20986310	0.129	0.065	0.377353	2.81528e-13	2.55602e-08	CDH18	chr5:19472951-20575873	409293
4	chr3:13396513-13397306	0.062	0.131	-0.289196	2.8556e-13	2.59262e-08	NUP210	chr3:13316235-13420309	0
4	chr12:118055342-118058346	0.131	0.061	0.313222	2.86573e-13	2.60183e-08	WSB2	chr12:118032694-118062430	0
4	chr9:96320464-96321283	0.111	0.054	0.38911	2.90833e-13	2.6405e-08	SLC35D2	chr9:96320706-96383710	0
4	chr19:8323426-8325027	0.052	0.12	-0.282969	2.92624e-13	2.65676e-08	KANK3	chr19:8322584-8343262	0
4	chr2:27376811-27377363	0.051	0.114	-0.303473	2.92755e-13	2.65795e-08	ZNF513	chr2:27377231-27380790	0
4	chr6:42146921-42147746	0.135	0.069	0.327795	2.93625e-13	2.66585e-08	C6orf132	chr6:42101118-42142619	4301
4	chr6:18405366-18406360	0.206	0.123	0.256317	2.95004e-13	2.67837e-08	RNF144B	chr6:18387350-18468874	0
4	chr9:33158887-33160401	0.075	0.147	-0.263183	2.99909e-13	2.7229e-08	B4GALT1	chr9:33104082-33167356	0
4	chr10:8951251-8952079	0.136	0.069	0.339755	3.08643e-13	2.8022e-08	GATA3	chr10:8053604-8075198	876052
4	chr10:67114854-67115423	0.122	0.06	0.387467	3.13957e-13	2.85045e-08	CTNNA3	chr10:65912518-67696169	0
4	chr15:84570041-84571525	0.165	0.092	0.30787	3.22488e-13	2.9279e-08	ZSCAN2	chr15:84600986-84627796	29460
4	chr1:77468285-77469030	0.045	0.106	-0.323364	3.34244e-13	3.03463e-08	AK5	chr1:77282051-77559969	0
4	chr8:118951418-118952573	0.065	0.137	-0.26297	3.41469e-13	3.10023e-08	TNFRSF11B	chr8:118923557-118952200	0
4	chr6:33982909-33983577	0.168	0.095	0.280298	3.45785e-13	3.13942e-08	GRM4	chr6:34018645-34155622	35067
4	chr1:191764935-191765941	0.103	0.048	0.431342	3.46469e-13	3.14562e-08	RGS18	chr1:192158457-192185815	392515
4	chr15:99143212-99144223	0.128	0.064	0.344659	3.58923e-13	3.2587e-08	TTC23	chr15:99136323-99251223	0
4	chr15:100759323-100760836	0.181	0.103	0.293181	3.63088e-13	3.29651e-08	AC087762.1	chr15:100783470-100785235	22633
4	chr6:75893241-75894630	0.105	0.046	0.388121	3.63529e-13	3.30052e-08	MYO6	chr6:75749192-75919537	0
4	chr19:12872217-12873814	0.152	0.083	0.322626	3.65037e-13	3.3142e-08	MAST1	chr19:12833951-12874951	0
4	chr1:5485859-5486423	0.046	0.105	-0.317611	3.65615e-13	3.31945e-08	NPHP4	chr1:5862811-5992473	376387
4	chr18:54315854-54317134	0.134	0.068	0.335405	3.69513e-13	3.35484e-08	POLI	chr18:54269404-54321266	0
4	chr8:138788991-138790103	0.078	0.152	-0.258234	3.75948e-13	3.41327e-08	COL22A1	chr8:138588235-138914006	0
4	chr2:159139284-159141095	0.071	0.143	-0.260982	3.78091e-13	3.43273e-08	TANC1	chr2:158968634-159232659	0
4	chr15:80704484-80705503	0.13	0.067	0.379193	3.99859e-13	3.63036e-08	ABHD17C	chr15:80679684-80755621	0
4	chr3:93838729-93840057	0.209	0.122	0.251569	4.14019e-13	3.75892e-08	PROS1	chr3:93873033-93974066	32975
4	chr3:134794790-134795656	0.063	0.132	-0.296452	4.39287e-13	3.98833e-08	EPHB1	chr3:134597801-135260467	0
4	chr17:10799504-10799853	0.054	0.113	-0.312231	4.40703e-13	4.00118e-08	LINC00675	chr17:10794913-10804099	0
4	chr6:71393322-71394482	0.199	0.119	0.257023	4.4733e-13	4.06136e-08	OGFRL1	chr6:71288803-71308950	84371
4	chr12:6020552-6021598	0.108	0.052	0.421148	4.47572e-13	4.06355e-08	VWF	chr12:5948874-6124770	0
4	chr5:172775266-172776725	0.152	0.081	0.337251	4.48311e-13	4.07026e-08	DUSP1	chr5:172768090-172771195	4070
4	chr17:45430812-45432320	0.146	0.075	0.300623	4.5637e-13	4.14343e-08	ARHGAP27	chr17:45393902-45434421	0
4	chr14:93017217-93018029	0.064	0.133	-0.28319	4.5643e-13	4.14397e-08	ITPK1	chr14:92936914-93116320	0
4	chr22:40348025-40348498	0.048	0.115	-0.276091	4.64175e-13	4.21429e-08	ADSL	chr22:40346500-40390463	0
4	chr12:120182186-120182879	0.044	0.107	-0.30715	5.16941e-13	4.69336e-08	GCN1	chr12:120127203-120194710	0
4	chr1:169514441-169515751	0.132	0.068	0.366156	5.43605e-13	4.93544e-08	F5	chr1:169514166-169586588	0
4	chr17:82334882-82335536	0.045	0.105	-0.298591	5.458e-13	4.95537e-08	SECTM1	chr17:82321024-82334074	807
4	chr6:3848803-3849677	0.136	0.07	0.328821	6.40769e-13	5.8176e-08	FAM50B	chr6:3849386-3851317	0
4	chr5:470775-474270	0.095	0.17	-0.252587	6.58824e-13	5.98153e-08	SLC9A3	chr5:473310-524332	0
4	chr8:143984091-143984649	0.066	0.135	-0.262756	6.79085e-13	6.16548e-08	PARP10	chr8:143977153-144012772	0
4	chr6:44049246-44049949	0.124	0.062	0.327435	6.79728e-13	6.17131e-08	C6orf223	chr6:44000580-44005958	43287
4	chr1:224276478-224278707	0.188	0.113	0.285123	7.14827e-13	6.48999e-08	NVL	chr1:224227334-224330387	0
4	chr3:185935553-185935979	0.042	0.102	-0.292538	7.48159e-13	6.79261e-08	TRA2B	chr3:185915906-185938136	0
4	chr8:91107232-91108729	0.205	0.122	0.255955	8.84581e-13	8.0312e-08	LRRC69	chr8:91101832-91219236	0
4	chr1:183228016-183229315	0.153	0.087	0.314168	9.24489e-13	8.39353e-08	LAMC2	chr1:183186238-183244900	0
4	chr6:31877111-31878195	0.186	0.112	0.267681	9.42508e-13	8.55712e-08	SLC44A4	chr6:31863192-31879046	0
4	chr7:50677221-50678068	0.076	0.142	-0.300317	9.73123e-13	8.83508e-08	GRB10	chr7:50590063-50793462	0
4	chr19:1873207-1874394	0.057	0.125	-0.265892	9.80686e-13	8.90375e-08	ABHD17A	chr19:1876810-1885547	2415
4	chr12:27538859-27539819	0.132	0.068	0.348649	9.89492e-13	8.98369e-08	PPFIBP1	chr12:27523431-27695564	0
4	chr19:2840838-2841778	0.141	0.076	0.312576	1.00654e-12	9.13844e-08	ZNF555	chr19:2841435-2860484	0
4	chr4:26975320-26976220	0.115	0.055	0.379698	1.01111e-12	9.17995e-08	STIM2	chr4:26857678-27025381	0
4	chr3:34146723-34147148	0.055	0.116	-0.300857	1.05289e-12	9.55927e-08	PDCD6IP	chr3:33798352-33869707	277015
4	chr2:162083818-162085501	0.104	0.05	0.440942	1.07692e-12	9.77749e-08	DPP4	chr2:161992241-162074542	9275
4	chr6:93193791-93195281	0.137	0.068	0.296869	1.08196e-12	9.8232e-08	EPHA7	chr6:93240020-93419547	44738
4	chr15:77083697-77084314	0.108	0.05	0.353782	1.17679e-12	1.06842e-07	TSPAN3	chr15:77041404-77083984	0
4	chrX:989744-990616	0.187	0.108	0.254024	1.37706e-12	1.25025e-07	CRLF2	chrX:1187549-1212750	196932
4	chr17:48816720-48817731	0.182	0.106	0.257381	1.49401e-12	1.35642e-07	TTLL6	chr17:48762235-48817214	0
4	chr3:13106280-13107449	0.114	0.055	0.387492	1.52316e-12	1.38289e-07	IQSEC1	chr3:12897220-13073117	33162
4	chr8:30804356-30804998	0.046	0.107	-0.323053	1.56188e-12	1.41805e-07	PPP2CB	chr8:30774457-30814314	0
4	chr3:192614642-192616934	0.13	0.067	0.352592	1.59579e-12	1.44883e-07	FGF12	chr3:192139395-192767764	0
4	chr1:155206777-155207330	0.067	0.135	-0.254154	1.61195e-12	1.4635e-07	THBS3	chr1:155195588-155209051	0
4	chr2:172464346-172466169	0.18	0.109	0.294962	1.61484e-12	1.46613e-07	ITGA6	chr2:172427354-172506282	0
4	chr14:75458990-75459782	0.049	0.111	-0.290867	1.73877e-12	1.57865e-07	JDP2	chr14:75427716-75474111	0
4	chr11:48085683-48087365	0.15	0.083	0.316936	1.79735e-12	1.63184e-07	PTPRJ	chr11:47980558-48170841	0
4	chr16:31453688-31454438	0.11	0.179	-0.25207	1.8611e-12	1.68971e-07	ARMC5	chr16:31458080-31467166	3641
4	chr6:158285487-158287452	0.111	0.057	0.377211	1.87201e-12	1.69962e-07	TULP4	chr6:158232236-158511828	0
4	chr3:185934191-185935004	0.044	0.103	-0.290024	1.94339e-12	1.76443e-07	TRA2B	chr3:185915906-185938136	0
4	chr6:25962310-25963983	0.144	0.083	0.331971	1.97805e-12	1.79589e-07	TRIM38	chr6:25962802-25991226	0
4	chr19:3429418-3430481	0.156	0.086	0.275597	2.07534e-12	1.88422e-07	NFIC	chr19:3359563-3469217	0
4	chr2:95292592-95293897	0.044	0.102	-0.31111	2.11755e-12	1.92255e-07	PROM2	chr2:95274453-95291308	1283
4	chr22:27373199-27373864	0.125	0.062	0.332834	2.20027e-12	1.99765e-07	MN1	chr22:27748277-27801498	374412
4	chr7:105638944-105639717	0.121	0.06	0.346236	2.22846e-12	2.02324e-07	ATXN7L1	chr7:105605067-105876604	0
4	chr12:112916131-112916863	0.131	0.07	0.327194	2.27925e-12	2.06936e-07	OAS1	chr12:112906777-112933222	0
4	chr7:27175069-27175870	0.185	0.114	0.279731	2.33903e-12	2.12363e-07	HOXA10	chr7:27170591-27180261	0
4	chr3:176759605-176760758	0.183	0.106	0.265232	2.35239e-12	2.13575e-07	TBL1XR1	chr3:177019340-177228000	258581
4	chr8:98291674-98292736	0.056	0.119	-0.283797	2.36476e-12	2.14699e-07	NIPAL2	chr8:98189833-98294393	0
4	chr19:49865238-49865881	0.056	0.12	-0.258327	2.39737e-12	2.1766e-07	PNKP	chr19:49859882-49878351	0
4	chr11:73659881-73661383	0.14	0.071	0.300919	2.47882e-12	2.25055e-07	PLEKHB1	chr11:73646178-73662819	0
4	chr9:92292133-92292831	0.059	0.127	-0.262275	2.61778e-12	2.37671e-07	IARS	chr9:92210207-92293756	0
4	chr15:92855734-92856675	0.152	0.085	0.303254	2.62104e-12	2.37967e-07	RP11-437B10.1	chr15:92883413-92949230	26737
4	chr11:78168045-78169376	0.119	0.059	0.366653	2.67331e-12	2.42713e-07	KCTD21	chr11:78171249-78188822	1872
4	chr2:241095080-241095937	0.05	0.113	-0.284607	2.77494e-12	2.5194e-07	MTERF4	chr2:241072169-241102332	0
4	chr19:38003481-38003818	0.054	0.113	-0.287152	2.96707e-12	2.69383e-07	SIPA1L3	chr19:37907228-38208372	0
4	chr1:97171289-97172170	0.105	0.049	0.389562	3.04082e-12	2.76079e-07	DPYD	chr1:97077743-97921049	0
4	chr6:31878816-31879259	0.145	0.079	0.289473	3.09314e-12	2.80829e-07	SLC44A4	chr6:31863192-31879046	0
4	chr1:162612456-162615181	0.196	0.123	0.264115	3.18845e-12	2.89482e-07	UAP1	chr1:162561506-162599842	12613
4	chr1:190452061-190453925	0.191	0.118	0.288875	3.24615e-12	2.94722e-07	BRINP3	chr1:190097662-190478404	0
4	chr1:149810672-149813939	0.19	0.114	0.268274	3.37676e-12	3.0658e-07	HIST2H3D	chr1:149813271-149813681	0
4	chr10:91162501-91164220	0.041	0.101	-0.258552	3.3995e-12	3.08644e-07	PCGF5	chr10:91163012-91284331	0
4	chr7:35025219-35026012	0.05	0.113	-0.297269	3.43382e-12	3.1176e-07	DPY19L1	chr7:34928876-35038271	0
4	chr6:110952128-110953064	0.194	0.12	0.251442	3.5631e-12	3.23497e-07	GTF3C6	chr6:110958560-110967890	5495
4	chr5:168347688-168348796	0.067	0.136	-0.261991	3.61097e-12	3.27843e-07	WWC1	chr5:168291651-168472303	0
4	chr16:1310684-1312120	0.05	0.111	-0.287018	3.98867e-12	3.62135e-07	UBE2I	chr16:1308880-1327018	0
4	chr4:15469392-15470339	0.069	0.14	-0.255141	4.14121e-12	3.75985e-07	CC2D2A	chr4:15469865-15601557	0
4	chr1:207800419-207801391	0.044	0.101	-0.297934	4.60036e-12	4.17671e-07	CD46	chr1:207752057-207795513	4905
4	chr9:107737927-107738799	0.046	0.106	-0.296159	4.64195e-12	4.21448e-07	KLF4	chr9:107484852-107490482	247444
4	chr18:62435343-62437256	0.107	0.052	0.41458	4.86824e-12	4.41992e-07	TNFRSF11A	chr18:62325287-62391292	44050
4	chr12:12450869-12451810	0.118	0.058	0.32873	5.00176e-12	4.54115e-07	BORCS5	chr12:12357079-12469694	0
4	chr17:43388097-43389828	0.168	0.095	0.258052	5.00559e-12	4.54463e-07	ARL4D	chr17:43398959-43401137	9130
4	chr15:48463114-48464171	0.117	0.059	0.351607	5.11667e-12	4.64548e-07	FBN1	chr15:48408306-48645849	0
4	chr11:46242942-46243802	0.107	0.051	0.363006	5.27151e-12	4.78606e-07	CREB3L1	chr11:46277661-46321422	33858
4	chr2:86807855-86809101	0.131	0.068	0.314967	5.64031e-12	5.12089e-07	CD8A	chr2:86784610-86808396	0
4	chr6:121663147-121663915	0.131	0.069	0.335327	5.88901e-12	5.34669e-07	GJA1	chr6:121435692-121449727	213419
4	chr1:68173219-68173995	0.051	0.111	-0.304996	5.98071e-12	5.42995e-07	WLS	chr1:68098473-68233120	0
4	chr22:36328104-36329886	0.081	0.149	-0.262359	6.01781e-12	5.46363e-07	MYH9	chr22:36281281-36388018	0
4	chr1:24644965-24645539	0.046	0.103	-0.285044	6.25623e-12	5.68009e-07	SRRM1	chr1:24631716-24673267	0
4	chr9:17268368-17269204	0.148	0.082	0.298074	6.27093e-12	5.69344e-07	CNTLN	chr9:17134982-17503923	0
4	chr7:125357642-125359031	0.14	0.075	0.324239	6.40004e-12	5.81066e-07	POT1	chr7:124822386-124929983	427658
4	chr1:102238160-102239180	0.131	0.071	0.330187	6.42999e-12	5.83786e-07	OLFM3	chr1:101802574-101997030	241129
4	chr6:110664780-110666234	0.116	0.058	0.348245	6.59985e-12	5.99207e-07	CDK19	chr6:110609978-110815958	0
4	chr9:73838633-73840323	0.116	0.057	0.365397	6.76009e-12	6.13756e-07	RORB	chr9:74497365-74693177	657041
4	chr15:97983598-97984814	0.119	0.057	0.313492	6.92609e-12	6.28827e-07	ARRDC4	chr15:97960698-97973838	9759
4	chr21:40054237-40054866	0.044	0.105	-0.293956	7.30456e-12	6.63189e-07	DSCAM	chr21:40010999-40847139	0
4	chr9:5359951-5361212	0.132	0.068	0.313177	7.72387e-12	7.01258e-07	PLGRKT	chr9:5357973-5437878	0
4	chr3:186974801-186975116	0.064	0.128	-0.251018	8.71558e-12	7.91296e-07	ST6GAL1	chr3:186930485-187078553	0
4	chr11:111304739-111306372	0.125	0.063	0.320768	8.74452e-12	7.93923e-07	COLCA2	chr11:111298546-111308735	0
4	chr3:76428963-76430400	0.108	0.049	0.343489	8.9491e-12	8.12498e-07	ROBO2	chr3:75906695-77649964	0
4	chr11:80831242-80831979	0.102	0.048	0.367653	9.34006e-12	8.47993e-07	TENM4	chr11:78652831-79440948	1390293
4	chr12:32186773-32187840	0.149	0.083	0.293933	9.48524e-12	8.61175e-07	BICD1	chr12:32106835-32383633	0
4	chr15:82680011-82681036	0.143	0.08	0.301674	9.5914e-12	8.70813e-07	AP3B2	chr15:82659281-82709914	0
4	chr16:89343771-89344563	0.072	0.139	-0.257046	9.79238e-12	8.8906e-07	ANKRD11	chr16:89267627-89490561	0
4	chr1:234262386-234263185	0.056	0.116	-0.303419	9.84596e-12	8.93924e-07	SLC35F3	chr1:233904933-234324516	0
4	chr18:49681256-49681898	0.141	0.077	0.317505	1.03347e-11	9.38297e-07	LIPG	chr18:49560699-49599182	82073
4	chr11:61601383-61602086	0.13	0.069	0.313156	1.03874e-11	9.43082e-07	SYT7	chr11:61515313-61581148	20234
4	chr1:110291515-110292947	0.128	0.069	0.309083	1.07082e-11	9.72208e-07	KCNC4	chr1:110211343-110283100	8414
4	chr7:27150295-27151428	0.124	0.064	0.341151	1.07115e-11	9.72506e-07	HOXA6	chr7:27145396-27150603	0
4	chr4:1727413-1728551	0.062	0.124	-0.268325	1.15915e-11	1.05241e-06	TACC3	chr4:1721490-1745176	0
4	chr15:79777652-79779040	0.152	0.082	0.280013	1.21233e-11	1.10069e-06	MTHFS	chr15:79833585-79897379	54544
4	chr6:19353846-19354644	0.122	0.064	0.343945	1.23544e-11	1.12167e-06	ID4	chr6:19837386-19840684	482741
4	chr2:149572107-149573246	0.113	0.055	0.327738	1.2656e-11	1.14905e-06	MMADHC	chr2:149569634-149587816	0
4	chr3:65955589-65956284	0.069	0.134	-0.251836	1.33735e-11	1.21419e-06	MAGI1	chr3:65353525-66038834	0
4	chr6:43723755-43724313	0.111	0.056	0.364722	1.37554e-11	1.24887e-06	MRPS18A	chr6:43671303-43687791	35963
4	chr7:50667266-50668302	0.061	0.122	-0.291015	1.4031e-11	1.27389e-06	GRB10	chr7:50590063-50793462	0
4	chr11:47998587-47999302	0.122	0.062	0.294594	1.44003e-11	1.30741e-06	PTPRJ	chr11:47980558-48170841	0
4	chr14:18673320-18674992	0.138	0.075	0.300054	1.57103e-11	1.42636e-06	OR11H12	chr14:18601045-18602129	71190
4	chr5:56057886-56058895	0.198	0.127	0.25305	1.60517e-11	1.45735e-06	ANKRD55	chr5:56099678-56233359	40782
4	chr11:2933247-2934062	0.127	0.07	0.335096	1.63838e-11	1.4875e-06	PHLDA2	chr11:2928273-2929455	3791
4	chr18:75131777-75133717	0.131	0.068	0.313642	1.7368e-11	1.57685e-06	ZADH2	chr18:75195108-75209348	61390
4	chr16:15885926-15886298	0.053	0.108	-0.312217	1.74914e-11	1.58806e-06	FOPNL	chr16:15865720-15888625	0
4	chr6:147154286-147154988	0.119	0.064	0.365429	1.79934e-11	1.63364e-06	STXBP5	chr6:147204425-147390476	49436
4	chr15:86398751-86399474	0.102	0.048	0.37866	1.84082e-11	1.6713e-06	AGBL1	chr15:86143722-87028840	0
4	chr6:35343942-35344947	0.056	0.117	-0.2555	1.84486e-11	1.67497e-06	PPARD	chr6:35342558-35428191	0
4	chrX:125202828-125205660	0.084	0.149	-0.275983	2.07528e-11	1.88416e-06	TEX13C	chrX:125320120-125325214	114459
4	chr15:84633257-84634422	0.16	0.092	0.281973	2.17091e-11	1.97099e-06	WDR73	chr15:84639281-84654343	4858
4	chr5:95644212-95644901	0.05	0.104	-0.296471	2.2475e-11	2.04053e-06	RFESD	chr5:95646754-95684773	1852
4	chr1:112449208-112450126	0.157	0.089	0.265513	2.43746e-11	2.213e-06	CTTNBP2NL	chr1:112396181-112463456	0
4	chr20:380002-385016	0.119	0.059	0.340701	2.4501e-11	2.22447e-06	TRIB3	chr20:362835-397559	0
4	chr1:10668269-10669011	0.05	0.111	-0.250406	2.64712e-11	2.40335e-06	CASZ1	chr1:10636604-10796650	0
4	chr7:27171504-27173788	0.121	0.065	0.334512	2.71708e-11	2.46686e-06	HOXA10	chr7:27170591-27180261	0
4	chr9:104767142-104768160	0.138	0.074	0.284721	2.79012e-11	2.53318e-06	NIPSNAP3B	chr9:104764157-104777457	0
4	chr15:40905865-40906840	0.184	0.115	0.254418	3.06853e-11	2.78595e-06	VPS18	chr15:40894430-40903975	1889
4	chr16:79893179-79893950	0.119	0.061	0.318426	3.15195e-11	2.86169e-06	MAF	chr16:79585843-79600714	292464
4	chr1:13799418-13800307	0.084	0.148	-0.252855	3.1748e-11	2.88244e-06	PRDM2	chr1:13700198-13825079	0
4	chr1:203325176-203325906	0.063	0.124	-0.277059	3.18115e-11	2.8882e-06	FMOD	chr1:203340628-203351489	14721
4	chr20:50929251-50930228	0.077	0.138	-0.258927	3.32483e-11	3.01865e-06	ADNP	chr20:50888919-50931240	0
4	chr4:42871452-42872336	0.073	0.14	-0.264945	3.5405e-11	3.21446e-06	GRXCR1	chr4:42893267-43030658	20930
4	chr16:15590517-15591519	0.184	0.118	0.256162	4.05443e-11	3.68106e-06	C16orf45	chr16:15434295-15625028	0
4	chr16:30021097-30022128	0.173	0.106	0.258304	4.39803e-11	3.99302e-06	DOC2A	chr16:30005509-30023270	0
4	chr9:84424639-84425530	0.119	0.061	0.349399	4.64204e-11	4.21456e-06	SLC28A3	chr9:84275457-84340683	83955
4	chr18:33802857-33803483	0.047	0.105	-0.289585	4.81408e-11	4.37075e-06	NOL4	chr18:33851100-34224952	47616
4	chr4:55635393-55636826	0.067	0.127	-0.277786	4.88698e-11	4.43694e-06	NMU	chr4:55595229-55636698	0
4	chr4:1726021-1726712	0.077	0.142	-0.251555	4.94682e-11	4.49127e-06	TACC3	chr4:1721490-1745176	0
4	chr11:125887362-125888591	0.058	0.115	-0.295661	5.58293e-11	5.06879e-06	HYLS1	chr11:125883614-125900648	0
4	chr20:3222695-3223303	0.049	0.107	-0.262103	5.61989e-11	5.10235e-06	ITPA	chr20:3208868-3223870	0
4	chr1:95084139-95085017	0.117	0.063	0.361836	5.79096e-11	5.25767e-06	ALG14	chr1:94974407-95072945	11193
4	chr1:105395673-105396923	0.122	0.065	0.312384	5.85337e-11	5.31434e-06	AMY1C	chr1:103750406-103758690	1636982
4	chr5:137192072-137193239	0.152	0.084	0.250236	6.07698e-11	5.51735e-06	SPOCK1	chr5:136975298-137598379	0
4	chr3:12809804-12810670	0.13	0.07	0.286905	6.16079e-11	5.59344e-06	CAND2	chr3:12796472-12871916	0
4	chr6:49906429-49907354	0.139	0.078	0.28508	6.17812e-11	5.60918e-06	CRISP1	chr6:49834257-49877096	29332
4	chr11:45062760-45063844	0.135	0.076	0.314421	6.35349e-11	5.7684e-06	PRDM11	chr11:45095806-45235124	31961
4	chr6:28802427-28803646	0.129	0.071	0.301507	6.54041e-11	5.9381e-06	TRIM27	chr6:28903002-28923989	99355
4	chr4:159013202-159014462	0.12	0.063	0.337002	6.54635e-11	5.9435e-06	C4orf45	chr4:158893134-159038760	0
4	chr16:2799746-2800406	0.103	0.051	0.349965	6.72741e-11	6.10788e-06	PRSS33	chr16:2783953-2787948	11797
4	chr20:51221756-51222523	0.151	0.088	0.274421	6.88615e-11	6.252e-06	NFATC2	chr20:51386957-51562831	164433
4	chr10:55630920-55631907	0.065	0.125	-0.287722	7.12484e-11	6.46871e-06	PCDH15	chr10:53802771-55627942	2977
4	chr2:170815634-170817345	0.053	0.111	-0.279306	7.48886e-11	6.79921e-06	GAD1	chr2:170813213-170861151	0
4	chr6:45924822-45925557	0.128	0.07	0.325272	7.80566e-11	7.08684e-06	CLIC5	chr6:45898451-46080395	0
4	chr11:4826192-4826924	0.108	0.054	0.323926	8.19525e-11	7.44055e-06	MMP26	chr11:4704927-4992429	0
4	chr9:107749286-107750242	0.059	0.12	-0.251793	8.43195e-11	7.65545e-06	KLF4	chr9:107484852-107490482	258803
4	chr18:70421976-70422799	0.052	0.112	-0.263434	9.12263e-11	8.28252e-06	SOCS6	chr18:70288901-70330200	91775
4	chr11:67416795-67417295	0.048	0.101	-0.29527	9.36985e-11	8.50698e-06	CARNS1	chr11:67414968-67425607	0
4	chr6:37222051-37223102	0.142	0.078	0.272833	9.38518e-11	8.5209e-06	TMEM217	chr6:37212180-37258155	0
4	chr1:100239107-100240667	0.136	0.078	0.319871	9.47847e-11	8.6056e-06	DBT	chr1:100186919-100249834	0
4	chr12:102021285-102024001	0.106	0.051	0.333733	9.51763e-11	8.64115e-06	CCDC53	chr12:102012927-102062149	0
4	chr5:37254316-37255440	0.125	0.062	0.262566	9.68442e-11	8.79258e-06	C5orf42	chr5:37106228-37249428	4887
4	chr22:45240079-45241491	0.05	0.107	-0.257472	9.93479e-11	9.01989e-06	KIAA0930	chr22:45190338-45240769	0
4	chr1:234213954-234215505	0.055	0.111	-0.280234	1.1235e-10	1.02003e-05	SLC35F3	chr1:233904933-234324516	0
4	chr16:56370733-56371767	0.052	0.11	-0.265062	1.13751e-10	1.03276e-05	AMFR	chr16:56361452-56425538	0
4	chr15:90839330-90840071	0.131	0.073	0.305848	1.16973e-10	1.06201e-05	BLM	chr15:90717327-90816165	23164
4	chr15:83499415-83500219	0.102	0.051	0.359704	1.17141e-10	1.06354e-05	SH3GL3	chr15:83447228-83618743	0
4	chr4:187207715-187210623	0.145	0.086	0.306852	1.17709e-10	1.06869e-05	FAT1	chr4:186587783-186726722	480992
4	chr12:109485099-109485653	0.057	0.116	-0.272371	1.24289e-10	1.12843e-05	UBE3B	chr12:109477402-109536705	0
4	chr6:78810044-78811212	0.156	0.093	0.28088	1.26468e-10	1.14822e-05	IRAK1BP1	chr6:78867472-78946440	56259
4	chr10:110007897-110009190	0.074	0.137	-0.276345	1.32861e-10	1.20625e-05	ADD3	chr10:109996368-110135565	0
4	chr16:66694003-66694643	0.061	0.118	-0.256989	1.35895e-10	1.2338e-05	CMTM4	chr16:66614750-66696707	0
4	chr19:12064338-12065529	0.146	0.082	0.25457	1.36334e-10	1.23779e-05	ZNF844	chr19:12064699-12081565	0
4	chr6:110688726-110689770	0.122	0.068	0.307332	1.51179e-10	1.37257e-05	CDK19	chr6:110609978-110815958	0
4	chr6:143157972-143159433	0.162	0.099	0.261968	1.6318e-10	1.48153e-05	AIG1	chr6:143060496-143340304	0
4	chr5:21152491-21153370	0.125	0.068	0.310593	1.67565e-10	1.52134e-05	CDH18	chr5:19472951-20575873	576617
4	chr1:226675309-226675896	0.062	0.118	-0.256313	1.74116e-10	1.58081e-05	ITPKB	chr1:226631690-226739323	0
4	chr1:147716808-147717586	0.153	0.089	0.254047	1.75487e-10	1.59326e-05	GJA5	chr1:147756199-147773362	38612
4	chr12:131007110-131007596	0.047	0.101	-0.276175	1.75747e-10	1.59563e-05	ADGRD1	chr12:130953907-131141469	0
4	chr18:59008133-59008927	0.101	0.05	0.33918	1.89987e-10	1.72491e-05	ZNF532	chr18:58862600-58986480	21652
4	chr11:106147679-106148631	0.109	0.057	0.348885	1.94335e-10	1.76439e-05	AASDHPPT	chr11:106075501-106098710	48968
4	chr4:41655741-41657221	0.049	0.105	-0.286079	2.11936e-10	1.92418e-05	LIMCH1	chr4:41359607-41700044	0
4	chr15:57521964-57522714	0.143	0.083	0.277344	2.15369e-10	1.95536e-05	CGNL1	chr15:57375967-57550727	0
4	chr6:44730591-44731456	0.165	0.102	0.250782	2.16341e-10	1.96418e-05	SUPT3H	chr6:44809317-45377953	77860
4	chr4:82798254-82800077	0.058	0.119	-0.258718	2.26774e-10	2.05891e-05	SCD5	chr4:82629539-82798857	0
4	chr6:46982848-46983556	0.118	0.064	0.32591	2.31372e-10	2.10065e-05	ADGRF1	chr6:46997703-47042363	14146
4	chr22:20867027-20867905	0.164	0.101	0.262597	2.41121e-10	2.18916e-05	SNAP29	chr22:20858983-20891218	0
4	chr5:59222728-59224252	0.126	0.069	0.307723	2.50489e-10	2.27421e-05	PDE4D	chr5:58969038-60522120	0
4	chr5:50156016-50157023	0.151	0.09	0.267946	2.51162e-10	2.28032e-05	EMB	chr5:50396192-50443248	239168
4	chr1:629708-630375	0.119	0.061	0.271581	2.56796e-10	2.33148e-05	OR4F16	chr1:685716-686654	55340
4	chr11:35303981-35305141	0.134	0.075	0.276212	2.71049e-10	2.46088e-05	SLC1A2	chr11:35251206-35420063	0
4	chr1:204882321-204883797	0.054	0.106	-0.279207	2.8262e-10	2.56594e-05	NFASC	chr1:204828651-205022822	0
4	chr12:33520787-33521800	0.146	0.089	0.289622	2.8296e-10	2.56902e-05	SYT10	chr12:33374238-33439819	80967
4	chr16:28609725-28610587	0.053	0.107	-0.271468	2.953e-10	2.68106e-05	SULT1A1	chr16:28605196-28623625	0
4	chr2:14634240-14635942	0.134	0.072	0.259476	3.20297e-10	2.90801e-05	FAM84A	chr2:14632686-14650814	0
4	chr3:159813986-159814879	0.141	0.081	0.280041	3.39902e-10	3.08601e-05	SCHIP1	chr3:159273821-159896774	0
4	chr6:28898112-28898730	0.056	0.112	-0.251741	3.55546e-10	3.22804e-05	TRIM27	chr6:28903002-28923989	4271
4	chr5:113294344-113295519	0.07	0.128	-0.270895	3.60116e-10	3.26953e-05	MCC	chr5:113022099-113488830	0
4	chr7:40239310-40240439	0.149	0.089	0.272768	3.63358e-10	3.29897e-05	SUGCT	chr7:40134977-40860763	0
4	chr17:68539439-68540610	0.103	0.053	0.355248	3.63764e-10	3.30265e-05	FAM20A	chr17:68535113-68601389	0
4	chr1:187275313-187277682	0.12	0.068	0.329925	3.74857e-10	3.40336e-05	PLA2G4A	chr1:186828953-186988981	286331
4	chr15:93027389-93027728	0.056	0.105	-0.300275	3.88308e-10	3.52549e-05	CHD2	chr15:92900189-93028005	0
4	chr6:158474840-158475938	0.125	0.07	0.29583	3.98837e-10	3.62108e-05	TULP4	chr6:158232236-158511828	0
4	chr1:94743579-94744733	0.149	0.087	0.273896	4.21522e-10	3.82704e-05	SLC44A3	chr1:94820342-94895246	75608
4	chr6:75735391-75736633	0.156	0.097	0.26904	4.50757e-10	4.09247e-05	MYO6	chr6:75749192-75919537	12558
4	chr6:105089989-105090466	0.06	0.117	-0.268314	4.85542e-10	4.40829e-05	BVES	chr6:105096822-105137174	6355
4	chr19:8250879-8251662	0.119	0.066	0.278916	4.87405e-10	4.4252e-05	CERS4	chr19:8206736-8262421	0
4	chrX:70219936-70220883	0.15	0.092	0.296826	5.03666e-10	4.57284e-05	AWAT1	chrX:70234655-70240627	13771
4	chr8:48261269-48262033	0.156	0.095	0.259972	5.23423e-10	4.75221e-05	UBE2V2	chr8:48008400-48064708	196560
4	chr9:76902083-76903087	0.119	0.066	0.31273	5.31459e-10	4.82517e-05	PRUNE2	chr9:76611376-76906087	0
4	chr4:162282615-162284622	0.117	0.063	0.325808	5.76193e-10	5.23131e-05	FSTL5	chr4:161383897-162164035	118579
4	chr15:36796930-36797673	0.116	0.065	0.331563	5.86206e-10	5.32222e-05	C15orf41	chr15:36579611-36810248	0
4	chr16:80189424-80190544	0.128	0.074	0.287576	5.9268e-10	5.381e-05	DYNLRB2	chr16:80540734-80550760	350189
4	chr3:47022291-47023262	0.135	0.079	0.288168	6.15185e-10	5.58532e-05	SETD2	chr3:47016429-47163967	0
4	chr13:94121698-94124096	0.153	0.094	0.269904	6.34643e-10	5.76199e-05	GPC6	chr13:93226842-94407401	0
4	chr19:9784640-9786385	0.144	0.088	0.280981	6.60001e-10	5.99221e-05	ZNF846	chr19:9751993-9793180	0
4	chr13:98535156-98536097	0.113	0.063	0.338436	6.73801e-10	6.11751e-05	STK24	chr13:98445185-98577940	0
4	chr10:31104468-31105899	0.117	0.065	0.318707	6.94588e-10	6.30624e-05	ZNF438	chr10:30820207-31031937	72530
4	chr7:139490012-139490695	0.116	0.064	0.330134	7.25459e-10	6.58652e-05	KLRG2	chr7:139452690-139483712	6299
4	chr11:19389649-19390352	0.105	0.056	0.33648	7.32133e-10	6.64711e-05	NAV2	chr11:19350724-20121598	0
4	chr5:25447893-25448995	0.102	0.053	0.359385	7.63049e-10	6.9278e-05	CDH10	chr5:24487100-24644978	802914
4	chr15:81338291-81339959	0.16	0.102	0.253582	7.7034e-10	6.99399e-05	TMC3	chr15:81331217-81374213	0
4	chr20:63588263-63588825	0.052	0.102	-0.277496	7.9779e-10	7.24322e-05	GMEB2	chr20:63587602-63627041	0
4	chr2:82983534-82984740	0.107	0.057	0.309975	8.96497e-10	8.13938e-05	SUCLG1	chr2:84423523-84460045	1438782
4	chr5:127197158-127198522	0.15	0.09	0.263902	9.77255e-10	8.8726e-05	MEGF10	chr5:127290831-127465737	92308
4	chr15:90593668-90595030	0.141	0.082	0.260653	9.84422e-10	8.93766e-05	CRTC3	chr15:90529925-90645345	0
4	chr6:144410992-144412253	0.132	0.079	0.289235	1.01721e-09	9.23535e-05	UTRN	chr6:144285701-144853034	0
4	chr15:78265977-78266901	0.121	0.069	0.316777	1.02137e-09	9.27311e-05	DNAJA4	chr15:78264086-78282196	0
4	chr6:67676571-67677617	0.14	0.083	0.278372	1.02473e-09	9.30361e-05	ADGRB3	chr6:68635367-69389511	957749
4	chr6:72850131-72850977	0.131	0.076	0.290285	1.02911e-09	9.34336e-05	KCNQ5	chr6:72621792-73198851	0
4	chr1:31510240-31512153	0.164	0.108	0.256867	1.03356e-09	9.38378e-05	TINAGL1	chr1:31576485-31587686	64331
4	chr12:91818974-91819499	0.062	0.118	-0.272342	1.22854e-09	0.00011154	BTG1	chr12:92140278-92145897	320778
4	chr15:42024314-42024694	0.056	0.108	-0.277381	1.23957e-09	0.000112542	PLA2G4E	chr15:41981582-42051190	0
4	chr6:149846966-149847992	0.131	0.077	0.311978	1.24152e-09	0.000112719	LRP11	chr6:149818798-149864026	0
4	chr20:25255176-25255893	0.115	0.062	0.299605	1.26357e-09	0.000114721	PYGB	chr20:25248069-25298014	0
4	chr22:49952980-49953535	0.064	0.117	-0.256432	1.30224e-09	0.000118231	PIM3	chr22:49960513-49964080	6977
4	chr7:12715427-12716251	0.109	0.059	0.313242	1.30234e-09	0.00011824	ARL4A	chr7:12686856-12690934	24492
4	chr6:47134612-47136332	0.151	0.094	0.256706	1.30665e-09	0.000118632	ADGRF1	chr6:46997703-47042363	92248
4	chr10:59299905-59301275	0.152	0.093	0.256668	1.427e-09	0.000129558	FAM13C	chr10:59246129-59363181	0
4	chr16:54075811-54076560	0.14	0.084	0.264141	1.44909e-09	0.000131564	FTO	chr16:53701692-54158512	0
4	chr10:119654348-119656179	0.151	0.094	0.259154	1.45897e-09	0.000132462	BAG3	chr10:119651370-119677819	0
4	chr11:95086793-95088200	0.101	0.055	0.376422	1.51458e-09	0.00013751	ENDOD1	chr11:95089810-95132645	1609
4	chr6:148395471-148396422	0.139	0.081	0.251241	1.53421e-09	0.000139293	SASH1	chr6:148272304-148552050	0
4	chr10:132185464-132187075	0.111	0.062	0.310344	1.56187e-09	0.000141804	DPYSL4	chr10:132186900-132205776	0
4	chr18:58313258-58315877	0.15	0.09	0.26228	1.60691e-09	0.000145893	NEDD4L	chr18:58044367-58401540	0
4	chr7:76293308-76295120	0.135	0.081	0.282339	1.70178e-09	0.000154506	SRRM3	chr7:76201900-76287288	6019
4	chr9:117929812-117930451	0.117	0.063	0.290195	1.73377e-09	0.00015741	TLR4	chr9:117704332-117716871	212940
4	chr6:3310413-3311297	0.149	0.091	0.261086	1.74139e-09	0.000158103	SLC22A23	chr6:3268962-3457022	0
4	chr17:8469979-8471127	0.049	0.101	-0.263504	1.78674e-09	0.00016222	NDEL1	chr17:8413131-8490411	0
4	chr6:28795599-28796362	0.122	0.075	0.339116	1.80153e-09	0.000163563	TRIM27	chr6:28903002-28923989	106639
4	chr9:22537317-22540308	0.137	0.085	0.29707	1.83569e-09	0.000166665	DMRTA1	chr9:22446841-22455740	81576
4	chr12:125094883-125097125	0.108	0.058	0.318336	1.84437e-09	0.000167452	AACS	chr12:125065379-125143333	0
4	chr20:43558731-43559205	0.058	0.111	-0.257167	1.90127e-09	0.000172618	SGK2	chr20:43558968-43588237	0
4	chr5:67248500-67249597	0.146	0.087	0.263954	1.99614e-09	0.000181231	CD180	chr5:67179613-67196799	51700
4	chr6:106360067-106360936	0.149	0.093	0.264968	2.01528e-09	0.000182969	AIM1	chr6:106360808-106571978	0
4	chr2:119290795-119292871	0.132	0.074	0.255935	2.03018e-09	0.000184322	C2orf76	chr2:119302225-119366828	9353
4	chr11:118889790-118890281	0.106	0.058	0.309753	2.08766e-09	0.00018954	CXCR5	chr11:118883766-118897799	0
4	chr15:89124870-89126314	0.152	0.096	0.27436	2.11312e-09	0.000191852	ABHD2	chr15:89087459-89202360	0
4	chr4:23853613-23854365	0.059	0.114	-0.273172	2.25976e-09	0.000205166	PPARGC1A	chr4:23755041-23904089	0
4	chr9:117487372-117488016	0.11	0.063	0.327628	2.27128e-09	0.000206211	ASTN2	chr9:116425225-117415070	72301
4	chr10:5832839-5833386	0.125	0.071	0.27659	2.27208e-09	0.000206285	GDI2	chr10:5765223-5842132	0
4	chr12:64593084-64595099	0.13	0.074	0.263337	2.27268e-09	0.000206339	RASSF3	chr12:64507001-64697567	0
4	chr5:68459385-68460495	0.051	0.103	-0.25714	2.27414e-09	0.000206471	PIK3R1	chr5:68215720-68301821	157563
4	chr3:132218376-132219655	0.161	0.102	0.251897	2.3224e-09	0.000210853	CPNE4	chr3:131533555-132285410	0
4	chr5:173322026-173325890	0.104	0.054	0.312366	2.62067e-09	0.000237933	STC2	chr5:173314713-173329503	0
4	chr4:139213928-139214604	0.154	0.097	0.272022	2.67077e-09	0.000242482	ELF2	chr4:139028112-139177218	36709
4	chr14:35380750-35381369	0.113	0.063	0.312528	2.68436e-09	0.000243716	NFKBIA	chr14:35401511-35404749	20141
4	chr1:179312617-179313547	0.116	0.065	0.329105	2.7266e-09	0.00024755	SOAT1	chr1:179293714-179358680	0
4	chr19:11729437-11730104	0.103	0.054	0.278813	2.78525e-09	0.000252875	ZNF823	chr19:11721265-11739009	0
4	chr8:19198434-19199294	0.142	0.083	0.252756	2.78621e-09	0.000252962	PSD3	chr8:18527301-19084730	113703
4	chr6:85798026-85799592	0.111	0.062	0.313948	2.86207e-09	0.00025985	SYNCRIP	chr6:85607785-85643792	154233
4	chr10:79245786-79246718	0.053	0.104	-0.25987	3.27708e-09	0.00029753	ZMIZ1	chr10:79069035-79316528	0
4	chr10:125156055-125157464	0.057	0.107	-0.277496	3.30968e-09	0.000300489	CTBP2	chr10:124984317-125161170	0
4	chr21:16205292-16206216	0.118	0.066	0.267401	3.33375e-09	0.000302675	USP25	chr21:15730025-15880069	325222
4	chr4:16140391-16141676	0.056	0.111	-0.257343	3.38251e-09	0.000307101	TAPT1	chr4:16160505-16227410	18828
4	chr7:56287410-56288324	0.116	0.065	0.271866	3.74414e-09	0.000339935	NUPR2	chr7:56114681-56116400	171009
4	chr11:48061122-48061865	0.107	0.06	0.346642	3.75041e-09	0.000340504	PTPRJ	chr11:47980558-48170841	0
4	chr15:81303685-81304586	0.121	0.066	0.266238	3.88357e-09	0.000352593	IL16	chr15:81159575-81314058	0
4	chr15:78206918-78207830	0.13	0.08	0.288296	4.11668e-09	0.000373757	ACSBG1	chr15:78167468-78245688	0
4	chr19:38304807-38305457	0.109	0.06	0.303883	4.24849e-09	0.000385724	YIF1B	chr19:38305104-38317273	0
4	chr6:160140904-160141776	0.123	0.071	0.281283	4.28426e-09	0.000388972	SLC22A1	chr6:160121789-160158718	0
4	chr9:127740512-127741269	0.108	0.062	0.310094	4.30213e-09	0.000390595	SH2D3C	chr9:127738317-127778741	0
4	chr6:9463024-9463991	0.125	0.074	0.279401	4.35597e-09	0.000395483	OFCC1	chr6:9596110-10211608	132118
4	chr17:28937157-28938157	0.119	0.07	0.289962	4.41825e-09	0.000401137	PHF12	chr17:28905250-28951771	0
4	chr3:133077438-133078422	0.087	0.141	-0.250091	4.53355e-09	0.000411605	TMEM108	chr3:133038391-133397792	0
4	chr8:121056025-121056898	0.133	0.081	0.28545	4.59302e-09	0.000417005	SNTB1	chr8:120535745-120813273	242751
4	chr19:57583612-57584532	0.113	0.061	0.273956	4.69575e-09	0.000426332	ZIK1	chr19:57578456-57593777	0
4	chr5:40794240-40794951	0.065	0.114	-0.269303	5.04524e-09	0.000458062	PRKAA1	chr5:40759379-40798374	0
4	chr15:61702123-61703269	0.113	0.062	0.296937	5.11874e-09	0.000464736	VPS13C	chr15:61852389-62060473	149119
4	chr15:90095310-90096247	0.134	0.079	0.263199	5.22893e-09	0.000474739	IDH2	chr15:90083045-90102504	0
4	chr8:133619920-133621367	0.144	0.092	0.272583	5.56812e-09	0.000505536	ST3GAL1	chr8:133454848-133571940	47979
4	chr6:148257400-148259684	0.167	0.111	0.253722	5.65849e-09	0.00051374	SASH1	chr6:148272304-148552050	12619
4	chr6:105678033-105679073	0.11	0.063	0.297237	5.83599e-09	0.000529855	PREP	chr6:105277565-105403084	274948
4	chr1:201990148-201990847	0.051	0.104	-0.250333	6.2547e-09	0.00056787	RNPEP	chr1:201982372-202006147	0
4	chr6:72563675-72564921	0.102	0.057	0.333128	6.48955e-09	0.000589193	KCNQ5	chr6:72621792-73198851	56870
4	chr20:59970792-59972801	0.112	0.061	0.273335	6.74739e-09	0.000612603	CDH26	chr20:59958427-60034011	0
4	chr16:69578066-69579216	0.107	0.059	0.275284	7.1422e-09	0.000648447	NFAT5	chr16:69565094-69704666	0
4	chr20:19750724-19751495	0.113	0.064	0.283564	7.61182e-09	0.000691085	SLC24A3	chr20:19212646-19722937	27786
4	chr15:85520369-85522161	0.111	0.062	0.287129	7.68377e-09	0.000697618	AKAP13	chr15:85380571-85749358	0
4	chr6:44489903-44490698	0.13	0.078	0.254187	8.16617e-09	0.000741415	CDC5L	chr6:44387525-44450426	39476
4	chr1:168692928-168694058	0.148	0.095	0.257335	8.80623e-09	0.000799527	DPT	chr1:168695459-168729264	1400
4	chr6:115360738-115361519	0.115	0.066	0.30094	9.39724e-09	0.000853185	FRK	chr6:115931149-116060758	569629
4	chr3:113847600-113848508	0.102	0.058	0.320908	1.00145e-08	0.000909224	GRAMD1C	chr3:113828182-113947174	0
4	chr15:82950982-82953198	0.113	0.064	0.283082	1.01635e-08	0.000922756	HOMER2	chr15:82836946-82986153	0
4	chr5:142186905-142188096	0.124	0.072	0.269186	1.04644e-08	0.000950074	NDFIP1	chr5:142108505-142154443	32461
4	chr6:8462092-8463112	0.111	0.065	0.298929	1.05518e-08	0.000958009	SLC35B3	chr6:8413068-8435483	26608
4	chr4:64144410-64145678	0.069	0.123	-0.257478	1.06203e-08	0.000964225	TECRL	chr4:64275257-64409468	129578
4	chr3:44109978-44110594	0.058	0.108	-0.263309	1.10327e-08	0.00100167	TOPAZ1	chr3:44241886-44332098	131291
4	chr2:154449817-154450927	0.115	0.065	0.277583	1.13902e-08	0.00103413	GALNT13	chr2:153871913-154453849	0
4	chr1:84872654-84875289	0.14	0.087	0.252743	1.2783e-08	0.00116058	LPAR3	chr1:84811602-84893213	0
4	chr11:34602141-34602765	0.053	0.101	-0.264831	1.29008e-08	0.00117128	EHF	chr11:34621093-34661057	18327
4	chr6:100925526-100926324	0.104	0.056	0.291393	1.30864e-08	0.00118812	ASCC3	chr6:100508194-100881372	44153
4	chr1:70601047-70601976	0.115	0.063	0.271493	1.31531e-08	0.00119418	CTH	chr1:70411218-70439851	161195
4	chr5:55996690-55997318	0.121	0.071	0.27221	1.36357e-08	0.001238	IL6ST	chr5:55935095-55994993	1696
4	chr13:24659222-24660571	0.105	0.059	0.314694	1.43052e-08	0.00129878	ATP12A	chr13:24680411-24712493	19839
4	chr6:105983658-105984399	0.102	0.053	0.251295	1.54528e-08	0.00140298	ATG5	chr6:106045423-106325820	61023
4	chr4:7462303-7463160	0.069	0.117	-0.255564	1.55591e-08	0.00141263	SORCS2	chr4:7192538-7742836	0
4	chr4:25552612-25553435	0.055	0.103	-0.26346	1.60082e-08	0.0014534	SLC34A2	chr4:25655301-25678748	101865
4	chr16:16096075-16098530	0.125	0.072	0.26417	1.60964e-08	0.00146141	ABCC1	chr16:15949577-16143074	0
4	chr1:184425423-184426375	0.116	0.067	0.276039	1.66369e-08	0.00151048	C1orf21	chr1:184387058-184629020	0
4	chr17:81379380-81380062	0.12	0.073	0.267879	1.73369e-08	0.00157403	BAHCC1	chr17:81395475-81466332	15412
4	chr10:101830265-101831295	0.131	0.079	0.260101	1.75505e-08	0.00159343	KCNIP2	chr10:101825974-101843920	0
4	chr6:31680454-31681309	0.11	0.066	0.304772	1.78827e-08	0.00162359	LY6G5C	chr6:31676684-31684040	0
4	chr1:27007991-27008704	0.055	0.102	-0.260672	1.98534e-08	0.00180251	FAM46B	chr1:27005020-27012836	0
4	chr4:81473760-81474475	0.053	0.102	-0.265093	2.02897e-08	0.00184212	RASGEF1B	chr4:81426393-82044244	0
4	chr10:78048642-78049371	0.11	0.062	0.258835	2.09975e-08	0.00190638	RPS24	chr10:78033760-78056812	0
4	chr15:29813655-29816274	0.118	0.067	0.25464	2.20148e-08	0.00199875	TJP1	chr15:29699367-29968865	0
4	chr6:21325116-21325901	0.131	0.079	0.264823	2.22797e-08	0.00202279	CDKAL1	chr6:20534457-21232404	92711
4	chr12:63038171-63039091	0.069	0.116	-0.25757	2.24411e-08	0.00203745	PPM1H	chr12:62643982-62935037	103133
4	chr9:131469268-131469891	0.114	0.066	0.261452	2.37509e-08	0.00215637	PRRC2B	chr9:131394093-131500197	0
4	chr13:113638822-113642598	0.108	0.062	0.30012	2.39175e-08	0.0021715	TFDP1	chr13:113584721-113641470	0
4	chr11:59097429-59098674	0.114	0.066	0.254816	2.61555e-08	0.00237468	GLYATL1P3	chr11:59086307-59094786	2642
4	chr1:223886270-223887123	0.111	0.067	0.290878	2.6159e-08	0.002375	TP53BP2	chr1:223779899-223845972	40297
4	chr16:48034888-48035822	0.11	0.064	0.280738	2.69061e-08	0.00244283	ABCC12	chr16:48082973-48156018	47150
4	chr5:4542212-4543427	0.116	0.068	0.27878	2.94306e-08	0.00267204	ADAMTS16	chr5:5140330-5320304	596902
4	chr13:90838579-90839679	0.131	0.078	0.255061	3.1079e-08	0.00282169	GPC5	chr13:91398607-92873682	558927
4	chr6:135251308-135252346	0.108	0.063	0.286156	3.21398e-08	0.002918	AHI1	chr6:135283532-135497776	31185
4	chr5:55714290-55715171	0.114	0.068	0.273951	3.53849e-08	0.00321263	SLC38A9	chr5:55625845-55773194	0
4	chr1:116206854-116207862	0.12	0.07	0.254308	3.63458e-08	0.00329988	MAB21L3	chr1:116111755-116135240	71613
4	chr12:75128986-75129856	0.106	0.06	0.284831	3.66932e-08	0.00333142	KCNC2	chr12:75040077-75209868	0
[truncated: 2,387 more rows]

## Sheet: 2. LNCaP cluster DARs
Supplementary Data 1. Single-cell ATAC sequencing. 1) Set of differentially accessible chromatin regions (DARs) in each scATAC-seq cluster (compared to all other clusters), referred to as marker differentially accessible regions. The regions are annotated with their nearest gene. 2-5) Set of DARs in each scATAC-seq cluster in each sample, compared to all other clusters in the sample. 6-8) Sets of…
Chromatin region	Cluster	Average log-fold change	Proportion accessible in cluster	Proportion accessible in all other clusters	p-value	Adjusted p-value
chr12:38555506-38557150	1	0.580864	0.217	0.098	1.16927e-18	1.0616e-13
chr11:125887362-125888591	1	0.434649	0.19	0.094	1.43307e-14	1.3011e-09
chr8:32927641-32928445	1	0.542876	0.126	0.047	1.40422e-13	1.27491e-08
chr1:196690419-196691139	1	0.510086	0.133	0.063	1.65893e-11	1.50616e-06
chr7:145566344-145566909	1	0.458313	0.104	0.041	3.35292e-11	3.04415e-06
chr2:165067860-165068497	1	0.355062	0.101	0.04	1.70617e-10	1.54904e-05
chr12:17062123-17063117	1	0.471575	0.166	0.089	1.90422e-10	1.72886e-05
chr12:127060039-127061583	1	0.350433	0.15	0.08	1.08904e-09	9.88754e-05
chr12:107027235-107028119	1	0.323825	0.13	0.074	4.60044e-08	0.00417678
chr12:64589473-64590909	1	0.337822	0.244	0.175	5.07065e-08	0.00460369
chr12:126163779-126164506	1	0.35587	0.101	0.045	5.47235e-08	0.0049684
chr12:30851025-30851987	1	0.297233	0.177	0.114	6.53644e-08	0.0059345
chrX:64975338-64976803	1	0.323218	0.155	0.092	9.802e-08	0.00889933
chr9:89358143-89360885	1	0.323262	0.137	0.08	2.2743e-07	0.0206486
chr12:64593084-64595099	1	0.348096	0.192	0.126	3.01307e-07	0.0273559
chr15:96720249-96721641	1	0.42347	0.14	0.084	4.67271e-07	0.042424
chr1:1306651-1310067	5	0.714893	0.648	0.182	1.76702e-16	1.60429e-11
chr21:8219559-8220359	5	1.45112	0.352	0.038	2.61969e-16	2.37844e-11
chr21:37365655-37368852	5	0.575173	0.615	0.176	7.26919e-15	6.59977e-10
chr9:136482260-136485453	5	0.808666	0.593	0.198	1.26461e-13	1.14815e-08
chr9:137149653-137151679	5	1.38332	0.341	0.052	2.92521e-12	2.65583e-07
chr19:10652797-10654947	5	0.737256	0.484	0.12	3.21176e-12	2.91599e-07
chr1:2408854-2416745	5	0.522375	0.725	0.36	8.39568e-12	7.62253e-07
chr1:226061307-226065250	5	0.421133	0.681	0.259	1.14796e-11	1.04225e-06
chr19:54189003-54192030	5	0.433379	0.802	0.499	4.60074e-11	4.17706e-06
chr19:7919850-7921908	5	0.715129	0.484	0.141	1.36524e-10	1.23952e-05
chr14:101760006-101762270	5	0.648268	0.495	0.14	2.02423e-10	1.83782e-05
chr19:1260501-1262808	5	0.567379	0.505	0.17	2.03804e-10	1.85036e-05
chr3:93470161-93470991	5	0.61232	0.484	0.185	2.42115e-10	2.19819e-05
chr10:132536142-132538235	5	0.469738	0.593	0.219	6.39471e-10	5.80582e-05
chr17:79796294-79798060	5	0.711741	0.495	0.151	7.63382e-10	6.93082e-05
chr10:132331323-132333601	5	0.630012	0.473	0.139	9.7007e-10	8.80737e-05
chr1:1918135-1920163	5	0.741678	0.462	0.135	1.48133e-09	0.000134491
chr1:998901-1002365	5	0.612252	0.56	0.219	1.6583e-09	0.000150559
chr16:89872850-89874879	5	0.71793	0.396	0.118	1.72876e-09	0.000156956
chr9:129173764-129178853	5	0.458051	0.67	0.304	1.8682e-09	0.000169615
chr19:2235134-2237283	5	0.734422	0.484	0.147	2.16009e-09	0.000196117
chr15:75449902-75457054	5	0.314686	0.89	0.641	2.19577e-09	0.000199356
chr9:136543643-136547557	5	0.520266	0.582	0.215	2.33921e-09	0.000212379
chr1:15523735-15525555	5	0.571535	0.44	0.113	2.39157e-09	0.000217133
chr1:6784034-6786110	5	0.345597	0.758	0.405	2.47425e-09	0.00022464
chr9:136790504-136792271	5	0.751141	0.527	0.184	2.48287e-09	0.000225422
chr14:105489392-105492673	5	0.39643	0.758	0.45	2.66065e-09	0.000241563
chr17:82751199-82752817	5	0.722182	0.396	0.092	3.00165e-09	0.000272523
chr16:352112-353705	5	0.99154	0.319	0.07	3.50905e-09	0.00031859
chr17:409715-410746	5	1.05815	0.308	0.057	4.25983e-09	0.000386754
chr17:7251499-7253001	5	0.577993	0.527	0.171	6.28083e-09	0.000570243
chr17:7613396-7615737	5	0.553393	0.549	0.203	6.64959e-09	0.000603723
chr22:49959566-49962794	5	0.629674	0.495	0.173	8.89586e-09	0.000807664
chr19:1268556-1270616	5	0.387218	0.527	0.224	1.07763e-08	0.000978394
chr19:10870528-10872173	5	0.625569	0.473	0.134	1.25043e-08	0.00113528
chr19:47256092-47258092	5	0.791176	0.396	0.115	1.52377e-08	0.00138345
chr19:6199112-6200134	5	0.818119	0.33	0.061	1.58663e-08	0.00144052
chr19:49928560-49930556	5	0.719568	0.418	0.121	1.93105e-08	0.00175322
chr5:181187075-181192922	5	0.402263	0.736	0.5	2.04187e-08	0.00185383
chr17:1713704-1718060	5	0.37566	0.747	0.447	2.291e-08	0.00208002
chr19:54448005-54449899	5	0.510368	0.516	0.17	2.32253e-08	0.00210864
chr16:2204895-2207053	5	0.672999	0.374	0.108	2.46954e-08	0.00224212
chr1:1066975-1069985	5	0.547448	0.549	0.201	2.56376e-08	0.00232766
chr10:133307600-133310687	5	0.404228	0.659	0.299	3.47326e-08	0.0031534
chr19:49589719-49594037	5	0.514198	0.549	0.207	3.65029e-08	0.00331413
chr7:875859-878382	5	0.636997	0.418	0.118	4.24419e-08	0.00385334
chr19:1406423-1407934	5	0.565457	0.418	0.124	4.33612e-08	0.0039368
chr17:81118617-81120868	5	0.574137	0.484	0.166	5.44253e-08	0.00494133
chr17:81832511-81834029	5	0.7606	0.374	0.091	5.46682e-08	0.00496338
chr1:1614081-1616931	5	0.476634	0.527	0.218	5.89895e-08	0.00535572
chr7:1530366-1534258	5	0.464765	0.582	0.248	6.4231e-08	0.0058316
chr9:137604845-137607659	5	0.526661	0.495	0.177	6.78755e-08	0.00616249
chr9:134024663-134026286	5	0.724036	0.429	0.123	7.34477e-08	0.00666839
chr8:144900108-144903192	5	0.448085	0.659	0.296	8.1105e-08	0.0073636
chr1:155000341-155006302	5	0.274669	0.802	0.517	9.13671e-08	0.00829531
chr19:58543528-58546027	5	0.5181	0.516	0.226	1.07574e-07	0.00976671
chr11:534313-538083	5	0.574058	0.615	0.273	1.1508e-07	0.0104482
chr19:2095873-2097508	5	0.560268	0.44	0.167	1.361e-07	0.0123566
chr19:1247953-1253848	5	0.579219	0.571	0.268	1.55143e-07	0.0140856
chr9:134134713-134137222	5	0.574199	0.396	0.122	1.55925e-07	0.0141566
chr8:28401596-28402758	5	0.691888	0.363	0.083	1.59361e-07	0.0144685
chr19:55653350-55655966	5	0.439237	0.648	0.354	1.98907e-07	0.018059
chr7:1043337-1045154	5	0.517404	0.516	0.165	2.21517e-07	0.0201117
chr19:13951757-13953615	5	0.459526	0.527	0.202	2.27425e-07	0.0206482
chr19:50724276-50725796	5	0.452925	0.571	0.207	2.29017e-07	0.0207927
chr2:241880905-241883374	5	0.546542	0.538	0.231	2.41468e-07	0.0219231
chr16:678504-686437	5	0.461488	0.648	0.344	2.47113e-07	0.0224356
chr20:63738849-63741689	5	0.525992	0.527	0.203	2.50165e-07	0.0227128
chr19:6458863-6460896	5	0.449752	0.538	0.196	2.57388e-07	0.0233685
chr1:1347508-1350130	5	0.555843	0.396	0.109	2.60475e-07	0.0236488
chr8:144462469-144468272	5	0.347545	0.692	0.354	2.63879e-07	0.0239579
chr17:4947119-4950672	5	0.516975	0.516	0.19	2.73402e-07	0.0248224
chr14:102138818-102141161	5	0.416754	0.516	0.204	2.84714e-07	0.0258495
chrX:1452315-1454638	5	0.591985	0.462	0.187	2.8594e-07	0.0259608
chr8:144102581-144105472	5	0.33159	0.714	0.404	3.2019e-07	0.0290704
chr11:405460-407968	5	0.822	0.308	0.072	3.23566e-07	0.0293769
chr19:1382975-1384324	5	0.889773	0.286	0.088	3.36367e-07	0.0305391
chr22:46069164-46072736	5	0.274299	0.484	0.203	3.38399e-07	0.0307236
chr16:3610112-3612342	5	0.514794	0.473	0.167	3.64327e-07	0.0330777
chr19:5620958-5624543	5	0.496382	0.484	0.192	3.7524e-07	0.0340684
chr11:65496893-65499509	5	0.359569	0.527	0.179	3.82022e-07	0.0346842
chr19:570822-573719	5	0.643777	0.429	0.159	3.88301e-07	0.0352542
chr17:74513993-74515239	5	1.55105	0.154	0.013	3.90091e-07	0.0354167
chr14:103846598-103848521	5	0.566036	0.451	0.134	3.95826e-07	0.0359374
chr17:81936335-81937881	5	0.683169	0.385	0.103	4.21278e-07	0.0382482
chr19:2041598-2044317	5	0.32235	0.484	0.187	4.24636e-07	0.0385531
chr1:1758169-1760122	5	0.431502	0.516	0.188	4.64425e-07	0.0421656
chr17:81976520-81978384	5	0.830859	0.341	0.097	5.49371e-07	0.0498779
chr5:181206251-181208612	5	0.411132	0.648	0.306	5.50559e-07	0.0499858
chr4:124437745-124438416	0	0.340146	0.126	0.054	1.27334e-10	1.15608e-05
chr5:93677112-93677960	0	0.333555	0.136	0.06	2.35588e-10	2.13893e-05
chr5:11992423-11993126	0	0.407	0.118	0.049	8.86366e-09	0.000804741
chr4:124963912-124965080	0	0.302978	0.211	0.123	2.37084e-08	0.00215251
chr3:30688811-30689796	0	0.398493	0.101	0.044	3.10512e-08	0.00281917
chr11:104323525-104325085	0	0.255758	0.188	0.103	6.53559e-08	0.00593372
chr4:104815209-104816115	0	0.255559	0.102	0.043	9.3116e-08	0.00845409
chr10:24237822-24240843	0	0.251127	0.174	0.099	1.42027e-07	0.0128948
chr4:70056385-70057240	0	0.392723	0.132	0.068	1.68218e-07	0.0152727
chr4:116676797-116677849	0	0.350786	0.113	0.053	1.92691e-07	0.0174946
chr5:105952729-105954184	0	0.339678	0.145	0.074	1.96435e-07	0.0178346
chr4:93645923-93646956	0	0.287816	0.11	0.052	3.1409e-07	0.0285166
chr6:43926570-43928168	4	0.897162	0.325	0.048	1.48993e-60	1.35273e-55
chr1:148388442-148389237	4	0.651098	0.216	0.027	4.76054e-43	4.32214e-38
chr1:198970764-198971364	4	1.64336	0.171	0.013	4.6871e-42	4.25546e-37
chr1:235073328-235074981	4	0.379338	0.285	0.055	8.47861e-42	7.69782e-37
chr12:49292715-49293903	4	0.648263	0.21	0.028	1.42921e-37	1.29759e-32
chr3:19154636-19155713	4	0.72331	0.203	0.028	7.74558e-37	7.03229e-32
chr19:4713261-4714027	4	0.666361	0.176	0.016	9.0164e-37	8.18608e-32
chr19:18319512-18320271	4	0.955715	0.199	0.029	6.27612e-36	5.69815e-31
chr16:15575886-15577971	4	0.447379	0.338	0.108	1.17313e-30	1.0651e-25
chr8:22103478-22104797	4	0.614862	0.216	0.042	2.06826e-30	1.87779e-25
chr15:21262401-21263296	4	1.36355	0.161	0.022	7.25369e-30	6.5857e-25
chr16:84841706-84842255	4	0.966841	0.156	0.019	7.69536e-30	6.9867e-25
chr18:23495591-23496253	4	0.809533	0.21	0.042	1.54497e-29	1.4027e-24
chr12:82314297-82314816	4	0.754354	0.141	0.013	2.13573e-29	1.93905e-24
chr6:50849722-50850679	4	1.19704	0.128	0.012	7.42809e-28	6.74404e-23
chr1:230751527-2307528951	4	0.494202	0.203	0.043	3.64806e-27	3.31211e-22
chr9:38031505-38033150	4	0.473786	0.293	0.098	1.20017e-26	1.08965e-21
chr10:78406935-78407431	4	0.931578	0.12	0.011	9.02854e-26	8.1971e-21
chr17:1966491-1967650	4	0.742349	0.163	0.03	9.38782e-26	8.52329e-21
chr22:46374966-46375689	4	0.541223	0.251	0.072	1.21898e-25	1.10672e-20
chr16:2081851-2082821	4	0.469615	0.244	0.067	2.16333e-25	1.96411e-20
chr11:12136900-12137696	4	0.702182	0.163	0.027	2.89267e-25	2.62629e-20
chr11:118889790-118890281	4	0.699695	0.101	0.006	4.37905e-25	3.97578e-20
chr6:47459989-47460786	4	0.602645	0.208	0.05	4.56553e-25	4.14509e-20
chr19:1097701-1099279	4	0.392555	0.338	0.136	1.18918e-24	1.07967e-19
chr17:2018615-2019169	4	0.643352	0.15	0.025	1.64136e-24	1.4902e-19
chr4:140237514-140238859	4	0.447096	0.246	0.078	4.38221e-24	3.97865e-19
chr6:53111747-53113828	4	0.373748	0.486	0.247	2.44444e-23	2.21933e-18
chr17:17561510-17562320	4	0.536471	0.171	0.032	3.54416e-23	3.21778e-18
chr4:183987475-183988506	4	0.355034	0.165	0.033	9.00064e-23	8.17177e-18
chr10:132418175-132421915	4	0.345023	0.364	0.173	6.09172e-21	5.53073e-16
chr6:3063532-3064567	4	0.520327	0.229	0.074	3.54616e-20	3.21959e-15
chr10:42367014-42368412	4	0.545658	0.302	0.12	5.75221e-20	5.22249e-15
chr7:2523887-2524595	4	0.407483	0.128	0.024	6.48426e-20	5.88712e-15
chr12:6312288-6313322	4	0.4432	0.236	0.081	7.37263e-20	6.69368e-15
chr5:134465751-134467052	4	1.1699	0.141	0.027	1.33059e-19	1.20805e-14
chr12:124679385-124680072	4	0.339579	0.105	0.015	2.18527e-19	1.98403e-14
chr6:63571695-63574747	4	0.258343	0.51	0.295	3.82336e-19	3.47126e-14
chr13:113314039-113315507	4	0.686064	0.227	0.076	6.4545e-19	5.8601e-14
chr6:108133663-108134292	4	0.677154	0.111	0.015	7.29482e-19	6.62304e-14
chr1:229887263-229888051	4	0.269945	0.203	0.062	8.18428e-19	7.43059e-14
chr1:183228016-183229315	4	0.576468	0.152	0.036	8.21315e-19	7.4568e-14
chr20:53642649-53643203	4	0.717306	0.109	0.015	9.42998e-19	8.56158e-14
chr6:75284255-75285675	4	0.33841	0.424	0.223	9.89464e-19	8.98344e-14
chr6:13725006-13725945	4	0.799281	0.139	0.032	1.37029e-18	1.2441e-13
chr6:83429705-83432464	4	0.315764	0.428	0.235	2.29867e-18	2.08698e-13
chr18:43277054-43277750	4	0.677249	0.161	0.043	6.01115e-18	5.45758e-13
chr12:126163779-1261645061	4	0.645954	0.163	0.041	6.57514e-18	5.96964e-13
chr6:43910539-43911154	4	0.541575	0.176	0.048	8.11149e-18	7.36451e-13
chr8:135418365-135419063	4	0.960327	0.105	0.016	8.38719e-18	7.61482e-13
chr6:170279906-170280752	4	0.698797	0.109	0.018	1.15929e-17	1.05253e-12
chr11:132704763-132705446	4	0.725238	0.111	0.02	2.79703e-17	2.53945e-12
chr11:61488183-61490461	4	0.325331	0.379	0.189	2.97547e-17	2.70146e-12
chr5:22648936-22649671	4	0.443209	0.152	0.037	3.57303e-17	3.24399e-12
chr12:122837843-122839145	4	0.539609	0.118	0.024	3.75311e-17	3.40748e-12
chr9:120842623-120843651	4	0.433416	0.268	0.106	3.77839e-17	3.43044e-12
chr9:35338474-35339094	4	0.538105	0.126	0.027	8.06655e-17	7.3237e-12
chr4:105551866-105553014	4	0.47118	0.231	0.096	1.05903e-16	9.61508e-12
chr15:74807830-74808713	4	0.482396	0.218	0.075	1.68273e-16	1.52777e-11
chr6:43798640-43799392	4	0.409683	0.216	0.074	1.70336e-16	1.54649e-11
chr1:159867416-159868388	4	0.36682	0.248	0.091	1.92012e-16	1.7433e-11
chr6:43769393-43773951	4	0.30663	0.364	0.181	3.03151e-16	2.75234e-11
chr1:9835822-9836668	4	0.367147	0.15	0.04	5.30197e-16	4.81371e-11
chr6:79076545-79079103	4	0.290934	0.398	0.208	6.11117e-16	5.54839e-11
chr11:47989887-47991951	4	0.456366	0.253	0.108	6.5026e-16	5.90378e-11
chr7:75611453-75612460	4	0.32195	0.223	0.087	8.71869e-16	7.91578e-11
chr12:6451202-6452497	4	0.417594	0.199	0.067	8.86094e-16	8.04494e-11
chr1:182601081-182604710	4	0.461337	0.255	0.105	1.65864e-15	1.5059e-10
chr2:3348801-3349866	4	0.395358	0.131	0.029	2.8118e-15	2.55286e-10
chr6:43628495-43630632	4	0.282896	0.368	0.196	2.9705e-15	2.69695e-10
chr1:228374727-228375364	4	0.50981	0.101	0.017	4.11403e-15	3.73517e-10
chr6:43170519-43172927	4	0.287403	0.358	0.181	6.17088e-15	5.60261e-10
chr14:105328437-105329159	4	0.491848	0.105	0.021	6.42424e-15	5.83263e-10
chr20:25255176-25255893	4	0.580363	0.124	0.028	6.62067e-15	6.01097e-10
chr6:52503276-52505043	4	0.285168	0.458	0.276	7.18202e-15	6.52063e-10
chr16:75245327-75246031	4	0.339741	0.131	0.031	8.92602e-15	8.10402e-10
chr15:90868102-90868854	4	0.588444	0.148	0.04	1.17116e-14	1.0633e-09
chr6:51472910-51474797	4	0.353297	0.304	0.149	1.41841e-14	1.28779e-09
chr1:202056692-202057508	4	0.345407	0.203	0.074	1.95691e-14	1.7767e-09
chr6:53326520-53327240	4	0.441236	0.101	0.021	2.16676e-14	1.96722e-09
chr11:43680319-43681594	4	0.528581	0.227	0.096	3.8436e-14	3.48964e-09
chr6:44245702-44248332	4	0.284418	0.355	0.185	4.1303e-14	3.74994e-09
chr9:117491266-117492177	4	0.397988	0.289	0.132	4.18981e-14	3.80397e-09
chr1:198837205-198838065	4	0.641609	0.216	0.087	4.58036e-14	4.15855e-09
chr3:175947724-175948679	4	0.510299	0.154	0.047	4.60997e-14	4.18544e-09
chr12:31646928-31647692	4	0.492533	0.165	0.049	5.0571e-14	4.5914e-09
chr16:84013615-84014867	4	0.282091	0.435	0.264	5.18605e-14	4.70847e-09
chr11:68843833-68844341	4	0.692766	0.103	0.021	5.7122e-14	5.18616e-09
chr6:43972609-43973349	4	0.502946	0.137	0.037	5.93924e-14	5.3923e-09
chr17:81379380-81380062	4	0.540282	0.126	0.033	7.36401e-14	6.68586e-09
chr6:3494147-3495392	4	0.411361	0.283	0.14	9.93411e-14	9.01927e-09
chr6:43672619-43673176	4	0.558416	0.109	0.028	1.08953e-13	9.89197e-09
chr20:768276-769150	4	0.441057	0.199	0.077	1.25435e-13	1.13884e-08
chr22:43293576-43294232	4	0.394767	0.141	0.041	1.46604e-13	1.33103e-08
chr12:124422076-124423731	4	0.283022	0.173	0.06	1.71415e-13	1.55629e-08
chr5:134505986-134506596	4	0.270795	0.158	0.049	1.95543e-13	1.77535e-08
chr6:42563531-42564746	4	0.291928	0.358	0.198	2.01751e-13	1.83172e-08
chr20:36481396-36482651	4	0.341283	0.261	0.118	2.02528e-13	1.83877e-08
chr6:42745666-42747759	4	0.317094	0.274	0.137	2.38058e-13	2.16135e-08
chr1:201495606-201496466	4	0.320947	0.176	0.063	2.99856e-13	2.72242e-08
chr11:5937952-5939052	4	0.60429	0.169	0.052	3.13408e-13	2.84547e-08
chr2:23669816-23670440	4	0.467461	0.124	0.031	3.38367e-13	3.07207e-08
chr6:49541878-49543523	4	0.461542	0.154	0.05	3.903e-13	3.54357e-08
chr1:118116360-118117366	4	0.336949	0.122	0.034	3.91274e-13	3.55242e-08
chr3:194984860-194985729	4	0.398578	0.193	0.076	4.16531e-13	3.78173e-08
chr2:43158453-43159293	4	0.375649	0.111	0.027	5.52376e-13	5.01507e-08
chr19:8250879-8251662	4	0.519764	0.122	0.032	5.64916e-13	5.12893e-08
chr1:177440697-177441350	4	0.425533	0.176	0.063	7.39109e-13	6.71044e-08
chr1:161013474-161014184	4	0.338125	0.113	0.031	1.03389e-12	9.38676e-08
chr6:41719606-41720351	4	0.56515	0.165	0.057	1.09331e-12	9.92623e-08
chr5:165876373-165877187	4	0.500639	0.176	0.064	1.20627e-12	1.09518e-07
chr6:52724132-52726402	4	0.308468	0.317	0.163	1.36529e-12	1.23956e-07
chr6:52882061-52882792	4	0.581737	0.148	0.048	1.45337e-12	1.31953e-07
chr6:53651110-53652508	4	0.277319	0.328	0.173	1.48807e-12	1.35103e-07
chr6:138468620-138469519	4	0.421487	0.167	0.056	1.69795e-12	1.54159e-07
chr1:68495413-68497556	4	0.282105	0.238	0.096	1.84421e-12	1.67437e-07
chr6:79233378-79235150	4	0.262822	0.392	0.23	2.44934e-12	2.22378e-07
chr6:52994634-52997067	4	0.291882	0.398	0.237	2.63869e-12	2.3957e-07
chr1:151830528-151833209	4	0.260247	0.349	0.189	2.67354e-12	2.42733e-07
chr6:73652630-73654942	4	0.27818	0.34	0.189	3.05426e-12	2.77299e-07
chr6:43013316-43014496	4	0.284024	0.321	0.171	3.29497e-12	2.99154e-07
chr17:1999522-2000473	4	0.411735	0.156	0.056	3.76064e-12	3.41432e-07
chr9:117465927-117466640	4	0.629342	0.131	0.041	4.05485e-12	3.68144e-07
chr10:102782177-102783438	4	0.559347	0.154	0.053	4.15936e-12	3.77632e-07
chr20:10507919-10508907	4	0.366128	0.171	0.062	4.31243e-12	3.9153e-07
chr2:104755025-104756184	4	0.336871	0.212	0.092	4.96392e-12	4.50679e-07
chr9:120447835-120448570	4	0.402277	0.143	0.045	5.2251e-12	4.74392e-07
chr9:133842006-133842699	4	0.501797	0.148	0.049	5.24819e-12	4.76488e-07
chr6:44730591-44731456	4	0.445531	0.178	0.072	5.98933e-12	5.43777e-07
chr6:85592837-85594920	4	0.252247	0.385	0.232	8.19977e-12	7.44466e-07
chr10:67114854-67115423	4	0.559493	0.12	0.034	8.98442e-12	8.15705e-07
chr11:72012265-72014064	4	0.28899	0.141	0.048	9.45488e-12	8.58418e-07
chr6:110952128-110953064	4	0.416118	0.199	0.087	1.00552e-11	9.12926e-07
chr6:78810044-78811212	4	0.430191	0.152	0.05	1.02767e-11	9.33032e-07
chr12:81377490-81379127	4	0.563923	0.195	0.08	1.47751e-11	1.34144e-06
chr7:4151895-4152928	4	0.453378	0.146	0.051	1.48159e-11	1.34515e-06
chr12:31078281-31079202	4	0.366009	0.214	0.096	1.63882e-11	1.4879e-06
chr6:81752251-81754226	4	0.265945	0.191	0.08	1.67135e-11	1.51744e-06
chr3:5873972-5875258	4	0.395426	0.188	0.081	1.72217e-11	1.56358e-06
chr7:96793861-96795367	4	0.363866	0.221	0.101	1.79662e-11	1.63116e-06
chr4:24795063-24795931	4	0.356488	0.152	0.055	1.79923e-11	1.63354e-06
chr5:14443393-14446386	4	0.33176	0.259	0.116	1.80067e-11	1.63485e-06
chr6:42983878-42985001	4	0.299747	0.304	0.167	2.06819e-11	1.87773e-06
chr7:105638944-105639717	4	0.498262	0.126	0.037	2.44454e-11	2.21942e-06
chr6:82246865-82248483	4	0.26386	0.323	0.179	2.46405e-11	2.23714e-06
chr12:6370959-6371552	4	0.701457	0.126	0.04	2.63549e-11	2.39279e-06
chr14:68526747-68528012	4	0.495528	0.152	0.053	2.7558e-11	2.50202e-06
chr6:78676061-78677311	4	0.452646	0.302	0.164	2.96849e-11	2.69512e-06
chr6:80106055-80107308	4	0.290173	0.328	0.189	3.26143e-11	2.96108e-06
chr6:71393322-71394482	4	0.384276	0.203	0.088	3.50778e-11	3.18475e-06
chr20:35618999-35619947	4	0.590124	0.141	0.05	4.31273e-11	3.91557e-06
chr10:78277827-78278396	4	0.449823	0.113	0.031	4.92975e-11	4.47577e-06
chr3:98109267-98110710	4	0.384367	0.186	0.078	5.17705e-11	4.7003e-06
chr6:10527837-10528983	4	0.458099	0.195	0.083	5.24291e-11	4.76009e-06
chr6:110909659-110915698	4	0.419545	0.27	0.134	5.57621e-11	5.0627e-06
chr6:45924822-45925557	4	0.476159	0.128	0.04	5.97345e-11	5.42335e-06
chr6:44237051-44238502	4	0.303013	0.266	0.139	6.72917e-11	6.10948e-06
chr6:97282635-97283783	4	0.348989	0.214	0.102	7.0498e-11	6.40059e-06
chr6:75243205-75244421	4	0.271072	0.304	0.176	9.20035e-11	8.35309e-06
chr17:2024980-2026435	4	0.323247	0.156	0.058	1.06661e-10	9.68389e-06
chr3:19146571-19147567	4	0.566908	0.116	0.036	1.32028e-10	1.1987e-05
chr8:143354844-143355458	4	0.43296	0.128	0.044	1.63391e-10	1.48344e-05
chr6:43246649-43247728	4	0.36059	0.214	0.099	1.63788e-10	1.48705e-05
chr11:48001293-48002062	4	0.362522	0.223	0.104	1.71183e-10	1.55419e-05
chr6:43667114-43668780	4	0.361871	0.178	0.071	1.77294e-10	1.60967e-05
chr7:15167742-15168559	4	0.509177	0.137	0.05	2.05636e-10	1.86699e-05
chr19:1855192-1855974	4	0.715074	0.101	0.029	2.16214e-10	1.96303e-05
chr9:26681850-26683449	4	0.334821	0.165	0.063	2.26471e-10	2.05615e-05
chr7:140506647-140507363	4	0.379086	0.107	0.03	2.56599e-10	2.32969e-05
chr4:170708503-170709231	4	0.419148	0.131	0.048	2.61581e-10	2.37492e-05
chr6:75746273-75750917	4	0.269705	0.364	0.229	2.6769e-10	2.43039e-05
chr19:1394036-1396419	4	0.258671	0.212	0.096	2.7104e-10	2.4608e-05
chr1:220300292-220301105	4	0.349639	0.165	0.066	2.78172e-10	2.52555e-05
chr1:16948211-16949460	4	0.305026	0.186	0.081	2.83968e-10	2.57817e-05
chr12:130398267-130399023	4	0.366257	0.15	0.055	2.91016e-10	2.64217e-05
chr10:79260766-79261893	4	0.273487	0.143	0.051	3.03683e-10	2.75717e-05
chr6:69795974-69797560	4	0.285232	0.319	0.187	3.03974e-10	2.75981e-05
chr6:40426622-40427713	4	0.336115	0.126	0.046	3.5892e-10	3.25867e-05
chr8:38734334-38735322	4	0.263475	0.261	0.126	3.68758e-10	3.34799e-05
chr6:37423600-37424185	4	0.48974	0.111	0.032	3.86162e-10	3.50601e-05
chr7:55515523-55516612	4	0.35274	0.15	0.059	3.95494e-10	3.59073e-05
chr1:100949408-100949965	4	0.439741	0.116	0.038	4.15722e-10	3.77438e-05
chr20:723672-724812	4	0.319116	0.126	0.041	4.41836e-10	4.01147e-05
chr6:56399417-56400192	4	0.466853	0.113	0.034	4.44178e-10	4.03273e-05
chr14:67067126-67067911	4	0.689623	0.131	0.047	4.44242e-10	4.03332e-05
chr6:158142633-158143262	4	0.545182	0.109	0.034	4.87937e-10	4.43003e-05
chr6:86031618-86032343	4	0.400343	0.111	0.034	5.06233e-10	4.59614e-05
chr6:148191381-148192439	4	0.336843	0.212	0.103	5.26296e-10	4.77829e-05
chr22:37501529-37502698	4	0.256577	0.133	0.044	6.16293e-10	5.59538e-05
chr16:2799746-2800406	4	0.525542	0.135	0.048	6.19847e-10	5.62766e-05
chr6:37102229-37103860	4	0.323335	0.24	0.125	6.36657e-10	5.78027e-05
chr17:82241531-82244727	4	0.370913	0.233	0.12	7.13614e-10	6.47897e-05
chr1:232378102-232379070	4	0.262866	0.143	0.052	7.18359e-10	6.52206e-05
chr6:98831371-98832126	4	0.555375	0.105	0.032	7.47567e-10	6.78724e-05
chr6:53547423-53548701	4	0.25773	0.291	0.159	7.74374e-10	7.03062e-05
chr6:3243961-3245024	4	0.526074	0.188	0.084	7.89209e-10	7.16531e-05
chr6:42116965-42119176	4	0.250193	0.373	0.237	7.89625e-10	7.16908e-05
chr10:132265321-132266406	4	0.38659	0.176	0.081	7.90765e-10	7.17943e-05
chr16:34035208-34035762	4	0.713869	0.101	0.028	8.11312e-10	7.36599e-05
chr2:102227090-102228398	4	0.361613	0.152	0.06	8.14787e-10	7.39754e-05
chr15:92855734-92856675	4	0.41715	0.154	0.06	8.35222e-10	7.58306e-05
chr20:34215823-34216540	4	0.381999	0.126	0.046	1.01832e-09	9.24545e-05
chr20:51127006-51127882	4	0.647782	0.105	0.032	1.06307e-09	9.65173e-05
chr8:74734626-74735513	4	0.323081	0.126	0.039	1.07533e-09	9.76299e-05
chr9:84424639-84425530	4	0.550244	0.116	0.037	1.09575e-09	9.94839e-05
chr15:98796543-98797333	4	0.636491	0.109	0.035	1.16496e-09	0.000105768
chr12:29563436-29564124	4	0.628073	0.173	0.075	1.20692e-09	0.000109577
chr6:27813803-27815600	4	0.40091	0.229	0.117	1.2218e-09	0.000110928
chr6:73027659-73029373	4	0.57717	0.122	0.042	1.22766e-09	0.000111461
chr14:67457633-67458467	4	0.361885	0.113	0.036	1.24253e-09	0.00011281
chr5:114565669-114566459	4	0.509116	0.178	0.081	1.28557e-09	0.000116718
chr5:40895207-40896465	4	0.402111	0.293	0.167	1.76161e-09	0.000159938
chr6:43846351-43848105	4	0.473585	0.182	0.084	1.82002e-09	0.000165241
chr10:79424309-79425119	4	0.330733	0.128	0.05	1.85131e-09	0.000168082
chr15:22801183-22802127	4	0.656612	0.116	0.037	1.94281e-09	0.00017639
chr5:179912310-179913329	4	0.272149	0.161	0.065	1.9745e-09	0.000179267
chr3:175150712-175151730	4	0.400643	0.173	0.077	2.02008e-09	0.000183405
chr1:151005871-151007288	4	0.315982	0.203	0.093	2.03337e-09	0.000184611
chr20:401658-402381	4	0.44354	0.113	0.035	2.17465e-09	0.000197439
chr12:131474021-131474773	4	0.596528	0.12	0.04	2.20716e-09	0.00020039
chr11:118869747-118871032	4	0.331384	0.212	0.104	2.24504e-09	0.000203829
chr6:52918177-52919115	4	0.286736	0.15	0.062	2.35351e-09	0.000213677
chr12:50724620-50725914	4	0.276907	0.231	0.111	2.56566e-09	0.000232939
chr6:62035832-62036489	4	0.689458	0.165	0.073	2.5887e-09	0.000235031
chr6:158285487-158287452	4	0.5368	0.105	0.037	2.61154e-09	0.000237104
chr6:80015069-80016514	4	0.536265	0.152	0.065	2.65733e-09	0.000241262
chr2:172084602-172085897	4	0.301248	0.169	0.071	2.94485e-09	0.000267366
chr19:23403403-23404118	4	0.453027	0.148	0.056	3.16373e-09	0.000287239
chr6:11096074-11096615	4	0.721628	0.109	0.036	3.22339e-09	0.000292655
chr16:56657327-56658046	4	0.397184	0.158	0.065	3.41067e-09	0.000309658
chr4:984844-985588	4	0.576885	0.12	0.046	3.45677e-09	0.000313843
chr6:131649611-131650260	4	0.254771	0.12	0.042	3.46059e-09	0.00031419
chr1:115714568-115715424	4	0.314226	0.191	0.097	3.5308e-09	0.000320565
chr2:98036526-98037110	4	0.390424	0.101	0.03	3.79912e-09	0.000344926
chr6:42960010-42961329	4	0.319048	0.212	0.105	4.11737e-09	0.000373821
chr1:95095571-95096802	4	0.368268	0.195	0.089	4.51428e-09	0.000409856
chr5:55996690-55997318	4	0.426547	0.131	0.047	4.98264e-09	0.000452379
chr6:47477345-47479152	4	0.32793	0.188	0.091	5.47499e-09	0.00049708
chr6:18405366-18406360	4	0.335448	0.203	0.099	5.62488e-09	0.000510689
chr15:92793348-92794318	4	0.575504	0.122	0.05	5.9241e-09	0.000537855
chr1:192668326-192668908	4	0.391514	0.122	0.042	6.02374e-09	0.000546902
chr20:19775529-19776093	4	0.435419	0.101	0.027	6.3109e-09	0.000572973
chr6:135254274-135254969	4	0.626979	0.131	0.05	6.37847e-09	0.000579108
chr12:109695915-109696570	4	0.639153	0.101	0.032	6.84668e-09	0.000621617
chr9:127740512-127741269	4	0.501742	0.133	0.054	7.23289e-09	0.000656681
chr6:158242418-158243032	4	0.449973	0.124	0.048	7.58601e-09	0.000688742
chr7:73822163-73823036	4	0.285794	0.182	0.083	7.73127e-09	0.00070193
chr15:90165522-90166365	4	0.418681	0.184	0.088	7.76245e-09	0.00070476
chr14:79426120-79426926	4	0.441425	0.12	0.042	8.06891e-09	0.000732585
chr17:72501507-72502516	4	0.269834	0.139	0.056	8.36177e-09	0.000759174
chr6:44489903-44490698	4	0.382807	0.12	0.041	8.49592e-09	0.000771353
chr6:89829014-89830297	4	0.273029	0.214	0.103	8.77823e-09	0.000796985
chr6:71419966-71421465	4	0.25198	0.287	0.172	9.60836e-09	0.000872352
chr6:43368680-43370087	4	0.324841	0.197	0.099	9.73888e-09	0.000884202
chr10:8951251-8952079	4	0.436844	0.135	0.053	9.98066e-09	0.000906154
chr6:38795491-38798033	4	0.392851	0.218	0.112	1.01627e-08	0.000922685
chr6:158167713-158168824	4	0.375587	0.137	0.055	1.06356e-08	0.000965619
chr6:56311918-56312735	4	0.375492	0.143	0.058	1.06379e-08	0.00096583
chr20:51750010-51750748	4	0.260416	0.191	0.087	1.23385e-08	0.00112022
chr8:326839-327733	4	0.318467	0.216	0.108	1.34158e-08	0.00121803
chr6:42890044-42891400	4	0.267108	0.231	0.118	1.38037e-08	0.00125326
chr6:70411580-70414303	4	0.266005	0.263	0.148	1.42797e-08	0.00129647
chr18:10562796-10564426	4	0.360884	0.126	0.046	1.48772e-08	0.00135072
chr1:10665825-10666457	4	0.296566	0.105	0.034	1.52816e-08	0.00138743
chr6:3117897-31194131	4	0.250018	0.293	0.167	1.55068e-08	0.00140788
chr13:95285644-95286300	4	0.591713	0.118	0.042	1.58025e-08	0.00143472
chr4:39446559-39447744	4	0.305691	0.167	0.072	1.58995e-08	0.00144353
chr3:186976659-186977820	4	0.276017	0.135	0.058	1.62686e-08	0.00147704
chr22:27373199-27373864	4	0.464693	0.133	0.053	1.66311e-08	0.00150995
chr6:147154286-147154988	4	0.489638	0.107	0.04	1.68546e-08	0.00153024
chr7:135147250-135149028	4	0.265845	0.27	0.153	1.80092e-08	0.00163507
chr6:75906671-75907374	4	0.530464	0.105	0.034	1.84353e-08	0.00167376
chr6:83051615-83052489	4	0.344496	0.193	0.096	1.99609e-08	0.00181227
chr6:69594216-69595059	4	0.26079	0.244	0.125	2.01756e-08	0.00183176
chr6:82877042-82878131	4	0.289703	0.255	0.144	2.11995e-08	0.00192473
chr6:24909990-24911563	4	0.514361	0.137	0.053	2.12341e-08	0.00192786
chr8:107601677-107602343	4	0.567924	0.101	0.035	2.15794e-08	0.00195921
chr7:27171504-27173788	4	0.419138	0.197	0.096	2.17001e-08	0.00197017
chr6:44049246-44049949	4	0.434807	0.109	0.038	2.25278e-08	0.00204533
chr10:5832839-5833386	4	0.405991	0.105	0.035	2.29186e-08	0.0020808
chr3:145332944-145334466	4	0.359095	0.167	0.074	2.34261e-08	0.00212688
chr15:86398751-86399474	4	0.523192	0.103	0.035	2.38148e-08	0.00216217
chr12:123050184-123051187	4	0.269107	0.173	0.075	2.43901e-08	0.0022144
chr20:19942838-19943464	4	0.474796	0.109	0.041	2.59382e-08	0.00235496
chr6:89818940-89820135	4	0.373814	0.128	0.054	2.65641e-08	0.00241178
chr6:100925526-100926324	4	0.446457	0.124	0.046	2.69244e-08	0.00244449
chr9:77648422-77649561	4	0.394649	0.146	0.062	2.817e-08	0.00255758
chr6:43053200-43054288	4	0.307309	0.201	0.102	2.90256e-08	0.00263527
chr2:207163327-207164343	4	0.43893	0.116	0.041	3.00489e-08	0.00272817
chr17:19752895-19754296	4	0.355068	0.176	0.087	3.49272e-08	0.00317108
chr9:2297937-2299820	4	0.307778	0.218	0.113	3.71131e-08	0.00336953
chr1:10979448-10980617	4	0.379225	0.116	0.043	3.78034e-08	0.0034322
chr6:46982848-46983556	4	0.48206	0.103	0.039	3.7942e-08	0.00344479
chr1:204331169-204332512	4	0.375932	0.193	0.091	3.82151e-08	0.00346959
chr11:131896614-131898340	4	0.278222	0.163	0.072	3.85084e-08	0.00349621
chr12:57215673-57219409	4	0.290816	0.223	0.114	3.89005e-08	0.00353181
chr6:158817221-158819613	4	0.32554	0.137	0.058	4.01447e-08	0.00364478
chr1:229578843-229579778	4	0.348491	0.133	0.055	4.08793e-08	0.00371147
chr11:47998587-47999302	4	0.376476	0.122	0.045	4.30131e-08	0.0039052
chr6:67676571-67677617	4	0.391644	0.169	0.08	4.31337e-08	0.00391615
chr15:101397772-101398907	4	0.268484	0.24	0.124	4.33784e-08	0.00393837
chr2:188363691-1883646701	4	0.397277	0.165	0.074	4.36842e-08	0.00396613
chr1:12745174-12746427	4	0.409703	0.109	0.038	4.44072e-08	0.00403177
chr3:19484674-19485768	4	0.273341	0.131	0.048	4.54543e-08	0.00412684
chr9:121736815-121737563	4	0.321902	0.111	0.043	4.62396e-08	0.00419814
chr6:72182399-72183420	4	0.292777	0.216	0.115	4.79476e-08	0.00435321
chr12:27609973-27611183	4	0.469922	0.124	0.053	4.90897e-08	0.00445691
chr5:3740853-3741958	4	0.30884	0.238	0.125	4.92408e-08	0.00447062
chr10:77239873-77240723	4	0.497814	0.133	0.055	4.94352e-08	0.00448827
chr18:59008133-59008927	4	0.517899	0.111	0.042	5.20779e-08	0.0047282
chr1:225657275-225658056	4	0.311237	0.182	0.085	5.71822e-08	0.00519163
chr11:127628082-127628668	4	0.510542	0.107	0.04	5.71828e-08	0.00519169
chr11:4635972-4637548	4	0.328911	0.227	0.116	5.77755e-08	0.0052455
chr22:35611773-35612652	4	0.378306	0.173	0.082	5.95835e-08	0.00540965
chr12:103858981-103859567	4	0.487237	0.105	0.04	7.18082e-08	0.00651953
chr2:231666086-231666908	4	0.352111	0.21	0.111	7.24354e-08	0.00657648
chr6:149963148-149964360	4	0.293305	0.259	0.148	7.64329e-08	0.00693942
chr6:57961059-57961852	4	0.337351	0.178	0.091	7.83129e-08	0.00711011
chr6:52663600-52665062	4	0.257984	0.244	0.134	7.92689e-08	0.0071969
chr3:45598838-45600673	4	0.334382	0.165	0.08	8.42819e-08	0.00765204
chr3:9913463-9914506	4	0.378559	0.126	0.056	8.51924e-08	0.0077347
chr6:43228929-43229902	4	0.355337	0.124	0.051	8.66965e-08	0.00787126
chr6:46652352-46653598	4	0.291097	0.236	0.138	9.25559e-08	0.00840324
chr6:73394398-73395535	4	0.29418	0.201	0.105	9.38108e-08	0.00851718
chr1:1132406-1133215	4	0.352576	0.101	0.036	9.891e-08	0.00898014
chr22:40651503-40652470	4	0.27482	0.173	0.085	1.03764e-07	0.00942085
chr15:81279597-81281420	4	0.335038	0.21	0.111	1.05944e-07	0.00961872
chr6:158999268-159000550	4	0.284783	0.208	0.115	1.1027e-07	0.0100115
chr6:56369968-56370988	4	0.318182	0.154	0.066	1.10446e-07	0.0100275
chr12:1496141-1497024	4	0.426141	0.101	0.037	1.14856e-07	0.0104279
chr6:89351846-89353223	4	0.304688	0.156	0.071	1.16644e-07	0.0105902
chr1:106879292-106880058	4	0.263362	0.131	0.05	1.19957e-07	0.0108911
chr4:56873995-56874942	4	0.350304	0.178	0.088	1.21815e-07	0.0110597
chr6:27864818-27868104	4	0.290584	0.27	0.155	1.23401e-07	0.0112037
chr16:73015413-73016294	4	0.27313	0.218	0.12	1.23711e-07	0.0112319
chr15:45634264-45635676	4	0.290745	0.225	0.13	1.26165e-07	0.0114547
chr3:194772767-194773644	4	0.380795	0.105	0.04	1.27782e-07	0.0116015
chr10:67259074-67259966	4	0.322851	0.116	0.047	1.31813e-07	0.0119674
chr9:117487372-117488016	4	0.434377	0.12	0.049	1.35602e-07	0.0123114
chr7:149355180-149356080	4	0.466233	0.141	0.062	1.3881e-07	0.0126027
chr6:64504377-64505055	4	0.309462	0.171	0.084	1.39833e-07	0.0126956
chr5:42519984-42520692	4	0.489085	0.143	0.061	1.39895e-07	0.0127012
chr6:15264869-15265468	4	0.407899	0.101	0.034	1.42947e-07	0.0129783
chr6:62269351-62270191	4	0.575911	0.135	0.06	1.47758e-07	0.0134151
chr6:27374341-27376032	4	0.303806	0.229	0.125	1.53793e-07	0.013963
chr4:8198077-8199576	4	0.273163	0.176	0.087	1.53906e-07	0.0139733
chr6:51538793-51539637	4	0.468152	0.118	0.049	1.58976e-07	0.0144336
chr6:90750111-90750724	4	0.468567	0.111	0.044	1.61132e-07	0.0146293
chr1:239879178-239879996	4	0.491521	0.113	0.045	1.87843e-07	0.0170545
chr6:8462092-8463112	4	0.449583	0.128	0.057	1.93041e-07	0.0175264
chr14:65183593-65184788	4	0.32325	0.158	0.072	1.9494e-07	0.0176988
chr6:57127469-57128225	4	0.381456	0.152	0.068	2.04715e-07	0.0185863
chr18:14921266-14922350	4	0.286866	0.171	0.08	2.11968e-07	0.0192448
chr3:193734641-193735375	4	0.402921	0.101	0.038	2.12207e-07	0.0192665
chr6:51613476-51614268	4	0.389049	0.156	0.075	2.14686e-07	0.0194915
chr6:72260444-72262715	4	0.348371	0.182	0.09	2.25395e-07	0.0204639
chr6:43683018-43684282	4	0.378406	0.139	0.06	2.30407e-07	0.0209189
chr3:157120445-157121544	4	0.539353	0.111	0.042	2.72179e-07	0.0247114
chr6:53810829-53812032	4	0.267034	0.229	0.124	2.77426e-07	0.0251877
chr6:53300846-53302500	4	0.500365	0.137	0.062	2.96748e-07	0.026942
chr1:239025874-239026953	4	0.282852	0.214	0.112	3.20164e-07	0.029068
chr5:117454463-117455957	4	0.284127	0.191	0.095	3.24982e-07	0.0295055
chr16:47897028-47897925	4	0.484708	0.152	0.069	3.28987e-07	0.0298691
chr15:85825408-85826280	4	0.284288	0.195	0.099	3.33588e-07	0.0302868
chr3:128319633-128320336	4	0.315351	0.133	0.059	3.50398e-07	0.031813
chr6:148257400-148259684	4	0.308385	0.302	0.19	3.57029e-07	0.0324151
chr5:161230097-161230700	4	0.393164	0.116	0.048	3.63765e-07	0.0330265
chr8:62529463-62530447	4	0.292555	0.128	0.056	3.6392e-07	0.0330407
chr6:53432705-53434297	4	0.46421	0.133	0.062	3.66399e-07	0.0332658
chr7:55185107-55185937	4	0.48024	0.105	0.039	3.73238e-07	0.0338867
chr6:93193791-93195281	4	0.374705	0.158	0.076	4.16953e-07	0.0378556
chr8:101409661-101410704	4	0.33678	0.131	0.057	4.2214e-07	0.0383265
chr5:119328442-119329301	4	0.561722	0.109	0.044	4.24667e-07	0.0385559
chr3:7106389-7107371	4	0.300498	0.15	0.069	4.38132e-07	0.0397784
chr17:22521160-22521757	4	0.297167	0.227	0.13	4.42049e-07	0.0401341
chr15:89911966-89913531	4	0.483524	0.126	0.057	4.54523e-07	0.0412666
chr7:153422579-153423443	4	0.336575	0.124	0.056	4.8446e-07	0.0439846
chr6:158799077-158799912	4	0.357947	0.111	0.044	4.97917e-07	0.0452063
chr12:120100656-120102472	4	0.25855	0.133	0.059	4.98634e-07	0.0452715
chr3:133473943-133474989	4	0.302941	0.135	0.063	5.0644e-07	0.0459802
chr17:82882609-82883571	4	0.288041	0.188	0.099	5.0924e-07	0.0462344
chr13:24659222-24660571	4	0.443542	0.101	0.04	5.22689e-07	0.0474554
chr6:76876665-76877371	4	0.457836	0.101	0.041	5.23345e-07	0.047515
chr1:168692928-168694058	4	0.332724	0.188	0.099	5.24878e-07	0.0476542
chr10:5488362-5489251	3	0.974375	0.196	0.024	9.99365e-28	9.07334e-23
chr3:71025334-71027602	3	0.600056	0.395	0.147	7.48008e-23	6.79124e-18
chr9:98145885-98147116	3	0.626904	0.415	0.149	2.5354e-22	2.30192e-17
chr10:119025014-119027226	3	0.49068	0.415	0.15	5.85801e-22	5.31855e-17
chr18:58417488-58418466	3	0.836133	0.267	0.068	1.61786e-20	1.46887e-15
chr18:23330757-23331960	3	0.476318	0.453	0.195	1.52467e-19	1.38427e-14
chr7:30429108-30430984	3	0.561321	0.347	0.113	5.5921e-19	5.07713e-14
chr1:45348590-45349822	3	0.483668	0.341	0.116	3.56031e-18	3.23244e-13
chr5:127934648-127935747	3	0.591687	0.28	0.084	4.58416e-18	4.16201e-13
chr8:18957118-18958147	3	0.480488	0.486	0.222	1.50864e-17	1.36971e-12
chr7:90411129-90413332	3	0.543817	0.476	0.243	3.25813e-17	2.95808e-12
chr9:114779013-114779985	3	0.651714	0.315	0.106	5.23926e-17	4.75678e-12
chr3:183911893-183913485	3	0.750772	0.273	0.088	7.13737e-17	6.48009e-12
chr8:127948763-127950446	3	0.383853	0.466	0.214	7.30649e-17	6.63363e-12
chr4:76665005-76665866	3	0.761611	0.254	0.065	7.60675e-17	6.90625e-12
chr8:127831301-127832345	3	0.502602	0.408	0.171	7.93429e-17	7.20362e-12
chr5:16735871-16737009	3	0.412461	0.392	0.152	8.59751e-17	7.80577e-12
chr4:107987532-107991000	3	0.362545	0.566	0.31	1.10565e-16	1.00383e-11
chr9:113480697-113482025	3	0.419602	0.566	0.317	1.24635e-16	1.13157e-11
chr10:103240359-103242777	3	0.403462	0.431	0.188	2.04622e-16	1.85778e-11
chr10:103793626-103794914	3	0.487433	0.367	0.138	2.80283e-16	2.54472e-11
chr5:140321621-140322197	3	0.342864	0.129	0.018	2.90248e-16	2.63519e-11
chr9:33795152-33796239	3	0.764494	0.209	0.05	3.09955e-16	2.81412e-11
chr9:76585506-76587470	3	0.491147	0.437	0.199	3.1099e-16	2.82351e-11
chr7:105647420-105650849	3	0.409264	0.486	0.227	4.98445e-16	4.52544e-11
chr11:78168045-78169376	3	0.680505	0.347	0.127	6.609e-16	6.00038e-11
chr1:84847122-84848255	3	0.611824	0.28	0.097	1.30172e-15	1.18185e-10
chr14:66932093-66933034	3	0.529591	0.267	0.08	1.30773e-15	1.1873e-10
chr5:91314180-91314767	3	0.761538	0.174	0.035	1.35982e-15	1.23459e-10
chr5:135134832-135136262	3	0.528054	0.248	0.072	1.63925e-15	1.48829e-10
chr10:103548729-103549673	3	0.810009	0.17	0.036	1.71025e-15	1.55276e-10
chr11:45736337-45736979	3	0.818771	0.154	0.026	1.71372e-15	1.5559e-10
chr3:183295033-183296218	3	0.600897	0.28	0.094	1.78397e-15	1.61969e-10
chr1:31170535-31171323	3	0.448186	0.28	0.085	1.80731e-15	1.64088e-10
chr4:24753164-24753946	3	1.04378	0.151	0.028	1.81164e-15	1.64481e-10
chr15:48393508-48394631	3	0.617922	0.264	0.081	2.13582e-15	1.93913e-10
chr20:369988-372322	3	0.718387	0.296	0.103	2.17786e-15	1.9773e-10
chr1:54015918-54017057	3	0.399713	0.344	0.136	2.86447e-15	2.60068e-10
chr3:53269826-53270741	3	0.569942	0.289	0.106	2.98178e-15	2.70719e-10
chr1:212485874-212486747	3	0.843934	0.196	0.051	3.84903e-15	3.49458e-10
chr3:37594954-37595924	3	0.426522	0.334	0.124	4.82747e-15	4.38291e-10
chr1:109959602-109961182	3	0.424096	0.392	0.173	6.06372e-15	5.50531e-10
chr8:128176519-128177625	3	0.534908	0.305	0.12	8.28584e-15	7.52279e-10
chr7:22361369-22362372	3	0.453469	0.354	0.139	8.89288e-15	8.07393e-10
chr3:183306685-183307691	3	0.542701	0.27	0.08	9.11575e-15	8.27628e-10
chr5:168347688-168348796	3	0.47679	0.296	0.1	1.44951e-14	1.31602e-09
chr11:59012607-59013381	3	0.572866	0.248	0.078	1.5872e-14	1.44104e-09
chr11:74018276-74019408	3	0.475294	0.289	0.102	1.82359e-14	1.65565e-09
chr2:101117164-101117732	3	0.529452	0.135	0.019	1.82799e-14	1.65965e-09
chr9:33160956-33163981	3	0.317756	0.598	0.352	1.85805e-14	1.68694e-09
chr15:40102569-40105332	3	0.322331	0.569	0.32	1.91181e-14	1.73575e-09
chr1:202022919-202023487	3	0.844076	0.135	0.023	2.99863e-14	2.72249e-09
chr10:5493580-5494330	3	0.847573	0.167	0.037	3.35891e-14	3.04958e-09
chr16:84369884-84371194	3	0.660265	0.219	0.067	3.96725e-14	3.6019e-09
chr17:59842345-59848216	3	0.333858	0.547	0.296	4.88816e-14	4.43801e-09
chr5:10288311-10289830	3	0.408498	0.363	0.155	5.50314e-14	4.99636e-09
chr5:119274089-119275053	3	0.526025	0.36	0.144	7.00887e-14	6.36343e-09
chr3:133742253-133743424	3	0.718522	0.238	0.078	8.53214e-14	7.74641e-09
chr2:207847443-207848651	3	0.53052	0.36	0.163	9.53231e-14	8.65448e-09
chr9:114906900-114909224	3	0.255552	0.64	0.403	1.05768e-13	9.60283e-09
chr6:131631143-131632114	3	0.288379	0.299	0.112	1.10522e-13	1.00344e-08
chr3:159786893-159787824	3	0.589958	0.209	0.058	1.27437e-13	1.15702e-08
chr16:66510232-66513664	3	0.414208	0.283	0.102	1.49409e-13	1.3565e-08
chr2:197483178-197483851	3	0.702347	0.119	0.019	1.67978e-13	1.52509e-08
chr1:212481488-212482581	3	0.80819	0.196	0.054	1.69322e-13	1.5373e-08
chr2:30216699-30218623	3	0.340914	0.453	0.233	2.20657e-13	2.00337e-08
chr1:206895234-206896372	3	0.422458	0.286	0.104	2.42798e-13	2.20438e-08
chr10:103889972-103890761	3	0.534724	0.238	0.076	2.53002e-13	2.29703e-08
chr15:40054725-40056692	3	0.343091	0.457	0.233	3.04374e-13	2.76344e-08
chr18:12599271-12600215	3	0.581928	0.273	0.096	3.17431e-13	2.88199e-08
chr10:1454763-1455424	3	0.786837	0.19	0.048	3.21288e-13	2.91701e-08
chr11:61961444-61968673	3	0.299419	0.656	0.42	3.69669e-13	3.35626e-08
chr3:195715896-195717226	3	0.627004	0.193	0.048	4.82693e-13	4.38242e-08
chr10:99394257-99396957	3	0.352028	0.418	0.202	5.39579e-13	4.89889e-08
chr3:176767297-176767890	3	0.778506	0.145	0.03	5.43938e-13	4.93847e-08
chr9:109476926-109478216	3	0.401788	0.315	0.133	6.80355e-13	6.17701e-08
chr5:168351917-168354304	3	0.311666	0.592	0.374	7.75819e-13	7.04374e-08
chr4:76703674-76705213	3	0.479233	0.325	0.128	8.64412e-13	7.84808e-08
chr1:10415033-10415865	3	0.706842	0.228	0.074	8.98757e-13	8.1599e-08
chr8:100487692-100488400	3	0.490906	0.19	0.054	9.10596e-13	8.26739e-08
chr2:191415034-191416630	3	0.380835	0.328	0.134	1.03025e-12	9.35376e-08
chr8:94967704-94968875	3	0.35087	0.376	0.152	1.15793e-12	1.0513e-07
chr5:80184224-80185077	3	0.687542	0.154	0.036	1.16505e-12	1.05776e-07
chr4:112112602-112114011	3	0.365486	0.379	0.161	1.19168e-12	1.08193e-07
chr16:70750866-70751955	3	0.463506	0.167	0.042	1.2798e-12	1.16195e-07
chr1:225826341-225826892	3	0.281715	0.119	0.019	1.31239e-12	1.19153e-07
chr1:156571214-156573036	3	0.537543	0.264	0.1	1.34195e-12	1.21837e-07
chr20:3806733-38085381	3	0.624148	0.225	0.07	1.43114e-12	1.29935e-07
chr14:36855798-36857584	3	0.358619	0.421	0.212	1.55332e-12	1.41028e-07
chr9:86054114-86055629	3	0.509356	0.347	0.151	1.77293e-12	1.60966e-07
chr8:123979321-123981013	3	0.416071	0.392	0.193	1.8469e-12	1.67682e-07
chr5:54737933-54738835	3	0.803592	0.174	0.047	2.0934e-12	1.90062e-07
chr3:185537247-185537921	3	0.599796	0.209	0.058	2.19968e-12	1.99711e-07
chr4:152991922-152992590	3	0.816393	0.145	0.03	2.21547e-12	2.01145e-07
chr7:107505934-107507317	3	0.374244	0.376	0.168	2.50062e-12	2.27034e-07
chr5:14008477-14010053	3	0.339424	0.437	0.22	2.53913e-12	2.3053e-07
chr17:54813802-54814882	3	0.686934	0.17	0.046	2.55361e-12	2.31845e-07
chr8:6648679-66497671	3	0.746192	0.222	0.068	3.22023e-12	2.92368e-07
chr6:150408839-150410210	3	0.60663	0.167	0.042	3.38354e-12	3.07195e-07
chr22:29821098-29821939	3	0.587572	0.238	0.084	3.90061e-12	3.5414e-07
chr18:58223549-58224747	3	0.447124	0.392	0.187	4.15895e-12	3.77595e-07
chr14:77203687-77205081	3	0.395637	0.322	0.15	4.18607e-12	3.80057e-07
chr14:64719969-64720922	3	0.412028	0.273	0.097	4.50367e-12	4.08892e-07
chr2:85445582-85446360	3	0.44456	0.174	0.047	5.69442e-12	5.17002e-07
chr10:63703029-63704626	3	0.507509	0.254	0.091	6.36275e-12	5.7768e-07
chr17:57903027-57903796	3	0.566393	0.222	0.068	6.5811e-12	5.97504e-07
chr5:149857375-149858047	3	0.732931	0.212	0.07	6.68482e-12	6.06921e-07
chr1:212146954-212148115	3	0.356111	0.293	0.117	7.75013e-12	7.03642e-07
chr3:97232382-97233198	3	0.573538	0.193	0.059	7.79508e-12	7.07723e-07
chr1:84253897-84254437	3	0.787555	0.113	0.02	8.14843e-12	7.39804e-07
chr15:52008917-52009462	3	1.02472	0.122	0.023	8.6042e-12	7.81184e-07
chr4:173209388-173210487	3	0.712366	0.17	0.04	8.90842e-12	8.08804e-07
chr10:93445315-93446290	3	0.353557	0.315	0.127	9.08103e-12	8.24476e-07
chr7:16492450-16494155	3	0.492075	0.235	0.088	9.17507e-12	8.33014e-07
chr3:97957284-97958680	3	0.351049	0.431	0.226	9.39492e-12	8.52974e-07
chr4:41452219-41453297	3	0.810625	0.196	0.06	1.06106e-11	9.63348e-07
chr14:23694063-23695059	3	0.482617	0.183	0.052	1.10399e-11	1.00233e-06
chr16:48164791-48166466	3	0.317961	0.527	0.301	1.14533e-11	1.03985e-06
chr3:194512729-194513253	3	0.847438	0.113	0.02	1.15901e-11	1.05228e-06
chr8:47384437-47385154	3	0.695163	0.177	0.05	1.21206e-11	1.10044e-06
chr4:38670188-38671724	3	0.514608	0.257	0.09	1.34562e-11	1.2217e-06
chr5:143182532-143183971	3	0.427747	0.347	0.155	1.40167e-11	1.27259e-06
chr4:184400185-184401014	3	0.808907	0.196	0.065	1.6445e-11	1.49305e-06
chr7:140912778-140913951	3	0.332649	0.383	0.176	1.67356e-11	1.51945e-06
chr4:68864226-68865867	3	0.281668	0.428	0.201	1.79146e-11	1.62648e-06
chr3:133943534-133946799	3	0.552255	0.434	0.235	1.85366e-11	1.68295e-06
chr4:94540251-94541235	3	0.515714	0.222	0.072	1.99275e-11	1.80924e-06
chr9:108472839-108474422	3	0.390181	0.402	0.203	2.04008e-11	1.85221e-06
chr4:76526307-76527151	3	0.550972	0.238	0.087	2.10475e-11	1.91092e-06
chr15:52287976-52290378	3	0.397828	0.495	0.279	2.37447e-11	2.15581e-06
chrX:154540714-1545431941	3	0.359271	0.322	0.137	2.40121e-11	2.18008e-06
chr2:207407358-207408979	3	0.48107	0.235	0.086	2.40856e-11	2.18675e-06
chr8:21843912-21845515	3	0.4028	0.299	0.114	2.52111e-11	2.28894e-06
chr8:128427810-128428704	3	0.378289	0.309	0.135	2.55314e-11	2.31802e-06
chr15:59152552-59153105	3	0.917974	0.119	0.023	2.57868e-11	2.34121e-06
chr13:44758847-44760671	3	0.37945	0.289	0.109	2.67473e-11	2.42842e-06
chr8:66020485-66022758	3	0.303625	0.473	0.261	2.71019e-11	2.46061e-06
chr15:90160242-90161653	3	0.61125	0.212	0.066	2.90984e-11	2.64187e-06
chr14:75458990-75459782	3	0.421666	0.109	0.022	2.9844e-11	2.70956e-06
chr4:25562982-25563574	3	1.0082	0.113	0.02	3.0868e-11	2.80253e-06
chr22:32050600-32051349	3	0.919285	0.141	0.032	3.28796e-11	2.98517e-06
chr7:90705503-90707175	3	0.479288	0.392	0.187	3.32925e-11	3.02266e-06
chr5:59542821-59544537	3	0.469628	0.241	0.081	3.56112e-11	3.23317e-06
chr2:207257597-207259359	3	0.36723	0.379	0.186	3.66818e-11	3.33037e-06
chr1:162018699-162019619	3	0.313521	0.154	0.041	4.1026e-11	3.72479e-06
chr15:60374279-60375252	3	0.431327	0.277	0.107	4.58949e-11	4.16685e-06
chr3:188163984-188164872	3	0.536533	0.212	0.072	4.68278e-11	4.25154e-06
chr14:105602427-105603838	3	0.601955	0.148	0.04	4.69358e-11	4.26135e-06
chr1:184929626-184930980	3	0.332452	0.405	0.202	4.79711e-11	4.35535e-06
chr14:29723861-29725547	3	0.561833	0.206	0.069	5.69821e-11	5.17346e-06
chr2:191219219-191220022	3	0.741129	0.158	0.044	5.85778e-11	5.31833e-06
chr2:215982326-215983051	3	0.530843	0.203	0.064	5.87627e-11	5.33513e-06
chr11:125275858-125276730	3	0.674457	0.158	0.042	7.00236e-11	6.35751e-06
chr1:205477413-205478602	3	0.442305	0.283	0.118	7.46473e-11	6.7773e-06
chr11:76773690-76774542	3	0.575363	0.254	0.093	7.57542e-11	6.8778e-06
chr5:15008384-15010086	3	0.55809	0.257	0.099	7.67884e-11	6.9717e-06
chr11:108647529-108648741	3	0.318893	0.334	0.15	8.03396e-11	7.29412e-06
chr5:127206270-127207433	3	0.66175	0.248	0.095	8.8041e-11	7.99333e-06
chr3:108052671-108053900	3	0.407082	0.322	0.147	9.12015e-11	8.28027e-06
chr3:23740388-237416191	3	0.640345	0.18	0.056	1.02121e-10	9.27165e-06
chr5:14714225-14715236	3	0.524704	0.254	0.094	1.11856e-10	1.01555e-05
chr8:19325810-19326535	3	0.575019	0.241	0.09	1.13752e-10	1.03277e-05
chr9:109250668-109251995	3	0.324739	0.421	0.217	1.15218e-10	1.04608e-05
chr9:113579585-113581790	3	0.310958	0.437	0.229	1.25773e-10	1.1419e-05
chr16:19432301-19432930	3	0.696198	0.183	0.05	1.30891e-10	1.18837e-05
chr8:6909467-6910754	3	0.353416	0.338	0.151	1.42259e-10	1.29159e-05
chr11:124841705-124842817	3	0.560869	0.238	0.086	1.56469e-10	1.4206e-05
chr18:46867827-46868699	3	0.684018	0.19	0.057	1.67073e-10	1.51687e-05
chr4:41333630-41334683	3	0.535632	0.235	0.092	1.69361e-10	1.53764e-05
chr5:15356239-15357619	3	0.397908	0.482	0.275	1.69737e-10	1.54106e-05
chr3:172125155-172126839	3	0.47573	0.315	0.133	1.80798e-10	1.64148e-05
chr4:103424603-103425723	3	0.536499	0.238	0.091	1.81217e-10	1.64529e-05
chr4:37662495-37663608	3	0.407605	0.273	0.109	1.82085e-10	1.65317e-05
chrX:107730580-107732576	3	0.482862	0.199	0.068	1.89126e-10	1.7171e-05
chr11:69122341-69123217	3	0.444326	0.254	0.096	1.91441e-10	1.73812e-05
chr13:99907805-99908831	3	0.376756	0.296	0.127	1.93643e-10	1.75811e-05
chr10:69360471-69361897	3	0.261153	0.421	0.221	1.9463e-10	1.76706e-05
chr10:93465702-93466847	3	0.344552	0.251	0.094	1.98116e-10	1.79872e-05
chr17:55452199-55453137	3	0.467618	0.186	0.055	2.12908e-10	1.93302e-05
chr5:32232208-32234563	3	0.25904	0.457	0.241	2.16923e-10	1.96946e-05
chr17:49100917-49102021	3	0.519972	0.215	0.076	2.18269e-10	1.98169e-05
chr10:5950023-5951563	3	0.384748	0.357	0.175	2.45202e-10	2.22622e-05
chr5:134591262-134592971	3	0.468868	0.206	0.068	2.50686e-10	2.276e-05
chr15:76390428-76392223	3	0.590503	0.174	0.051	2.54746e-10	2.31286e-05
chr20:5695625-5696829	3	0.342489	0.347	0.155	2.86851e-10	2.60435e-05
chr8:61733230-61735664	3	0.336005	0.357	0.166	2.88719e-10	2.62131e-05
chr4:169069662-169071453	3	0.306471	0.392	0.211	2.97948e-10	2.7051e-05
chr5:59107410-59108191	3	0.645329	0.119	0.026	3.06861e-10	2.78602e-05
chr9:70477890-70481411	3	0.297976	0.457	0.25	3.29443e-10	2.99105e-05
chr9:81587255-81588878	3	0.310706	0.45	0.251	3.30168e-10	2.99763e-05
chr14:76640769-76641440	3	0.628983	0.103	0.02	3.3581e-10	3.04885e-05
chr10:46039783-46040549	3	0.648692	0.145	0.037	3.52173e-10	3.19741e-05
chr14:30223158-30224829	3	0.320168	0.363	0.183	3.57676e-10	3.24737e-05
chr11:77299399-77299989	3	0.723091	0.116	0.024	3.59607e-10	3.26491e-05
chr17:50661732-50662392	3	0.410195	0.132	0.026	3.81879e-10	3.46711e-05
chr4:88318446-88321562	3	0.338427	0.334	0.157	3.82347e-10	3.47137e-05
chr2:28508205-28508807	3	0.847513	0.116	0.024	3.84559e-10	3.49145e-05
chr15:29470196-29471287	3	0.463619	0.193	0.067	4.35908e-10	3.95765e-05
chr7:106064830-106065709	3	0.405968	0.135	0.03	4.55856e-10	4.13876e-05
chr5:142220860-142221902	3	0.52902	0.209	0.077	4.60032e-10	4.17667e-05
chr16:23324429-23325396	3	0.358018	0.354	0.166	4.9468e-10	4.49125e-05
chr14:99554130-99556489	3	0.274403	0.441	0.254	4.95245e-10	4.49638e-05
chr14:45112669-45114085	3	0.339628	0.367	0.175	5.15985e-10	4.68468e-05
chr11:125071095-125071928	3	0.960057	0.113	0.023	5.64047e-10	5.12104e-05
chr1:225709081-225709653	3	0.909418	0.103	0.022	5.71082e-10	5.18491e-05
chr11:63558584-63559182	3	1.08704	0.106	0.02	5.83056e-10	5.29362e-05
chr8:123182219-123182921	3	0.57099	0.161	0.044	5.94786e-10	5.40012e-05
chr20:41003001-41003753	3	0.788089	0.148	0.036	5.99726e-10	5.44497e-05
chr9:14198529-14199802	3	0.365719	0.318	0.145	6.08434e-10	5.52404e-05
chr9:115107505-115108598	3	0.412377	0.244	0.091	6.19498e-10	5.62449e-05
chr4:76611142-76612286	3	0.39357	0.338	0.154	6.2179e-10	5.64529e-05
chr4:16140391-16141676	3	0.435834	0.277	0.116	6.3052e-10	5.72456e-05
chr9:12784451-12785654	3	0.518652	0.125	0.03	6.61395e-10	6.00487e-05
chr2:120469960-120471084	3	0.391995	0.267	0.105	6.82823e-10	6.19942e-05
chr7:36161527-36162722	3	0.471255	0.312	0.143	7.23725e-10	6.57077e-05
chr1:155983305-155984737	3	0.599872	0.174	0.055	7.27753e-10	6.60734e-05
chr8:29756429-29757626	3	0.373376	0.36	0.175	7.28994e-10	6.61861e-05
chr10:24457629-24458454	3	0.546482	0.18	0.055	7.33551e-10	6.65999e-05
chr3:189303367-189305510	3	0.26727	0.469	0.261	7.51901e-10	6.82659e-05
chr5:138724653-138726166	3	0.259188	0.479	0.269	7.58148e-10	6.8833e-05
chr3:156175597-156176754	3	0.465982	0.273	0.109	7.99644e-10	7.26005e-05
chr3:15902875-15905525	3	0.287212	0.473	0.265	8.16463e-10	7.41275e-05
chr15:49645790-49646569	3	0.596395	0.164	0.049	8.26396e-10	7.50293e-05
chr3:125062547-125063841	3	0.345907	0.354	0.165	8.28671e-10	7.52359e-05
chr8:127891336-127892404	3	0.508932	0.251	0.102	8.5601e-10	7.7718e-05
chr15:60392488-60393768	3	0.415993	0.309	0.136	8.92419e-10	8.10236e-05
chr5:154394193-154394935	3	0.510117	0.141	0.037	9.14091e-10	8.29912e-05
chr2:113830982-113831616	3	0.584978	0.122	0.029	9.95604e-10	9.03918e-05
chr11:8720815-8722254	3	0.482455	0.225	0.086	1.01984e-09	9.25925e-05
chr7:148204664-148205302	3	0.708755	0.119	0.025	1.03565e-09	9.4028e-05
chr14:90508733-90510731	3	0.29952	0.244	0.091	1.04905e-09	9.52445e-05
chr11:7540595-7543806	3	0.366781	0.447	0.246	1.07855e-09	9.79224e-05
chr4:37647882-37648816	3	0.319336	0.344	0.166	1.09776e-09	9.96667e-05
chr20:10185609-10186767	3	0.471701	0.293	0.133	1.13144e-09	0.000102724
chr7:22672912-22673895	3	0.438381	0.26	0.109	1.16386e-09	0.000105668
chr17:48160453-48161296	3	0.526825	0.215	0.08	1.23698e-09	0.000112307
chr10:69449482-69450422	3	0.473621	0.222	0.083	1.27016e-09	0.000115319
chr14:33942846-33943999	3	0.424478	0.241	0.092	1.28502e-09	0.000116668
chr4:70584156-70585049	3	0.484488	0.232	0.085	1.34545e-09	0.000122155
chr8:127052411-127053107	3	0.386269	0.174	0.054	1.3557e-09	0.000123085
chr7:98085570-98086909	3	0.297209	0.408	0.206	1.36386e-09	0.000123826
chr9:94782911-94783704	3	0.449327	0.244	0.095	1.39185e-09	0.000126368
chr13:36869969-36871402	3	0.615637	0.19	0.062	1.44865e-09	0.000131524
chr2:12456124-12456899	3	0.509362	0.196	0.067	1.48419e-09	0.000134751
chr9:109329517-109332020	3	0.301222	0.392	0.202	1.50024e-09	0.000136209
chr1:184861220-184862581	3	0.450888	0.225	0.082	1.53841e-09	0.000139674
chr5:14569887-14570440	3	0.686635	0.106	0.025	1.63219e-09	0.000148188
chr7:141662821-141663906	3	0.339089	0.302	0.133	1.71733e-09	0.000155918
chr6:109892435-109893528	3	0.411549	0.186	0.061	1.75287e-09	0.000159144
chr9:96040488-96041568	3	0.373851	0.238	0.09	1.77014e-09	0.000160713
chr20:17928292-17929262	3	0.720573	0.17	0.056	1.81364e-09	0.000164662
chr8:141153809-141154664	3	0.349717	0.286	0.125	1.88191e-09	0.000170861
chr14:32509447-32510369	3	0.392886	0.299	0.123	1.88657e-09	0.000171283
chr8:102685436-102686430	3	0.343617	0.257	0.11	1.90524e-09	0.000172979
chr17:57092234-57093556	3	0.38132	0.19	0.059	1.97671e-09	0.000179468
chr8:42289825-42291143	3	0.361988	0.347	0.169	2.08869e-09	0.000189634
chr5:131671788-131673170	3	0.272271	0.36	0.176	2.12842e-09	0.000193241
chr20:38599285-38600155	3	0.558848	0.174	0.056	2.1786e-09	0.000197798
chr10:5944255-5945201	3	0.410687	0.215	0.082	2.19683e-09	0.000199452
chr3:127073904-127075475	3	0.433526	0.267	0.107	2.22643e-09	0.00020214
chr1:225453674-225455110	3	0.408031	0.28	0.129	2.24892e-09	0.000204182
chr10:91608274-91609480	3	0.411341	0.305	0.141	2.25585e-09	0.000204811
chr1:220906497-220907584	3	0.404211	0.232	0.088	2.26091e-09	0.00020527
chr2:98757751-98758633	3	0.473052	0.225	0.085	2.30253e-09	0.000209049
chr4:185513445-185514533	3	0.40535	0.193	0.065	2.30513e-09	0.000209285
chr3:46981652-46982555	3	0.476035	0.17	0.051	2.32912e-09	0.000211464
chr1:41789448-41790685	3	0.450135	0.199	0.072	2.53759e-09	0.00023039
chr6:33716036-33718527	3	0.363548	0.376	0.193	2.56034e-09	0.000232456
chr7:139490012-1394906951	3	0.590095	0.183	0.064	2.58045e-09	0.000234282
chr17:48522083-48522721	3	0.600367	0.151	0.038	2.6237e-09	0.000238209
chr1:204882321-204883797	3	0.450008	0.151	0.043	2.62535e-09	0.000238358
chr1:234996913-234998272	3	0.267638	0.347	0.161	2.67964e-09	0.000243287
chr15:82942324-82943648	3	0.405869	0.331	0.159	2.72066e-09	0.000247012
chr7:143434445-143435344	3	0.385118	0.254	0.101	2.83877e-09	0.000257735
chr8:38959580-38960223	3	0.523613	0.164	0.053	2.86529e-09	0.000260142
chr11:23143018-23143605	3	0.723629	0.106	0.022	2.91066e-09	0.000264262
chr15:51994687-51995871	3	0.448379	0.347	0.167	3.04339e-09	0.000276312
chr3:149386469-149387299	3	0.516293	0.109	0.026	3.11703e-09	0.000282998
chr9:77588804-77589931	3	0.399064	0.215	0.073	3.12892e-09	0.000284078
chr20:25237692-25238289	3	0.540546	0.141	0.043	3.14012e-09	0.000285095
chr16:66506805-66508879	3	0.355146	0.318	0.154	3.47985e-09	0.000315939
chr8:100416905-100417848	3	0.49075	0.177	0.059	3.75628e-09	0.000341037
chr7:96548523-96549306	3	0.5442	0.203	0.075	3.78328e-09	0.000343488
chr3:128709570-128710543	3	0.559127	0.167	0.05	3.84067e-09	0.000348698
chr4:94472020-94473906	3	0.560412	0.235	0.094	3.85031e-09	0.000349574
chr2:197613086-197615904	3	0.262938	0.437	0.24	3.92205e-09	0.000356087
chr5:159518187-1595190661	3	0.354538	0.27	0.119	3.95065e-09	0.000358684
chr7:45977821-45978963	3	0.353273	0.27	0.116	4.17549e-09	0.000379097
chr5:172659100-172660730	3	0.325632	0.193	0.066	4.30949e-09	0.000391263
chr10:71860216-71861067	3	0.475269	0.148	0.042	4.3688e-09	0.000396648
chr17:72189549-72190386	3	0.499208	0.148	0.042	4.454e-09	0.000404383
chr7:91565262-91566654	3	0.274374	0.437	0.245	4.49715e-09	0.000408301
chr10:119000545-119001211	3	0.598492	0.122	0.027	4.54141e-09	0.000412319
chr6:131368364-131369220	3	0.420508	0.222	0.085	4.56649e-09	0.000414596
chr8:128152665-128153763	3	0.344253	0.392	0.211	4.67983e-09	0.000424887
chr8:37903396-37904794	3	0.305142	0.386	0.207	4.80096e-09	0.000435884
chr4:2930120-2931881	3	0.337613	0.309	0.143	4.88166e-09	0.000443211
chr8:80964850-80966244	3	0.306524	0.35	0.165	5.0227e-09	0.000456016
chr15:70289137-70290026	3	0.533203	0.177	0.061	5.14171e-09	0.000466821
chr4:77104666-77105664	3	0.448101	0.27	0.117	5.14604e-09	0.000467214
chr1:202086830-202087490	3	0.299512	0.158	0.042	5.15057e-09	0.000467625
chr7:90766607-90768608	3	0.297245	0.37	0.193	5.19119e-09	0.000471313
chr11:57798815-57799773	3	0.283392	0.344	0.174	5.30571e-09	0.00048171
chr6:136610138-136610748	3	0.364068	0.103	0.024	5.5823e-09	0.000506823
chr3:100491971-100493137	3	0.385957	0.277	0.122	5.63071e-09	0.000511218
chr4:37987806-37989381	3	0.485395	0.158	0.05	5.73629e-09	0.000520804
chr8:42492239-42492856	3	0.672673	0.122	0.032	5.76187e-09	0.000523126
chr1:165857834-165859017	3	0.336903	0.28	0.126	5.84212e-09	0.000530411
chr10:103757913-103758726	3	0.671063	0.119	0.033	5.9353e-09	0.000538872
chr7:129689906-129690702	3	0.501673	0.183	0.063	6.12414e-09	0.000556017
chr14:69013738-69014789	3	0.452304	0.264	0.119	6.24606e-09	0.000567086
chr5:71932575-71933277	3	0.817062	0.122	0.029	6.3446e-09	0.000576032
chr11:12247820-12250204	3	0.286935	0.502	0.291	6.37557e-09	0.000578844
chr5:134058719-134059580	3	0.377545	0.161	0.054	6.5514e-09	0.000594808
chr9:81492433-81493491	3	0.43031	0.244	0.096	6.79263e-09	0.00061671
chr20:8447349-8448387	3	0.474676	0.238	0.089	6.79418e-09	0.00061685
chr3:133188687-133189617	3	0.667629	0.196	0.073	6.8713e-09	0.000623853
chr20:45254106-45255168	3	0.52561	0.206	0.079	6.87526e-09	0.000624212
chr5:128198811-128199784	3	0.377316	0.28	0.128	6.92143e-09	0.000628404
chr10:79083806-79084712	3	0.528671	0.203	0.073	6.93967e-09	0.00063006
chr14:76701948-76702613	3	0.651139	0.116	0.028	7.07285e-09	0.000642151
chr8:102647477-102648083	3	0.51227	0.154	0.042	7.20319e-09	0.000653985
chr12:124381439-124382564	3	0.368429	0.28	0.116	7.27742e-09	0.000660724
chr11:76660307-76661406	3	0.36989	0.203	0.071	7.38537e-09	0.000670525
chr1:51328947-51331662	3	0.282839	0.367	0.19	7.51187e-09	0.00068201
chr8:94240887-94242974	3	0.337597	0.322	0.158	7.62824e-09	0.000692576
chr4:6746687-6748182	3	0.282649	0.367	0.179	7.80346e-09	0.000708484
chr1:54803794-54804812	3	0.564127	0.129	0.034	7.98422e-09	0.000724896
chr20:25005037-25005710	3	0.458305	0.158	0.05	8.08483e-09	0.00073403
chr3:194112354-194113202	3	0.327928	0.228	0.088	8.11584e-09	0.000736845
chr15:92636590-92639908	3	0.284871	0.543	0.331	8.17687e-09	0.000742386
chr3:171966803-171967880	3	0.450387	0.238	0.097	8.19656e-09	0.000744174
chr10:1448192-1449162	3	0.335689	0.312	0.151	8.26224e-09	0.000750137
chr13:50403169-50403785	3	0.619613	0.119	0.031	8.38287e-09	0.000761089
chr3:155730579-155731379	3	0.749382	0.122	0.032	8.40504e-09	0.000763102
chr1:150623995-150624860	3	0.702859	0.161	0.053	8.5584e-09	0.000777026
chr1:161083072-161084728	3	0.307772	0.318	0.146	8.83455e-09	0.000802098
chr13:50575991-50576648	3	0.584732	0.113	0.026	8.89084e-09	0.000807208
chr3:53150073-53150796	3	0.434968	0.145	0.042	9.01218e-09	0.000818225
chr22:24067492-24068164	3	0.498552	0.129	0.035	9.26131e-09	0.000840843
chr2:84957983-84960322	3	0.327952	0.322	0.146	9.36853e-09	0.000850579
chr9:121322194-121322886	3	0.672913	0.129	0.033	9.39353e-09	0.000852848
chr14:61561772-61562335	3	0.702778	0.103	0.023	9.52817e-09	0.000865072
chr6:37244422-37245522	3	0.298204	0.341	0.157	9.6193e-09	0.000873346
chr3:172536313-172537289	3	0.487672	0.238	0.098	9.92918e-09	0.00090148
chr14:61537226-61538445	3	0.275841	0.418	0.238	9.98084e-09	0.000906171
chr1:162283668-162285882	3	0.255708	0.399	0.207	1.18818e-08	0.00107876
chr12:103372833-103373999	3	0.379743	0.334	0.158	1.22447e-08	0.00111171
chr5:91162285-91163530	3	0.355317	0.305	0.151	1.23435e-08	0.00112067
chr3:37141431-37142250	3	0.401891	0.248	0.109	1.31687e-08	0.0011956
chr8:66026313-66027047	3	0.445358	0.199	0.068	1.41112e-08	0.00128117
chr6:40648755-406494391	3	0.421119	0.164	0.05	1.47257e-08	0.00133696
chr9:83961910-83963013	3	0.386447	0.251	0.104	1.547e-08	0.00140454
chr8:79914081-79915434	3	0.475344	0.203	0.073	1.59856e-08	0.00145135
chr14:75200236-75201437	3	0.350859	0.334	0.157	1.6015e-08	0.00145402
chr4:110058489-110060575	3	0.450853	0.251	0.108	1.68533e-08	0.00153013
chr14:91743899-91744594	3	0.559569	0.154	0.046	1.71027e-08	0.00155277
chr2:127226314-127227342	3	0.406565	0.241	0.105	1.73266e-08	0.0015731
chr13:98482810-98485377	3	0.361827	0.27	0.128	1.74308e-08	0.00158256
chr7:6015628-6016622	3	0.365456	0.228	0.097	1.84534e-08	0.0016754
chr17:57366328-57367637	3	0.352086	0.206	0.079	1.87085e-08	0.00169857
chr7:17599623-17600772	3	0.470926	0.164	0.049	1.92172e-08	0.00174474
chr2:111698797-111699530	3	0.518463	0.132	0.038	1.92279e-08	0.00174572
chr5:91311586-91312151	3	0.476359	0.103	0.024	1.98354e-08	0.00180088
chr17:36730908-367319061	3	0.397375	0.27	0.122	2.01747e-08	0.00183168
chr2:168336688-168337264	3	0.584513	0.141	0.042	2.07884e-08	0.0018874
chr3:16026584-16027325	3	0.414958	0.122	0.035	2.09251e-08	0.00189981
chr8:42316278-42317675	3	0.278535	0.415	0.227	2.16722e-08	0.00196764
chr12:52191852-52192848	3	0.402205	0.206	0.082	2.24734e-08	0.00204038
chr3:52264997-52265874	3	0.588839	0.151	0.047	2.25361e-08	0.00204607
chr4:25535965-25536596	3	0.715132	0.122	0.036	2.26034e-08	0.00205218
chr4:24597317-24598634	3	0.346382	0.286	0.129	2.3236e-08	0.00210962
chr10:114518070-114520207	3	0.328945	0.322	0.156	2.3426e-08	0.00212687
chr6:53513117-53514088	3	0.436614	0.164	0.054	2.47584e-08	0.00224784
chr5:71938741-71939479	3	0.420971	0.135	0.042	2.48137e-08	0.00225286
chr2:186129600-186130749	3	0.33887	0.289	0.143	2.49843e-08	0.00226835
chr3:8444044-8444934	3	0.261913	0.437	0.269	2.53072e-08	0.00229767
chr2:130864720-130865403	3	0.561405	0.154	0.049	2.6196e-08	0.00237836
chr15:89132826-89134130	3	0.517879	0.222	0.096	2.67345e-08	0.00242726
chr3:24137692-24138672	3	0.497002	0.177	0.063	2.68763e-08	0.00244012
chr11:67548261-67549246	3	0.418321	0.273	0.128	2.69373e-08	0.00244567
chr1:178536738-178537464	3	0.39291	0.141	0.043	2.6972e-08	0.00244882
chr9:35835275-35835847	3	0.370763	0.106	0.023	2.70758e-08	0.00245824
chr11:116869523-116870399	3	0.416628	0.251	0.112	2.74493e-08	0.00249215
chr5:154829072-154830562	3	0.565539	0.18	0.065	2.79968e-08	0.00254186
chr11:102177944-102178740	3	0.648807	0.148	0.042	2.82709e-08	0.00256675
chr18:37298972-37300305	3	0.35233	0.322	0.166	2.83405e-08	0.00257306
chr3:189316167-189316980	3	0.382186	0.232	0.094	2.85767e-08	0.0025945
chr2:174584930-174585858	3	0.416759	0.212	0.092	2.93139e-08	0.00266143
chr5:142740246-142741360	3	0.332152	0.257	0.114	2.97884e-08	0.00270452
chr4:142474276-142476330	3	0.597765	0.151	0.053	3.02965e-08	0.00275065
chr1:225412734-225413566	3	0.391602	0.209	0.083	3.11141e-08	0.00282488
chr9:120767383-120768076	3	0.616482	0.119	0.031	3.1565e-08	0.00286582
chr8:29737151-29739762	3	0.275748	0.447	0.263	3.15899e-08	0.00286808
chr2:128304660-128306765	3	0.260126	0.315	0.15	3.1599e-08	0.0028689
chr5:10601151-10602058	3	0.549593	0.148	0.045	3.23439e-08	0.00293654
chr11:126585514-126586444	3	0.412043	0.251	0.118	3.28619e-08	0.00298356
chr4:26127665-26128473	3	0.461526	0.122	0.036	3.32367e-08	0.00301759
chr10:62016059-62017538	3	0.528164	0.248	0.106	3.37482e-08	0.00306403
chr11:68145988-68147642	3	0.370983	0.244	0.103	3.52152e-08	0.00319722
chr14:92607306-926098191	3	0.317115	0.334	0.157	3.58662e-08	0.00325633
chr1:109180750-109182028	3	0.349542	0.251	0.121	3.61645e-08	0.00328341
chr8:86289679-86291153	3	0.304066	0.395	0.217	3.67276e-08	0.00333453
chr4:82542808-82543659	3	0.839368	0.129	0.042	3.75019e-08	0.00340483
chr2:46408580-46409695	3	0.340112	0.222	0.089	3.76279e-08	0.00341628
chrX:53262790-53263499	3	0.498731	0.167	0.056	3.84744e-08	0.00349313
chr14:65243639-65244251	3	0.655651	0.113	0.03	3.95984e-08	0.00359518
chr11:47242485-47244120	3	0.32834	0.344	0.177	3.96242e-08	0.00359752
chr4:40395472-40396547	3	0.376208	0.225	0.091	3.97253e-08	0.0036067
chr18:73563827-73564577	3	0.623391	0.193	0.071	4.12432e-08	0.00374451
chr7:36289778-36292383	3	0.2554	0.376	0.193	4.17982e-08	0.0037949
chrX:107442776-107443533	3	0.4542	0.177	0.062	4.22549e-08	0.00383636
chr9:114621828-114622414	3	0.683224	0.103	0.024	4.23807e-08	0.00384778
chr9:113564702-113567030	3	0.284131	0.296	0.158	4.39405e-08	0.0039894
chr11:17405291-17406522	3	0.422924	0.289	0.137	4.65437e-08	0.00422575
chr7:2157344-2158384	3	0.278966	0.293	0.141	4.66654e-08	0.0042368
chr1:202046029-202047535	3	0.324596	0.212	0.09	4.85159e-08	0.00440481
chr2:20617798-20618612	3	0.392822	0.219	0.092	4.98076e-08	0.00452208
chr18:108972-112439	3	0.365023	0.402	0.24	5.05153e-08	0.00458634
chr17:18190836-18191865	3	0.358325	0.225	0.091	5.10541e-08	0.00463525
chr9:137067627-137068645	3	0.448219	0.232	0.098	5.24082e-08	0.00475819
chr4:692629-694915	3	0.306162	0.405	0.226	5.29132e-08	0.00480404
chr1:92886727-92887514	3	0.416715	0.17	0.064	5.41278e-08	0.00491432
chr4:107862534-107863298	3	0.446564	0.183	0.067	5.49764e-08	0.00499136
chr17:82384475-82385616	3	0.373472	0.293	0.138	5.51473e-08	0.00500688
chr5:133483398-133484340	3	0.341993	0.241	0.107	5.54895e-08	0.00503795
chr11:83409639-83411634	3	0.280826	0.437	0.256	5.61585e-08	0.00509869
chr5:96093357-96094695	3	0.423669	0.215	0.083	5.6186e-08	0.00510118
chr17:42667362-42668506	3	0.346365	0.225	0.09	5.68193e-08	0.00515868
chr2:62293276-62294323	3	0.318202	0.312	0.151	5.69826e-08	0.0051735
chr3:134381532-134382560	3	0.291425	0.347	0.189	5.77453e-08	0.00524275
chr18:57741631-57742186	3	0.913899	0.109	0.029	5.84009e-08	0.00530227
chr1:77030939-77031942	3	0.337672	0.174	0.06	5.8411e-08	0.00530319
chr3:149395378-149396427	3	0.513648	0.158	0.058	5.90208e-08	0.00535856
chr3:10833187-10833711	3	0.64235	0.106	0.03	6.0598e-08	0.00550176
chr1:205961924-205963113	3	0.503154	0.158	0.052	6.06711e-08	0.00550839
chr8:81990138-81991220	3	0.480475	0.186	0.073	6.11418e-08	0.00555112
chr3:71422914-71423842	3	0.776267	0.141	0.045	6.22892e-08	0.0056553
chr1:201307508-201310435	3	0.257647	0.453	0.274	6.98229e-08	0.00633929
chr3:128323101-128324243	3	0.326445	0.289	0.128	7.1458e-08	0.00648774
chr10:104309748-104310742	3	0.354995	0.215	0.084	7.19169e-08	0.00652941
chr11:111309081-111310626	3	0.287016	0.376	0.207	7.24656e-08	0.00657923
chr1:180167909-180169334	3	0.47415	0.148	0.05	7.27029e-08	0.00660077
chr1:67645494-67647678	3	0.272453	0.28	0.125	7.39354e-08	0.00671267
chr3:188947506-188948976	3	0.275853	0.363	0.181	7.64727e-08	0.00694303
chr8:129752045-129753585	3	0.397354	0.145	0.051	7.81133e-08	0.00709198
chr5:107542272-107543393	3	0.384294	0.257	0.119	7.97306e-08	0.00723882
chr18:23629164-23630228	3	0.351912	0.273	0.133	8.03474e-08	0.00729482
chr3:53144575-53146199	3	0.250382	0.447	0.269	8.25513e-08	0.00749492
chr10:78335494-78336327	3	0.715027	0.109	0.028	8.26146e-08	0.00750066
chr20:36481396-364826511	3	0.311696	0.267	0.125	8.44259e-08	0.00766512
chr11:57477505-57478533	3	0.262231	0.392	0.219	8.4823e-08	0.00770116
chr2:45273410-45274680	3	0.405753	0.174	0.065	8.54085e-08	0.00775433
chr5:60041730-60042642	3	0.35292	0.203	0.074	8.60281e-08	0.00781058
chr11:126405135-126406380	3	0.49908	0.212	0.083	8.67371e-08	0.00787495
chr11:59273002-59273930	3	0.558987	0.215	0.089	8.78499e-08	0.00797598
chr8:127869897-127871624	3	0.340184	0.305	0.15	8.82047e-08	0.00800819
chr15:57505192-57506763	3	0.263024	0.408	0.23	8.9335e-08	0.00811081
chr14:91889515-91890241	3	0.313974	0.122	0.031	8.99276e-08	0.00816462
chr3:141275817-141276637	3	0.419943	0.215	0.091	9.03638e-08	0.00820422
chr7:112238785-112240210	3	0.430616	0.203	0.08	9.86024e-08	0.00895221
chr15:70856650-70857365	3	0.606611	0.145	0.043	9.86268e-08	0.00895442
chr2:158996860-158999595	3	0.451443	0.244	0.104	1.01043e-07	0.00917376
chr1:47030689-47031770	3	0.390607	0.232	0.098	1.01997e-07	0.00926038
chr17:56172345-56173406	3	0.278032	0.251	0.112	1.04035e-07	0.00944546
chr7:36294767-36295898	3	0.361397	0.264	0.124	1.10763e-07	0.0100563
chr16:12229811-12230698	3	0.58395	0.132	0.039	1.12226e-07	0.0101891
chr7:105685024-105685844	3	0.546404	0.209	0.082	1.14009e-07	0.010351
chr14:91087123-91088265	3	0.311512	0.328	0.164	1.15124e-07	0.0104523
chr9:109505989-109506575	3	0.584405	0.116	0.029	1.15253e-07	0.0104639
chr11:119360831-119361889	3	0.259344	0.363	0.191	1.15291e-07	0.0104674
chr4:123555129-123556086	3	0.485704	0.161	0.054	1.16058e-07	0.010537
chr4:109873137-109874740	3	0.357116	0.26	0.115	1.17405e-07	0.0106594
chr1:206112593-206113674	3	0.28818	0.273	0.122	1.18311e-07	0.0107416
chr4:102757532-102758960	3	0.445456	0.222	0.101	1.19347e-07	0.0108357
chr3:58020126-58023048	3	0.273804	0.334	0.165	1.19378e-07	0.0108385
chr5:142752568-142754037	3	0.440141	0.277	0.133	1.23816e-07	0.0112414
chr8:30801283-30803852	3	0.319767	0.283	0.142	1.2758e-07	0.0115831
chr2:26273544-26274737	3	0.4271	0.17	0.061	1.28023e-07	0.0116234
chr4:168835802-168836391	3	0.582407	0.138	0.04	1.28121e-07	0.0116323
chr15:41838033-41840252	3	0.285947	0.415	0.233	1.28479e-07	0.0116648
chr20:5849011-5849720	3	0.520919	0.122	0.036	1.29557e-07	0.0117626
chr3:172541195-172542022	3	0.444012	0.145	0.048	1.30104e-07	0.0118123
chr8:48788539-48789342	3	0.371025	0.251	0.116	1.30733e-07	0.0118693
chr16:66364312-66365330	3	0.363068	0.151	0.05	1.31447e-07	0.0119342
chr15:41507697-41508454	3	0.49939	0.148	0.053	1.32446e-07	0.0120249
chr5:61599277-61600563	3	0.305178	0.341	0.181	1.32612e-07	0.0120399
chr5:127197158-127198522	3	0.386851	0.389	0.225	1.40216e-07	0.0127304
chr10:102335058-102335843	3	0.495821	0.199	0.077	1.41713e-07	0.0128662
chr1:108033600-108035125	3	0.368143	0.257	0.114	1.41775e-07	0.0128719
chr9:13841640-13842475	3	0.40141	0.161	0.06	1.43307e-07	0.013011
chr8:19273481-19274523	3	0.355959	0.318	0.169	1.43321e-07	0.0130122
chr5:59548568-59549502	3	0.295959	0.264	0.116	1.4477e-07	0.0131438
chr4:37821352-37822923	3	0.316669	0.238	0.101	1.45386e-07	0.0131998
chr12:46209915-46210601	3	0.695493	0.122	0.038	1.47328e-07	0.013376
chr15:75046710-75047728	3	0.480715	0.212	0.099	1.47399e-07	0.0133825
chr14:75399783-75400991	3	0.254293	0.357	0.192	1.47582e-07	0.0133991
chr2:158723816-158725890	3	0.338867	0.206	0.079	1.48688e-07	0.0134995
chr11:111402142-111403363	3	0.349432	0.244	0.101	1.51731e-07	0.0137758
chr4:173252169-173252807	3	0.587351	0.135	0.044	1.53255e-07	0.0139142
chr9:84349541-84350259	3	0.5559	0.141	0.047	1.58825e-07	0.0144199
chr20:380002-385016	3	0.440424	0.405	0.229	1.63118e-07	0.0148096
chr11:124881821-124883318	3	0.46896	0.312	0.158	1.71682e-07	0.0155872
chr9:78311137-78313703	3	0.317212	0.325	0.18	1.73655e-07	0.0157663
chr12:69359236-69360666	3	0.319022	0.293	0.145	1.76363e-07	0.0160121
chr2:231247945-231248658	3	0.585628	0.19	0.079	1.76658e-07	0.016039
chr2:222842383-222843380	3	0.48606	0.177	0.071	1.77901e-07	0.0161519
chr10:79344677-79345256	3	0.409992	0.109	0.03	1.7801e-07	0.0161617
chr11:113974673-113975563	3	0.560141	0.145	0.043	1.79582e-07	0.0163044
chr10:69458342-69459509	3	0.32488	0.264	0.118	1.79677e-07	0.016313
chr16:67925764-67927092	3	0.27818	0.341	0.179	1.89135e-07	0.0171718
chr1:100515725-100516277	3	0.584297	0.116	0.035	1.94612e-07	0.017669
chr7:106448831-106449633	3	0.65179	0.109	0.03	1.95914e-07	0.0177872
chr9:5779535-5780285	3	0.61739	0.138	0.043	2.00333e-07	0.0181885
chr18:21183579-21185063	3	0.312779	0.235	0.097	2.04677e-07	0.0185829
chr14:61438475-61439796	3	0.250336	0.376	0.204	2.07401e-07	0.0188301
chr8:38063766-38064781	3	0.394189	0.26	0.12	2.08512e-07	0.018931
chr14:60616090-60617129	3	0.428247	0.177	0.071	2.11955e-07	0.0192436
chr14:92945937-92946995	3	0.25464	0.35	0.187	2.12141e-07	0.0192605
chr8:122794924-122795533	3	0.518471	0.145	0.048	2.16265e-07	0.0196349
chr2:20195953-20197295	3	0.330276	0.283	0.143	2.24335e-07	0.0203676
chr1:235078735-235080311	3	0.282379	0.199	0.081	2.26645e-07	0.0205773
chr14:59360955-59361996	3	0.336038	0.238	0.105	2.30948e-07	0.020968
chr12:109723101-109724002	3	0.445412	0.167	0.067	2.3278e-07	0.0211343
chr7:7321490-7322235	3	0.514492	0.141	0.046	2.33674e-07	0.0212155
chr12:101919251-101920131	3	0.599397	0.164	0.067	2.36773e-07	0.0214968
chr14:35331601-35333391	3	0.30662	0.273	0.131	2.40248e-07	0.0218124
chr12:27703593-27704380	3	0.408701	0.206	0.084	2.41393e-07	0.0219163
chr10:110818474-110819364	3	0.382718	0.18	0.074	2.46434e-07	0.022374
chr1:167899085-167900056	3	0.403744	0.17	0.064	2.5045e-07	0.0227386
chr20:20743437-20744664	3	0.403217	0.225	0.103	2.52393e-07	0.022915
chr2:207163327-2071643431	3	0.502873	0.132	0.043	2.54257e-07	0.0230842
chr2:18991356-18992341	3	0.459183	0.177	0.072	2.55139e-07	0.0231643
chr1:9822448-98262131	3	0.258363	0.482	0.296	2.57223e-07	0.0233535
chr22:36330487-36334454	3	0.271109	0.379	0.203	2.61104e-07	0.0237059
chr20:25294455-25297606	3	0.347218	0.264	0.121	2.61236e-07	0.0237178
chr9:18668770-18669463	3	0.372848	0.17	0.07	2.64002e-07	0.023969
chr13:98650230-98650961	3	0.394514	0.225	0.101	2.69364e-07	0.0244559
chr6:166675358-166676302	3	0.464634	0.17	0.067	2.7039e-07	0.024549
chr3:128280820-128283305	3	0.363472	0.289	0.139	2.77958e-07	0.0252361
chr9:137611122-137613040	3	0.252344	0.434	0.252	2.80296e-07	0.0254484
chr7:117071591-117073295	3	0.422946	0.164	0.064	2.87672e-07	0.026118
chr15:90617562-90619155	3	0.471959	0.238	0.108	3.006e-07	0.0272917
chr20:25226807-25227831	3	0.339664	0.18	0.07	3.02033e-07	0.0274219
chr8:65717092-65718971	3	0.342669	0.199	0.085	3.02919e-07	0.0275023
chr17:16106422-16107670	3	0.800005	0.116	0.036	3.05549e-07	0.0277411
chr5:149471321-149472335	3	0.438351	0.158	0.057	3.07215e-07	0.0278924
chr1:51948037-51949407	3	0.357119	0.386	0.216	3.12943e-07	0.0284124
chr15:63969854-63970560	3	0.462198	0.161	0.059	3.19984e-07	0.0290516
chr2:62304993-62305590	3	0.660165	0.113	0.031	3.21298e-07	0.029171
chr17:50639000-50639760	3	0.469139	0.164	0.065	3.21592e-07	0.0291976
chr2:47008210-47009264	3	0.36111	0.154	0.049	3.23856e-07	0.0294032
chr3:40690677-40691875	3	0.267736	0.267	0.133	3.26844e-07	0.0296745
chr11:65150601-65151302	3	0.490321	0.116	0.033	3.32709e-07	0.030207
chr11:114195978-114198881	3	0.265091	0.537	0.367	3.33215e-07	0.0302529
chr11:130762272-130763495	3	0.271832	0.399	0.233	3.33301e-07	0.0302607
chr6:109336146-109337376	3	0.266516	0.315	0.17	3.34422e-07	0.0303626
chr1:10803943-10804799	3	0.339891	0.113	0.031	3.41063e-07	0.0309655
chr1:46401529-46402750	3	0.282105	0.28	0.142	3.41581e-07	0.0310125
chr4:41611003-41612771	3	0.283562	0.338	0.179	3.43757e-07	0.03121
chr2:168480102-168481499	3	0.332341	0.199	0.074	3.61937e-07	0.0328606
chr2:85516396-85517467	3	0.452626	0.177	0.067	3.6424e-07	0.0330697
chr16:75305181-75305985	3	0.458525	0.158	0.061	3.64425e-07	0.0330865
chr2:20231350-20232266	3	0.296072	0.228	0.091	3.66926e-07	0.0333136
chr15:90046529-90048677	3	0.267915	0.373	0.213	3.77846e-07	0.034305
chr22:41256203-41257469	3	0.499817	0.18	0.066	3.86604e-07	0.0351001
chr1:31669487-31670697	3	0.278085	0.28	0.136	4.01945e-07	0.036493
chr13:43307707-43308357	3	0.461429	0.161	0.058	4.05722e-07	0.0368359
chr12:99957523-99958371	3	0.615248	0.154	0.059	4.08723e-07	0.0371083
chr7:16935238-16935917	3	0.429468	0.161	0.061	4.25994e-07	0.0386764
chr12:53825117-53825991	3	0.478151	0.158	0.062	4.30924e-07	0.039124
chr8:8599825-8601393	3	0.596017	0.135	0.043	4.33741e-07	0.0393797
chr17:57459212-57459852	3	0.602761	0.119	0.039	4.36834e-07	0.0396606
chr3:23002986-23004030	3	0.467801	0.158	0.056	4.42661e-07	0.0401897
chr3:177447904-177448470	3	0.635913	0.122	0.038	4.4573e-07	0.0404683
chrX:11190714-11191729	3	0.540165	0.17	0.072	4.5938e-07	0.0417076
chr3:52216563-52217684	3	0.287047	0.296	0.143	4.64095e-07	0.0421356
chr20:44302064-44302829	3	0.537895	0.164	0.064	4.83855e-07	0.0439297
chr1:67572270-67573571	3	0.294154	0.347	0.192	4.92689e-07	0.0447317
chr15:38872941-38873881	3	0.373119	0.254	0.127	4.93656e-07	0.0448195
chrX:72620411-72621878	3	0.333229	0.299	0.153	4.99462e-07	0.0453467
chr4:1852511-1853555	3	0.380364	0.193	0.081	5.01018e-07	0.0454879
chr12:64966597-64968277	3	0.575093	0.186	0.073	5.06861e-07	0.0460184
chr17:59381576-59382254	3	0.425044	0.151	0.056	5.15313e-07	0.0467858
chr4:148007162-148008211	3	0.339256	0.209	0.083	5.16291e-07	0.0468746
chr16:80990650-80992209	3	0.432874	0.186	0.071	5.30858e-07	0.0481971
chr1:175231931-175232945	3	0.393974	0.232	0.107	5.33358e-07	0.0484241
chr2:61707782-61708535	3	0.395329	0.18	0.072	5.36866e-07	0.0487426
chr4:101102331-101104688	3	0.370648	0.264	0.12	5.37004e-07	0.0487551
chr17:19659545-19661015	3	0.457356	0.164	0.062	5.47751e-07	0.0497308

## Sheet: 3. LNCaP-ENZ48 cluster DARs
Supplementary Data 1. Single-cell ATAC sequencing. 1) Set of differentially accessible chromatin regions (DARs) in each scATAC-seq cluster (compared to all other clusters), referred to as marker differentially accessible regions. The regions are annotated with their nearest gene. 2-5) Set of DARs in each scATAC-seq cluster in each sample, compared to all other clusters in the sample. 6-8) Sets of…
Chromatin region	Cluster	Average log-fold change	Proportion accessible in cluster	Proportion accessible in all other clusters	p-value	Adjusted p-value
chr15:26900842-26901752	0	0.378564	0.131	0.05	8.35006e-11	7.5811e-06
chr4:95107809-95109742	0	0.311208	0.241	0.137	5.77157e-10	5.24006e-05
chr5:17326002-17327038	0	0.270859	0.165	0.074	6.75079e-10	6.12911e-05
chr4:95107277-95107287	0	0.352405	0.241	0.137	7.85401e-10	7.13074e-05
chr21:21238660-21239575	0	0.34826	0.155	0.074	2.76224e-08	0.00250787
chr4:104815209-104816115	0	0.255897	0.161	0.082	6.73404e-08	0.0061139
chr4:134498803-134499551	0	0.427536	0.105	0.046	9.98297e-08	0.00906364
chr4:115742363-115743055	0	0.284809	0.117	0.05	1.71196e-07	0.0155431
chr5:110057816-110058831	0	0.263168	0.153	0.084	3.37136e-07	0.0306089
chr15:81930802-81931650	0	0.295909	0.165	0.086	4.16458e-07	0.0378106
chr3:144291026-144291716	0	0.308756	0.122	0.058	4.60426e-07	0.0418026
chr4:108312350-108313112	0	0.325982	0.108	0.049	5.34281e-07	0.0485079
chr7:145566344-145566909	1	0.628002	0.145	0.036	3.02652e-22	2.7478e-17
chr8:137190556-137191286	1	0.507728	0.115	0.032	5.15423e-16	4.67958e-11
chr16:64478155-64478898	1	0.333917	0.253	0.125	7.16946e-15	6.50922e-10
chr10:18140012-18141925	1	0.335538	0.191	0.082	1.392e-14	1.26381e-09
chr11:125887362-125888591	1	0.363409	0.177	0.078	2.5377e-12	2.304e-07
chr11:38990058-38990611	1	0.499437	0.124	0.05	3.94091e-11	3.57799e-06
chr7:147196713-147197653	1	0.442705	0.146	0.068	2.30064e-10	2.08877e-05
chr18:29711756-29712434	1	0.368877	0.122	0.05	7.83046e-10	7.10935e-05
chr3:109900623-109901207	1	0.427675	0.124	0.051	2.17547e-09	0.000197513
chr7:24756961-24758040	1	0.417008	0.15	0.075	3.60971e-09	0.00032773
chr9:117929812-117930451	1	0.353832	0.107	0.043	4.80652e-09	0.000436389
chr9:122546073-122546681	1	0.483569	0.108	0.048	7.02567e-09	0.000637868
chr8:32927641-32928445	1	0.389095	0.114	0.049	1.37509e-08	0.00124846
chr12:108856313-108858204	1	0.265111	0.233	0.149	1.81991e-08	0.00165232
chr3:146422267-146422832	1	0.395369	0.124	0.058	1.98749e-08	0.00180446
chr4:36000875-36001446	1	0.411312	0.104	0.048	3.83143e-08	0.00347859
chr8:68330440-68332308	1	0.26761	0.166	0.091	6.53531e-08	0.00593347
chr16:31215133-31216220	1	0.309441	0.177	0.103	6.70455e-08	0.00608713
chr12:53231731-53233237	1	0.323812	0.138	0.072	7.5735e-08	0.00687606
chr12:17062123-17063117	1	0.354164	0.117	0.057	1.01211e-07	0.00918904
chr12:64593084-64595099	1	0.313224	0.162	0.09	1.23624e-07	0.0112239
chr12:126163779-126164506	1	0.365367	0.105	0.05	1.29816e-07	0.0117861
chr12:96698542-96699533	1	0.396045	0.107	0.049	1.38639e-07	0.0125872
chr12:14650768-14652081	1	0.290682	0.166	0.093	2.32165e-07	0.0210785
chr1:196690419-196691139	1	0.341885	0.111	0.053	2.75794e-07	0.0250396
chr6:43926570-43928168	4	0.919371	0.313	0.043	1.63035e-65	1.48021e-60
chr1:235073328-235074981	4	0.426445	0.322	0.048	3.20663e-62	2.91133e-57
chr19:4713261-4714027	4	0.733651	0.194	0.016	2.67193e-47	2.42587e-42
chr19:18319512-18320271	4	0.97999	0.171	0.011	4.27357e-44	3.88002e-39
chr10:78406935-78407431	4	1.04165	0.126	0.004	1.15013e-39	1.04421e-34
chr1:148388442-148389237	4	0.596571	0.181	0.026	6.38803e-37	5.79975e-32
chr4:140237514-140238859	4	0.504329	0.247	0.052	1.09367e-36	9.92957e-32
chr16:15575886-15577971	4	0.431463	0.334	0.089	4.97237e-36	4.51446e-31
chr22:46374966-46375689	4	0.632737	0.313	0.089	2.8316e-35	2.57084e-30
chr12:49292715-49293903	4	0.661009	0.217	0.038	3.4274e-35	3.11177e-30
chr16:84841706-84842255	4	1.04571	0.163	0.018	6.71844e-35	6.09974e-30
chr6:108133663-108134292	4	0.93583	0.13	0.01	2.05282e-33	1.86377e-28
chr22:43293576-43294232	4	0.552535	0.161	0.02	4.94179e-33	4.4867e-28
chr1:198970764-198971364	4	1.40226	0.117	0.007	1.69601e-32	1.53982e-27
chr6:47459989-47460786	4	0.640296	0.19	0.031	2.28063e-32	2.07061e-27
chr11:12136900-12137696	4	0.757758	0.148	0.016	4.57526e-32	4.15393e-27
chr16:2081851-2082821	4	0.529034	0.264	0.066	8.03674e-32	7.29664e-27
chr20:401658-402381	4	0.841441	0.15	0.018	2.27773e-30	2.06797e-25
chr18:23495591-23496253	4	0.795542	0.181	0.029	1.21776e-29	1.10562e-24
chr12:82314297-82314816	4	0.7303	0.132	0.016	3.80128e-28	3.45122e-23
chr16:74843577-74844042	4	0.748855	0.122	0.012	4.56159e-28	4.14151e-23
chr15:90868102-90868854	4	0.85365	0.202	0.046	4.75015e-27	4.31271e-22
chr15:21262401-21263296	4	1.19669	0.157	0.025	8.21641e-27	7.45976e-22
chr9:35338474-35339094	4	0.607721	0.107	0.007	1.89964e-26	1.7247e-21
chr7:2523887-2524595	4	0.535371	0.161	0.03	3.51513e-26	3.19142e-21
chr22:50129370-50129866	4	1.05219	0.113	0.012	4.00971e-26	3.64046e-21
chr6:43798640-43799392	4	0.505005	0.237	0.064	6.01026e-26	5.45677e-21
chr8:22103478-22104797	4	0.502481	0.163	0.026	1.10406e-25	1.00238e-20
chr1:230751527-230752895	4	0.487027	0.171	0.032	1.14754e-25	1.04186e-20
chr20:36481396-36482651	4	0.444118	0.262	0.083	5.60416e-25	5.08807e-20
chr6:52724132-52726402	4	0.39758	0.338	0.132	6.79243e-24	6.16692e-19
chr11:118889790-118890281	4	0.719686	0.109	0.012	7.68247e-24	6.97499e-19
chr4:183987475-183988506	4	0.349701	0.192	0.043	8.208e-24	7.45213e-19
chr3:19154636-19155713	4	0.602634	0.223	0.061	1.25325e-23	1.13784e-18
chr11:61488183-61490461	4	0.373189	0.392	0.176	1.27464e-23	1.15726e-18
chr17:17561510-17562320	4	0.562371	0.148	0.028	1.7013e-23	1.54462e-18
chr1:226485065-226485717	4	0.595045	0.148	0.028	7.26302e-23	6.59417e-18
chr6:53326520-53327240	4	0.50639	0.128	0.019	1.20604e-22	1.09497e-17
chr6:53615612-53616121	4	0.418469	0.111	0.012	1.31985e-22	1.19831e-17
chr13:113314039-113315507	4	0.677427	0.217	0.063	3.94249e-22	3.57943e-17
chr11:131896614-131898340	4	0.511059	0.223	0.068	4.67752e-22	4.24676e-17
chr6:51472910-51474797	4	0.463124	0.32	0.141	7.16471e-22	6.50491e-17
chr6:75284255-75285675	4	0.346632	0.452	0.247	1.53984e-21	1.39804e-16
chr12:6312288-6313322	4	0.460273	0.225	0.074	7.313e-21	6.63954e-16
chr7:4725397-4725915	4	0.6163	0.12	0.019	7.56777e-21	6.87085e-16
chr3:194984860-194985729	4	0.480711	0.225	0.072	1.44667e-20	1.31344e-15
chr12:124679385-124680072	4	0.416657	0.155	0.035	1.45307e-20	1.31925e-15
chr1:207811801-207812677	4	0.285919	0.235	0.084	1.95427e-20	1.7743e-15
chr9:38031505-38033150	4	0.412013	0.305	0.126	2.65991e-20	2.41496e-15
chr9:120447835-120448570	4	0.521033	0.188	0.052	3.28393e-20	2.98151e-15
chr11:47989887-47991951	4	0.447846	0.25	0.089	3.42078e-20	3.10576e-15
chr10:132418175-132421915	4	0.310036	0.351	0.159	3.46613e-20	3.14694e-15
chr5:134505986-134506596	4	0.356162	0.229	0.07	3.95709e-20	3.59268e-15
chr5:40895207-40896465	4	0.525953	0.179	0.044	3.96022e-20	3.59552e-15
chr19:38304807-38305457	4	0.717293	0.142	0.029	5.15539e-20	4.68063e-15
chr9:99259273-99259928	4	0.500244	0.134	0.026	1.17161e-19	1.06371e-14
chr11:43680319-43681594	4	0.57987	0.243	0.084	1.2324e-19	1.11891e-14
chr1:226944662-226945980	4	0.303348	0.243	0.08	2.10182e-19	1.90826e-14
chr15:90839330-90840071	4	0.633946	0.169	0.044	2.21183e-19	2.00814e-14
chr11:68843833-68844341	4	0.837125	0.113	0.019	2.49219e-19	2.26268e-14
chr6:43910539-43911154	4	0.518528	0.171	0.046	2.68188e-19	2.4349e-14
chr6:110952128-110953064	4	0.469985	0.167	0.045	2.85929e-19	2.59598e-14
chr12:124827654-124829171	4	0.405971	0.237	0.088	5.15528e-19	4.68053e-14
chr7:75611453-75612460	4	0.35004	0.25	0.093	5.27317e-19	4.78756e-14
chr18:42706189-42707299	4	0.50221	0.235	0.086	1.06345e-18	9.65521e-14
chr14:67457633-67458467	4	0.524429	0.171	0.046	1.40143e-18	1.27237e-13
chr1:202056692-202057508	4	0.386677	0.219	0.073	1.41758e-18	1.28704e-13
chr14:68191554-68192415	4	0.45138	0.163	0.039	1.47767e-18	1.34159e-13
chr2:3348801-3349866	4	0.439004	0.14	0.031	1.86783e-18	1.69582e-13
chr6:11096074-11096615	4	0.986905	0.122	0.024	2.66864e-18	2.42289e-13
chr10:42367014-42368412	4	0.510471	0.283	0.121	2.85481e-18	2.59191e-13
chr12:124422076-124423731	4	0.340591	0.208	0.071	4.04754e-18	3.6748e-13
chr20:25255176-25255893	4	0.585231	0.107	0.017	5.43628e-18	4.93566e-13
chr19:1097701-1099279	4	0.306006	0.369	0.185	5.96286e-18	5.41374e-13
chr6:43170519-43172927	4	0.322239	0.402	0.209	7.15449e-18	6.49563e-13
chr15:74807830-74808713	4	0.484422	0.216	0.075	7.63638e-18	6.93314e-13
chr6:50849722-50850679	4	0.862457	0.107	0.016	8.28641e-18	7.52332e-13
chr2:23669816-23670440	4	0.554319	0.12	0.023	8.36148e-18	7.59147e-13
chr1:228374727-228375364	4	0.559725	0.111	0.017	1.10322e-17	1.00162e-12
chr15:90165522-90166365	4	0.555862	0.231	0.087	1.31541e-17	1.19427e-12
chr20:51221756-51222523	4	0.501336	0.155	0.038	1.37674e-17	1.24996e-12
chr6:79076545-79079103	4	0.306699	0.396	0.212	1.79321e-17	1.62807e-12
chr20:768276-769150	4	0.472612	0.217	0.074	1.80469e-17	1.63849e-12
chr7:149355180-149356080	4	0.714209	0.171	0.05	2.06632e-17	1.87603e-12
chr6:53111747-53113828	4	0.331567	0.408	0.229	3.02866e-17	2.74975e-12
chr17:1966491-1967650	4	0.569527	0.126	0.028	3.21641e-17	2.92021e-12
chr1:204331169-204332512	4	0.618718	0.169	0.051	3.36436e-17	3.05453e-12
chr9:120842623-120843651	4	0.399817	0.291	0.126	9.73182e-17	8.83561e-12
chr6:154343481-154344444	4	0.33289	0.344	0.173	1.07393e-16	9.75029e-12
chr12:126163779-1261645061	4	0.569379	0.161	0.043	1.15865e-16	1.05195e-11
chr10:102782177-102783438	4	0.674996	0.14	0.036	2.11158e-16	1.91713e-11
chr6:80106055-80107308	4	0.327479	0.355	0.181	2.19886e-16	1.99637e-11
chr1:226671144-226672906	4	0.361163	0.235	0.09	2.41549e-16	2.19305e-11
chr11:59097429-59098674	4	0.550363	0.117	0.024	2.836e-16	2.57483e-11
chr6:44237051-44238502	4	0.36051	0.301	0.143	3.47332e-16	3.15346e-11
chr3:128378979-128379759	4	0.507687	0.105	0.018	3.9815e-16	3.61484e-11
chr6:41719606-41720351	4	0.58896	0.194	0.067	6.14801e-16	5.58184e-11
chr6:40425463-40426015	4	0.450139	0.243	0.099	7.52244e-16	6.8297e-11
chr6:76416707-76417541	4	0.471627	0.118	0.03	7.55808e-16	6.86206e-11
chr6:40426622-40427713	4	0.444374	0.243	0.099	7.60875e-16	6.90806e-11
chr4:24795063-24795931	4	0.389264	0.183	0.054	7.85741e-16	7.13382e-11
chr10:78277827-78278396	4	0.552523	0.109	0.02	9.70873e-16	8.81465e-11
chr12:31646928-31647692	4	0.542781	0.173	0.056	1.02843e-15	9.33722e-11
chr7:74501233-74502936	4	0.47259	0.214	0.082	1.09326e-15	9.92577e-11
chr6:43628495-43630632	4	0.273452	0.367	0.194	1.36799e-15	1.24201e-10
chr14:68526747-68528012	4	0.624229	0.171	0.054	1.43423e-15	1.30215e-10
chr6:131649611-131650260	4	0.334144	0.128	0.03	1.43694e-15	1.30461e-10
chr6:52918177-52919115	4	0.375534	0.214	0.08	1.48639e-15	1.34951e-10
chr22:40651503-40652470	4	0.432392	0.221	0.092	1.70388e-15	1.54697e-10
chr1:95095571-95096802	4	0.481981	0.239	0.099	1.71601e-15	1.55799e-10
chr4:105551866-105553014	4	0.382191	0.216	0.079	1.77893e-15	1.6151e-10
chr1:222104983-222105776	4	0.481732	0.163	0.052	1.82766e-15	1.65935e-10
chr6:13725006-13725945	4	0.691653	0.122	0.03	1.99221e-15	1.80875e-10
chr20:56787513-56788717	4	0.56431	0.186	0.06	2.10877e-15	1.91457e-10
chr11:65493762-65494261	4	0.367336	0.118	0.027	2.80464e-15	2.54636e-10
chr16:73015413-73016294	4	0.39076	0.247	0.106	3.07457e-15	2.79143e-10
chr5:172354987-172355520	4	0.912569	0.109	0.023	3.57635e-15	3.24701e-10
chr6:82246865-82248483	4	0.299675	0.363	0.192	3.59982e-15	3.26831e-10
chr9:133842006-133842699	4	0.526247	0.14	0.038	6.16294e-15	5.59539e-10
chr15:98796543-98797333	4	0.758994	0.113	0.026	6.35476e-15	5.76955e-10
chr5:22648936-22649671	4	0.434093	0.175	0.056	7.50245e-15	6.81155e-10
chr6:52503276-52505043	4	0.273418	0.414	0.24	7.82946e-15	7.10844e-10
chr1:183228016-183229315	4	0.53837	0.151	0.048	7.96005e-15	7.22701e-10
chr1:151005871-151007288	4	0.352367	0.208	0.072	8.16331e-15	7.41155e-10
chr1:229887263-229888051	4	0.254988	0.212	0.084	8.40438e-15	7.63042e-10
chr6:79233378-79235150	4	0.263475	0.414	0.237	9.15313e-15	8.31022e-10
chr20:25237692-25238289	4	0.542648	0.109	0.026	1.17573e-14	1.06746e-09
chr6:71419966-71421465	4	0.326403	0.318	0.166	1.98072e-14	1.79831e-09
chr17:1995848-1996255	4	0.463919	0.184	0.066	2.13766e-14	1.9408e-09
chr17:1997118-1998452	4	0.44256	0.184	0.066	2.18e-14	1.97925e-09
chr6:56542173-56543288	4	0.286613	0.351	0.196	2.49186e-14	2.26239e-09
chr3:133393100-133394316	4	0.513021	0.105	0.022	2.54707e-14	2.31251e-09
chr1:192668326-192668908	4	0.5195	0.14	0.041	2.96294e-14	2.69009e-09
chr11:61949246-61950156	4	0.42284	0.188	0.066	3.04642e-14	2.76588e-09
chr6:31878816-31879259	4	0.490722	0.239	0.101	3.51173e-14	3.18833e-09
chr3:43185423-43186153	4	0.568995	0.161	0.052	3.93005e-14	3.56814e-09
chr1:226814721-226815770	4	0.314513	0.225	0.102	3.98022e-14	3.61368e-09
chr6:71393322-71394482	4	0.414082	0.194	0.072	4.10288e-14	3.72505e-09
chr6:31877111-31878195	4	0.420124	0.239	0.101	4.3326e-14	3.93361e-09
chr6:37423600-37424185	4	0.642275	0.12	0.032	6.11577e-14	5.55257e-09
chr6:80163145-80164294	4	0.45668	0.258	0.121	6.3476e-14	5.76305e-09
chr6:69594216-69595059	4	0.399709	0.245	0.108	6.81789e-14	6.19003e-09
chr5:143683254-143683980	4	0.740647	0.142	0.043	1.15428e-13	1.04798e-08
chr11:47118729-47119683	4	0.343966	0.214	0.087	1.34227e-13	1.21866e-08
chr7:106568636-106569212	4	0.63256	0.105	0.026	1.38974e-13	1.26175e-08
chr17:2018615-2019169	4	0.434934	0.107	0.026	1.42841e-13	1.29687e-08
chr14:44449510-44450479	4	0.456465	0.225	0.103	1.44101e-13	1.30831e-08
chr20:51750010-51750748	4	0.349341	0.2	0.08	1.53549e-13	1.39409e-08
chr9:113564702-113567030	4	0.288362	0.272	0.13	1.77926e-13	1.61541e-08
chr9:83166312-83166939	4	0.524937	0.122	0.031	1.87857e-13	1.70557e-08
chr6:40648755-40649439	4	0.566955	0.157	0.057	1.95576e-13	1.77565e-08
chr6:5457699-5458765	4	0.310456	0.33	0.187	1.9919e-13	1.80846e-08
chr1:159867416-159868388	4	0.350363	0.233	0.101	2.09066e-13	1.89813e-08
chr6:42745666-42747759	4	0.302389	0.328	0.175	2.53455e-13	2.30114e-08
chr14:105328437-105329159	4	0.444798	0.101	0.022	2.53894e-13	2.30513e-08
chr9:2297937-2299820	4	0.399993	0.235	0.1	2.77206e-13	2.51678e-08
chr1:151830528-151833209	4	0.287972	0.377	0.216	2.83042e-13	2.56976e-08
chr6:89829014-89830297	4	0.383202	0.237	0.107	2.85911e-13	2.59581e-08
chr6:43667114-43668780	4	0.385372	0.202	0.077	2.8744e-13	2.60969e-08
chr2:43158453-43159293	4	0.351587	0.107	0.025	4.79211e-13	4.3508e-08
chr8:38734334-38735322	4	0.30306	0.241	0.112	5.35008e-13	4.85739e-08
chr11:60996266-60997215	4	0.436178	0.115	0.03	5.38923e-13	4.89293e-08
chr15:81279597-81281420	4	0.416703	0.223	0.094	5.61955e-13	5.10205e-08
chr2:104755025-104756184	4	0.322238	0.212	0.09	5.95329e-13	5.40505e-08
chr7:96793861-96795367	4	0.352668	0.285	0.146	6.3319e-13	5.7488e-08
chr15:98809244-98809929	4	0.545411	0.111	0.028	6.67596e-13	6.06117e-08
chr15:84914680-84915773	4	0.310145	0.318	0.161	8.39989e-13	7.62635e-08
chr17:22521160-22521757	4	0.399676	0.276	0.138	9.77887e-13	8.87833e-08
chr11:72012265-72014064	4	0.267861	0.155	0.048	1.07858e-12	9.79253e-08
chr5:179912310-179913329	4	0.290094	0.132	0.042	1.10883e-12	1.00672e-07
chr6:82877042-82878131	4	0.339936	0.258	0.121	1.17841e-12	1.06989e-07
chr6:42879194-42880365	4	0.332134	0.256	0.126	1.22102e-12	1.10857e-07
chr1:12745174-12746427	4	0.513548	0.122	0.036	1.35717e-12	1.23219e-07
chr6:41712547-41713316	4	0.318517	0.113	0.032	1.42387e-12	1.29274e-07
chr10:67114854-67115423	4	0.552342	0.132	0.039	1.47942e-12	1.34318e-07
chr6:80003983-80004993	4	0.297043	0.33	0.178	1.52251e-12	1.3823e-07
chr6:3063532-3064567	4	0.408488	0.198	0.083	2.056e-12	1.86667e-07
chr6:83067322-83068506	4	0.319138	0.309	0.165	2.173e-12	1.97289e-07
chr17:1999522-2000473	4	0.382033	0.153	0.056	2.18217e-12	1.98121e-07
chr12:31078281-31079202	4	0.328988	0.212	0.086	2.24927e-12	2.04214e-07
chr6:33982909-33983577	4	0.417502	0.188	0.073	2.5506e-12	2.31572e-07
chr2:200376676-200377514	4	0.385775	0.118	0.033	3.25396e-12	2.9543e-07
chr6:47308728-47310475	4	0.308879	0.272	0.135	4.17406e-12	3.78967e-07
chr11:6566974-6569176	4	0.297394	0.254	0.12	4.38244e-12	3.97886e-07
chr10:114499640-114500254	4	0.377694	0.103	0.029	5.00269e-12	4.54199e-07
chr6:44489903-44490698	4	0.488652	0.128	0.042	5.19393e-12	4.71562e-07
chr6:53011808-53013334	4	0.390126	0.192	0.082	5.21443e-12	4.73423e-07
chr6:43723755-43724313	4	0.587984	0.128	0.041	5.34091e-12	4.84906e-07
chr22:27373199-27373864	4	0.480292	0.122	0.035	5.37629e-12	4.88119e-07
chr6:75893241-75894630	4	0.516603	0.126	0.034	6.20794e-12	5.63625e-07
chr15:45634264-45635676	4	0.327488	0.283	0.15	6.97161e-12	6.32959e-07
chr6:28079753-28081717	4	0.264244	0.4	0.243	7.27357e-12	6.60374e-07
chr6:70411580-70414303	4	0.332644	0.295	0.152	8.05947e-12	7.31727e-07
chr22:50182646-50183223	4	0.341203	0.109	0.029	8.7122e-12	7.9099e-07
chr9:117399926-117401999	4	0.266864	0.27	0.131	8.88842e-12	8.06988e-07
chr12:82634620-82635404	4	0.513872	0.115	0.032	9.12006e-12	8.28019e-07
chr6:110688726-110689770	4	0.500798	0.138	0.046	9.17753e-12	8.33237e-07
chr1:232378102-232379070	4	0.313631	0.151	0.06	9.99594e-12	9.07542e-07
chr14:67067126-67067911	4	0.65559	0.103	0.027	1.04337e-11	9.47283e-07
chr10:5832839-5833386	4	0.443474	0.14	0.045	1.08445e-11	9.8458e-07
chr3:19146571-19147567	4	0.528134	0.14	0.047	1.10587e-11	1.00403e-06
chr6:37102229-37103860	4	0.293871	0.282	0.138	1.12163e-11	1.01834e-06
chr2:231666086-231666908	4	0.431964	0.21	0.094	1.20896e-11	1.09763e-06
chr17:82241531-82244727	4	0.333045	0.177	0.073	1.23119e-11	1.11781e-06
chr1:94864094-94865203	4	0.408737	0.113	0.032	1.2652e-11	1.14869e-06
chr1:230158573-230159447	4	0.360388	0.148	0.055	1.81356e-11	1.64655e-06
chr6:143157972-143159433	4	0.438044	0.163	0.063	1.92954e-11	1.75185e-06
chr19:1855192-1855974	4	0.711201	0.113	0.031	2.00442e-11	1.81983e-06
chr6:42565266-42565324	4	0.269922	0.351	0.203	2.305e-11	2.09273e-06
chr8:135415344-135415894	4	0.690332	0.109	0.032	2.36851e-11	2.15039e-06
chr7:64685693-64686998	4	0.503748	0.14	0.05	2.52042e-11	2.28831e-06
chr1:161083072-161084728	4	0.308186	0.258	0.131	2.59832e-11	2.35904e-06
chr11:10899417-10900696	4	0.294846	0.307	0.168	2.97117e-11	2.69755e-06
chr20:34215823-34216540	4	0.382392	0.142	0.051	3.02842e-11	2.74953e-06
chr6:148191381-148192439	4	0.348666	0.245	0.124	3.05615e-11	2.77471e-06
chr12:93019535-93020952	4	0.332237	0.183	0.075	3.11973e-11	2.83243e-06
chr15:92793348-92794318	4	0.503011	0.165	0.061	3.45482e-11	3.13667e-06
chr7:100022484-100023285	4	0.355932	0.208	0.093	3.63343e-11	3.29883e-06
chr1:118116360-118117366	4	0.342005	0.151	0.057	4.09946e-11	3.72194e-06
chr3:52678804-52679847	4	0.402185	0.146	0.051	4.77734e-11	4.3374e-06
chr6:52663600-52665062	4	0.33663	0.26	0.13	4.84881e-11	4.40228e-06
chr6:78676061-78677311	4	0.387382	0.128	0.041	5.10741e-11	4.63707e-06
chr1:234975102-234975636	4	0.295755	0.295	0.161	5.61628e-11	5.09908e-06
chr1:234973612-234974579	4	0.283563	0.295	0.161	5.66433e-11	5.1427e-06
chr11:47998587-47999302	4	0.459003	0.118	0.035	6.05913e-11	5.50115e-06
chr1:220300292-220301105	4	0.363496	0.165	0.068	6.19462e-11	5.62416e-06
chr9:33795152-33796239	4	0.529557	0.144	0.053	6.78956e-11	6.16431e-06
chr9:89676183-89676901	4	0.333627	0.13	0.046	7.44952e-11	6.76349e-06
chr6:109336146-109337376	4	0.274928	0.262	0.145	7.85579e-11	7.13235e-06
chr17:81379380-81380062	4	0.435284	0.115	0.035	8.11327e-11	7.36612e-06
chr1:32611940-32612643	4	0.378529	0.171	0.072	8.60067e-11	7.80864e-06
chr3:45183021-45183674	4	0.520713	0.124	0.043	9.00925e-11	8.17958e-06
chr9:38619645-38621361	4	0.253938	0.373	0.223	9.54826e-11	8.66896e-06
chr1:225720294-225720980	4	0.352143	0.111	0.03	9.76512e-11	8.86585e-06
chr3:120158613-120160816	4	0.290604	0.34	0.199	1.04499e-10	9.48753e-06
chr6:57316406-57318034	4	0.315923	0.268	0.149	1.04675e-10	9.50354e-06
chr6:44049246-44049949	4	0.448677	0.134	0.044	1.0645e-10	9.66466e-06
chr6:42983878-42985001	4	0.273067	0.307	0.17	1.20863e-10	1.09733e-05
chr14:76946918-76947987	4	0.371451	0.216	0.1	1.36007e-10	1.23482e-05
chr8:6648679-6649767	4	0.583639	0.124	0.042	1.43508e-10	1.30293e-05
chr1:220879163-220880028	4	0.725707	0.111	0.033	1.52918e-10	1.38836e-05
chr10:11874393-11876449	4	0.285984	0.214	0.099	1.58668e-10	1.44056e-05
chr2:172084602-172085897	4	0.298726	0.179	0.07	1.82932e-10	1.66086e-05
chr1:9835822-9836668	4	0.268824	0.138	0.049	1.87576e-10	1.70302e-05
chr12:121132589-121133621	4	0.335346	0.13	0.043	1.88025e-10	1.7071e-05
chr6:125959947-125960575	4	0.396195	0.157	0.061	1.95199e-10	1.77223e-05
chr12:94059406-94060343	4	0.369368	0.167	0.064	2.06143e-10	1.87159e-05
chr6:46982848-46983556	4	0.463502	0.128	0.041	2.09638e-10	1.90333e-05
chr21:46317989-46318582	4	0.302897	0.115	0.031	2.17303e-10	1.97292e-05
chr3:12809804-12810670	4	0.432469	0.148	0.055	2.49556e-10	2.26574e-05
chr16:69481933-69482687	4	0.279615	0.103	0.027	2.60951e-10	2.3692e-05
chr1:168803488-168804516	4	0.264817	0.229	0.107	3.0227e-10	2.74434e-05
chr6:83192669-83195634	4	0.259174	0.317	0.186	3.23613e-10	2.93812e-05
chr7:34158163-34158722	4	0.505024	0.101	0.035	3.23943e-10	2.94112e-05
chr19:38864691-38865297	4	0.60983	0.109	0.037	3.283e-10	2.98067e-05
chr8:97865535-97866239	4	0.424889	0.111	0.035	3.50463e-10	3.18189e-05
chr20:51833290-51833850	4	0.414101	0.113	0.033	3.67642e-10	3.33786e-05
chr20:35618999-35619947	4	0.509068	0.159	0.065	3.85238e-10	3.49762e-05
chr18:54612107-54612671	4	0.493493	0.111	0.035	4.22586e-10	3.8367e-05
chr6:83051615-83052489	4	0.410443	0.208	0.104	4.42812e-10	4.02034e-05
chr1:51313525-51314962	4	0.359867	0.173	0.07	4.60064e-10	4.17696e-05
chr22:44691750-44692926	4	0.471785	0.15	0.06	4.63809e-10	4.21097e-05
chr13:29496080-29496609	4	0.41003	0.105	0.032	4.68112e-10	4.25004e-05
chr5:14443393-14446386	4	0.328248	0.268	0.146	5.08489e-10	4.61662e-05
chr1:111919989-111921035	4	0.30243	0.221	0.107	5.95693e-10	5.40836e-05
chr6:49522868-49523641	4	0.404802	0.157	0.065	6.5279e-10	5.92675e-05
chr18:49560476-49562269	4	0.521166	0.15	0.059	6.73482e-10	6.11461e-05
chr1:633673-634647	4	0.310369	0.276	0.149	6.77531e-10	6.15138e-05
chr1:161013474-161014184	4	0.286723	0.161	0.064	6.8723e-10	6.23943e-05
chr10:29589889-29592025	4	0.336864	0.206	0.098	7.47358e-10	6.78534e-05
chr6:42890044-42891400	4	0.295718	0.241	0.12	7.73529e-10	7.02295e-05
chr17:2024980-2026435	4	0.311511	0.188	0.085	7.79832e-10	7.08018e-05
chr12:131456331-131457290	4	0.345967	0.117	0.039	7.82035e-10	7.10017e-05
chr10:80196215-80197120	4	0.321357	0.111	0.037	7.86518e-10	7.14087e-05
chr16:89247082-89248042	4	0.539909	0.117	0.037	8.56786e-10	7.77884e-05
chr1:207937936-207938524	4	0.491252	0.124	0.044	9.45279e-10	8.58229e-05
chr3:11533864-11534604	4	0.438593	0.136	0.052	9.71494e-10	8.82029e-05
chrX:70219936-70220883	4	0.446097	0.173	0.079	1.01855e-09	9.24752e-05
chr20:723672-724812	4	0.3095	0.148	0.058	1.01924e-09	9.25375e-05
chr6:64504377-64505055	4	0.325156	0.183	0.081	1.12272e-09	0.000101933
chr12:109544726-109545576	4	0.335478	0.132	0.051	1.13268e-09	0.000102837
chr6:13796649-13797967	4	0.334667	0.19	0.084	1.16976e-09	0.000106203
chr6:53547423-53548701	4	0.260821	0.27	0.152	1.19343e-09	0.000108353
chr7:111540238-111541411	4	0.519575	0.12	0.044	1.23545e-09	0.000112168
chr7:4151895-4152928	4	0.365546	0.15	0.058	1.23904e-09	0.000112494
chr3:7687660-7689069	4	0.531614	0.107	0.037	1.35558e-09	0.000123075
chr1:220731988-220733682	4	0.263739	0.272	0.145	1.46489e-09	0.000132998
chr1:235078735-235080311	4	0.260552	0.167	0.07	1.53954e-09	0.000139776
chr6:35486068-35486815	4	0.624595	0.107	0.037	1.62503e-09	0.000147538
chr10:78964681-78965732	4	0.315872	0.216	0.102	1.72176e-09	0.00015632
chr9:117929812-1179304511	4	0.417889	0.128	0.044	1.76857e-09	0.00016057
chr5:154647243-154647930	4	0.445899	0.107	0.034	1.81761e-09	0.000165022
chr3:128319633-128320336	4	0.312271	0.117	0.04	1.87357e-09	0.000170103
chr2:118123647-118124402	4	0.347493	0.151	0.06	1.96462e-09	0.00017837
chr10:32980115-32981378	4	0.253546	0.293	0.169	2.02415e-09	0.000183775
chr3:71541286-71543092	4	0.282251	0.214	0.108	2.16334e-09	0.000196412
chr11:48001293-48002062	4	0.314196	0.186	0.086	2.2042e-09	0.000200122
chr22:20867027-20867905	4	0.378383	0.173	0.076	2.36296e-09	0.000214535
chr6:83198052-83199110	4	0.425605	0.169	0.074	2.39788e-09	0.000217706
chr7:56287410-56288324	4	0.422453	0.126	0.044	2.40657e-09	0.000218495
chr6:27374341-27376032	4	0.353538	0.241	0.127	2.47676e-09	0.000224868
chr10:114179503-114181066	4	0.396398	0.103	0.034	2.54202e-09	0.000230792
chr19:8206401-8207073	4	0.464627	0.163	0.074	2.63165e-09	0.00023893
chr19:23403403-23404118	4	0.529798	0.13	0.051	2.73488e-09	0.000248302
chr19:8250879-8251662	4	0.416132	0.109	0.036	2.79485e-09	0.000253747
chr13:51519554-51520990	4	0.296348	0.15	0.056	3.05623e-09	0.000277478
chr6:158780372-158782031	4	0.358695	0.15	0.062	3.14181e-09	0.000285248
chr1:177440697-177441350	4	0.317118	0.188	0.088	3.20542e-09	0.000291023
chr6:89638069-89639233	4	0.320659	0.217	0.107	3.3305e-09	0.000302379
chr12:65695276-65695989	4	0.344545	0.231	0.119	3.39167e-09	0.000307933
chr16:82040215-82040844	4	0.563781	0.13	0.048	3.40623e-09	0.000309255
chr6:98831371-98832126	4	0.529739	0.128	0.051	3.56139e-09	0.000323342
chr6:43427208-43428369	4	0.273675	0.278	0.162	3.6919e-09	0.000335191
chr6:43635525-43636275	4	0.377971	0.136	0.051	3.74053e-09	0.000339606
chr8:326839-327733	4	0.349804	0.237	0.128	3.8584e-09	0.000350308
chr15:101131338-101131877	4	0.679911	0.101	0.031	4.02985e-09	0.000365874
chr1:184425423-184426375	4	0.440599	0.126	0.047	4.05282e-09	0.000367959
chr2:25105580-25106250	4	0.471721	0.115	0.04	4.25135e-09	0.000385984
chr6:147154286-147154988	4	0.475459	0.138	0.056	4.40556e-09	0.000399985
chr7:120673984-120674578	4	0.388268	0.111	0.04	4.42388e-09	0.000401649
chr7:149690612-149691520	4	0.466471	0.177	0.08	4.86535e-09	0.00044173
chr6:51538793-51539637	4	0.494173	0.111	0.04	5.0639e-09	0.000459757
chr15:79811394-79812752	4	0.379883	0.204	0.106	5.12805e-09	0.000465581
chr11:2202042-2202920	4	0.320967	0.148	0.065	5.38808e-09	0.000489189
chr5:56057886-56058895	4	0.336996	0.208	0.103	5.71505e-09	0.000518875
chr1:106879292-106880058	4	0.28376	0.148	0.057	5.72052e-09	0.000519372
chr10:5546769-5548691	4	0.317896	0.167	0.078	5.82514e-09	0.000528871
chr14:55101878-55103664	4	0.305052	0.196	0.1	5.84654e-09	0.000530813
chr6:43687543-43688255	4	0.345042	0.183	0.083	6.09451e-09	0.000553327
chr3:133473943-133474989	4	0.298614	0.144	0.057	6.13417e-09	0.000556928
chr15:90570738-90571669	4	0.5052	0.124	0.05	6.29408e-09	0.000571446
chr1:153544872-153545666	4	0.30031	0.196	0.091	6.55031e-09	0.000594709
chr11:93536448-93538429	4	0.306877	0.173	0.076	6.99521e-09	0.000635103
chr15:57521964-57522714	4	0.382872	0.142	0.059	7.09038e-09	0.000643743
chr6:44131796-44132387	4	0.502571	0.115	0.04	7.21494e-09	0.000655052
chr9:126363948-126364475	4	0.428002	0.107	0.036	7.43033e-09	0.000674607
chr6:158456021-158456760	4	0.525761	0.103	0.036	7.48318e-09	0.000679406
chr2:212912365-212913069	4	0.519682	0.101	0.035	7.73491e-09	0.000702261
chr7:139739838-139740859	4	0.346121	0.111	0.039	7.927e-09	0.0007197
chr2:207257597-207259359	4	0.289069	0.235	0.132	8.26617e-09	0.000750494
chr2:233480113-233482091	4	0.250591	0.27	0.161	8.567e-09	0.000777807
chr12:1496141-1497024	4	0.388561	0.109	0.037	8.84481e-09	0.000803029
chr10:79410893-79412088	4	0.298997	0.188	0.089	8.95196e-09	0.000812757
chr10:42769509-42770292	4	0.343006	0.217	0.12	9.42446e-09	0.000855656
chr18:79933681-79934868	4	0.343766	0.124	0.047	9.49863e-09	0.00086239
chr6:78810044-78811212	4	0.430764	0.167	0.081	1.0082e-08	0.000915354
chr1:112698475-112699627	4	0.266166	0.165	0.073	1.03645e-08	0.000941007
chr3:11773979-11774909	4	0.351369	0.144	0.058	1.06124e-08	0.000963511
chr13:32056086-32057792	4	0.34282	0.175	0.08	1.11432e-08	0.0010117
chr6:116992323-116993039	4	0.3902	0.128	0.05	1.14101e-08	0.00103593
chr12:7005982-7006558	4	0.463286	0.12	0.048	1.15208e-08	0.00104599
chr1:84778966-84780038	4	0.429266	0.151	0.064	1.21989e-08	0.00110755
chr6:6748433-6750465	4	0.327254	0.138	0.053	1.25187e-08	0.00113659
chr6:156449075-156450833	4	0.340045	0.177	0.085	1.42941e-08	0.00129778
chr3:19484674-19485768	4	0.320859	0.165	0.075	1.50531e-08	0.00136669
chr6:40164279-40164947	4	0.358052	0.161	0.077	1.59717e-08	0.00145008
chr6:43021150-43022384	4	0.339089	0.163	0.073	1.60822e-08	0.00146012
chr1:113255008-113256721	4	0.271613	0.231	0.127	1.62826e-08	0.00147832
chr14:101305907-101306515	4	0.360471	0.111	0.039	1.64696e-08	0.00149529
chr16:8600092-8600732	4	0.4385	0.113	0.042	1.66878e-08	0.0015151
chr16:72938697-72939674	4	0.39781	0.118	0.048	1.84141e-08	0.00167183
chr15:92166545-92167452	4	0.327486	0.2	0.097	1.95241e-08	0.00177261
chr2:20438204-20439161	4	0.428945	0.109	0.039	1.99738e-08	0.00181344
chr15:77083697-77084314	4	0.475307	0.122	0.048	2.08049e-08	0.0018889
chr19:16066671-16067697	4	0.532729	0.103	0.037	2.19491e-08	0.00199278
chr13:28459862-28460378	4	0.510435	0.107	0.038	2.20018e-08	0.00199756
chr17:76446435-76447383	4	0.441321	0.103	0.036	2.25104e-08	0.00204374
chr13:104170819-104171875	4	0.377929	0.124	0.052	2.34704e-08	0.0021309
chr17:72560161-72561374	4	0.375969	0.103	0.035	2.37719e-08	0.00215828
chr4:139213928-139214604	4	0.398858	0.167	0.082	2.42767e-08	0.00220411
chr15:45105009-45105677	4	0.671232	0.107	0.04	2.49493e-08	0.00226518
chr1:115714568-115715424	4	0.259365	0.264	0.148	2.62675e-08	0.00238485
chr5:31935840-31936533	4	0.281779	0.126	0.051	2.62727e-08	0.00238533
chr6:3494147-3495392	4	0.29991	0.258	0.148	2.63768e-08	0.00239477
chr3:87097623-87098197	4	0.490806	0.101	0.036	2.65488e-08	0.00241039
chr1:10979448-10980617	4	0.327847	0.122	0.049	2.71096e-08	0.00246131
chr12:6451202-6452497	4	0.254614	0.171	0.073	2.75932e-08	0.00250521
chr9:136539342-136540384	4	0.330282	0.219	0.118	2.8557e-08	0.00259272
chr18:55589604-55590204	4	0.583498	0.118	0.045	3.09532e-08	0.00281028
chr6:43174166-43175041	4	0.327062	0.198	0.103	3.18214e-08	0.0028891
chr5:7851184-7852398	4	0.273233	0.334	0.222	3.2089e-08	0.00291339
chr1:168920164-168921270	4	0.315182	0.206	0.114	3.30732e-08	0.00300275
chr20:10507919-10508907	4	0.300417	0.14	0.061	3.31922e-08	0.00301355
chr6:72216153-72216964	4	0.333933	0.151	0.065	3.39878e-08	0.00308578
chr3:195133381-195133932	4	0.415043	0.111	0.042	3.44429e-08	0.0031271
chr15:85910213-85911516	4	0.288411	0.177	0.087	3.55249e-08	0.00322535
chr8:41664870-41666115	4	0.27101	0.212	0.103	3.62362e-08	0.00328992
chr18:43277054-43277750	4	0.446256	0.142	0.06	3.75207e-08	0.00340654
chr15:85825408-85826280	4	0.350954	0.245	0.143	3.93859e-08	0.00357589
chr6:5302790-5303733	4	0.356249	0.169	0.082	4.1167e-08	0.00373759
chr7:143395258-143396173	4	0.278865	0.107	0.038	4.28359e-08	0.00388911
chr7:105638944-105639717	4	0.38921	0.122	0.045	4.29703e-08	0.00390132
chr19:48629519-48631338	4	0.299286	0.245	0.142	4.35368e-08	0.00395275
chr19:49689733-49691324	4	0.308558	0.142	0.059	4.56202e-08	0.0041419
chr1:154784556-154785449	4	0.302487	0.206	0.111	5.00355e-08	0.00454277
chr6:72850131-72850977	4	0.362877	0.148	0.065	5.02714e-08	0.00456419
chr3:175947724-175948679	4	0.364601	0.15	0.065	5.04572e-08	0.00458106
chr21:26833717-26835560	4	0.506899	0.109	0.041	5.16744e-08	0.00469157
chr6:45924822-45925557	4	0.428792	0.134	0.057	5.33907e-08	0.00484739
chr6:21887178-21887954	4	0.371989	0.118	0.049	5.70944e-08	0.00518366
chr16:84595022-84595646	4	0.373772	0.142	0.058	5.71688e-08	0.00519042
chr15:99123387-99124343	4	0.354555	0.126	0.052	5.85222e-08	0.00531329
chr6:150072164-150072687	4	0.348032	0.109	0.039	5.94959e-08	0.00540169
chr1:216600587-216601349	4	0.376254	0.103	0.035	6.02534e-08	0.00547047
chr6:44126829-44128501	4	0.359157	0.134	0.058	6.10455e-08	0.00554238
chr6:166655137-166655765	4	0.412179	0.113	0.048	6.35393e-08	0.0057688
chr1:117231776-117232411	4	0.333554	0.105	0.04	6.78765e-08	0.00616257
chr2:159124364-159125665	4	0.278696	0.204	0.105	6.83922e-08	0.0062094
chr1:159960681-159961556	4	0.406216	0.117	0.048	7.3328e-08	0.00665752
chr1:163537703-163538496	4	0.547164	0.118	0.048	7.33821e-08	0.00666244
chr1:225657275-225658056	4	0.307412	0.183	0.087	7.45541e-08	0.00676884
chr12:6998583-6999337	4	0.409307	0.115	0.043	7.52108e-08	0.00682846
chr6:87472444-87474013	4	0.274869	0.2	0.104	7.84437e-08	0.00712198
chr8:133918723-133920104	4	0.31583	0.192	0.101	7.92611e-08	0.00719619
chr6:80527222-80528370	4	0.289016	0.2	0.105	8.05298e-08	0.00731139
chr6:70398677-70399841	4	0.424028	0.113	0.047	8.20293e-08	0.00744752
chr6:49906429-49907354	4	0.360046	0.124	0.051	8.28924e-08	0.00752588
chr5:134568627-134569904	4	0.313145	0.194	0.101	8.35282e-08	0.00758361
chr1:204088067-204089723	4	0.301582	0.107	0.044	8.52546e-08	0.00774035
chr22:35589048-35590206	4	0.32477	0.126	0.049	9.09843e-08	0.00826056
chr8:62529463-62530447	4	0.31033	0.146	0.068	9.12745e-08	0.0082869
chr6:158466504-158466912	4	0.462148	0.124	0.05	9.19147e-08	0.00834503
chr6:70566595-70567520	4	0.312132	0.161	0.076	9.30235e-08	0.0084457
chr6:42978385-42979851	4	0.266106	0.173	0.077	9.31262e-08	0.00845502
chr15:99143212-99144223	4	0.426449	0.124	0.052	1.01868e-07	0.00924874
chr4:39446559-39447744	4	0.303583	0.153	0.073	1.08561e-07	0.00985632
chr1:155983305-155984737	4	0.372694	0.105	0.04	1.1467e-07	0.010411
chr13:82654843-82655612	4	0.403062	0.105	0.04	1.1641e-07	0.010569
chr13:110506852-110508188	4	0.260239	0.204	0.108	1.20641e-07	0.0109531
chr3:176953628-176954377	4	0.373493	0.118	0.049	1.23809e-07	0.0112407
chr1:93666502-93667185	4	0.307864	0.122	0.052	1.25342e-07	0.0113799
chr6:158999268-159000550	4	0.273454	0.219	0.121	1.28745e-07	0.0116888
chr8:48788539-48789342	4	0.321416	0.179	0.09	1.29227e-07	0.0117327
chr6:144351583-144352232	4	0.413728	0.101	0.038	1.30772e-07	0.0118729
chr6:89351846-89353223	4	0.318364	0.163	0.08	1.31121e-07	0.0119046
chr6:79170640-79171410	4	0.369913	0.134	0.062	1.41391e-07	0.012837
chr12:122841433-122841977	4	0.26268	0.124	0.05	1.43559e-07	0.0130339
chr16:81616669-81617237	4	0.376991	0.105	0.037	1.51084e-07	0.0137171
chr6:43059143-43060503	4	0.256696	0.229	0.129	1.52808e-07	0.0138736
chr15:80679354-80680278	4	0.363904	0.151	0.07	1.53866e-07	0.0139696
chr16:56657327-56658046	4	0.34054	0.181	0.088	1.59378e-07	0.0144701
chr11:18383318-18384994	4	0.263007	0.216	0.123	1.62118e-07	0.0147189
chr7:40986191-40986886	4	0.497396	0.134	0.059	1.67005e-07	0.0151626
chr11:9565716-9566568	4	0.383896	0.122	0.053	1.6796e-07	0.0152492
chr21:38139724-38140925	4	0.411191	0.111	0.049	1.69953e-07	0.0154302
chr3:84884935-84886063	4	0.288159	0.163	0.079	1.70484e-07	0.0154784
chr17:81348479-81349222	4	0.303277	0.111	0.044	1.70987e-07	0.0155241
chr1:145465180-145466007	4	0.297273	0.167	0.08	1.73125e-07	0.0157182
chr14:93135226-93136101	4	0.267213	0.167	0.077	1.78772e-07	0.0162309
chr5:136122805-136123976	4	0.357636	0.113	0.046	1.79443e-07	0.0162918
chr6:52670563-52671539	4	0.267291	0.214	0.115	1.83029e-07	0.0166174
chr6:44312766-44313642	4	0.328325	0.118	0.045	1.85154e-07	0.0168103
chr15:42060674-42061256	4	0.394935	0.105	0.039	1.8949e-07	0.0172039
chr11:5937952-5939052	4	0.429599	0.155	0.07	1.93507e-07	0.0175687
chr6:11187965-11188652	4	0.420995	0.107	0.04	2.09048e-07	0.0189797
chr16:85679956-85681778	4	0.290653	0.159	0.078	2.12244e-07	0.0192698
chr16:90046565-90047743	4	0.426268	0.107	0.039	2.1704e-07	0.0197053
chr6:75619021-75620043	4	0.474277	0.126	0.058	2.19237e-07	0.0199047
chr5:154272876-154274618	4	0.290472	0.155	0.071	2.20749e-07	0.0200421
chr8:53750820-53751552	4	0.413967	0.111	0.046	2.24648e-07	0.020396
chr6:71288084-71289615	4	0.254651	0.214	0.119	2.34629e-07	0.0213022
chr6:43972609-43973349	4	0.292242	0.111	0.041	2.39023e-07	0.0217011
chr16:82542421-82543228	4	0.276636	0.173	0.087	2.57615e-07	0.0233892
chr6:72581699-72582338	4	0.541376	0.109	0.044	2.60257e-07	0.023629
chr2:232592602-232593355	4	0.344226	0.105	0.038	2.64352e-07	0.0240008
chr12:132908120-132909187	4	0.256085	0.315	0.204	2.69728e-07	0.0244889
chr7:143243075-143245770	4	0.300908	0.144	0.072	2.73711e-07	0.0248505
chr17:13287151-13287689	4	0.484408	0.118	0.049	2.81032e-07	0.0255151
chr6:1678862-1680319	4	0.304109	0.194	0.107	2.87004e-07	0.0260573
chr6:52882061-52882792	4	0.408277	0.113	0.049	2.90479e-07	0.0263729
chr1:221886939-221887762	4	0.342074	0.122	0.053	2.93431e-07	0.0266409
chr11:36467623-36468555	4	0.301104	0.177	0.091	2.94568e-07	0.0267441
chr3:157070454-157071264	4	0.315324	0.173	0.086	2.9713e-07	0.0269767
chr6:43246649-43247728	4	0.28027	0.184	0.1	3.00064e-07	0.0272431
chr6:16712651-16713244	4	0.339278	0.101	0.036	3.06151e-07	0.0277957
chr15:99408946-99409508	4	0.428029	0.124	0.054	3.06277e-07	0.0278072
chr11:47923663-47924820	4	0.283624	0.15	0.068	3.15805e-07	0.0286723
chr6:42217577-42218381	4	0.286142	0.184	0.098	3.21461e-07	0.0291858
chr6:53308957-53309737	4	0.461032	0.101	0.037	3.22641e-07	0.0292929
chr6:160140904-160141776	4	0.372625	0.124	0.052	3.47597e-07	0.0315586
chr1:165327819-165328659	4	0.370661	0.12	0.052	3.73475e-07	0.0339082
chr11:75288875-75289450	4	0.38	0.117	0.051	3.74923e-07	0.0340396
chr1:156709540-156710536	4	0.279867	0.217	0.122	3.78353e-07	0.0343511
chr20:25496359-25497688	4	0.262858	0.249	0.151	3.97388e-07	0.0360793
chr6:96489867-96490404	4	0.390801	0.113	0.046	3.987e-07	0.0361984
chr14:23694063-23695059	4	0.323312	0.107	0.047	4.25815e-07	0.0386602
chr14:74548841-74549962	4	0.310489	0.115	0.045	4.28581e-07	0.0389113
chr6:90586821-90587606	4	0.334752	0.118	0.049	4.41111e-07	0.0400489
chr6:145096642-145097361	4	0.496584	0.142	0.068	4.49224e-07	0.0407855
chr10:101830265-101831295	4	0.395202	0.124	0.059	4.64877e-07	0.0422067
chr9:2426845-2428034	4	0.291072	0.12	0.053	4.68914e-07	0.0425732
chr11:47946605-47948454	4	0.262298	0.217	0.122	4.89534e-07	0.0444453
chr7:27175069-27175870	4	0.293816	0.202	0.111	4.9858e-07	0.0452666
chr6:75621872-75622748	4	0.437541	0.12	0.053	5.04234e-07	0.0457799
chr16:85605162-85607240	4	0.323321	0.157	0.082	5.11922e-07	0.0464779
chr6:67863154-67864231	4	0.299299	0.14	0.061	5.15707e-07	0.0468216
chr6:47477345-47479152	4	0.276797	0.19	0.098	5.16258e-07	0.0468716
chr6:43228929-43229902	4	0.336557	0.138	0.063	5.17043e-07	0.0469429
chr6:34223334-34225080	4	0.283173	0.212	0.116	5.20754e-07	0.0472798
chr3:129423603-129424841	4	0.266144	0.194	0.105	5.2396e-07	0.0475708
chr6:25962310-25963983	4	0.353163	0.153	0.076	5.40328e-07	0.0490569
chr20:3811384-3812385	4	0.294468	0.117	0.045	5.45597e-07	0.0495353
chr6:57198837-57199649	4	0.391488	0.105	0.04	5.47878e-07	0.0497424
chr3:16482835-16483370	6	1.7391	0.333	0.038	3.93048e-13	3.56852e-08
chr1:44588216-44588280	6	1.28739	0.241	0.021	4.0189e-10	3.6488e-05
chr7:46539904-46540252	6	1.61345	0.204	0.018	1.16553e-09	0.00010582
chr1:10958613-10959028	6	1.99733	0.204	0.016	1.47162e-09	0.00013361
chr1:159883814-159884520	6	1.40385	0.333	0.066	2.20017e-09	0.000199756
chr2:29398294-29399042	6	1.71218	0.222	0.028	6.71777e-09	0.000609913
chr2:16104189-16104671	6	1.81627	0.185	0.018	1.33518e-08	0.00121222
chr3:189722076-189722653	6	1.30489	0.241	0.038	3.99956e-08	0.00363124
chr1:48043491-48043954	6	1.40749	0.204	0.021	5.28834e-08	0.00480134
chr22:41902705-41903750	6	0.709982	0.407	0.106	5.29916e-08	0.00481116
chr4:108536443-108537105	6	1.43124	0.204	0.029	3.66822e-07	0.0333041
chr20:18543651-18544474	6	1.10982	0.241	0.051	3.93212e-07	0.0357001
chr7:155204315-155204892	6	1.13331	0.259	0.046	4.30858e-07	0.039118
chr5:127934648-127935747	3	0.805877	0.339	0.103	2.50781e-16	2.27686e-11
chr16:23324429-23325396	3	0.541217	0.435	0.161	4.1576e-14	3.77472e-09
chr2:207847443-207848651	3	0.645032	0.315	0.091	5.35369e-14	4.86067e-09
chr6:131631143-131632114	3	0.412406	0.304	0.088	3.02561e-13	2.74698e-08
chr5:172659100-172660730	3	0.560888	0.327	0.102	4.83886e-13	4.39325e-08
chr5:10288311-10289830	3	0.49998	0.411	0.147	7.38271e-13	6.70283e-08
chr1:45348590-45349822	3	0.490369	0.369	0.122	1.14468e-12	1.03926e-07
chr3:194512729-194513253	3	1.38727	0.167	0.031	1.49754e-12	1.35963e-07
chr15:89136388-89138318	3	0.660179	0.196	0.042	4.93494e-12	4.48048e-07
chr10:5493580-5494330	3	0.958041	0.179	0.037	2.29334e-11	2.08214e-06
chr11:16918127-16919347	3	0.533753	0.393	0.149	2.6047e-11	2.36483e-06
chr9:114779013-114779985	3	0.605167	0.262	0.069	2.96737e-11	2.69411e-06
chr4:24137605-24139087	3	0.576027	0.304	0.099	3.56086e-11	3.23294e-06
chr10:119025014-119027226	3	0.418367	0.411	0.164	5.41186e-11	4.91348e-06
chr9:13841640-13842475	3	0.741472	0.274	0.09	9.15259e-11	8.30973e-06
chr5:59548568-59549502	3	0.588286	0.298	0.097	9.55608e-11	8.67606e-06
chr2:86071991-86073551	3	0.352088	0.548	0.286	1.46068e-10	1.32617e-05
chr10:50593766-50594493	3	0.594008	0.238	0.059	1.55753e-10	1.41409e-05
chr8:141153809-141154664	3	0.517995	0.375	0.166	1.86273e-10	1.69119e-05
chr8:19273481-19274523	3	0.573083	0.339	0.14	2.31693e-10	2.10357e-05
chr9:113480697-113482025	3	0.480421	0.298	0.114	2.99757e-10	2.72152e-05
chr8:18957118-18958147	3	0.444228	0.429	0.191	3.09395e-10	2.80903e-05
chr10:103793626-103794914	3	0.483619	0.333	0.132	3.47142e-10	3.15174e-05
chr8:128176519-128177625	3	0.584167	0.28	0.101	3.50745e-10	3.18445e-05
chr8:74575992-74577322	3	0.400399	0.399	0.161	3.77728e-10	3.42943e-05
chr7:36294767-36295898	3	0.598762	0.292	0.096	6.13838e-10	5.5731e-05
chr1:212485874-212486747	3	0.782595	0.185	0.042	6.34422e-10	5.75998e-05
chr7:140912778-140913951	3	0.390371	0.411	0.178	8.60053e-10	7.80851e-05
chr1:159913626-159914634	3	0.789217	0.155	0.033	1.2126e-09	0.000110093
chr15:48393508-48394631	3	0.57481	0.28	0.097	1.24476e-09	0.000113013
chr8:102685436-102686430	3	0.451473	0.351	0.144	1.69658e-09	0.000154034
chr8:127090581-127093518	3	0.338327	0.351	0.137	1.78113e-09	0.000161711
chr11:121476044-121477099	3	0.463637	0.321	0.128	2.26089e-09	0.000205269
chr8:42316278-42317675	3	0.454219	0.411	0.208	2.49487e-09	0.000226512
chr11:19240226-19241850	3	0.426124	0.423	0.207	3.00319e-09	0.000272663
chr16:48164791-48166466	3	0.378794	0.44	0.22	3.21196e-09	0.000291617
chr1:225453674-225455110	3	0.469306	0.256	0.084	3.61553e-09	0.000328258
chr13:99907805-99908831	3	0.481936	0.327	0.133	3.62941e-09	0.000329518
chr7:107505934-107507317	3	0.385347	0.387	0.171	4.94684e-09	0.000449128
chr8:80964850-80966244	3	0.389542	0.399	0.165	5.25622e-09	0.000477217
chr1:206895234-206896372	3	0.443877	0.256	0.091	5.44101e-09	0.000493995
chr5:154519237-154519920	3	0.81151	0.131	0.022	5.48612e-09	0.00049809
chr5:67214863-67216496	3	0.432318	0.31	0.113	6.28271e-09	0.000570413
chr11:27173261-27174616	3	0.406335	0.375	0.177	6.3432e-09	0.000575905
chr1:201597336-201598813	3	0.254112	0.637	0.407	6.80638e-09	0.000617958
chr5:168347688-168348796	3	0.407189	0.196	0.049	7.02191e-09	0.000637526
chr10:70851575-70852640	3	0.604161	0.274	0.106	7.95465e-09	0.000722211
chr1:159899717-159901335	3	0.315207	0.506	0.29	1.19724e-08	0.00108698
chr5:143182532-143183971	3	0.467939	0.333	0.136	1.22664e-08	0.00111367
chr4:101190974-101192812	3	0.328698	0.435	0.205	1.26179e-08	0.00114559
chr4:71389004-71390017	3	0.45671	0.351	0.157	1.37447e-08	0.0012479
chr1:77030939-77031942	3	0.54367	0.28	0.099	1.51592e-08	0.00137632
chr10:5488362-5489251	3	0.589459	0.107	0.017	1.6909e-08	0.00153519
chr9:109517780-109518463	3	0.823811	0.155	0.039	1.7346e-08	0.00157486
chr7:90411129-90413332	3	0.407776	0.345	0.14	1.75523e-08	0.0015936
chr14:75458990-75459782	3	0.494303	0.143	0.03	1.79307e-08	0.00162795
chr5:91162285-91163530	3	0.388655	0.357	0.143	1.79471e-08	0.00162944
chr3:149386469-149387299	3	0.608709	0.143	0.033	1.86628e-08	0.00169441
chr2:119744317-119744894	3	0.840225	0.137	0.03	1.87226e-08	0.00169984
chr10:103240359-103242777	3	0.391613	0.423	0.223	2.20214e-08	0.00199934
chr10:5950023-5951563	3	0.494577	0.274	0.103	2.34174e-08	0.00212609
chr17:30376293-30377161	3	0.832582	0.161	0.043	2.63203e-08	0.00238965
chr4:37647882-37648816	3	0.395416	0.351	0.149	2.82522e-08	0.00256505
chr8:125203887-125204936	3	0.71363	0.137	0.029	2.92061e-08	0.00265165
chr8:38063766-38064781	3	0.512049	0.28	0.101	2.97137e-08	0.00269773
chr7:141662821-141663906	3	0.448275	0.315	0.132	3.13183e-08	0.00284342
chr17:57900947-57901999	3	0.436031	0.351	0.17	3.57088e-08	0.00324204
chr6:150408839-150410210	3	0.658187	0.202	0.061	4.29833e-08	0.0039025
chr7:36161527-36162722	3	0.575292	0.28	0.11	4.43035e-08	0.00402236
chr20:20772473-20773197	3	0.668389	0.185	0.05	4.44078e-08	0.00403183
chr2:26001905-26002059	3	0.575263	0.149	0.036	4.87679e-08	0.00442769
chr1:54015918-54017057	3	0.386501	0.363	0.179	5.41455e-08	0.00491592
chr10:103889972-103890761	3	0.511523	0.232	0.079	5.41843e-08	0.00491944
chr4:107862534-107863298	3	0.588209	0.179	0.048	5.46317e-08	0.00496007
chr3:16026584-16027325	3	0.543803	0.19	0.056	5.69872e-08	0.00517392
chr3:53269826-532707411	3	0.445288	0.298	0.118	6.13152e-08	0.00556687
chr15:92636590-92639908	3	0.441182	0.393	0.213	6.15604e-08	0.00558913
chr2:207407358-207408979	3	0.490496	0.232	0.081	6.53151e-08	0.00593002
chr6:136610138-136610748	3	0.557473	0.155	0.043	6.73394e-08	0.00611381
chr3:97957284-97958680	3	0.371031	0.375	0.186	8.44101e-08	0.00766367
chr9:76585506-76587470	3	0.393886	0.327	0.143	9.05824e-08	0.00822406
chr10:112810668-112812601	3	0.346743	0.375	0.168	1.04526e-07	0.00948998
chr9:33160956-33163981	3	0.287368	0.435	0.231	1.07256e-07	0.0097379
chr3:97232382-97233198	3	0.595171	0.173	0.05	1.1887e-07	0.0107923
chr5:76386082-76388740	3	0.300266	0.387	0.164	1.19156e-07	0.0108183
chr1:220391054-220391986	3	0.536414	0.232	0.092	1.33002e-07	0.0120754
chr10:42640623-42641531	3	0.579777	0.179	0.055	1.33634e-07	0.0121328
chr9:77588804-77589931	3	0.520918	0.238	0.086	1.39631e-07	0.0126772
chr4:42708491-42710606	3	0.451485	0.28	0.119	1.44692e-07	0.0131367
chr5:6635485-6637026	3	0.326937	0.399	0.198	1.46855e-07	0.0133331
chr8:128024534-128026033	3	0.670334	0.19	0.061	1.64796e-07	0.014962
chr1:77263553-77265363	3	0.524476	0.256	0.099	1.65177e-07	0.0149966
chr14:95290756-95292258	3	0.413271	0.381	0.188	1.70265e-07	0.0154586
chr15:40102569-40105332	3	0.296483	0.53	0.333	1.71029e-07	0.0155279
chrX:24732591-24733100	3	0.855939	0.131	0.029	1.74519e-07	0.0158448
chr13:50575991-50576648	3	0.670849	0.137	0.03	1.76489e-07	0.0160236
chr4:82491032-82492377	3	0.376175	0.351	0.16	1.88735e-07	0.0171354
chr11:83054810-83055538	3	0.568466	0.202	0.064	1.98987e-07	0.0180663
chr8:127948763-127950446	3	0.324929	0.435	0.243	1.99486e-07	0.0181116
chr8:9102051-9103105	3	0.39951	0.304	0.126	2.06225e-07	0.0187234
chr18:12599271-126002151	3	0.51584	0.196	0.06	2.1307e-07	0.0193448
chr15:51907056-51908505	3	0.37562	0.44	0.256	2.3651e-07	0.021473
chr15:52287976-52290378	3	0.434523	0.405	0.215	2.38142e-07	0.0216212
chr5:78738651-78739476	3	0.639503	0.185	0.058	2.45262e-07	0.0222676
chr17:72189549-72190386	3	0.668932	0.155	0.043	2.64854e-07	0.0240464
chr1:229221080-229222230	3	0.392255	0.292	0.127	2.66937e-07	0.0242355
chr8:40174510-40175270	3	0.536215	0.226	0.082	2.97169e-07	0.0269803
chr4:76570187-76572329	3	0.355215	0.357	0.176	3.19529e-07	0.0290103
chr9:69385169-69386196	3	0.536871	0.304	0.148	3.30838e-07	0.0300371
chr1:184801210-184803882	3	0.294004	0.321	0.138	3.35616e-07	0.0304709
chr11:77299399-77299989	3	0.897354	0.101	0.021	3.71711e-07	0.033748
chr11:111300835-111304057	3	0.280954	0.601	0.397	3.91646e-07	0.035558
chr4:82542808-82543659	3	0.844802	0.137	0.035	3.96806e-07	0.0360265
chr9:69386743-69386906	3	0.578333	0.304	0.148	3.97061e-07	0.0360496
chr2:158723816-158725890	3	0.535071	0.208	0.076	4.19873e-07	0.0381207
chr17:73288431-73289643	3	0.542431	0.143	0.04	4.39105e-07	0.0398668
chr11:119355074-119355502	3	0.731367	0.125	0.025	4.40951e-07	0.0400343
chr1:207002550-207005844	3	0.299357	0.202	0.063	4.60888e-07	0.0418444
chr10:5071319-5072175	3	0.455871	0.143	0.035	4.70255e-07	0.0426949
chr11:111309081-111310626	3	0.36429	0.369	0.186	4.82205e-07	0.0437799
chr11:111299572-111300263	3	0.334299	0.601	0.397	4.86352e-07	0.0441564
chr21:8219559-8220359	5	1.42545	0.313	0.023	1.91259e-17	1.73646e-12
chr1:1614081-1616931	5	0.647555	0.663	0.234	3.79107e-13	3.44195e-08
chr1:1306651-1310067	5	0.703198	0.578	0.18	4.54928e-13	4.13033e-08
chr9:136482260-136485453	5	0.630747	0.602	0.206	1.22575e-11	1.11287e-06
chr10:132536142-132538235	5	0.500476	0.651	0.24	2.43846e-11	2.21391e-06
chr1:1066975-1069985	5	0.550688	0.614	0.209	2.90021e-11	2.63313e-06
chr9:137221593-137224121	5	0.626643	0.53	0.193	1.16006e-10	1.05323e-05
chr8:144290314-144292867	5	0.598618	0.53	0.173	4.18233e-10	3.79718e-05
chr8:143941694-143944415	5	0.422096	0.747	0.36	7.87833e-10	7.15281e-05
chr1:2390967-2392269	5	0.486907	0.59	0.204	1.13096e-09	0.000102681
chr22:49852792-49856243	5	0.662902	0.518	0.16	1.32858e-09	0.000120623
chr9:137149653-137151679	5	1.20895	0.325	0.059	1.81961e-09	0.000165204
chr14:105489392-105492673	5	0.355994	0.843	0.455	1.9618e-09	0.000178114
chr19:55653350-55655966	5	0.438738	0.723	0.366	2.23854e-09	0.000203239
chr17:75515161-75517871	5	0.531281	0.602	0.236	2.9579e-09	0.000268551
chr1:2585345-2587842	5	0.53366	0.542	0.185	3.83868e-09	0.000348518
chr14:103056731-103058399	5	0.673057	0.47	0.131	4.14603e-09	0.000376422
chr1:998901-1002365	5	0.57266	0.566	0.219	1.18776e-08	0.00107838
chr14:101760006-101762270	5	0.656889	0.506	0.165	1.20475e-08	0.0010938
chr8:144516714-144518421	5	0.494085	0.386	0.091	1.49827e-08	0.0013603
chr2:241314602-241317170	5	0.599173	0.53	0.202	1.77946e-08	0.00161559
chr19:54189003-54192030	5	0.374447	0.855	0.548	1.94573e-08	0.00176654
chr21:8234199-8234759	5	1.31507	0.145	0.011	2.03602e-08	0.00184852
chr22:50506914-50508648	5	1.00907	0.301	0.068	2.14014e-08	0.00194306
chr9:137617364-137619941	5	0.599192	0.47	0.117	2.62108e-08	0.0023797
chr1:11804301-11806952	5	0.473495	0.602	0.26	3.02162e-08	0.00274336
chr16:352112-353705	5	0.941198	0.301	0.073	4.18591e-08	0.00380043
chr1:1510909-1512550	5	0.6511	0.422	0.127	4.37708e-08	0.003974
chr9:136117298-136120035	5	0.470484	0.554	0.195	4.48897e-08	0.00407558
chr19:6199112-6200134	5	0.912632	0.313	0.074	7.49038e-08	0.00680059
chr1:1019050-1021469	5	0.616933	0.434	0.107	7.58191e-08	0.00688369
chr11:559933-561998	5	0.622725	0.434	0.144	7.81023e-08	0.00709099
chr8:143595796-143602507	5	0.486142	0.578	0.26	8.36135e-08	0.00759135
chr1:1230467-1232777	5	0.536105	0.494	0.177	8.42208e-08	0.00764649
chr17:79830766-79840330	5	0.328947	0.807	0.555	1.0701e-07	0.00971556
chr9:137458351-137459901	5	0.773827	0.349	0.072	1.12107e-07	0.0101783
chr17:81909969-81912180	5	0.610337	0.434	0.142	1.20265e-07	0.010919
chr1:2049240-2051136	5	0.553099	0.554	0.197	1.24601e-07	0.0113126
chr9:137589131-137591334	5	0.554191	0.398	0.115	1.47301e-07	0.0133736
chr19:4867411-4868287	5	0.760985	0.349	0.087	1.55598e-07	0.0141269
chr19:2235134-2237283	5	0.5873	0.482	0.153	1.56842e-07	0.0142399
chr4:1008854-1012839	5	0.598312	0.47	0.157	1.62502e-07	0.0147537
chr1:11058447-11060864	5	0.435902	0.566	0.225	1.71228e-07	0.0155459
chr1:6784034-6786110	5	0.333233	0.723	0.401	1.91214e-07	0.0173606
chr14:103517915-103523504	5	0.387583	0.639	0.31	1.98261e-07	0.0180004
chr16:88856627-88858164	5	0.677932	0.349	0.081	2.12211e-07	0.0192669
chr11:67628771-67631206	5	0.448361	0.639	0.284	2.12699e-07	0.0193112
chr19:5827592-5828843	5	0.582033	0.47	0.14	2.39829e-07	0.0217743
chr12:49069396-49070510	5	0.572827	0.446	0.145	2.44968e-07	0.0222409
chr1:30717753-30719821	5	0.459058	0.602	0.258	2.45261e-07	0.0222675
chr10:125158461-125161975	5	0.491533	0.53	0.203	2.5037e-07	0.0227313
chr22:49959566-49962794	5	0.582419	0.518	0.199	2.57976e-07	0.0234219
chr10:132331323-132333601	5	0.498919	0.446	0.136	2.87532e-07	0.0261053
chr1:228164910-228167037	5	0.272212	0.795	0.427	2.89137e-07	0.026251
chr1:3453046-3455355	5	0.589579	0.482	0.163	3.08064e-07	0.0279694
chr17:74513993-74515239	5	1.87201	0.169	0.021	3.09182e-07	0.0280709
chr9:93094810-93096992	5	0.436729	0.602	0.267	3.41438e-07	0.0309995
chr17:81345130-81346982	5	0.548212	0.518	0.179	3.48951e-07	0.0316816
chr19:3761277-3763502	5	0.484885	0.542	0.215	3.51795e-07	0.0319398
chr1:9126453-9130061	5	0.463834	0.53	0.21	3.63405e-07	0.0329939
chr10:118753166-118755841	5	0.541129	0.458	0.134	3.65682e-07	0.0332006
chr14:100237782-100241609	5	0.376026	0.639	0.317	4.35341e-07	0.0395251

## Sheet: 4. RES-A cluster DARs
Supplementary Data 1. Single-cell ATAC sequencing. 1) Set of differentially accessible chromatin regions (DARs) in each scATAC-seq cluster (compared to all other clusters), referred to as marker differentially accessible regions. The regions are annotated with their nearest gene. 2-5) Set of DARs in each scATAC-seq cluster in each sample, compared to all other clusters in the sample. 6-8) Sets of…
Chromatin region	Cluster	Average log-fold change	Proportion accessible in cluster	Proportion accessible in all other clusters	p-value	Adjusted p-value
chr19:55671503-55671880	6	1.43047	0.247	0.036	3.67722e-32	3.33859e-27
chr6:43824463-43824816	6	1.14528	0.24	0.049	9.73644e-24	8.83981e-19
chr17:40490422-40490880	6	0.992584	0.26	0.06	1.68252e-22	1.52757e-17
chr3:16482835-16483370	6	1.03658	0.192	0.035	8.01807e-21	7.27968e-16
chr16:12137084-12137762	6	1.16576	0.131	0.013	3.57908e-20	3.24948e-15
chr11:48315210-48315493	6	1.60047	0.128	0.015	1.00182e-19	9.09566e-15
chr16:4409426-4409532	6	1.05279	0.221	0.052	3.20051e-18	2.90577e-13
chr14:102101957-102102282	6	1.24978	0.141	0.022	8.69337e-18	7.8928e-13
chr21:16241451-16242244	6	0.872757	0.141	0.022	9.61131e-17	8.7262e-12
chr20:31815305-31816034	6	0.982184	0.167	0.034	4.49616e-16	4.08211e-11
chr1:161481894-161482056	6	1.07562	0.186	0.043	8.50128e-16	7.7184e-11
chr21:5231387-5231756	6	1.13362	0.131	0.02	1.01417e-15	9.20776e-11
chr12:109625284-109625311	6	1.30296	0.122	0.016	1.37424e-15	1.24768e-10
chr3:160588012-160588346	6	1.1072	0.135	0.022	3.90039e-15	3.54121e-10
chr4:69448980-69449399	6	1.12334	0.154	0.033	4.32667e-15	3.92823e-10
chr8:65070481-65070781	6	0.862989	0.189	0.049	7.07041e-15	6.4193e-10
chr17:39632454-39633027	6	0.540395	0.272	0.097	7.31921e-15	6.64518e-10
chr17:39631391-39631855	6	0.54861	0.272	0.097	7.38611e-15	6.70592e-10
chr6:111307228-111307694	6	1.05871	0.125	0.019	7.8689e-15	7.14425e-10
chr20:51121686-51122649	6	0.832186	0.196	0.054	2.07081e-14	1.88011e-09
chr1:236001508-236002180	6	0.929944	0.173	0.042	4.09612e-14	3.7189e-09
chr3:178715526-178715873	6	0.960577	0.115	0.019	6.29518e-14	5.71545e-09
chr11:19670096-19670857	6	0.667935	0.199	0.056	9.73184e-14	8.83564e-09
chr6:44068758-44068994	6	1.27988	0.112	0.017	1.07519e-13	9.76173e-09
chr21:44067344-44067867	6	0.755193	0.202	0.056	1.27741e-13	1.15977e-08
chr1:184283941-184284558	6	0.847753	0.186	0.056	1.47904e-13	1.34283e-08
chr14:91269645-91270092	6	0.780907	0.199	0.056	1.8481e-13	1.67791e-08
chr1:180589358-180590136	6	1.00399	0.131	0.024	2.00954e-13	1.82448e-08
chr1:48043491-48043954	6	0.917914	0.163	0.044	2.10941e-13	1.91516e-08
chr1:70717716-70718551	6	0.604584	0.16	0.04	3.56783e-13	3.23927e-08
chr3:73297901-73299523	6	0.398217	0.314	0.129	3.70917e-13	3.36759e-08
chr1:44810013-44810735	6	0.554198	0.269	0.096	5.17358e-13	4.69715e-08
chr20:2329688-2330759	6	0.43864	0.234	0.079	5.58818e-13	5.07357e-08
chr2:20614231-20614922	6	0.682206	0.247	0.091	6.58449e-13	5.97813e-08
chr6:168301558-168302011	6	1.03965	0.144	0.035	8.41594e-13	7.64092e-08
chr16:4887771-4889486	6	0.560932	0.256	0.096	1.15933e-12	1.05257e-07
chr11:123530836-123531754	6	0.593868	0.231	0.08	1.31806e-12	1.19668e-07
chr1:204313927-204314761	6	0.668252	0.202	0.061	1.43427e-12	1.30219e-07
chr8:139633186-139633516	6	1.22228	0.122	0.024	3.29162e-12	2.9885e-07
chr7:113394157-113395382	6	0.693044	0.157	0.04	6.27443e-12	5.69662e-07
chr5:17897746-17898253	6	0.962271	0.103	0.018	7.72119e-12	7.01015e-07
chr17:50861224-50862150	6	0.800688	0.144	0.035	7.87334e-12	7.14829e-07
chr4:81650642-81651586	6	0.411236	0.324	0.138	2.15209e-11	1.9539e-06
chr5:135821313-135821834	6	0.830936	0.157	0.042	2.88082e-11	2.61553e-06
chr5:135660721-135661356	6	0.670263	0.224	0.081	3.11049e-11	2.82405e-06
chr2:29398294-29399042	6	0.953426	0.109	0.02	3.71232e-11	3.37045e-06
chr13:113939614-113939936	6	0.722807	0.179	0.056	7.93046e-11	7.20015e-06
chr22:29701247-29702692	6	0.494477	0.24	0.094	1.13273e-10	1.02841e-05
chr20:31496898-31497309	6	1.0457	0.106	0.023	1.41087e-10	1.28094e-05
chr8:93875703-93876093	6	1.02777	0.128	0.03	1.88391e-10	1.71042e-05
chr7:104126243-104127019	6	0.768947	0.103	0.022	1.97021e-10	1.78878e-05
chr8:42642212-42643060	6	0.649209	0.179	0.061	2.06078e-10	1.871e-05
chr11:34602141-34602765	6	0.478893	0.279	0.119	2.17446e-10	1.97422e-05
chr11:27294772-27294953	6	1.00014	0.112	0.024	2.23573e-10	2.02984e-05
chr18:45627104-45627591	6	0.867868	0.119	0.027	2.25935e-10	2.05128e-05
chr2:1231686-1232034	6	1.03965	0.109	0.023	2.36381e-10	2.14612e-05
chr6:64774851-64775256	6	0.697407	0.141	0.04	2.59016e-10	2.35163e-05
chr11:46362890-46363667	6	0.562606	0.16	0.047	2.62084e-10	2.37948e-05
chr1:47806064-47806362	6	0.758611	0.138	0.039	3.92869e-10	3.56689e-05
chr8:80993956-80994746	6	0.787949	0.106	0.023	4.5369e-10	4.1191e-05
chr6:114045896-114046414	6	0.880165	0.103	0.022	5.37069e-10	4.87611e-05
chr5:146457105-146457641	6	0.882181	0.115	0.027	5.46392e-10	4.96074e-05
chr1:59070315-59072057	6	0.416598	0.144	0.039	5.50784e-10	5.00062e-05
chr3:45778834-45778913	6	0.880514	0.157	0.048	6.61347e-10	6.00443e-05
chr1:201720960-201721631	6	0.567072	0.199	0.069	7.6947e-10	6.98609e-05
chr8:29126539-29127459	6	0.776209	0.128	0.032	8.48232e-10	7.70118e-05
chr3:45623833-45624284	6	0.767425	0.144	0.04	8.80805e-10	7.99692e-05
chr14:66269827-66270340	6	0.767562	0.125	0.03	1.01567e-09	9.22134e-05
chr6:25637808-25638296	6	0.722778	0.135	0.038	1.25623e-09	0.000114055
chr16:65666174-65666506	6	0.778003	0.135	0.035	1.25868e-09	0.000114277
chr10:109995704-109996831	6	0.591164	0.183	0.066	1.35619e-09	0.00012313
chr14:69093792-69094468	6	0.513579	0.154	0.045	1.44073e-09	0.000130806
chr3:33426852-33427694	6	0.744959	0.141	0.044	1.74619e-09	0.000158539
chr1:185505658-185506150	6	0.739132	0.147	0.045	2.26236e-09	0.000205402
chr9:128635268-128636445	6	0.622761	0.16	0.049	3.31741e-09	0.000301191
chr14:103890922-103891323	6	0.511261	0.244	0.104	3.54386e-09	0.00032175
chr8:17254037-17254547	6	0.834434	0.128	0.036	3.57655e-09	0.000324718
chr7:105816386-105817628	6	0.382954	0.253	0.111	3.75361e-09	0.000340794
chr14:36835169-36835596	6	0.82924	0.109	0.029	3.8774e-09	0.000352033
chr7:46539904-46540252	6	0.708388	0.115	0.029	4.08078e-09	0.000370498
chr5:150441143-150443821	6	0.45848	0.304	0.142	5.28526e-09	0.000479854
chr17:50909052-50909918	6	0.465728	0.218	0.087	5.32957e-09	0.000483877
chr16:61323746-61324359	6	0.57881	0.189	0.072	5.87074e-09	0.000533011
chr12:52130636-52131212	6	0.703425	0.131	0.037	6.94464e-09	0.000630511
chr1:11341829-11343058	6	0.642955	0.138	0.04	7.7744e-09	0.000705845
chr4:138398193-138398967	6	0.48564	0.141	0.042	8.87291e-09	0.000805581
chr2:186984387-186985173	6	0.514618	0.202	0.083	9.31166e-09	0.000845415
chr6:18102797-18103252	6	0.598758	0.141	0.043	1.00736e-08	0.000914593
chr10:132446639-132447237	6	0.359732	0.343	0.178	1.2076e-08	0.0010964
chr10:132444746-132445605	6	0.377382	0.343	0.178	1.21298e-08	0.00110128
chr10:132447829-132448776	6	0.3775	0.343	0.178	1.21303e-08	0.00110132
chr3:189722076-189722653	6	0.627003	0.176	0.068	1.39843e-08	0.00126965
chr10:58070593-58071627	6	0.490187	0.186	0.071	1.68031e-08	0.00152557
chr1:116002056-116003242	6	0.43122	0.205	0.08	1.82979e-08	0.00166128
chr12:114635830-114636464	6	0.492675	0.16	0.056	1.97823e-08	0.00179605
chr11:130636720-130639711	6	0.384309	0.208	0.085	1.98507e-08	0.00180227
chr5:138803714-138804471	6	0.630376	0.109	0.029	2.19587e-08	0.00199365
chr15:90097982-90098564	6	0.525875	0.221	0.099	2.40567e-08	0.00218413
chr12:71216815-71217410	6	0.569049	0.141	0.047	2.65928e-08	0.00241439
chr10:81002334-81002840	6	0.816189	0.106	0.026	3.33258e-08	0.00302568
chr4:83603121-83603437	6	0.597482	0.163	0.059	3.37462e-08	0.00306385
chr1:228430115-228430663	6	0.533607	0.212	0.089	3.41448e-08	0.00310004
chr1:228428731-228429247	6	0.566241	0.212	0.089	3.47375e-08	0.00315385
chr11:126368296-126369320	6	0.459668	0.157	0.058	3.48731e-08	0.00316616
chr9:122002097-122002870	6	0.534972	0.144	0.047	3.60788e-08	0.00327563
chr1:237012894-237013453	6	0.484118	0.189	0.071	4.2978e-08	0.00390201
chr6:148395471-148396422	6	0.393231	0.157	0.051	4.31615e-08	0.00391868
chr17:9133080-9133589	6	0.537199	0.157	0.052	4.32127e-08	0.00392332
chr1:206496384-206496434	6	0.666073	0.167	0.059	4.57266e-08	0.00415156
chr7:36155810-36156593	6	0.47795	0.186	0.072	5.07799e-08	0.00461036
chr2:119293943-119294431	6	0.60371	0.106	0.026	5.20239e-08	0.0047233
chr10:63671514-63672882	6	0.596996	0.141	0.044	5.62305e-08	0.00510523
chr14:96065915-96066014	6	0.629864	0.196	0.078	6.04157e-08	0.0054852
chr14:96063377-96065184	6	0.490616	0.196	0.078	6.3532e-08	0.00576813
chr1:58982480-58983136	6	0.497383	0.224	0.103	6.89858e-08	0.00626329
chr3:154791253-154792356	6	0.405208	0.103	0.027	7.0802e-08	0.00642818
chr4:37987806-37989381	6	0.503411	0.183	0.079	7.20242e-08	0.00653915
chr10:62723665-62723828	6	0.759611	0.151	0.054	8.64863e-08	0.00785218
chr7:132255811-132256418	6	0.587939	0.138	0.046	8.72534e-08	0.00792183
chr8:125579258-125580349	6	0.484679	0.176	0.07	9.25903e-08	0.00840637
chr10:78042254-78043960	6	0.53862	0.196	0.082	9.26435e-08	0.0084112
chr1:9434991-9436936	6	0.430987	0.183	0.071	1.01825e-07	0.00924482
chr5:150615938-150616658	6	0.399482	0.282	0.14	1.02303e-07	0.00928817
chr1:29706294-29707363	6	0.718995	0.119	0.04	1.03948e-07	0.00943752
chr16:58861466-58861954	6	0.598604	0.151	0.052	1.03999e-07	0.00944219
chr1:234969560-234970048	6	0.47229	0.179	0.073	1.14696e-07	0.0104134
chr22:17987690-17989388	6	0.532233	0.131	0.044	1.30508e-07	0.0118489
chr7:73758391-73759120	6	0.454103	0.196	0.079	1.31817e-07	0.0119678
chr11:65103849-65105042	6	0.265477	0.465	0.277	1.3286e-07	0.0120625
chr3:188003899-188004081	6	0.543254	0.189	0.079	1.3394e-07	0.0121605
chr5:10140251-10141046	6	0.499173	0.131	0.043	1.34679e-07	0.0122277
chr7:5445854-5446540	6	0.604082	0.151	0.052	1.81971e-07	0.0165213
chr17:4521056-4521743	6	0.404927	0.215	0.091	1.90055e-07	0.0172553
chr1:156922931-156923446	6	0.611772	0.122	0.041	1.91917e-07	0.0174244
chr12:42757078-42757330	6	0.527389	0.135	0.043	2.35385e-07	0.0213709
chr5:149220677-149221891	6	0.363874	0.224	0.102	2.39628e-07	0.0217561
chr9:33751755-33753071	6	0.595721	0.106	0.029	2.41872e-07	0.0219598
chr5:119613865-119614508	6	0.444488	0.154	0.058	2.42506e-07	0.0220174
chr12:47944927-47945785	6	0.487576	0.151	0.054	2.70454e-07	0.0245548
chr8:92490734-92491781	6	0.462194	0.112	0.034	2.72859e-07	0.0247731
chr20:18543651-18544474	6	0.404556	0.192	0.08	3.22239e-07	0.0292564
chr5:138448964-138450589	6	0.352574	0.24	0.118	3.59832e-07	0.0326695
chr11:72637093-72637724	6	0.642811	0.138	0.047	3.72939e-07	0.0338595
chr16:84786060-84786928	6	0.391988	0.24	0.114	3.73465e-07	0.0339073
chr14:34078083-34078596	6	0.553029	0.141	0.055	3.90401e-07	0.0354449
chr11:71112318-71113752	6	0.434915	0.157	0.066	4.15816e-07	0.0377523
chr4:27126843-27127924	6	0.400023	0.234	0.106	4.48892e-07	0.0407554
chr3:1272825-1273230	6	0.510088	0.157	0.065	4.55792e-07	0.0413818
chr8:101077727-101078345	6	0.523382	0.196	0.088	4.6169e-07	0.0419173
chr21:28763955-28764411	6	0.633682	0.115	0.035	4.6184e-07	0.0419309
chr5:172636966-172637580	3	1.08087	0.224	0.042	3.81515e-24	3.46381e-19
chr1:202086830-202087490	3	0.456211	0.387	0.156	1.98307e-16	1.80045e-11
chr11:27173261-27174616	3	0.33285	0.44	0.202	1.46358e-14	1.3288e-09
chr20:401658-402381	3	0.588727	0.168	0.038	6.87286e-14	6.23994e-09
chr1:202236262-202237549	3	0.507374	0.256	0.091	1.10606e-13	1.0042e-08
chr5:74538130-74538673	3	0.804649	0.115	0.019	4.32433e-13	3.9261e-08
chr15:51994687-51995871	3	0.366859	0.237	0.073	5.34002e-13	4.84825e-08
chr6:109336146-109337376	3	0.309713	0.424	0.206	5.50261e-13	4.99588e-08
chr14:23694063-23695059	3	0.421346	0.291	0.111	1.57969e-12	1.43422e-07
chr11:47214436-47216845	3	0.382714	0.456	0.213	2.37411e-12	2.15548e-07
chr5:141848420-141850680	3	0.268989	0.48	0.236	2.61435e-12	2.37359e-07
chr11:47212914-47213388	3	0.461549	0.456	0.213	2.7027e-12	2.45381e-07
chr16:56984615-56985114	3	0.654343	0.192	0.054	2.82487e-12	2.56473e-07
chr20:3806733-3808538	3	0.545927	0.216	0.064	2.89813e-12	2.63124e-07
chr10:5493580-5494330	3	0.68723	0.136	0.032	7.52616e-12	6.83307e-07
chr3:149386469-149387299	3	0.406354	0.229	0.072	7.99606e-12	7.2597e-07
chr12:69359236-69360666	3	0.334296	0.331	0.141	1.00887e-11	9.15966e-07
chr3:97957284-97958680	3	0.289151	0.291	0.127	1.12708e-11	1.02328e-06
chr3:23740388-23741619	3	0.523688	0.192	0.056	2.13694e-11	1.94015e-06
chr8:18957118-18958147	3	0.342654	0.299	0.116	3.1345e-11	2.84584e-06
chr12:101459627-101460504	3	0.320268	0.32	0.127	4.34273e-11	3.9428e-06
chr5:127934648-127935747	3	0.342767	0.285	0.123	6.89944e-11	6.26407e-06
chr12:101607879-101609132	3	0.445037	0.293	0.121	1.24297e-10	1.1285e-05
chr8:100416905-100417848	3	0.480128	0.267	0.104	1.28936e-10	1.17062e-05
chr8:94967704-94968875	3	0.2933	0.357	0.172	2.79754e-10	2.53991e-05
chr1:54015918-54017057	3	0.27554	0.403	0.207	3.13543e-10	2.84669e-05
chr10:75244891-75246101	3	0.501117	0.229	0.084	3.38108e-10	3.06971e-05
chr11:59144455-59145191	3	0.4974	0.171	0.054	4.02685e-10	3.65602e-05
chr18:657023-658955	3	0.266428	0.376	0.173	4.12277e-10	3.74311e-05
chr1:202022919-202023487	3	0.583214	0.141	0.034	4.90467e-10	4.453e-05
chr16:23324429-23325396	3	0.250658	0.323	0.14	5.25975e-10	4.77538e-05
chr1:220391054-220391986	3	0.305652	0.269	0.104	5.32146e-10	4.8314e-05
chr1:205477413-205478602	3	0.392272	0.229	0.084	5.96069e-10	5.41177e-05
chr1:207847966-207849688	3	0.251453	0.28	0.11	7.39242e-10	6.71165e-05
chr4:128601289-128601698	3	0.676517	0.168	0.049	8.71264e-10	7.91029e-05
chr11:19240226-19241850	3	0.269741	0.275	0.112	8.95588e-10	8.13113e-05
chr1:207022184-207022632	3	0.451686	0.32	0.139	9.42394e-10	8.55609e-05
chr16:70750866-70751955	3	0.357338	0.315	0.137	1.13492e-09	0.000103041
chr8:66521927-66523285	3	0.286794	0.347	0.16	1.34196e-09	0.000121838
chr13:44758847-44760671	3	0.321386	0.264	0.109	1.6939e-09	0.000153791
chr10:28938810-28938927	3	0.405287	0.235	0.086	1.7399e-09	0.000157967
chr4:40395472-40396547	3	0.37033	0.24	0.09	1.87043e-09	0.000169819
chr3:23576308-23577182	3	0.315712	0.245	0.1	2.05326e-09	0.000186417
chr1:202107532-202108561	3	0.253937	0.493	0.265	2.08636e-09	0.000189423
chr1:220906497-220907584	3	0.349274	0.213	0.078	2.65846e-09	0.000241364
chr2:10119908-10121119	3	0.25389	0.44	0.233	3.29735e-09	0.00029937
chr2:10122037-10123107	3	0.286644	0.44	0.233	3.3789e-09	0.000306773
chr5:177309430-177313295	3	0.269016	0.349	0.156	3.67343e-09	0.000333514
chr20:3795354-3796910	3	0.272392	0.323	0.135	3.68748e-09	0.00033479
chr10:5488362-5489251	3	0.486811	0.131	0.037	4.16072e-09	0.000377756
chr6:108689132-108689802	3	0.35014	0.277	0.117	5.47488e-09	0.00049707
chr15:48684051-48684688	3	0.498791	0.221	0.081	6.21641e-09	0.000564394
chr15:48682742-48683444	3	0.432633	0.221	0.081	6.26541e-09	0.000568842
chr8:128176519-128177625	3	0.331811	0.251	0.106	6.63012e-09	0.000601955
chr3:71025334-71027602	3	0.253932	0.32	0.142	9.26111e-09	0.000840825
chr1:94325420-94326020	3	0.52764	0.128	0.033	9.7531e-09	0.000885493
chr1:172322371-172323150	3	0.407323	0.187	0.065	9.85885e-09	0.000895095
chr2:207257597-207259359	3	0.251631	0.288	0.13	1.07774e-08	0.000978487
chr12:98514985-98516864	3	0.278099	0.4	0.198	1.09727e-08	0.000996219
chr17:8209790-8211290	3	0.377308	0.245	0.095	1.38249e-08	0.00125517
chr1:204920888-204921269	3	0.475348	0.275	0.115	1.73102e-08	0.00157161
chr11:85758060-85758359	3	0.422685	0.219	0.087	1.87236e-08	0.00169993
chr11:85756745-85757310	3	0.363317	0.219	0.087	2.22115e-08	0.0020166
chr8:38077714-38078619	3	0.414025	0.229	0.088	2.40127e-08	0.00218014
chr3:174333593-174334133	3	0.438957	0.139	0.046	2.54709e-08	0.00231253
chr1:156571214-156573036	3	0.359238	0.237	0.097	2.85911e-08	0.00259581
chr8:119982388-119983664	3	0.277006	0.309	0.14	2.90878e-08	0.00264091
chr3:69142142-69142565	3	0.372854	0.267	0.117	2.99385e-08	0.00271815
chr3:69143540-69144230	3	0.333893	0.267	0.117	3.01674e-08	0.00273892
chr2:168480102-168481499	3	0.385546	0.248	0.106	3.05592e-08	0.0027745
chr14:29723861-29725547	3	0.373578	0.131	0.036	3.10043e-08	0.00281492
chr17:57903027-57903796	3	0.46629	0.165	0.057	3.193e-08	0.00289896
chr17:51435433-51436175	3	0.353715	0.248	0.106	3.26631e-08	0.00296551
chr6:43926570-43928168	3	0.306377	0.208	0.084	3.33288e-08	0.00302596
chr7:77678901-77680183	3	0.470686	0.171	0.062	3.66909e-08	0.0033312
chr3:183911893-183913485	3	0.402211	0.184	0.064	4.1707e-08	0.00378662
chr6:143157972-1431594331	3	0.392123	0.208	0.086	4.20841e-08	0.00382086
chr3:24663503-24663625	3	0.595791	0.16	0.051	4.70838e-08	0.00427479
chr1:67715523-67717582	3	0.272257	0.285	0.127	5.82855e-08	0.0052918
chr5:43997634-43998356	3	0.349576	0.235	0.099	5.99542e-08	0.0054433
chr5:15008384-15010086	3	0.37391	0.171	0.06	6.62504e-08	0.00601494
chr6:83434226-83434937	3	0.402674	0.141	0.052	7.13265e-08	0.0064758
chr11:85821395-85822079	3	0.46957	0.16	0.053	8.75845e-08	0.00795188
chr5:74156842-74157577	3	0.344652	0.232	0.104	1.23017e-07	0.0111688
chr15:60392488-60393768	3	0.261275	0.272	0.111	1.28844e-07	0.0116979
chr1:93963340-93964167	3	0.314349	0.376	0.192	1.3338e-07	0.0121097
chr1:93964766-93965198	3	0.323098	0.376	0.192	1.34163e-07	0.0121808
chr1:93965927-93966054	3	0.325113	0.376	0.192	1.34364e-07	0.0121991
chr12:89225612-89226332	3	0.273289	0.243	0.104	1.37091e-07	0.0124466
chr3:122651252-122652589	3	0.286927	0.227	0.096	1.55216e-07	0.0140922
chr5:135134832-135136262	3	0.270542	0.328	0.159	1.61168e-07	0.0146326
chr20:25237692-25238289	3	0.347429	0.187	0.073	1.76098e-07	0.0159881
chr3:11910814-11911406	3	0.360149	0.267	0.118	1.8427e-07	0.0167301
chr5:133249516-133249981	3	0.550699	0.125	0.036	1.8628e-07	0.0169125
chr3:149395378-149396427	3	0.435398	0.179	0.064	1.90757e-07	0.017319
chr20:25407144-25408114	3	0.390736	0.211	0.081	1.99291e-07	0.0180938
chr2:168890036-168890814	3	0.30412	0.205	0.079	2.09129e-07	0.0189871
chr5:154519237-154519920	3	0.464046	0.136	0.043	2.39397e-07	0.0217351
chr1:208476343-2084772451	3	0.346105	0.211	0.091	2.70518e-07	0.0245606
chr20:32325725-32326925	3	0.254645	0.205	0.08	2.79731e-07	0.0253971
chr14:81302668-81303780	3	0.367461	0.195	0.072	2.88401e-07	0.0261842
chr1:84847122-84848255	3	0.28874	0.224	0.095	2.89133e-07	0.0262507
chr11:61688074-61689218	3	0.326772	0.365	0.18	3.25225e-07	0.0295275
chr6:136606426-136608633	3	0.342217	0.296	0.145	3.58656e-07	0.0325627
chr2:217387944-217388535	3	0.27251	0.187	0.071	3.68688e-07	0.0334735
chr5:68456502-68457425	3	0.268113	0.227	0.095	3.69994e-07	0.0335922
chr6:136610138-136610748	3	0.35404	0.296	0.145	3.71483e-07	0.0337273
chr10:50593766-50594493	3	0.372817	0.163	0.059	3.86059e-07	0.0350507
chr3:40089311-40089779	3	0.279381	0.309	0.149	4.08398e-07	0.0370788
chr11:27401701-27402338	3	0.607267	0.104	0.029	4.38843e-07	0.039843
chr5:142816531-1428197411	3	0.319214	0.251	0.111	4.93496e-07	0.044805
chr8:120204129-120205176	3	0.279375	0.24	0.117	5.05003e-07	0.0458498
chr1:225871172-225871932	3	0.32026	0.187	0.076	5.40073e-07	0.0490337
chr2:241314602-241317170	5	0.638252	0.513	0.189	4.88963e-15	4.43934e-10
chr21:45642881-45643901	5	1.17162	0.27	0.04	9.98759e-15	9.06783e-10
chr8:144462469-144468272	5	0.487457	0.635	0.346	1.5623e-14	1.41842e-09
chr8:144461668-144461694	5	0.549013	0.635	0.346	3.7497e-14	3.40439e-09
chr21:46323456-46325677	5	0.666725	0.522	0.228	1.01924e-13	9.25376e-09
chr19:1382975-1384324	5	1.00764	0.304	0.072	2.75508e-13	2.50136e-08
chr19:2235134-2237283	5	0.755683	0.426	0.153	3.91355e-13	3.55315e-08
chr21:8219559-8220359	5	1.18147	0.33	0.094	1.01491e-12	9.21445e-08
chr8:144516714-144518421	5	0.562159	0.348	0.083	1.25907e-12	1.14312e-07
chr19:570822-573719	5	0.654948	0.391	0.113	1.87657e-12	1.70376e-07
chr16:352112-353705	5	0.86769	0.357	0.098	2.89616e-12	2.62945e-07
chr1:2228780-2232326	5	0.501892	0.583	0.284	4.81313e-12	4.36989e-07
chr1:2227092-2228279	5	0.50232	0.583	0.284	4.82901e-12	4.38431e-07
chr10:118753166-118755841	5	0.637513	0.417	0.129	5.04593e-12	4.58125e-07
chr9:137240071-137242739	5	0.518378	0.417	0.147	5.36585e-12	4.87171e-07
chr4:1869777-1873188	5	0.499435	0.522	0.227	6.04274e-12	5.48627e-07
chr19:1862047-1865280	5	0.760697	0.374	0.135	7.02201e-12	6.37535e-07
chr19:2095873-2097508	5	0.640728	0.426	0.15	9.21369e-12	8.3652e-07
chr16:2267552-2269737	5	0.592234	0.496	0.195	9.46166e-12	8.59034e-07
chr1:1614081-1616931	5	0.551488	0.504	0.208	9.81604e-12	8.91208e-07
chr16:88856627-88858164	5	0.752512	0.348	0.093	1.10722e-11	1.00526e-06
chr19:10870528-10872173	5	0.668913	0.426	0.166	1.20281e-11	1.09204e-06
chr19:506426-508312	5	0.455501	0.53	0.235	1.44491e-11	1.31185e-06
chr19:2163322-2164381	5	0.776781	0.374	0.125	1.50041e-11	1.36223e-06
chr5:181187075-181192922	5	0.36135	0.67	0.414	1.62177e-11	1.47242e-06
chr22:49852792-49856243	5	0.539353	0.487	0.164	2.01796e-11	1.83212e-06
chr19:7902531-7904587	5	0.647098	0.452	0.184	2.03518e-11	1.84776e-06
chr19:2164949-2165954	5	0.833659	0.374	0.125	2.03978e-11	1.85194e-06
chr19:1454870-1456456	5	0.685167	0.557	0.268	4.10391e-11	3.72598e-06
chr17:82019872-82024167	5	0.53737	0.522	0.256	4.33585e-11	3.93656e-06
chr16:1351476-1352371	5	1.09607	0.252	0.046	4.49739e-11	4.08323e-06
chr16:88569748-88570830	5	0.876772	0.313	0.081	4.97544e-11	4.51725e-06
chr22:50506914-50508648	5	0.999656	0.296	0.081	5.74305e-11	5.21417e-06
chr19:1651905-1653657	5	0.662458	0.426	0.172	6.27603e-11	5.69807e-06
chr5:174723879-174725280	5	0.552241	0.478	0.187	7.38673e-11	6.70648e-06
chr19:1268556-1270616	5	0.435036	0.687	0.408	8.62503e-11	7.83075e-06
chr19:796555-802480	5	0.39679	0.635	0.343	8.71485e-11	7.9123e-06
chr5:181193646-181193986	5	0.496312	0.67	0.414	9.05831e-11	8.22413e-06
chr1:1573390-1575435	5	0.617949	0.374	0.104	9.73869e-11	8.84186e-06
chr21:36155305-361575381	5	0.465692	0.548	0.258	9.8788e-11	8.96906e-06
chr19:1273291-1276872	5	0.463359	0.687	0.408	1.12749e-10	1.02366e-05
chr19:530901-534139	5	0.78054	0.365	0.12	1.16692e-10	1.05946e-05
chr19:661400-664011	5	0.650017	0.383	0.125	1.34087e-10	1.21739e-05
chr8:144507604-144510627	5	0.480612	0.557	0.265	1.36624e-10	1.24042e-05
chr8:143595796-143602507	5	0.446732	0.574	0.286	1.4133e-10	1.28315e-05
chr17:4947119-4950672	5	0.511773	0.487	0.183	1.42707e-10	1.29565e-05
chr19:6199112-6200134	5	0.763624	0.287	0.065	1.56778e-10	1.4234e-05
chr8:143840431-143841626	5	0.659832	0.304	0.076	1.66559e-10	1.51221e-05
chr17:81392879-81397970	5	0.401528	0.591	0.302	1.69583e-10	1.53966e-05
chr17:409715-410746	5	0.936188	0.252	0.059	2.32474e-10	2.11066e-05
chr19:1725397-1726098	5	1.10637	0.165	0.017	2.41831e-10	2.19561e-05
chr9:136117298-136120035	5	0.466728	0.478	0.176	2.61809e-10	2.37699e-05
chr19:1590679-1593832	5	0.619856	0.426	0.156	2.77486e-10	2.51932e-05
chr16:2222983-2225102	5	0.569355	0.435	0.167	3.35985e-10	3.05044e-05
chr14:102591797-102593670	5	0.549885	0.4	0.139	3.43162e-10	3.11561e-05
chr19:1437865-1438995	5	0.762154	0.322	0.103	3.89424e-10	3.53562e-05
chr9:137085757-137088543	5	0.438129	0.478	0.187	4.10812e-10	3.7298e-05
chr22:41090997-41093504	5	0.424534	0.574	0.263	5.04294e-10	4.57854e-05
chr22:41094094-41094463	5	0.553728	0.574	0.263	5.57909e-10	5.06531e-05
chr19:1439597-1440338	5	0.85251	0.322	0.103	5.7602e-10	5.22975e-05
chr1:1510909-1512550	5	0.58695	0.391	0.134	5.90073e-10	5.35733e-05
chr1:1066975-1069985	5	0.483193	0.478	0.169	5.95817e-10	5.40948e-05
chr19:17947401-17948476	5	0.899506	0.209	0.031	6.34213e-10	5.75808e-05
chr9:128275500-128277191	5	0.651536	0.33	0.107	6.42511e-10	5.83343e-05
chr9:136790504-136792271	5	0.562872	0.409	0.152	6.62605e-10	6.01586e-05
chr14:105313764-105316025	5	0.636747	0.348	0.106	7.46463e-10	6.77721e-05
chr19:1074501-1076006	5	0.883424	0.287	0.068	8.31409e-10	7.54845e-05
chr4:1345505-1349209	5	0.33997	0.635	0.317	1.13927e-09	0.000103436
chr8:144408828-144410110	5	0.715993	0.313	0.097	1.18147e-09	0.000107267
chr1:11804301-11806952	5	0.369514	0.539	0.226	1.19137e-09	0.000108166
chr1:1306651-1310067	5	0.526686	0.435	0.169	1.28144e-09	0.000116343
chr7:148870-150247	5	0.466868	0.417	0.156	1.38804e-09	0.000126022
chr11:505463-507894	5	0.535161	0.391	0.14	1.47136e-09	0.000133586
chr17:79796294-79798060	5	0.559255	0.391	0.138	1.55836e-09	0.000141485
chr19:1904354-1906054	5	0.658508	0.365	0.14	1.69047e-09	0.000153479
chr16:1308316-1310037	5	0.588698	0.409	0.15	1.79058e-09	0.000162569
chrX:154377965-154380558	5	0.503532	0.452	0.227	1.89553e-09	0.000172097
chr10:132331323-132333601	5	0.63108	0.374	0.145	1.98181e-09	0.000179931
chr8:143616173-143618532	5	0.419723	0.496	0.217	1.98656e-09	0.000180361
chr11:2399578-2401193	5	0.337798	0.574	0.271	1.98805e-09	0.000180497
chr20:63519985-63521931	5	0.550687	0.374	0.118	2.10295e-09	0.000190929
chr17:79830766-79840330	5	0.279186	0.757	0.533	2.10666e-09	0.000191265
chr16:1310684-1312120	5	0.695433	0.409	0.15	2.20998e-09	0.000200646
chr19:2269031-2269909	5	0.703334	0.348	0.113	2.29702e-09	0.000208549
chr17:2392348-2394506	5	0.620994	0.365	0.12	2.48328e-09	0.000225459
chr17:82646960-82649241	5	0.653939	0.339	0.112	2.5e-09	0.000226978
chr19:984020-984978	5	0.874996	0.226	0.043	2.62953e-09	0.000238737
chr19:2270575-2271985	5	0.782595	0.348	0.113	2.90073e-09	0.00026336
chr20:63830920-63831645	5	1.21496	0.157	0.019	3.23627e-09	0.000293824
chr4:1244000-1249885	5	0.424432	0.539	0.266	3.65699e-09	0.000332022
chr1:2049240-20511361	5	0.570291	0.443	0.176	3.7683e-09	0.000342128
chr19:1247953-1253848	5	0.430672	0.452	0.195	3.94529e-09	0.000358197
chr1:10793118-10795046	5	0.565879	0.391	0.147	4.08092e-09	0.00037051
chr1:10795671-10797085	5	0.613679	0.391	0.147	4.66547e-09	0.000423583
chr19:47256092-47258092	5	0.685287	0.304	0.092	4.75203e-09	0.000431441
chr2:241734179-241735846	5	0.615676	0.339	0.109	4.75787e-09	0.000431972
chr16:89201111-89202403	5	0.861822	0.27	0.077	4.78376e-09	0.000434322
chr21:46285614-46286984	5	0.576696	0.4	0.148	4.9037e-09	0.000445211
chr17:79829058-79829976	5	0.366879	0.757	0.533	5.01945e-09	0.000455721
chr19:42283259-42284461	5	0.823162	0.226	0.044	5.20948e-09	0.000472973
chr16:28822025-28824803	5	0.449713	0.504	0.211	5.51649e-09	0.000500847
chr17:8219844-8224257	5	0.369492	0.591	0.331	5.86108e-09	0.000532133
chr21:46228238-46229793	5	0.716424	0.322	0.097	7.20755e-09	0.000654381
chr7:3300566-3301470	5	0.659108	0.313	0.096	7.8841e-09	0.000715805
chr1:1230467-1232777	5	0.459341	0.417	0.171	8.02495e-09	0.000728593
chr7:150367627-150370988	5	0.375808	0.557	0.27	8.66078e-09	0.000786321
chr10:132536142-132538235	5	0.414582	0.583	0.336	1.00253e-08	0.00091021
chr16:88452498-88455984	5	0.535671	0.452	0.208	1.11058e-08	0.0010083
chr19:6372174-6374182	5	0.37189	0.539	0.241	1.13777e-08	0.001033
chr22:41620052-41621998	5	0.515049	0.461	0.184	1.26577e-08	0.0011492
chr1:1918135-1920163	5	0.464524	0.417	0.152	1.28969e-08	0.00117093
chr1:1019050-1021469	5	0.627449	0.296	0.086	1.29481e-08	0.00117557
chr9:136245260-136246257	5	0.917116	0.209	0.041	1.30078e-08	0.00118099
chr22:41618920-41619239	5	0.68485	0.461	0.184	1.3243e-08	0.00120235
chr16:401006-402817	5	0.6365	0.357	0.132	1.33279e-08	0.00121005
chr20:63978622-63981607	5	0.472433	0.452	0.188	1.37636e-08	0.00124961
chr19:4722650-4725368	5	0.420992	0.478	0.212	1.4147e-08	0.00128442
chr22:49917407-49919029	5	0.432276	0.452	0.176	1.45883e-08	0.00132449
chr19:54189003-54192030	5	0.288988	0.713	0.517	1.5056e-08	0.00136695
chr1:1908357-1909627	5	0.62084	0.304	0.089	1.58997e-08	0.00144355
chr19:1406423-1407934	5	0.530207	0.365	0.149	1.63685e-08	0.00148611
chr9:136482260-136485453	5	0.427304	0.391	0.147	1.65808e-08	0.00150539
chr10:132539143-132540020	5	0.469812	0.583	0.336	1.68928e-08	0.00153371
chr10:86755490-86757715	5	0.4979	0.357	0.115	1.71526e-08	0.0015573
chr1:998901-1002365	5	0.464767	0.409	0.171	1.85431e-08	0.00168354
chr19:55257472-55259950	5	0.540862	0.443	0.196	2.02669e-08	0.00184005
chr10:132540633-132540717	5	0.493565	0.583	0.336	2.15127e-08	0.00195316
chr19:1111868-1114055	5	0.530504	0.357	0.131	2.20732e-08	0.00200405
chr17:7241396-7243558	5	0.5673	0.365	0.134	2.2873e-08	0.00207667
chr16:646897-650882	5	0.473533	0.452	0.211	2.35912e-08	0.00214187
chr9:137300500-137303264	5	0.443423	0.313	0.092	2.37103e-08	0.00215268
chr16:787463-789059	5	0.705319	0.278	0.079	2.38886e-08	0.00216887
chr19:1408534-1409756	5	0.606387	0.365	0.149	2.40623e-08	0.00218464
chr17:8185436-8190800	5	0.297325	0.609	0.382	2.57139e-08	0.00233459
chr16:2903817-2907692	5	0.355568	0.565	0.287	2.62158e-08	0.00238016
chr16:89192080-89193509	5	0.763473	0.235	0.056	2.67826e-08	0.00243162
chr7:157336489-157338232	5	0.558476	0.374	0.142	2.78704e-08	0.00253039
chr17:81683262-81684404	5	0.565603	0.365	0.136	2.8483e-08	0.002586
chr16:89240547-89242057	5	0.674964	0.296	0.092	2.92615e-08	0.00265668
chr22:49959566-49962794	5	0.437498	0.443	0.166	2.94102e-08	0.00267018
chr17:82751199-82752817	5	0.740158	0.296	0.108	3.24215e-08	0.00294358
chr1:2204529-2205623	5	0.925928	0.165	0.027	3.25939e-08	0.00295923
chr16:1407798-1408777	5	0.696259	0.296	0.079	3.35578e-08	0.00304675
chr7:156640159-156641375	5	0.481155	0.443	0.173	3.691e-08	0.00335109
chr16:645089-646297	5	0.582731	0.452	0.211	4.24651e-08	0.00385545
chr19:1020019-1022027	5	0.683886	0.357	0.138	4.25631e-08	0.00386435
chr19:55383433-55386983	5	0.340433	0.591	0.294	4.44556e-08	0.00403617
chr2:240559991-240562362	5	0.356872	0.513	0.254	4.48182e-08	0.00406909
chr19:1941903-1942741	5	0.621967	0.339	0.121	4.62189e-08	0.00419626
chr9:136807133-136809591	5	0.611445	0.313	0.094	4.68377e-08	0.00425244
chr19:1940205-1941402	5	0.629366	0.339	0.121	4.70396e-08	0.00427077
chr19:1490010-1492001	5	0.448067	0.478	0.24	5.1224e-08	0.00465068
chr19:1354371-1355245	5	0.779252	0.278	0.089	5.1674e-08	0.00469153
chr2:241880905-241883374	5	0.387994	0.452	0.195	5.52366e-08	0.00501499
chr4:1711281-1713605	5	0.399712	0.478	0.214	5.53031e-08	0.00502102
chr19:1355891-1356729	5	0.82221	0.278	0.089	5.79483e-08	0.00526118
chr16:2214426-2215854	5	0.481013	0.383	0.149	5.84655e-08	0.00530814
chr19:2048703-2052745	5	0.474056	0.626	0.427	6.59195e-08	0.0059849
chrX:1452315-14546381	5	0.470471	0.435	0.195	6.64274e-08	0.00603101
chr16:89699721-89702601	5	0.354859	0.557	0.298	7.18706e-08	0.0065252
chr17:4938813-4940912	5	0.412236	0.452	0.199	7.46385e-08	0.00677651
chr1:244859962-244865404	5	0.276606	0.617	0.347	7.48943e-08	0.00679973
chr19:2041598-2044317	5	0.484847	0.626	0.427	7.67877e-08	0.00697164
chr1:7782998-7784828	5	0.401054	0.383	0.136	7.91174e-08	0.00718314
chr16:1609904-1612869	5	0.368595	0.539	0.29	8.08024e-08	0.00733613
chr16:586644-590722	5	0.387955	0.6	0.345	8.21594e-08	0.00745933
chr8:1762871-1765348	5	0.357148	0.522	0.243	8.29441e-08	0.00753058
chr14:103846598-103848521	5	0.502495	0.357	0.118	8.40126e-08	0.00762759
chr1:11099121-11100344	5	0.485637	0.365	0.124	8.56494e-08	0.00777619
chr19:10194261-10195532	5	0.694318	0.296	0.093	8.83855e-08	0.0080246
chr22:40950660-40952156	5	0.51542	0.4	0.178	8.98182e-08	0.00815468
chr19:2047232-2048026	5	0.496042	0.626	0.427	9.01296e-08	0.00818296
chr17:82417815-82419146	5	0.58402	0.313	0.099	9.05669e-08	0.00822266
chr17:82292218-82295964	5	0.488676	0.443	0.224	9.80983e-08	0.00890644
chr9:135960275-135962455	5	0.48922	0.287	0.084	1.03082e-07	0.00935888
chr7:157138132-157140019	5	0.414259	0.417	0.177	1.05309e-07	0.00956115
chr17:80760034-80761146	5	0.426093	0.374	0.156	1.06991e-07	0.00971381
chr8:144521894-144525300	5	0.33451	0.47	0.225	1.10293e-07	0.0100136
chr16:585299-585870	5	0.433782	0.6	0.345	1.12046e-07	0.0101728
chr17:4142394-4144381	5	0.435857	0.443	0.198	1.13106e-07	0.010269
chr16:678504-686437	5	0.412915	0.548	0.352	1.14634e-07	0.0104078
chr4:3073486-3075308	5	0.413707	0.478	0.206	1.20645e-07	0.0109535
chr1:2585345-2587842	5	0.378363	0.539	0.285	1.2488e-07	0.011338
chr22:39152241-39153214	5	0.785562	0.217	0.057	1.28459e-07	0.0116629
chr19:1103387-1105463	5	0.410353	0.513	0.267	1.36046e-07	0.0123517
chr8:144500759-144504158	5	0.499774	0.635	0.377	1.37259e-07	0.0124619
chrX:386491-388017	5	0.445469	0.348	0.136	1.3814e-07	0.0125419
chr19:5903440-5905483	5	0.318464	0.6	0.383	1.38873e-07	0.0126084
chr12:53938007-53940119	5	0.395155	0.47	0.217	1.42719e-07	0.0129576
chr1:2583565-2584539	5	0.410826	0.539	0.285	1.47576e-07	0.0133985
chr19:2045246-2046004	5	0.531911	0.626	0.427	1.5274e-07	0.0138674
chr9:137226333-137228110	5	0.410932	0.565	0.319	1.54665e-07	0.0140422
chr16:1614059-1614737	5	0.481049	0.539	0.29	1.55022e-07	0.0140746
chr1:155006859-155008774	5	0.303658	0.774	0.517	1.62116e-07	0.0147187
chr7:2353593-2355610	5	0.446058	0.435	0.21	1.71124e-07	0.0155365
chr9:137221593-137224121	5	0.428344	0.565	0.319	1.73243e-07	0.0157289
chr8:144790423-144793300	5	0.417543	0.435	0.185	1.81494e-07	0.016478
chr17:42608537-42610912	5	0.41772	0.426	0.183	1.85032e-07	0.0167993
chr14:105300014-105301969	5	0.427293	0.365	0.14	1.85541e-07	0.0168454
chr18:11980162-11982600	5	0.300454	0.513	0.244	1.89462e-07	0.0172015
chr19:49928560-49930556	5	0.56925	0.339	0.134	1.90962e-07	0.0173376
chr9:137188206-137190892	5	0.4367	0.374	0.15	1.94723e-07	0.0176791
chr19:1106805-1107551	5	0.479474	0.513	0.267	1.95755e-07	0.0177728
chr11:694245-696859	5	0.298273	0.513	0.274	2.0272e-07	0.0184051
chr11:64184633-64187093	5	0.287094	0.617	0.353	2.058e-07	0.0186848
chr16:2339600-2341317	5	0.443867	0.4	0.165	2.06353e-07	0.018735
chr19:266854-267836	5	0.577861	0.313	0.105	2.16512e-07	0.0196573
chr4:1008854-1012839	5	0.470295	0.383	0.154	2.20955e-07	0.0200607
chr17:3754139-3755942	5	0.440403	0.391	0.158	2.24219e-07	0.0203571
chr2:240586037-240587580	5	0.371658	0.426	0.181	2.37373e-07	0.0215513
chr19:49589719-49594037	5	0.411246	0.461	0.212	2.56665e-07	0.0233029
chr19:1265392-1267739	5	0.334689	0.348	0.123	2.58677e-07	0.0234856
chr7:2356320-2357694	5	0.530073	0.435	0.21	2.6268e-07	0.023849
chr14:105489392-105492673	5	0.301223	0.643	0.425	2.76446e-07	0.0250988
chr9:137149653-137151679	5	0.710579	0.183	0.037	2.83065e-07	0.0256997
chr19:58543528-58546027	5	0.39954	0.47	0.217	2.84414e-07	0.0258222
chr8:143608142-143610815	5	0.33015	0.478	0.221	2.85758e-07	0.0259443
chr17:8153932-8157394	5	0.349874	0.496	0.237	3.09044e-07	0.0280584
chr16:1942195-1943912	5	0.550131	0.33	0.122	3.16536e-07	0.0287386
chr17:82095012-82107965	5	0.265631	0.757	0.562	3.1787e-07	0.0288597
chr8:144826367-144828130	5	0.431355	0.383	0.169	3.18387e-07	0.0289067
chr17:7885193-7889746	5	0.341212	0.53	0.318	3.3165e-07	0.0301108
chr9:133990601-133994834	5	0.376085	0.417	0.187	3.32231e-07	0.0301636
chr7:816207-817716	5	0.527033	0.322	0.119	3.3642e-07	0.0305439
chr19:4909541-4910977	5	0.560394	0.27	0.073	3.60444e-07	0.0327251
chr1:778231-779964	5	0.471712	0.339	0.124	3.6074e-07	0.032752
chr9:137167843-137170538	5	0.354668	0.435	0.182	3.66236e-07	0.0332509
chr17:979211-981513	5	0.554026	0.348	0.121	3.77223e-07	0.0342485
chr17:47188328-471899791	5	0.355828	0.478	0.214	4.35494e-07	0.0395389
chr17:1454749-1456887	5	0.454879	0.417	0.181	4.37062e-07	0.0396813
chr17:82331875-82334274	5	0.497946	0.383	0.168	4.39717e-07	0.0399223
chr22:40855877-40857523	5	0.442759	0.409	0.178	4.68228e-07	0.0425108
chr3:14946732-14949003	5	0.28936	0.548	0.269	4.72554e-07	0.0429036
chr17:7251499-7253001	5	0.454493	0.374	0.162	4.86916e-07	0.0442076
chr11:63812882-63814347	5	0.586545	0.296	0.1	4.97936e-07	0.0452081
chr10:131979463-131982723	5	0.406848	0.383	0.152	5.14354e-07	0.0466987
chr4:1289118-1291040	5	0.354822	0.487	0.239	5.15865e-07	0.0468359
chr22:38397751-38399361	5	0.671398	0.235	0.062	5.27237e-07	0.0478683
chr10:130135936-130137707	5	0.469888	0.357	0.137	5.33329e-07	0.0484215

## Sheet: 5. RES-B cluster DARs
Supplementary Data 1. Single-cell ATAC sequencing. 1) Set of differentially accessible chromatin regions (DARs) in each scATAC-seq cluster (compared to all other clusters), referred to as marker differentially accessible regions. The regions are annotated with their nearest gene. 2-5) Set of DARs in each scATAC-seq cluster in each sample, compared to all other clusters in the sample. 6-8) Sets of…
Chromatin region	Cluster	Average log-fold change	% accessible in cluster	% accessible in all other clusters	p-value	Adjusted p-value
chr3:132218376-132219655	0	0.268677	0.206	0.073	1.7866e-15	1.62207e-10
chr3:4168933-4169417	0	0.279452	0.292	0.142	1.08938e-12	9.89059e-08
chr11:92643810-92643915	0	0.282471	0.188	0.075	2.94472e-12	2.67354e-07
chr2:31333482-31334042	0	0.365946	0.11	0.035	2.68125e-10	2.43433e-05
chr16:84595022-84595646	0	0.285706	0.156	0.068	2.83158e-08	0.00257082
chr20:11216852-11217866	0	0.254985	0.125	0.053	4.3667e-08	0.00396457
chr12:49188598-49189462	0	0.285413	0.193	0.088	7.04535e-08	0.00639654
chr6:146923293-146924020	0	0.307395	0.102	0.036	1.97177e-07	0.0179019
chr1:30675351-30676334	0	0.407747	0.106	0.041	4.77441e-07	0.0433473
chr1:2408854-2416745	5	0.400132	0.726	0.464	4.33385e-11	3.93475e-06
chr1:37689628-37693077	5	0.33021	0.719	0.45	1.23362e-10	1.12002e-05
chr10:132331323-132333601	5	0.510336	0.444	0.186	2.64244e-10	2.3991e-05
chr8:144521894-144525300	5	0.367064	0.704	0.446	3.51203e-10	3.18861e-05
chr5:181187075-181192922	5	0.278062	0.711	0.461	4.92798e-10	4.47416e-05
chr8:144526402-144529662	5	0.409952	0.704	0.446	5.28369e-10	4.79712e-05
chr1:234960335-234964561	5	0.279384	0.874	0.65	1.07726e-09	9.78054e-05
chr5:181193646-181193986	5	0.389285	0.711	0.461	1.26553e-09	0.000114899
chr1:234957261-234957836	5	0.304797	0.874	0.65	1.27126e-09	0.000115419
chr1:42816247-42817686	5	0.530067	0.393	0.144	1.52694e-09	0.000138632
chr19:1247953-1253848	5	0.437237	0.6	0.35	1.88593e-09	0.000171226
chr9:136482260-136485453	5	0.441464	0.526	0.276	4.09622e-09	0.000371899
chr10:131900265-131901971	5	0.425533	0.459	0.207	5.8121e-09	0.000527686
chr1:227946122-227948286	5	0.325068	0.689	0.396	8.10596e-09	0.000735948
chr1:1918135-1920163	5	0.484452	0.43	0.203	1.25393e-08	0.00113845
chr1:3624118-3625990	5	0.40961	0.481	0.233	3.82604e-08	0.0034737
chr16:88856627-88858164	5	0.641255	0.311	0.109	3.86788e-08	0.00351169
chr8:144462469-144468272	5	0.302912	0.63	0.417	7.88859e-08	0.00716213
chr1:1306651-1310067	5	0.398049	0.504	0.291	1.11022e-07	0.0100798
chr8:144461668-144461694	5	0.343645	0.63	0.417	1.26409e-07	0.0114768
chr1:230066554-230070014	5	0.315375	0.637	0.361	1.27296e-07	0.0115573
chr8:143595796-143602507	5	0.318749	0.57	0.339	1.43976e-07	0.0130718
chr1:3772053-3773349	5	0.61004	0.296	0.115	1.77919e-07	0.0161535
chr1:1347508-1350130	5	0.458846	0.43	0.206	1.85521e-07	0.0168437
chr8:144900108-144903192	5	0.298712	0.548	0.317	2.16448e-07	0.0196515
chr8:143873696-143879014	5	0.315369	0.704	0.488	3.51725e-07	0.0319335
chr7:2356320-2357694	5	0.397217	0.504	0.259	3.68369e-07	0.0334446
chr7:2353593-2355610	5	0.333071	0.504	0.259	3.76349e-07	0.0341691
chr19:6199112-6200134	5	0.602834	0.252	0.081	4.87296e-07	0.0442421
chr7:4641267-4642665	5	0.445225	0.333	0.14	5.16122e-07	0.0468592
chr1:210373725-210374798	1	0.430976	0.284	0.166	7.95393e-14	7.22145e-09
chr1:207807576-207808721	1	0.256534	0.553	0.465	2.94343e-12	2.67237e-07
chr1:207809998-207810629	1	0.259187	0.553	0.465	3.01242e-12	2.73501e-07
chr1:208476343-2084772451	1	0.31783	0.24	0.158	1.91156e-08	0.00173553
chr1:84402477-84403160	1	0.398776	0.189	0.122	2.1003e-08	0.00190689
chr1:16895827-16896981	1	0.257911	0.291	0.222	3.2427e-07	0.0294408
chr10:60729149-60729612	1	0.307915	0.171	0.104	3.48256e-07	0.0316185
chr10:60724721-60726807	1	0.25232	0.171	0.104	4.18704e-07	0.0380145
chr8:59717832-59718627	7	0.748847	0.228	0.06	1.36149e-20	1.23611e-15
chr1:98439188-98440113	7	0.669738	0.152	0.041	2.07806e-14	1.88669e-09
chr1:215114046-215114535	7	0.964395	0.116	0.025	1.51945e-13	1.37952e-08
chr1:87335006-87335990	7	0.553839	0.289	0.14	2.10843e-12	1.91427e-07
chr22:49574989-49576877	7	0.309211	0.112	0.027	4.33647e-12	3.93712e-07
chr9:24210540-24211149	7	0.690015	0.103	0.022	7.48099e-12	6.79206e-07
chr1:203682491-203683429	7	0.461024	0.164	0.06	5.73022e-11	5.20252e-06
chr20:50848398-50849630	7	0.54893	0.143	0.049	7.33275e-11	6.65748e-06
chr19:57803545-57805833	7	0.406447	0.143	0.049	1.00602e-10	9.13374e-06
chr5:5675434-5676517	7	0.683808	0.134	0.044	1.23759e-10	1.12362e-05
chr8:82175473-82176261	7	0.584217	0.219	0.093	1.69775e-10	1.5414e-05
chr8:94967704-94968875	7	0.326296	0.383	0.242	2.34116e-10	2.12556e-05
chr2:191643377-191643991	7	0.675533	0.158	0.059	5.64684e-10	5.12682e-05
chr7:20392733-20393785	7	0.576598	0.137	0.047	6.7031e-10	6.08581e-05
chr1:87718128-87718784	7	0.583573	0.188	0.079	8.22664e-10	7.46905e-05
chr1:159883814-159884520	7	0.660771	0.128	0.042	9.52228e-10	8.64537e-05
chr1:181353640-181354026	7	0.841611	0.128	0.042	2.32276e-09	0.000210885
chr4:102404377-102404959	7	0.714285	0.119	0.039	4.04154e-09	0.000366935
chr5:137815107-137816116	7	0.361212	0.292	0.164	4.55832e-09	0.000413855
chr11:57513480-57516301	7	0.365224	0.164	0.076	4.96896e-09	0.000451137
chr8:127041715-127042314	7	0.73603	0.116	0.039	7.38515e-09	0.000670505
chr6:215466-216089	7	0.49833	0.164	0.073	1.50284e-08	0.00136444
chr1:247627920-247628396	7	0.522643	0.173	0.081	1.68195e-08	0.00152706
chr8:133143757-133144593	7	0.452092	0.188	0.088	2.33318e-08	0.00211831
chr8:123038444-123039932	7	0.39773	0.17	0.08	3.03288e-08	0.00275358
chr11:85854486-85855548	7	0.356902	0.106	0.036	3.51883e-08	0.00319478
chr7:49158153-49160014	7	0.484343	0.14	0.058	3.65692e-08	0.00332016
chr5:141696592-141696709	7	0.70595	0.116	0.04	4.08246e-08	0.0037065
chr8:80534243-80534870	7	0.514375	0.173	0.077	4.54599e-08	0.00412735
chr1:242242786-242243999	7	0.362761	0.243	0.137	6.23812e-08	0.00566365
chr5:9854974-9855464	7	0.558263	0.161	0.075	6.37889e-08	0.00579146
chr10:8951251-8952079	7	0.396527	0.128	0.047	6.72439e-08	0.00610514
chr8:18002805-18003712	7	0.432441	0.188	0.089	7.00997e-08	0.00636442
chr8:55774699-55775155	7	0.259502	0.526	0.414	8.16768e-08	0.00741552
chr14:56532415-56534244	7	0.289589	0.125	0.048	9.34934e-08	0.00848835
chr7:70355898-70356772	7	0.509708	0.155	0.074	9.78209e-08	0.00888126
chr1:155176096-155177822	7	0.252762	0.453	0.35	1.06584e-07	0.00967689
chr5:116734113-116735178	7	0.374445	0.234	0.135	1.08133e-07	0.00981751
chr8:107601677-107602343	7	0.566408	0.149	0.064	1.23369e-07	0.0112008
chr14:26597752-26598726	7	0.391021	0.134	0.06	1.3851e-07	0.0125755
chr7:47046978-47047787	7	0.529768	0.134	0.059	1.87241e-07	0.0169998
chr8:27361658-27362583	7	0.259074	0.292	0.19	2.29618e-07	0.0208472
chr8:19887475-19888514	7	0.298368	0.204	0.118	2.53076e-07	0.022977
chr10:71975587-71976256	7	0.504177	0.116	0.052	2.5556e-07	0.0232026
chr15:100770722-100772266	7	0.360094	0.188	0.11	3.57992e-07	0.0325025
chr15:66883282-66883979	7	0.468983	0.128	0.053	3.72025e-07	0.0337765
chr8:95020252-95022114	7	0.299921	0.283	0.187	4.91065e-07	0.0445843
chr6:43926570-43928168	3	0.569475	0.532	0.189	6.75022e-21	6.12859e-16
chr2:168856635-168856857	3	0.758088	0.355	0.104	1.81007e-16	1.64339e-11
chr6:109336146-109337376	3	0.397902	0.58	0.267	1.86425e-16	1.69257e-11
chr6:143157972-143159433	3	0.535282	0.377	0.105	5.18892e-16	4.71107e-11
chr3:71025334-71027602	3	0.4165	0.515	0.219	7.99465e-16	7.25843e-11
chr20:25237692-25238289	3	0.61906	0.39	0.133	2.68351e-15	2.43638e-10
chr7:22361369-22362372	3	0.441255	0.424	0.157	8.15884e-15	7.4075e-10
chr20:401658-402381	3	0.628505	0.346	0.093	1.30586e-14	1.1856e-09
chr2:158996860-158999595	3	0.618075	0.268	0.064	5.89296e-14	5.35028e-09
chr5:91314180-91314767	3	0.713073	0.268	0.065	6.12727e-14	5.56301e-09
chr20:36481396-36482651	3	0.379627	0.55	0.262	6.64925e-14	6.03692e-09
chr9:33795152-33796239	3	0.63904	0.247	0.055	1.08843e-13	9.88201e-09
chr6:51352476-51353169	3	0.676532	0.229	0.045	1.27442e-13	1.15706e-08
chr1:155983305-155984737	3	0.683002	0.268	0.067	1.41988e-13	1.28913e-08
chr10:110430712-110431302	3	0.495571	0.403	0.147	2.30188e-13	2.0899e-08
chr1:197994902-197995573	3	0.508439	0.424	0.171	8.29233e-13	7.52869e-08
chr18:26763798-26766023	3	0.50633	0.299	0.089	1.12731e-12	1.0235e-07
chr6:53615612-53616121	3	0.455709	0.463	0.193	1.48572e-12	1.3489e-07
chr6:43910539-43911154	3	0.505236	0.394	0.139	1.67076e-12	1.5169e-07
chr17:20063775-20064287	3	0.680701	0.286	0.072	2.93923e-12	2.66855e-07
chr12:52278401-52281287	3	0.352805	0.537	0.261	3.60746e-12	3.27525e-07
chr1:84253897-84254437	3	0.841149	0.238	0.059	3.66239e-12	3.32512e-07
chr10:5488362-5489251	3	0.596924	0.364	0.133	5.84919e-12	5.31054e-07
chr10:72320636-72321206	3	0.83023	0.229	0.051	8.94849e-12	8.12443e-07
chr17:50661732-506623921	3	0.548346	0.316	0.111	9.47265e-12	8.60031e-07
chr17:50660177-506609781	3	0.544409	0.316	0.111	9.48558e-12	8.61205e-07
chr6:40648755-40649439	3	0.534487	0.359	0.124	1.16034e-11	1.05349e-06
chr7:151922984-151924262	3	0.348287	0.554	0.287	1.21173e-11	1.10014e-06
chr7:151925513-151926445	3	0.371986	0.554	0.287	1.26942e-11	1.15252e-06
chr5:172636966-172637580	3	0.832122	0.13	0.017	1.34682e-11	1.22279e-06
chr18:48547939-48548818	3	0.569881	0.325	0.121	2.76301e-11	2.50857e-06
chr10:21097337-21098083	3	0.607914	0.225	0.051	4.15371e-11	3.77119e-06
chr4:76200829-76201383	3	0.792888	0.186	0.038	4.47593e-11	4.06374e-06
chr1:223819584-223820353	3	0.531974	0.303	0.098	7.11433e-11	6.45917e-06
chr1:67713363-67713897	3	0.581546	0.359	0.143	7.44464e-11	6.75906e-06
chr1:67711900-67712445	3	0.591134	0.359	0.143	7.64255e-11	6.93875e-06
chr1:46171363-46172705	3	0.316192	0.688	0.406	9.52666e-11	8.64935e-06
chr3:69142142-69142565	3	0.471796	0.407	0.172	1.19339e-10	1.08349e-05
chr3:69143540-69144230	3	0.430184	0.407	0.172	1.19368e-10	1.08375e-05
chr3:23112468-23115879	3	0.272051	0.545	0.284	1.23345e-10	1.11986e-05
chr15:70856650-70857365	3	0.640355	0.203	0.048	1.90328e-10	1.72801e-05
chr5:74538130-74538673	3	0.763585	0.177	0.044	2.13025e-10	1.93408e-05
chr1:159899717-159901335	3	0.251388	0.649	0.402	3.65888e-10	3.32193e-05
chr9:114910453-114911648	3	0.532637	0.316	0.119	4.05385e-10	3.68053e-05
chr5:135134832-135136262	3	0.396473	0.39	0.161	5.54662e-10	5.03583e-05
chr11:58904902-58906576	3	0.259336	0.446	0.192	5.7131e-10	5.18698e-05
chr7:107505934-107507317	3	0.304752	0.468	0.218	5.99121e-10	5.43948e-05
chr1:182615983-182617473	3	0.363151	0.446	0.198	7.12852e-10	6.47205e-05
chr3:189324336-189325220	3	0.454034	0.312	0.114	8.69379e-10	7.89318e-05
chr5:115798072-115798832	3	0.422715	0.394	0.17	9.97934e-10	9.06035e-05
chr5:115799444-115800135	3	0.423908	0.394	0.17	9.98568e-10	9.0661e-05
chr14:23694063-23695059	3	0.476902	0.346	0.146	1.23192e-09	0.000111847
chr13:98482810-98485377	3	0.304866	0.459	0.205	1.42556e-09	0.000129428
chr2:189836164-189837236	3	0.531173	0.251	0.086	1.42754e-09	0.000129608
chr7:30429108-30430984	3	0.330269	0.433	0.189	1.43025e-09	0.000129854
chr10:75244891-75246101	3	0.431106	0.385	0.153	1.47973e-09	0.000134346
chr5:127934648-127935747	3	0.337855	0.381	0.156	1.50073e-09	0.000136253
chr18:11946720-11947784	3	0.435301	0.342	0.135	1.63749e-09	0.000148669
chr15:57950280-57950813	3	0.645214	0.186	0.044	1.66851e-09	0.000151486
chr1:206895234-206896372	3	0.335119	0.463	0.219	1.87245e-09	0.000170001
chr4:37987806-37989381	3	0.510756	0.268	0.1	1.95271e-09	0.000177289
chr8:128429528-128430310	3	0.302116	0.576	0.281	1.97657e-09	0.000179455
chr1:94143754-94144283	3	0.740136	0.177	0.048	2.05939e-09	0.000186974
chr3:183911893-183913485	3	0.412917	0.19	0.049	2.13573e-09	0.000193905
chr1:210373725-2103747981	3	0.420483	0.385	0.171	2.34662e-09	0.000213052
chr1:172933757-172934480	3	0.602142	0.242	0.075	2.47924e-09	0.000225092
chr5:148965719-148966838	3	0.638991	0.225	0.066	2.53078e-09	0.000229772
chr2:232672646-232673082	3	0.795555	0.173	0.044	2.58032e-09	0.00023427
chr3:52873903-52874080	3	0.906887	0.13	0.022	2.64082e-09	0.000239763
chr4:128601289-128601698	3	0.717522	0.147	0.034	3.00036e-09	0.000272406
chr9:86054114-86055629	3	0.385735	0.312	0.112	3.26614e-09	0.000296536
chr8:128427810-128428704	3	0.268577	0.576	0.281	3.55751e-09	0.00032299
chr12:27703593-27704380	3	0.458736	0.268	0.091	4.10824e-09	0.000372992
chr1:202086830-202087490	3	0.427145	0.394	0.172	4.77571e-09	0.000433592
chr14:32509447-32510369	3	0.409309	0.277	0.099	4.78037e-09	0.000434015
chr10:71860216-71861067	3	0.453485	0.368	0.147	5.32893e-09	0.000483819
chr8:132897989-132899920	3	0.279771	0.468	0.242	5.81025e-09	0.000527519
chr2:100013822-100014260	3	0.881718	0.13	0.023	5.98435e-09	0.000543325
chr14:63863902-63864940	3	0.466349	0.264	0.089	7.39994e-09	0.000671848
chr1:109959602-109961182	3	0.26482	0.468	0.228	8.53626e-09	0.000775016
chr8:127668649-127668964	3	0.708527	0.139	0.028	9.24636e-09	0.000839486
chr15:51994687-51995871	3	0.310692	0.273	0.099	9.33652e-09	0.000847672
chr5:125043696-125044468	3	0.532694	0.229	0.079	1.17614e-08	0.00106783
chr5:16735871-16737009	3	0.286042	0.481	0.252	1.17777e-08	0.00106931
chr3:149388502-149389311	3	0.552976	0.208	0.059	1.19156e-08	0.00108183
chr3:100002842-100003339	3	0.422111	0.329	0.134	1.21761e-08	0.00110548
chr3:100001513-100002047	3	0.43452	0.329	0.134	1.21928e-08	0.001107
chr3:160210839-160211382	3	0.851386	0.113	0.019	1.31805e-08	0.00119667
chr1:117147028-117148638	3	0.401543	0.368	0.156	1.38009e-08	0.001253
chr1:184973432-184974782	3	0.487255	0.251	0.089	1.45246e-08	0.00131871
chr10:103240359-103242777	3	0.283858	0.476	0.26	1.84507e-08	0.00167516
chr8:127035592-127035897	3	0.872987	0.121	0.027	1.86018e-08	0.00168888
chr6:154474675-154475595	3	0.412551	0.251	0.089	1.92429e-08	0.00174708
chr14:91127257-911279701	3	0.49622	0.238	0.072	1.93184e-08	0.00175394
chr9:33158887-33160401	3	0.261791	0.671	0.401	2.21633e-08	0.00201223
chr8:95112423-95113224	3	0.58672	0.199	0.062	2.40034e-08	0.0021793
chr22:36659570-36660418	3	0.425075	0.255	0.084	2.49007e-08	0.00226076
chr8:18957118-18958147	3	0.27611	0.286	0.104	2.55158e-08	0.0023166
chr8:94967704-949688751	3	0.264949	0.468	0.24	2.71173e-08	0.00246201
chr2:74867876-74868177	3	0.528192	0.264	0.095	3.3272e-08	0.0030208
chr6:43626948-43627868	3	0.279096	0.658	0.414	3.39215e-08	0.00307977
chr1:109116252-109116712	3	0.454146	0.273	0.1	3.39387e-08	0.00308133
chr2:46408580-46409695	3	0.340834	0.333	0.148	3.50282e-08	0.00318025
chr13:44921822-44922969	3	0.48394	0.186	0.053	3.93695e-08	0.00357439
chr9:98867732-98868050	3	0.808188	0.121	0.023	4.01912e-08	0.003649
chr3:149386469-149387299	3	0.45956	0.346	0.147	4.08071e-08	0.00370491
chr8:125528507-125529198	3	0.467338	0.234	0.076	4.19847e-08	0.00381183
chr2:85954610-85955686	3	0.382391	0.338	0.144	4.281e-08	0.00388676
chr7:106568636-106569212	3	0.552974	0.247	0.083	4.55342e-08	0.00413409
chr6:125169155-1251694111	3	0.510394	0.268	0.104	4.91138e-08	0.00445909
chr6:125170400-1251707671	3	0.51676	0.268	0.104	4.93223e-08	0.00447802
chr9:120767383-120768076	3	0.55317	0.165	0.042	5.65538e-08	0.00513457
chr1:169744900-169745526	3	0.553243	0.238	0.086	5.72809e-08	0.00520059
chr2:119283119-119284479	3	0.280814	0.429	0.225	5.95599e-08	0.0054075
chr3:120158613-120160816	3	0.25569	0.446	0.231	6.09142e-08	0.00553046
chr1:94325420-94326020	3	0.531196	0.247	0.091	6.10156e-08	0.00553967
chr4:48254433-48254748	3	0.453848	0.238	0.08	6.85165e-08	0.00622068
chr3:183306685-183307691	3	0.388802	0.268	0.107	7.15026e-08	0.00649179
chr14:91087123-91088265	3	0.310157	0.385	0.17	8.3591e-08	0.00758931
chr4:76526307-76527151	3	0.347654	0.316	0.131	8.47804e-08	0.0076973
chr16:87806674-87807396	3	0.36757	0.364	0.147	8.5676e-08	0.00777861
chr20:369988-372322	3	0.473509	0.277	0.109	8.67031e-08	0.00787186
chr1:171218722-171219994	3	0.448615	0.333	0.15	1.02234e-07	0.00928196
chr12:98514985-98516864	3	0.275896	0.424	0.219	1.05458e-07	0.00957461
chr2:120473484-120474518	3	0.315481	0.342	0.136	1.05663e-07	0.00959322
chr18:26744967-26747645	3	0.303007	0.429	0.217	1.08186e-07	0.00982229
chr8:129752045-129753585	3	0.331235	0.39	0.17	1.14407e-07	0.0103872
chr7:130008749-130009770	3	0.423256	0.225	0.07	1.17393e-07	0.0106582
chr17:54813802-54814882	3	0.546575	0.216	0.073	1.26487e-07	0.0114839
chr2:31557988-31559080	3	0.346124	0.359	0.168	1.36494e-07	0.0123924
chr14:29805141-29806620	3	0.358466	0.338	0.125	1.37169e-07	0.0124537
chr1:117541009-117541730	3	0.66001	0.173	0.049	1.41809e-07	0.012875
chr8:101392275-101394035	3	0.25473	0.606	0.347	1.42312e-07	0.0129206
chr5:166594538-166594971	3	0.607836	0.169	0.052	1.42951e-07	0.0129787
chr8:42289825-42291143	3	0.297698	0.225	0.076	1.53908e-07	0.0139735
chr4:40363341-40364040	3	0.454727	0.234	0.079	1.56346e-07	0.0141948
chr1:77468285-77469030	3	0.351384	0.42	0.197	1.62005e-07	0.0147086
chr4:76641600-76642158	3	0.7318	0.139	0.03	1.63861e-07	0.0148771
chr14:81302668-81303780	3	0.449167	0.247	0.093	1.69502e-07	0.0153892
chr2:46956938-46957662	3	0.327779	0.325	0.133	1.72696e-07	0.0156792
chr10:68471322-68472421	3	0.383295	0.264	0.094	1.75925e-07	0.0159724
chr5:123429975-123430550	3	0.457406	0.234	0.076	1.79253e-07	0.0162746
chr18:3710539-3711438	3	0.329914	0.346	0.14	1.87091e-07	0.0169862
chr10:103792688-103793056	3	0.329903	0.416	0.204	1.90104e-07	0.0172597
chr12:53825117-538259911	3	0.365108	0.277	0.101	2.00363e-07	0.0181912
chr5:15008384-15010086	3	0.475732	0.203	0.07	2.00648e-07	0.0182171
chr1:220906497-220907584	3	0.374909	0.333	0.142	2.01889e-07	0.0183297
chr2:105455493-105456114	3	0.509595	0.199	0.062	2.03518e-07	0.0184776
chr1:220391054-2203919861	3	0.265322	0.437	0.211	2.09889e-07	0.019056
chr18:3603371-3604346	3	0.423708	0.333	0.14	2.11481e-07	0.0192006
chr10:103793626-103794914	3	0.263143	0.416	0.204	2.23035e-07	0.0202496
chr14:59360955-59361996	3	0.280802	0.377	0.163	2.39198e-07	0.021717
chr10:103548729-103549673	3	0.536091	0.186	0.059	2.55434e-07	0.0231911
chr3:5563090-5564018	3	0.412149	0.338	0.142	2.72194e-07	0.0247128
chr14:73750278-73750983	3	0.448991	0.169	0.052	2.76784e-07	0.0251295
chr4:86891313-86892796	3	0.264642	0.359	0.169	2.91333e-07	0.0264504
chr6:53927091-53927713	3	0.520514	0.195	0.064	2.96916e-07	0.0269573
chr4:152995958-152996678	3	0.496529	0.242	0.099	3.13811e-07	0.0284912
chr7:30403404-30403999	3	0.624837	0.156	0.051	3.26288e-07	0.029624
chr18:36186522-36188897	3	0.259861	0.485	0.263	3.37049e-07	0.030601
chr17:57090903-57091616	3	0.36835	0.394	0.181	3.45518e-07	0.0313699
chr17:57092234-57093556	3	0.361028	0.394	0.181	3.48068e-07	0.0316014
chr10:119000545-119001211	3	0.443588	0.234	0.081	3.75677e-07	0.0341081
chr12:52191852-52192848	3	0.348082	0.342	0.151	3.90542e-07	0.0354577
chr2:20438204-20439161	3	0.472601	0.247	0.096	4.13653e-07	0.0375559
chr1:93592544-93592690	3	0.425924	0.338	0.149	4.16832e-07	0.0378446
chr1:93591861-93591921	3	0.42296	0.338	0.149	4.17248e-07	0.0378824
chr10:69684485-69685161	3	0.318241	0.455	0.235	4.35222e-07	0.0395142
chr10:69685710-69686612	3	0.314466	0.455	0.235	4.35564e-07	0.0395453
chr1:247118859-247119437	3	0.645717	0.13	0.032	4.38529e-07	0.0398144
chr10:5950023-5951563	3	0.281205	0.351	0.156	4.43199e-07	0.0402385
chr14:35050503-35051149	3	0.59148	0.182	0.056	4.47278e-07	0.0406088
chr4:147753895-147754468	3	0.550409	0.117	0.028	4.62005e-07	0.0419459
chr10:28938810-289389271	3	0.403803	0.351	0.161	4.71246e-07	0.0427849
chr10:52409116-52409711	3	0.680619	0.165	0.057	4.74959e-07	0.043122
chr22:50129370-50129866	3	0.503188	0.143	0.039	4.77558e-07	0.043358
chr1:225453674-225455110	3	0.272061	0.442	0.218	4.8323e-07	0.0438729
chr1:159949001-159949810	3	0.576076	0.195	0.073	4.84389e-07	0.0439781
chr8:128176519-128177625	3	0.311901	0.368	0.166	5.05945e-07	0.0459352
chr1:156571214-156573036	3	0.330582	0.342	0.15	5.0803e-07	0.0461245
chr2:120469960-120471084	3	0.263967	0.346	0.155	5.13338e-07	0.0466065
chr6:44068758-44068994	6	2.07518	0.176	0.008	3.49816e-07	0.0317601

## Sheet: 6. DARs LNCaP-ENZ48 vs LNCaP
Supplementary Data 1. Single-cell ATAC sequencing. 1) Set of differentially accessible chromatin regions (DARs) in each scATAC-seq cluster (compared to all other clusters), referred to as marker differentially accessible regions. The regions are annotated with their nearest gene. 2-5) Set of DARs in each scATAC-seq cluster in each sample, compared to all other clusters in the sample. 6-8) Sets of…
DAR information and statistics							Nearest gene information for each DAR
Cluster	Chromatin region	Proportion accessible in LNCaP-ENZ48	Proportion accessible in LNCaP	Average log-fold change	p-value	Adjusted p-value	Gene symbol	Gene coordinates	Distance to DAR
0	chr11:65432690-65433401	0.863	0.027	1.38538	0	0	FRMD8	chr11:65386599-65413525	19164
0	chr11:65434021-65434903	0.863	0.027	1.29141	0	0	FRMD8	chr11:65386599-65413525	20495
0	chr11:65435461-65437009	0.863	0.058	1.24438	0	0	FRMD8	chr11:65386599-65413525	21935
0	chr11:65416053-65431722	0.147	0.821	-0.678608	0	1.25266e-303	FRMD8	chr11:65386599-65413525	2527
0	chr4:102824396-102829566	0.016	0.653	-0.8267	7.07656e-279	6.42488e-274	UBE2D3	chr4:102794383-102868896	0
0	chr3:128482936-128482942	0.63	0	1.37159	7.91723e-278	7.18813e-273	GATA2	chr3:128479427-128493185	0
0	chr8:127732874-127743748	0.012	0.634	-0.733775	1.15695e-277	1.05041e-272	MYC	chr8:127735434-127741434	0
0	chr5:91378623-91379103	0.653	0.022	0.690135	8.00636e-255	7.26906e-250	ARRDC3	chr5:91368724-91383359	0
0	chr3:128481028-128481666	0.63	0.015	1.26534	2.06609e-248	1.87582e-243	GATA2	chr3:128479427-128493185	0
0	chr1:202013644-202014148	0.579	0.009	0.565407	1.03735e-234	9.41817e-230	ELF3	chr1:202007945-202017188	0
0	chr16:30369227-30369540	0.533	0.004	0.781698	8.9189e-215	8.09756e-210	TBC1D10B	chr16:30357102-30370264	0
0	chr1:202014888-202016606	0.579	0.035	0.541682	8.78891e-198	7.97954e-193	ELF3	chr1:202007945-202017188	0
0	chr7:149026577-149026943	0.518	0.011	0.751639	1.17992e-190	1.07126e-185	PDIA4	chr7:149003062-149028641	0
0	chr17:7684890-7684956	0.478	0.001	0.747896	5.0475e-189	4.58268e-184	TP53	chr17:7661779-7687550	0
0	chr3:128477006-128479951	0.63	0.072	1.10145	1.42787e-187	1.29638e-182	GATA2	chr3:128479427-128493185	0
0	chr4:82898549-82899049	0.547	0.028	0.735445	6.66181e-186	6.04832e-181	SEC31A	chr4:82818661-82901166	0
0	chr5:177452358-177459250	0.016	0.483	-0.992944	6.61329e-181	6.00428e-176	DBN1	chr5:177456608-177474401	0
0	chr11:123054024-123063918	0.063	0.589	-0.803559	3.86225e-180	3.50658e-175	HSPA8	chr11:123057489-123063230	0
0	chr5:140398007-140403088	0.163	0.706	-0.591956	5.40709e-179	4.90916e-174	ANKHD1-EIF4EBP3	chr5:140401908-140549569	0
0	chr16:1778378-1783761	0.025	0.495	-0.668294	1.3213e-173	1.19962e-168	NUBP2	chr16:1782901-1789191	0
[truncated: 4,717 more rows]

## Sheet: 7. DARs RES-A vs LNCaP
Supplementary Data 1. Single-cell ATAC sequencing. 1) Set of differentially accessible chromatin regions (DARs) in each scATAC-seq cluster (compared to all other clusters), referred to as marker differentially accessible regions. The regions are annotated with their nearest gene. 2-5) Set of DARs in each scATAC-seq cluster in each sample, compared to all other clusters in the sample. 6-8) Sets of…
[truncated: 16,140 more rows]

[truncated: 1 more sheets: 8. DARs RES-B vs LNCaP]
