# Supplementary material for: Single-cell ATAC and RNA sequencing reveal pre-existing and persistent cells associated with prostate cancer relapse
Source: Nat Commun. 2021 Sep 6;12:5307. doi: 10.1038/s41467-021-25624-1 (PMC8421417; doi:10.1038/s41467-021-25624-1)
Supplement: Supplementary file 5 — Supplementary Data 2 [file 41467_2021_25624_MOESM5_ESM.xlsx]

## Sheet: 1. scRNA-seq cluster DEGs
Supplementary Data 2. Single-cell RNA sequencing. 1) Set of genes differentially expressed by each scRNA-seq cluster (compared to all other clusters), referred to as marker differentially expressed genes. 2-4) Sets of differentially expressed genes for each pairwise sample comparison (LNCaP-ENZ48 vs LNCaP, RES-A vs LNCaP, and RES-B vs LNCaP). In each, the table header indicates the scRNA-seq clus…
Cluster	Gene	Average log-fold change	% expressed in cluster	% expressed in all other clusters	MAST framework p-value	Bonferroni adjusted p-value
0	HNRNPA2B1	0.37647	0.994	0.964	2.08751e-223	4.15122e-219
0	NMU	0.338014	0.518	0.201	7.53016e-207	1.49745e-202
0	ARL6IP1	0.408963	0.828	0.577	1.40471e-182	2.7934e-178
0	PTTG1	0.330492	0.779	0.475	2.95876e-176	5.8838e-172
0	RPA3	0.322753	0.945	0.831	4.36019e-173	8.67068e-169
0	HNRNPC	0.274216	0.991	0.977	7.37196e-155	1.46599e-150
0	SRSF3	0.310957	0.963	0.883	4.23812e-154	8.42792e-150
0	CENPW	0.264078	0.621	0.333	2.47053e-152	4.91289e-148
0	HNRNPM	0.349132	0.948	0.833	4.60428e-144	9.15606e-140
0	STMN1	0.258585	0.937	0.743	3.91723e-116	7.7898e-112
0	HMGN1	0.255994	0.997	0.992	2.86194e-104	5.69126e-100
0	HMGN2	0.262153	0.969	0.911	2.03155e-90	4.03993e-86
0	DYNLL1	0.323149	0.987	0.965	7.82025e-86	1.55514e-81
0	NQO1	0.282065	0.951	0.906	1.1019e-66	2.19123e-62
0	EPHX1	0.273455	0.857	0.8	3.58734e-31	7.13378e-27
0	ASPH	0.310522	0.66	0.556	2.2171e-28	4.40893e-24
0	PAGE1	0.293907	0.523	0.394	1.04905e-22	2.08615e-18
1	BNIP3	1.39877	1	0.941	0	0
1	PGK1	1.36174	0.998	0.959	0	0
1	LDHA	1.26297	1	0.933	0	0
1	MT2A	1.08967	0.965	0.926	0	0
1	ENO1	1.00535	0.999	0.991	0	0
1	BNIP3L	0.950761	0.977	0.732	0	0
1	GPI	0.834513	0.957	0.784	0	0
1	NEAT1	0.83275	1	0.994	0	0
1	NDRG1	0.811781	0.708	0.196	0	0
1	SCD	0.799246	0.811	0.58	0	0
1	C4orf3	0.745394	0.972	0.838	0	0
1	FAM162A	0.738376	0.986	0.932	0	0
1	PKM	0.715506	0.994	0.948	0	0
1	P4HA1	0.682566	0.787	0.397	0	0
1	GAPDH	0.652823	1	1	0	0
1	DSP	0.614994	0.898	0.694	0	0
1	MALAT1	0.591015	1	1	0	0
1	TPI1	0.551236	1	0.998	0	0
1	PFKP	0.536822	0.703	0.358	0	0
1	PGAM1	0.521211	0.987	0.94	0	0
1	ALDOC	0.509645	0.665	0.328	0	0
1	MIR210HG	0.406335	0.458	0.092	0	0
1	MT1X	1.11018	0.822	0.731	2.9437e-306	5.85384e-302
1	PIAS2	0.42811	0.635	0.359	2.26857e-283	4.51129e-279
1	CKB	0.611356	0.998	0.996	2.76203e-263	5.49258e-259
1	ACLY	0.442029	0.773	0.613	1.55599e-260	3.09424e-256
1	ABHD2	0.446898	0.815	0.618	5.30698e-243	1.05535e-238
1	PLOD2	0.310413	0.283	0.024	1.458e-238	2.89938e-234
1	CCNI	0.34669	1	1	1.13106e-236	2.24923e-232
1	SEC61G	0.405371	0.991	0.978	6.42097e-233	1.27687e-228
1	TXNIP	0.513103	0.976	0.89	1.20612e-232	2.39848e-228
1	AK4	0.396197	0.76	0.588	2.27969e-226	4.53339e-222
1	INSIG2	0.553346	0.588	0.384	6.60401e-215	1.31327e-210
1	VEGFA	0.473266	0.584	0.35	5.8799e-214	1.16928e-209
1	KLK4	0.408187	0.55	0.305	1.00639e-210	2.00131e-206
1	KLK2	0.640483	0.362	0.177	1.20271e-209	2.39171e-205
1	TFF3	0.369459	0.399	0.119	4.02294e-202	8.00001e-198
1	EGFR	0.275105	0.388	0.161	2.30732e-194	4.58834e-190
1	DARS	0.357046	0.825	0.671	1.69567e-192	3.37201e-188
1	MKNK2	0.483891	0.897	0.885	4.03185e-174	8.01773e-170
1	PDK1	0.276458	0.421	0.193	5.4081e-174	1.07546e-169
1	ZKSCAN1	0.352478	0.916	0.864	8.38927e-163	1.66829e-158
1	TMEM141	0.292801	0.971	0.957	4.48002e-160	8.90897e-156
1	ANKZF1	0.284757	0.51	0.31	1.75125e-153	3.48254e-149
1	HLA-A	0.37178	0.848	0.733	9.39168e-150	1.86763e-145
1	FADS2	0.360561	0.641	0.501	7.89605e-143	1.57021e-138
1	ERO1A	0.305612	0.458	0.282	3.49319e-142	6.94657e-138
1	ENC1	0.503194	0.442	0.343	1.51561e-141	3.01395e-137
1	PPP2R2A	0.309904	0.797	0.694	2.18929e-127	4.35363e-123
1	DDIT4	0.413435	0.943	0.885	8.0771e-127	1.60621e-122
1	MXI1	0.281507	0.69	0.555	6.69176e-126	1.33072e-121
1	KLK3	0.743454	0.328	0.208	4.30231e-124	8.55558e-120
1	SOX4	0.604488	0.907	0.866	4.09584e-121	8.14498e-117
1	DEGS1	0.425055	0.586	0.576	3.55436e-118	7.0682e-114
1	MAP1B	0.615964	0.686	0.609	2.81425e-114	5.59643e-110
1	SAT1	0.420653	0.756	0.684	3.5286e-114	7.01697e-110
1	PGM1	0.262905	0.541	0.365	4.51316e-114	8.97488e-110
1	HPN	0.266028	0.724	0.613	1.24646e-113	2.47872e-109
1	SPON2	0.441267	0.884	0.763	1.8771e-108	3.7328e-104
1	TMEM123	0.258391	0.81	0.735	1.00519e-106	1.99892e-102
1	MYO6	0.272518	0.939	0.874	2.69073e-106	5.35079e-102
1	GDF15	0.476194	0.867	0.85	2.9301e-104	5.8268e-100
1	TSC22D1	0.382976	0.818	0.74	3.2516e-103	6.46613e-99
1	HLA-B	0.322607	0.681	0.554	2.70077e-102	5.37074e-98
1	AIDA	0.476514	0.928	0.89	2.10792e-101	4.19182e-97
1	AMD1	0.298884	0.934	0.932	9.42352e-100	1.87396e-95
1	ZFP36L1	0.380694	0.633	0.55	2.28521e-99	4.54437e-95
1	IRF6	0.293555	0.474	0.34	6.23173e-94	1.23924e-89
1	NETO1	0.313984	0.593	0.482	2.48217e-93	4.93604e-89
1	MIA3	0.369431	0.924	0.887	1.22141e-91	2.4289e-87
1	EFNA1	0.278229	0.581	0.481	4.22644e-90	8.4047e-86
1	FASN	0.315156	0.697	0.694	2.73581e-84	5.44043e-80
1	MT1F	0.295471	0.387	0.215	3.80349e-84	7.56363e-80
1	PLA2G16	0.288422	0.713	0.672	4.77795e-81	9.50142e-77
1	VGLL4	0.269509	0.653	0.559	7.79642e-81	1.5504e-76
1	BTG1	0.432178	0.749	0.669	7.8515e-81	1.56135e-76
1	P4HB	0.265975	0.94	0.922	7.70515e-78	1.53225e-73
1	MIR99AHG	0.265059	0.907	0.86	2.5125e-77	4.99635e-73
1	GLO1	0.279882	0.853	0.812	3.3656e-76	6.69283e-72
1	JUND	0.299706	0.934	0.922	2.76357e-74	5.49563e-70
1	SLC16A1	0.262151	0.615	0.574	9.57008e-73	1.90311e-68
1	SYT4	0.576846	0.302	0.167	2.16043e-69	4.29622e-65
1	AR	0.32575	0.951	0.946	2.35126e-69	4.67572e-65
1	JUN	0.332454	0.603	0.51	2.1454e-62	4.26634e-58
1	MME	0.270442	0.68	0.635	3.94024e-55	7.83557e-51
1	CAMK2N1	0.624578	0.514	0.346	1.77152e-50	3.52285e-46
1	TMSB10	0.347787	0.96	0.95	4.46623e-39	8.88154e-35
1	LMO4	0.379061	0.673	0.768	9.57543e-33	1.90417e-28
1	TUBA1A	0.293983	0.321	0.278	1.32176e-26	2.62845e-22
1	ATP1B1	0.317369	0.982	0.983	3.35668e-17	6.67509e-13
1	PLA2G2A	0.298215	0.203	0.135	3.62316e-13	7.20502e-09
2	RPL7	0.297975	1	1	0	0
2	SESN3	0.68702	0.859	0.57	1.38497e-303	2.75415e-299
2	EIF1B	0.805369	0.868	0.754	2.48439e-303	4.94045e-299
2	MARCKSL1	0.501646	0.999	0.992	3.09319e-235	6.15112e-231
2	IGFBP5	1.0149	0.642	0.211	6.15383e-232	1.22375e-227
2	VIM	0.80218	0.689	0.289	2.31788e-230	4.60934e-226
2	SOX4	0.701707	0.959	0.86	2.1343e-224	4.24428e-220
2	TMSB10	0.587399	0.99	0.946	9.12224e-220	1.81405e-215
2	RDH10	0.533039	0.53	0.201	1.09445e-180	2.17642e-176
2	FTL	0.300883	1	1	2.48037e-174	4.93246e-170
2	GNAI1	0.501188	0.54	0.21	2.57301e-164	5.11669e-160
2	ATXN7L3B	0.386216	0.871	0.776	1.86374e-152	3.70623e-148
2	PITX1	0.418807	0.764	0.6	5.32671e-151	1.05927e-146
2	UGT2B15	0.44514	0.607	0.303	1.35054e-139	2.68569e-135
2	TUBA1A	0.516806	0.586	0.246	3.09032e-139	6.14541e-135
2	IGFBP2	0.327425	0.896	0.817	2.515e-131	5.00132e-127
2	SNHG8	0.252006	0.994	0.982	8.64633e-116	1.71941e-111
2	CITED2	0.361508	0.724	0.498	2.36781e-113	4.70863e-109
2	PAGE1	0.457628	0.704	0.374	2.47318e-111	4.91817e-107
2	UGT2B11	0.391467	0.476	0.201	8.2093e-106	1.6325e-101
2	ASPH	0.501167	0.762	0.545	1.27986e-105	2.54513e-101
2	SEMA3C	0.280726	0.383	0.168	9.02651e-96	1.79501e-91
2	ABRACL	0.302073	0.712	0.552	5.83325e-91	1.16e-86
2	NR2F1	0.302616	0.36	0.127	1.13927e-85	2.26554e-81
2	HSPA8	0.274173	0.998	0.994	3.0442e-85	6.05369e-81
2	CBLN2	0.327504	0.421	0.187	4.38698e-84	8.72395e-80
2	LGALS1	0.277031	0.298	0.101	7.39951e-82	1.47147e-77
2	CHPT1	0.37563	0.946	0.936	6.98141e-76	1.38832e-71
2	GSTA1	0.4303	0.519	0.288	1.05112e-74	2.09026e-70
2	ST3GAL1	0.268843	0.878	0.755	3.13991e-72	6.24402e-68
2	DDC	0.279176	0.593	0.362	2.37602e-69	4.72494e-65
2	ATP2B1	0.379648	0.742	0.635	2.12349e-68	4.22277e-64
2	CD24	0.28345	0.455	0.25	3.849e-68	7.65412e-64
2	MDK	0.277077	0.255	0.125	4.05485e-66	8.06348e-62
2	LDHB	0.281758	0.984	0.977	2.59692e-65	5.16424e-61
2	SELENBP1	0.278127	0.95	0.897	3.53156e-65	7.02286e-61
2	TMSB4X	0.357168	0.768	0.553	3.81118e-63	7.57891e-59
2	ADD3	0.35397	0.473	0.296	6.66768e-60	1.32593e-55
2	CKB	0.266997	0.997	0.996	1.50748e-49	2.99777e-45
3	CAMK2N1	1.34356	0.815	0.313	0	0
3	LMO4	1.0302	0.936	0.737	0	0
3	HSPA5	0.880647	0.983	0.932	0	0
3	SPON2	0.861284	0.929	0.759	0	0
3	LTN1	0.803221	0.686	0.197	0	0
3	AIDA	0.722592	0.974	0.886	0	0
3	CALR	0.720939	0.998	0.984	0	0
3	MT-CO3	0.342927	1	1	0	0
3	MT-ND1	0.334598	1	1	0	0
3	MT-CO1	0.271879	1	1	0	0
3	SEC61B	0.44886	0.998	0.986	1.2433e-295	2.47243e-291
3	VAV3	0.47525	0.542	0.113	4.24286e-294	8.43735e-290
3	HSP90B1	0.637699	0.999	0.994	2.25845e-288	4.49116e-284
3	PLA2G2A	0.827847	0.49	0.103	3.97219e-271	7.89909e-267
3	AR	0.493156	0.995	0.941	1.21742e-266	2.42097e-262
3	SEC11C	0.492582	0.936	0.803	6.06663e-248	1.20641e-243
3	MID1	0.316991	0.392	0.066	3.73627e-240	7.42994e-236
3	TOX3	0.46585	0.672	0.237	1.06624e-237	2.12032e-233
3	WNT5A	0.336198	0.454	0.099	1.59034e-231	3.16255e-227
3	BROX	0.458172	0.872	0.656	5.1022e-231	1.01462e-226
3	MRPL41	0.351989	0.995	0.978	5.54094e-229	1.10187e-224
3	ANKRD29	0.449453	0.735	0.361	2.57474e-220	5.12013e-216
3	MANF	0.546296	0.934	0.859	2.25435e-214	4.48299e-210
3	LRRN1	0.389119	0.577	0.198	6.73798e-213	1.33991e-208
3	CHCHD2	0.2881	1	1	1.24909e-210	2.48394e-206
3	ADRA2A	0.388258	0.367	0.065	5.76989e-204	1.1474e-199
3	NOP10	0.374033	0.983	0.947	1.0157e-200	2.01981e-196
3	FAM198B	0.370105	0.621	0.264	5.94833e-199	1.18288e-194
3	CREB3L4	0.388184	0.731	0.476	7.32638e-198	1.45692e-193
3	MAT2A	0.443316	0.961	0.851	2.32221e-197	4.61795e-193
3	NIPSNAP3A	0.457123	0.686	0.469	7.92905e-190	1.57677e-185
3	CRELD2	0.416265	0.744	0.553	9.17827e-184	1.82519e-179
3	TSPAN8	0.38348	0.382	0.082	1.30059e-181	2.58636e-177
3	H3F3A	0.263587	1	1	1.18501e-180	2.3565e-176
3	PDIA6	0.392884	0.959	0.9	1.25215e-180	2.49003e-176
3	ANK3	0.398485	0.868	0.665	7.0904e-178	1.41e-173
3	PDIA3	0.381055	0.977	0.945	2.67353e-177	5.31658e-173
3	ARPC5	0.386328	0.962	0.885	5.13185e-169	1.02052e-164
3	GTF3C6	0.359052	0.997	0.969	6.64572e-168	1.32157e-163
3	S100A11	0.337069	0.997	0.973	5.66491e-166	1.12652e-161
3	HSP90AB1	0.327325	1	1	1.18405e-164	2.3546e-160
3	PRUNE2	0.441491	0.643	0.409	2.27769e-163	4.52941e-159
3	PARK7	0.254148	1	0.998	2.47516e-163	4.92211e-159
3	KRT18	0.343454	1	0.993	8.64991e-163	1.72012e-158
3	HMGCS2	0.407856	0.441	0.156	8.94282e-160	1.77837e-155
3	ATP6V1G1	0.330244	0.975	0.929	9.29557e-160	1.84852e-155
3	ADGRV1	0.321367	0.532	0.241	5.37486e-158	1.06884e-153
3	INSIG2	0.383963	0.707	0.372	3.06765e-157	6.10032e-153
3	MLEC	0.348064	0.971	0.916	4.38988e-154	8.72972e-150
3	TMEM144	0.350642	0.696	0.364	1.37077e-153	2.72591e-149
3	MIA3	0.38358	0.975	0.882	3.0846e-153	6.13404e-149
3	ATP1B1	0.51976	0.991	0.982	7.78933e-149	1.54899e-144
3	PDIA4	0.420108	0.844	0.711	6.08196e-147	1.20946e-142
3	HOXA10	0.28965	0.457	0.16	2.47499e-145	4.92177e-141
3	ATP11A	0.338822	0.537	0.273	3.14247e-145	6.24911e-141
3	SMIM14	0.353827	0.897	0.726	6.16723e-145	1.22641e-140
3	LAMA3	0.281835	0.471	0.18	5.44187e-143	1.08217e-138
3	ZBTB43	0.326753	0.554	0.325	2.85954e-141	5.68648e-137
3	ITM2B	0.328894	0.945	0.857	1.67823e-139	3.33732e-135
3	COX7A2	0.255934	0.999	0.998	6.99483e-136	1.39099e-131
3	LCP1	0.274938	0.378	0.152	7.93912e-135	1.57877e-130
3	MRPL20	0.267874	0.996	0.984	9.41289e-131	1.87185e-126
3	LAMTOR5	0.282787	0.981	0.952	1.04245e-126	2.07301e-122
3	P4HB	0.322216	0.976	0.918	2.14278e-126	4.26113e-122
3	MRPL57	0.271501	0.992	0.963	2.7727e-122	5.51378e-118
3	GUK1	0.272831	0.995	0.985	6.06471e-122	1.20603e-117
3	TMED2	0.315244	0.921	0.823	1.68185e-120	3.34454e-116
3	MTRNR2L12	0.27761	0.997	0.983	1.94428e-120	3.8664e-116
3	ARRDC3	0.283068	0.547	0.254	3.4132e-119	6.78748e-115
3	SYT4	0.327748	0.407	0.156	7.31205e-118	1.45408e-113
3	ATG3	0.393085	0.903	0.733	7.83313e-116	1.5577e-111
3	SDF2L1	0.368245	0.883	0.809	3.93681e-114	7.82874e-110
3	TMEM59	0.298923	0.974	0.921	9.44747e-114	1.87872e-109
3	CCT8	0.292759	0.99	0.978	1.36025e-113	2.70499e-109
3	COA3	0.288443	0.882	0.773	3.8848e-113	7.72531e-109
3	CSTB	0.290685	0.988	0.958	1.23586e-111	2.45764e-107
3	LYPLAL1	0.302941	0.777	0.6	2.10676e-110	4.18949e-106
3	FBXO9	0.298937	0.831	0.687	6.043e-109	1.20171e-104
3	GSTA4	0.290042	0.616	0.411	7.3974e-107	1.47105e-102
3	ARL6IP5	0.269271	0.98	0.933	2.82658e-105	5.62093e-101
3	MYL6	0.252125	1	0.998	4.8884e-103	9.72107e-99
3	ZNF503	0.263834	0.467	0.204	5.2817e-102	1.05032e-97
3	SCP2	0.265529	0.919	0.816	1.24261e-100	2.47105e-96
3	RAP2B	0.275368	0.455	0.216	1.72959e-100	3.43946e-96
3	CALD1	0.311361	0.958	0.932	5.65529e-100	1.12461e-95
3	DNAJC3	0.278547	0.592	0.396	8.18582e-100	1.62783e-95
3	SELENBP1	0.350996	0.957	0.897	3.92122e-98	7.79773e-94
3	SSR1	0.291517	0.841	0.705	7.65441e-98	1.52216e-93
3	PPIB	0.255252	0.997	0.984	2.72006e-96	5.40912e-92
3	DNPH1	0.266595	0.936	0.865	3.04315e-96	6.0516e-92
3	GLO1	0.322423	0.893	0.808	1.12223e-94	2.23166e-90
3	DBI	0.266602	0.996	0.975	6.16203e-94	1.22538e-89
3	C1orf122	0.272817	0.856	0.757	7.14388e-93	1.42063e-88
3	RDH11	0.328379	0.844	0.771	1.13052e-92	2.24814e-88
3	MINOS1	0.275413	0.875	0.754	1.2647e-91	2.51499e-87
3	ATP6V0E1	0.252593	0.957	0.892	2.28666e-91	4.54726e-87
3	MYDGF	0.279292	0.936	0.876	5.34501e-90	1.06291e-85
3	TIMM17A	0.275281	0.895	0.809	5.68537e-90	1.13059e-85
3	ARFGEF1	0.260226	0.599	0.404	5.6668e-89	1.1269e-84
3	AGTRAP	0.256674	0.784	0.633	9.72323e-87	1.93356e-82
3	ARF4	0.26192	0.916	0.832	2.06326e-84	4.103e-80
3	MRPL55	0.260687	0.892	0.797	2.35178e-84	4.67675e-80
3	TSC22D1	0.299924	0.866	0.736	2.83465e-84	5.63699e-80
3	LAMP2	0.26266	0.83	0.71	1.84481e-83	3.6686e-79
3	DDOST	0.253798	0.786	0.641	3.21139e-83	6.38617e-79
3	AP1S1	0.262104	0.944	0.85	3.25845e-83	6.47975e-79
3	DENND1B	0.259816	0.418	0.243	2.23675e-82	4.448e-78
3	ARHGAP29	0.291334	0.739	0.524	3.20221e-80	6.36792e-76
3	ENAH	0.255617	0.906	0.799	2.29149e-78	4.55686e-74
3	BARD1	0.296683	0.831	0.707	7.81158e-77	1.55341e-72
3	HERPUD1	0.342853	0.902	0.813	1.85048e-69	3.67985e-65
3	TMEM14A	0.281382	0.814	0.701	9.33881e-68	1.85712e-63
3	GOLIM4	0.28357	0.561	0.41	9.19941e-52	1.82939e-47
3	MAP1B	0.365916	0.704	0.608	3.93071e-51	7.81661e-47
4	PEG3	0.925079	0.718	0.194	0	0
4	RPL34	0.342873	1	1	0	0
4	H2AFJ	0.340479	0.869	0.343	0	0
4	SLC22A3	0.485657	0.64	0.146	3.56422401747977e-310	7.08782e-306
4	SNHG8	0.494068	0.996	0.982	1.11611e-287	2.2195e-283
4	MALAT1	0.535163	1	1	2.69713e-251	5.36352e-247
4	RPS13	0.289057	1	1	3.87853e-236	7.71284e-232
4	ADGRG6	0.437671	0.62	0.172	2.87503e-235	5.71729e-231
4	LIMCH1	0.512622	0.98	0.889	2.00104e-229	3.97926e-225
4	NCAM2	0.571426	0.928	0.624	1.86218e-228	3.70314e-224
4	PRAC1	0.600916	0.967	0.692	4.85525e-227	9.65514e-223
4	NEAT1	0.649634	1	0.994	1.32516e-226	2.63522e-222
4	BTG1	0.783293	0.92	0.654	2.46566e-220	4.90321e-216
4	RPS25	0.29019	1	1	4.06652e-216	8.08669e-212
4	SAT1	0.548171	0.963	0.665	1.66017e-215	3.30142e-211
4	FOLH1	0.426404	0.985	0.913	5.49008e-201	1.09176e-196
4	RPLP2	0.259102	1	1	1.71987e-195	3.42014e-191
4	MAOA	0.489104	0.807	0.413	1.05783e-173	2.10361e-169
4	TMEM205	0.397002	0.959	0.666	2.37504e-168	4.723e-164
4	RPS3	0.25124	1	1	1.07303e-166	2.13383e-162
4	ZFAS1	0.371132	0.996	0.975	1.08849e-166	2.16457e-162
4	PURA	0.41278	0.928	0.726	5.2046e-165	1.03499e-160
4	PPP3CA	0.366522	0.992	0.96	2.99781e-161	5.96145e-157
4	STEAP2	0.425991	0.948	0.684	1.86126e-153	3.7013e-149
4	NUPR1	0.387937	0.993	0.949	5.12114e-147	1.01839e-142
4	TMED3	0.346485	0.917	0.704	4.60669e-138	9.16086e-134
4	EIF4A2	0.30632	0.99	0.942	4.67784e-126	9.30236e-122
4	BLOC1S6	0.343212	0.895	0.731	1.41943e-121	2.82268e-117
4	GDF15	0.562362	0.981	0.839	1.24869e-116	2.48315e-112
4	TXNRD1	0.398585	0.949	0.857	2.14568e-112	4.2669e-108
4	STEAP1	0.325891	0.919	0.679	4.54976e-96	9.04766e-92
4	SNHG19	0.305709	0.982	0.92	6.47022e-95	1.28667e-90
4	DEGS1	0.400724	0.816	0.553	2.00412e-87	3.98539e-83
4	NFIB	0.251346	0.589	0.278	7.35098e-87	1.46182e-82
4	FTH1	0.328689	1	1	9.23152e-87	1.83578e-82
4	VTA1	0.25121	0.747	0.498	2.74174e-86	5.45223e-82
4	NUP93	0.311517	0.603	0.322	1.53613e-84	3.05475e-80
4	NEDD4L	0.26188	0.666	0.376	9.92457e-82	1.9736e-77
4	BDP1	0.285088	0.972	0.912	9.91093e-78	1.97089e-73
4	GRB10	0.26013	0.715	0.528	1.7195e-77	3.41939e-73
4	HIST3H2A	0.258071	0.737	0.498	2.95592e-77	5.87814e-73
4	SLC7A11	0.336554	0.742	0.507	2.34891e-75	4.67104e-71
4	SORD	0.260778	0.886	0.732	2.40273e-64	4.77807e-60
4	UTRN	0.258887	0.757	0.495	6.12537e-64	1.21809e-59
4	HES4	0.257767	0.802	0.531	2.00475e-63	3.98664e-59
4	MYO6	0.26653	0.976	0.872	4.90006e-63	9.74427e-59
4	TSC22D3	0.250275	0.619	0.4	2.95879e-52	5.88386e-48
4	MME	0.288788	0.815	0.622	5.01306e-47	9.96898e-43
4	C19orf48	0.304549	0.84	0.742	9.20496e-30	1.8305e-25
4	KLK2	0.300171	0.298	0.187	1.33617e-07	0.00265711
5	PTTG1	1.51393	1	0.467	0	0
5	CCNB1	1.41797	0.957	0.264	0	0
5	UBE2S	1.40375	1	0.811	0	0
5	CENPF	1.38943	0.985	0.302	0	0
5	CKS2	1.22669	0.909	0.506	0	0
5	HMMR	1.18513	0.892	0.177	0	0
5	CDKN3	1.17127	0.978	0.311	0	0
5	TUBA1B	1.09976	0.995	0.879	0	0
5	CDC20	0.999997	0.755	0.122	0	0
5	TUBB4B	0.998795	0.954	0.788	0	0
5	ARL6IP1	0.938349	0.976	0.573	0	0
5	BIRC5	0.907175	0.929	0.285	0	0
5	DYNLL1	0.905208	1	0.964	0	0
5	HMGB2	0.890617	0.85	0.325	0	0
5	CCNB2	0.864276	0.82	0.177	0	0
5	TUBA1C	0.84663	0.957	0.792	0	0
5	STMN1	0.833953	0.997	0.745	0	0
5	CENPE	0.797049	0.776	0.148	0	0
5	DEPDC1	0.793272	0.686	0.132	0	0
5	H2AFZ	0.780541	1	0.993	0	0
5	DLGAP5	0.74103	0.724	0.121	0	0
5	CENPW	0.736327	0.906	0.318	0	0
5	TOP2A	0.729769	0.784	0.185	0	0
5	PBK	0.717844	0.836	0.198	0	0
5	NUSAP1	0.67824	0.741	0.195	0	0
5	CKS1B	0.672268	0.851	0.455	0	0
5	TPX2	0.662387	0.664	0.182	0	0
5	MAD2L1	0.637694	0.813	0.288	0	0
5	ECT2	0.636618	0.745	0.178	0	0
5	SMC4	0.636539	0.849	0.355	0	0
5	NEK2	0.633931	0.677	0.112	0	0
5	RAD21	0.629485	0.906	0.596	0	0
5	JPT1	0.623193	0.997	0.98	0	0
5	HMGB1	0.613727	1	0.994	0	0
5	ANP32E	0.556718	0.794	0.391	0	0
5	CALM2	0.556499	0.971	0.9	0	0
5	NUCKS1	0.554399	1	0.992	0	0
5	MKI67	0.501841	0.68	0.17	0	0
5	CDCA3	0.500914	0.604	0.132	0	0
5	KIF4A	0.451981	0.56	0.095	0	0
5	HMGN2	0.551106	0.993	0.911	6.76143658303121e-319	1.34457927890159e-314
5	NUF2	0.475467	0.557	0.123	4.21487e-306	8.38169e-302
5	HMGB3	0.531578	0.854	0.525	3.04519e-296	6.05566e-292
5	PLK1	0.444368	0.477	0.082	5.55725e-294	1.10511e-289
5	KIF14	0.372685	0.453	0.077	5.1856e-287	1.03121e-282
5	ASPM	0.485824	0.53	0.115	2.8763e-283	5.7198e-279
5	SMC2	0.487096	0.785	0.333	4.02296e-269	8.00005e-265
5	TACC3	0.428605	0.58	0.168	1.62264e-263	3.22678e-259
5	DEK	0.478126	0.978	0.822	2.78897e-263	5.54614e-259
5	SGO2	0.467021	0.549	0.147	5.83906e-260	1.16116e-255
5	PRR11	0.356565	0.505	0.122	2.01413e-248	4.00529e-244
5	TROAP	0.386809	0.571	0.162	1.34651e-247	2.67767e-243
5	GTSE1	0.341047	0.478	0.105	4.97319e-247	9.88968e-243
5	BUB1	0.327019	0.414	0.076	5.29582e-243	1.05313e-238
5	SPAG5	0.316598	0.459	0.1	1.73888e-240	3.45794e-236
5	NMU	0.430318	0.62	0.204	1.16748e-236	2.32165e-232
5	CKAP5	0.426012	0.722	0.395	7.58884e-236	1.50912e-231
5	H2AFV	0.425307	0.988	0.912	1.96527e-234	3.90814e-230
5	CEP55	0.356484	0.441	0.095	3.7963e-233	7.54933e-229
5	TUBB	0.520865	0.99	0.939	2.6241e-227	5.21829e-223
5	UBE2C	0.491304	0.595	0.19	3.86869e-226	7.69328e-222
5	DEPDC1B	0.289899	0.396	0.08	1.516e-219	3.01472e-215
5	TK1	0.482939	0.767	0.355	1.46497e-214	2.91325e-210
5	RPA3	0.432897	0.975	0.833	3.62209e-214	7.20288e-210
5	TYMS	0.339197	0.719	0.308	2.22069e-213	4.41606e-209
5	GPSM2	0.333885	0.457	0.119	5.27911e-208	1.0498e-203
5	CKAP2	0.459667	0.613	0.304	3.8572e-207	7.67044e-203
5	HNRNPA2B1	0.412815	0.998	0.965	1.64584e-201	3.27293e-197
5	RAN	0.345764	1	0.995	2.31147e-200	4.5966e-196
5	SKA2	0.389425	0.707	0.389	3.05776e-198	6.08066e-194
5	KIF20B	0.398482	0.558	0.202	9.05116e-198	1.79991e-193
5	ZWINT	0.343612	0.604	0.222	2.84041e-196	5.64845e-192
5	TMPO	0.433323	0.807	0.476	1.22604e-192	2.4381e-188
5	CENPA	0.266405	0.357	0.073	5.33854e-188	1.06162e-183
5	CENPU	0.273831	0.608	0.24	5.83574e-188	1.16049e-183
5	ARHGAP11A	0.284995	0.408	0.104	4.45508e-187	8.85938e-183
5	AURKA	0.404635	0.432	0.115	4.51845e-187	8.9854e-183
5	HP1BP3	0.378931	0.782	0.532	4.37258e-186	8.69532e-182
5	FAM83D	0.327305	0.399	0.093	2.56515e-184	5.10105e-180
5	LBR	0.391767	0.726	0.421	2.97767e-183	5.9214e-179
5	CENPN	0.372446	0.717	0.394	1.05924e-178	2.10639e-174
5	LSM5	0.345228	0.976	0.907	1.23094e-178	2.44784e-174
5	NCAPG	0.277299	0.422	0.115	6.45816e-174	1.28427e-169
5	MRPL51	0.321842	0.997	0.984	2.46926e-172	4.91037e-168
5	DTYMK	0.375005	0.732	0.422	4.0969e-171	8.14709e-167
5	PCLAF	0.387877	0.796	0.449	9.61057e-171	1.91116e-166
5	DIAPH3	0.26693	0.405	0.112	2.24261e-167	4.45965e-163
5	H3F3B	0.310405	1	0.998	3.04149e-167	6.0483e-163
5	FOXM1	0.292181	0.476	0.157	3.85954e-165	7.67507e-161
5	NUDT1	0.371032	0.795	0.473	6.38501e-164	1.26972e-159
5	PTGES3	0.321436	0.991	0.97	2.82729e-161	5.62235e-157
5	CNIH4	0.350829	0.899	0.75	3.21327e-161	6.38991e-157
5	LSM3	0.333301	0.987	0.912	1.10099e-159	2.18944e-155
5	PARPBP	0.261892	0.424	0.139	5.53686e-158	1.10106e-153
5	NCAPD2	0.292326	0.512	0.2	1.09804e-157	2.18355e-153
5	CCDC34	0.360985	0.809	0.569	7.90613e-157	1.57221e-152
5	RHEB	0.344047	0.904	0.761	5.16276e-156	1.02667e-151
5	AL118516.1	0.298087	0.523	0.25	6.10271e-156	1.21358e-151
5	CDCA2	0.263271	0.368	0.098	1.05339e-151	2.09477e-147
5	RDM1	0.266701	0.423	0.142	1.30814e-151	2.60136e-147
5	BUB3	0.381653	0.783	0.571	1.68069e-150	3.34222e-146
5	NDC80	0.264199	0.388	0.112	2.08523e-150	4.14668e-146
5	ANP32B	0.321809	0.984	0.928	1.403e-148	2.79001e-144
5	CBX3	0.320006	0.978	0.931	9.09059e-148	1.80775e-143
5	H1FX	0.362827	0.937	0.817	1.37922e-147	2.74273e-143
5	KPNA2	0.410541	0.663	0.341	2.1466e-147	4.26873e-143
5	CENPM	0.283149	0.565	0.25	1.60224e-144	3.18622e-140
5	SAPCD2	0.280908	0.477	0.202	2.45052e-144	4.87311e-140
5	HNRNPH3	0.336087	0.798	0.59	1.69165e-143	3.36401e-139
5	SFPQ	0.368635	0.958	0.848	5.01861e-140	9.98e-136
5	LSM4	0.30991	0.971	0.904	1.36486e-138	2.71416e-134
5	RACGAP1	0.253136	0.35	0.104	1.4339e-136	2.85145e-132
5	NUDCD2	0.309276	0.907	0.806	8.61359e-136	1.7129e-131
5	ILF2	0.320663	0.974	0.92	1.86359e-135	3.70594e-131
5	GGH	0.337408	0.658	0.334	2.69894e-135	5.36711e-131
5	CACYBP	0.349218	0.947	0.855	3.49245e-135	6.94509e-131
5	SPDL1	0.284237	0.439	0.171	9.95942e-134	1.98053e-129
5	SGO1	0.251748	0.397	0.13	1.01821e-133	2.02482e-129
5	PTMA	0.257223	1	1	2.77945e-133	5.52721e-129
5	SLTM	0.298504	0.834	0.703	7.07304e-129	1.40654e-124
5	BCL2L12	0.257653	0.5	0.243	2.50851e-126	4.98841e-122
5	GGCT	0.306699	0.958	0.902	3.36532e-125	6.69227e-121
5	KNSTRN	0.250379	0.401	0.156	1.04443e-124	2.07694e-120
5	THUMPD3-AS1	0.314578	0.717	0.555	1.50776e-124	2.99834e-120
5	RAD51C	0.328231	0.813	0.579	2.23469e-124	4.44391e-120
5	TXNDC12	0.275994	0.568	0.342	1.0306e-123	2.04945e-119
5	SNRPB	0.302466	0.969	0.913	3.02578e-120	6.01707e-116
5	RBM8A	0.314418	0.967	0.911	8.08862e-119	1.6085e-114
5	CENPH	0.275177	0.6	0.322	2.68015e-115	5.32975e-111
5	HMG20B	0.307534	0.811	0.684	1.39542e-114	2.77494e-110
5	H2AFX	0.271524	0.571	0.287	4.84589e-113	9.63654e-109
5	LMNB1	0.286925	0.504	0.237	4.06795e-112	8.08952e-108
5	TIMM10	0.296245	0.869	0.744	1.23629e-110	2.45848e-106
5	EMC9	0.279079	0.764	0.559	1.41523e-110	2.81433e-106
5	CEP70	0.269451	0.615	0.382	1.50443e-110	2.9917e-106
5	PSIP1	0.306391	0.82	0.64	2.21653e-110	4.40779e-106
5	SRSF3	0.301888	0.968	0.886	9.34355e-109	1.85806e-104
5	DDX39A	0.288996	0.607	0.361	2.07964e-108	4.13558e-104
5	KRT10	0.279387	0.981	0.949	3.53119e-108	7.02212e-104
5	PSAT1	0.31729	0.915	0.791	5.95334e-104	1.18388e-99
5	CBX1	0.29072	0.89	0.772	7.62756e-103	1.51682e-98
5	ODC1	0.296493	0.98	0.937	2.2547e-102	4.4837e-98
5	HINT2	0.260669	0.978	0.936	9.64443e-100	1.91789e-95
5	UBE2T	0.300312	0.788	0.541	1.32126e-99	2.62746e-95
5	MAL2	0.280954	0.868	0.744	2.83922e-99	5.64608e-95
5	RANBP1	0.293509	0.959	0.902	1.30017e-98	2.58552e-94
5	G2E3	0.25292	0.462	0.253	2.03218e-97	4.0412e-93
5	SRP9	0.268359	0.988	0.962	8.61599e-97	1.71338e-92
5	MT2A	0.331305	0.995	0.924	9.91313e-96	1.97133e-91
5	HLTF	0.268791	0.916	0.818	5.65407e-95	1.12437e-90
5	CCT5	0.263384	0.961	0.917	6.20188e-92	1.2333e-87
5	GSPT1	0.259514	0.955	0.905	1.0496e-91	2.08724e-87
5	HNRNPA3	0.283471	0.953	0.881	1.3923e-91	2.76873e-87
5	TCEA1	0.292093	0.982	0.951	1.67396e-89	3.32883e-85
5	ATP5IF1	0.277896	0.997	0.986	4.46685e-88	8.88277e-84
5	ISOC2	0.262644	0.845	0.709	6.65287e-88	1.32299e-83
5	CKLF	0.260808	0.746	0.552	1.69533e-87	3.37134e-83
5	EXOSC8	0.251127	0.625	0.428	2.79993e-87	5.56794e-83
5	SEPT7	0.255638	0.898	0.783	1.99589e-84	3.96903e-80
5	HNRNPR	0.258013	0.875	0.773	2.31179e-84	4.59723e-80
5	MTHFD2	0.251258	0.818	0.662	3.55038e-84	7.06028e-80
5	NASP	0.275175	0.891	0.741	3.3768e-83	6.7151e-79
5	DNAJA1	0.275655	0.906	0.847	1.33814e-82	2.66103e-78
5	SLC3A2	0.250665	0.881	0.778	1.10533e-72	2.19806e-68
5	HNRNPM	0.272596	0.928	0.84	2.29857e-72	4.57095e-68
5	PRAC2	0.290415	0.691	0.574	5.32982e-69	1.05989e-64
5	MAT2A	0.261543	0.921	0.856	7.53683e-60	1.49877e-55
5	MARCKS	0.250798	0.775	0.622	4.05063e-58	8.05509e-54
5	HSP90AA1	0.267475	1	1	9.54522e-48	1.89816e-43
6	RPS3A	0.296041	1	1	0	0
6	RPL7A	0.278222	1	1	0	0
6	RPS28	0.276232	1	1	0	0
6	RPS24	0.263411	1	1	0	0
6	RPL41	0.25196	1	1	0	0
6	H2AFJ	0.742493	0.917	0.344	5.92878775009496e-323	1.17899873198388e-318
6	NETO1	0.611056	0.881	0.459	1.28697183822603e-317	2.55927219749628e-313
6	GULP1	0.549958	0.856	0.285	2.24473e-306	4.46386e-302
6	SLC4A4	0.523912	0.637	0.149	3.84562e-306	7.6474e-302
6	RPLP2	0.319227	1	1	4.31743e-289	8.58563e-285
6	RPS13	0.319147	1	1	1.79776e-277	3.57503e-273
6	FOLH1	0.520843	0.994	0.913	4.83768e-276	9.62021e-272
6	RPS25	0.330179	1	1	4.33921e-268	8.62896e-264
6	RPL23A	0.273356	1	1	4.24696e-261	8.44551e-257
6	STEAP2	0.56103	0.978	0.684	2.31987e-260	4.61329e-256
6	COLCA1	0.466106	0.695	0.221	9.36803e-250	1.86293e-245
6	RPS3	0.300955	1	1	2.64542e-238	5.26068e-234
6	BTG1	0.857222	0.94	0.654	1.01998e-233	2.02834e-229
6	LUZP2	0.463424	0.934	0.663	1.62209e-225	3.22568e-221
6	RPL4	0.283279	1	1	6.37054e-221	1.26685e-216
6	RLN1	0.385949	0.491	0.104	2.58787e-214	5.14624e-210
6	STEAP1	0.489321	0.955	0.677	5.32107e-209	1.05815e-204
6	NAP1L1	0.426007	0.999	0.997	1.43192e-204	2.84751e-200
6	LRBA	0.444401	0.78	0.429	6.41203e-193	1.2751e-188
6	PRAC1	0.527552	0.982	0.693	5.20878e-191	1.03582e-186
6	LIMCH1	0.446665	0.985	0.889	3.57069e-169	7.10068e-165
6	MME	0.55116	0.891	0.617	1.32374e-166	2.63238e-162
6	SLC22A3	0.333164	0.553	0.159	4.55831e-163	9.06465e-159
6	NUCB2	0.56642	0.947	0.833	1.26682e-160	2.51919e-156
6	CFAP69	0.293125	0.457	0.11	1.47998e-159	2.94309e-155
6	TMEM205	0.399472	0.963	0.669	3.7484e-155	7.45406e-151
6	ETV1	0.352635	0.542	0.16	1.33413e-150	2.65306e-146
6	NCAM2	0.454589	0.926	0.626	1.42188e-143	2.82754e-139
6	ZFAS1	0.358249	0.998	0.975	7.24328e-143	1.4404e-138
6	IFITM3	0.346157	0.816	0.472	8.20656e-141	1.63196e-136
6	PLGRKT	0.389918	0.881	0.639	2.65672e-138	5.28316e-134
6	MESP1	0.34566	0.893	0.638	1.1952e-128	2.37678e-124
6	GTF2H2	0.325136	0.97	0.844	2.87361e-128	5.71447e-124
6	SLC30A4	0.353104	0.768	0.446	1.18631e-127	2.35911e-123
6	MALAT1	0.363351	1	1	1.98839e-123	3.95411e-119
6	METRN	0.263826	0.998	0.982	4.00856e-113	7.97143e-109
6	KLK3	0.922306	0.514	0.194	2.37074e-110	4.71446e-106
6	FAM111A	0.316624	0.758	0.466	9.13861e-109	1.8173e-104
6	PPP3CA	0.304579	0.995	0.96	4.86453e-106	9.6736e-102
6	RASSF3	0.315739	0.628	0.308	1.41611e-105	2.81607e-101
6	NRP1	0.287095	0.577	0.254	2.3501e-102	4.67341e-98
6	RAMP1	0.30028	0.908	0.648	1.08193e-101	2.15153e-97
6	SAT1	0.333449	0.943	0.669	3.34104e-101	6.64399e-97
6	DEGS1	0.416507	0.836	0.554	3.74633e-99	7.44994e-95
6	TM7SF2	0.285918	0.98	0.879	7.38352e-99	1.46829e-94
6	BDP1	0.333251	0.985	0.911	1.17428e-97	2.33518e-93
6	HIST1H1C	0.41954	0.908	0.651	1.79264e-97	3.56485e-93
6	PEG3	0.612491	0.544	0.215	2.25749e-96	4.48925e-92
6	PURA	0.323341	0.918	0.729	5.15542e-94	1.02521e-89
6	GDF15	0.490712	0.98	0.84	2.29212e-93	4.5581e-89
6	PRR34-AS1	0.263783	0.668	0.341	1.82859e-91	3.63634e-87
6	OCLN	0.275852	0.648	0.361	4.05084e-90	8.0555e-86
6	NDUFB4	0.282436	0.995	0.897	6.81631e-88	1.35549e-83
6	DSC2	0.278652	0.459	0.199	2.772e-84	5.5124e-80
6	BLOC1S6	0.262185	0.917	0.731	3.03309e-76	6.03159e-72
6	GCHFR	0.254195	0.623	0.343	8.1594e-76	1.62258e-71
6	SNRPN	0.264644	0.931	0.755	8.10043e-75	1.61085e-70
6	CCND1	0.264564	0.965	0.861	2.71591e-72	5.40086e-68
6	TMED3	0.269828	0.91	0.706	6.13351e-72	1.21971e-67
6	MYO6	0.288596	0.985	0.872	4.40233e-71	8.75447e-67
6	PPFIA2	0.251172	0.848	0.671	1.00398e-70	1.99651e-66
6	AIDA	0.266352	0.969	0.888	1.24569e-70	2.47717e-66
6	MPC2	0.298544	0.987	0.947	1.38551e-65	2.75523e-61
6	DSEL	0.314856	0.527	0.28	5.00016e-53	9.94331e-49
6	HMOX1	0.28805	0.405	0.193	7.19424e-40	1.43065e-35
6	TXNRD1	0.258782	0.935	0.859	1.64029e-37	3.26189e-33
7	EPHX1	0.547503	0.976	0.795	6.05623e-188	1.20434e-183
7	ATP2B1	0.582426	0.841	0.633	1.32768e-168	2.64023e-164
7	SQSTM1	0.506993	0.99	0.916	7.08336e-163	1.4086e-158
7	CHPT1	0.50158	0.995	0.933	5.95258e-146	1.18373e-141
7	ASPH	0.665614	0.819	0.551	4.39481e-143	8.73952e-139
7	NQO1	0.446504	0.992	0.906	8.57268e-129	1.70476e-124
7	ATF4	0.355384	0.989	0.946	1.04206e-125	2.07224e-121
7	SELENBP1	0.413942	0.968	0.898	7.28911e-122	1.44951e-117
7	HSPD1	0.304671	1	0.998	5.25667e-121	1.04534e-116
7	PAGE1	0.524211	0.749	0.386	8.86955e-117	1.7638e-112
7	PCK2	0.372386	0.895	0.684	2.45073e-112	4.87352e-108
7	HSPA8	0.356768	0.999	0.994	2.58411e-105	5.13877e-101
7	APRT	0.296445	1	0.993	9.17662e-105	1.82486e-100
7	RNF187	0.314058	0.997	0.933	3.36899e-101	6.69958e-97
7	LDHB	0.342826	0.999	0.977	1.0345e-99	2.05722e-95
7	ATP5F1B	0.25919	0.999	0.995	5.66561e-93	1.12666e-88
7	ATG3	0.386051	0.916	0.739	2.10347e-92	4.18295e-88
7	GARS	0.317127	0.937	0.78	3.35795e-92	6.67763e-88
7	EPRS	0.283136	0.994	0.961	6.19001e-91	1.23094e-86
7	C2orf54	0.310695	0.382	0.115	5.83004e-89	1.15936e-84
7	FTH1	0.328985	1	1	1.30533e-88	2.59578e-84
7	GPX4	0.267206	1	0.998	2.14275e-88	4.26107e-84
7	MGST1	0.269339	0.998	0.983	2.22706e-82	4.42873e-78
7	TARS	0.298924	0.961	0.877	6.23275e-82	1.23945e-77
7	DBI	0.30369	0.994	0.976	3.90749e-79	7.77043e-75
7	UGT2B11	0.33379	0.502	0.211	4.28639e-78	8.52391e-74
7	ARL1	0.303851	0.926	0.814	1.17227e-75	2.33117e-71
7	KLHL35	0.298563	0.756	0.513	6.00333e-75	1.19382e-70
7	DDIT3	0.259213	0.819	0.561	4.06029e-74	8.07429e-70
7	BEX2	0.303164	0.912	0.806	2.36986e-73	4.7127e-69
7	PPP1R16A	0.27997	0.689	0.434	6.38375e-70	1.26947e-65
7	CSTB	0.271717	0.984	0.959	3.46672e-68	6.89391e-64
7	SDSL	0.258995	0.687	0.475	3.03151e-63	6.02847e-59
7	UGT2B15	0.291216	0.587	0.318	1.44529e-61	2.87411e-57
7	ADD3	0.415344	0.531	0.3	2.07669e-57	4.12971e-53
7	ASS1	0.25026	0.705	0.519	2.29742e-57	4.56864e-53
7	ASNS	0.25627	0.854	0.676	3.03345e-57	6.03233e-53
7	SNHG25	0.278234	0.978	0.946	1.53726e-52	3.057e-48
7	CKB	0.270733	0.999	0.996	1.00873e-51	2.00596e-47
7	TMSB4X	0.270311	0.799	0.56	9.54106e-51	1.89733e-46
7	GNAI1	0.251757	0.461	0.23	1.63646e-48	3.25426e-44
7	TM7SF2	0.265649	0.964	0.882	8.76345e-48	1.7427e-43
7	RAMP1	0.256911	0.78	0.662	1.21435e-42	2.41486e-38
7	EIF1B	0.290944	0.852	0.76	1.07071e-33	2.12921e-29
7	GSTA1	0.264328	0.488	0.301	1.22589e-31	2.43781e-27
8	FAM111B	0.783791	0.724	0.127	0	0
8	PCNA	0.758991	0.915	0.483	0	0
8	MCM3	0.639342	0.808	0.178	0	0
8	MCM7	0.612851	0.827	0.266	0	0
8	MCM4	0.603155	0.758	0.139	0	0
8	BRCA1	0.602186	0.738	0.132	0	0
8	ORC6	0.572622	0.772	0.152	0	0
8	CLSPN	0.553045	0.602	0.078	0	0
8	GINS2	0.515764	0.666	0.117	0	0
8	CDC6	0.49054	0.636	0.093	0	0
8	E2F1	0.467457	0.627	0.093	0	0
8	MCM5	0.464717	0.624	0.096	0	0
8	MCM10	0.430834	0.557	0.052	0	0
8	HELLS	0.562174	0.765	0.2	2.98415650088113e-321	5.93429361765221e-317
8	SLBP	0.565849	0.885	0.543	2.04578107819437e-317	4.06824025209733e-313
8	DTL	0.408538	0.502	0.049	1.08422e-299	2.15608e-295
8	CDT1	0.542236	0.751	0.196	2.20981e-291	4.39443e-287
8	MCM6	0.404833	0.601	0.127	3.67253e-275	7.3032e-271
8	DNMT1	0.54102	0.887	0.486	3.84205e-249	7.6403e-245
8	ATAD2	0.573937	0.783	0.239	2.2829e-246	4.53977e-242
8	FEN1	0.441688	0.655	0.158	4.02304e-228	8.00022e-224
8	CDCA7	0.329602	0.511	0.098	9.55265e-227	1.89964e-222
8	RFC2	0.40214	0.643	0.172	2.50117e-219	4.97384e-215
8	UNG	0.359596	0.598	0.177	1.19789e-217	2.38213e-213
8	CHAF1A	0.401019	0.679	0.219	3.18608e-216	6.33584e-212
8	CDK1	0.702252	0.864	0.38	1.45671e-215	2.89681e-211
8	CENPU	0.51541	0.753	0.239	2.72043e-213	5.40985e-209
8	BRCA2	0.392713	0.583	0.122	2.0021e-208	3.98137e-204
8	DHFR	0.531632	0.895	0.557	5.22509e-208	1.03906e-203
8	XRCC2	0.306583	0.467	0.075	1.28188e-198	2.54915e-194
8	RFC4	0.410258	0.705	0.242	1.38403e-194	2.75227e-190
8	RMI2	0.259656	0.42	0.057	4.99679e-192	9.93661e-188
8	NASP	0.457395	0.965	0.739	1.42731e-189	2.83835e-185
8	UBE2T	0.532376	0.93	0.537	4.01941e-188	7.993e-184
8	CHEK1	0.323644	0.528	0.119	3.98603e-178	7.92663e-174
8	FIGNL1	0.370749	0.638	0.222	2.06661e-164	4.10967e-160
8	TK1	0.448468	0.8	0.363	7.30074e-159	1.45182e-154
8	CDC45	0.266462	0.412	0.071	6.12064e-155	1.21715e-150
8	MAD2L1	0.330875	0.758	0.304	2.86152e-147	5.69042e-143
8	PGP	0.406195	0.93	0.701	2.93119e-145	5.82897e-141
8	ASF1B	0.257497	0.397	0.07	6.35492e-145	1.26374e-140
8	DUT	0.446405	0.908	0.698	5.20932e-143	1.03592e-138
8	CKS1B	0.340546	0.886	0.463	7.88047e-135	1.56711e-130
8	SMC2	0.366004	0.774	0.345	3.32089e-134	6.60392e-130
8	MSH6	0.273525	0.525	0.185	6.81927e-130	1.35608e-125
8	WDHD1	0.250034	0.434	0.101	1.95048e-129	3.87872e-125
8	ATAD5	0.255776	0.481	0.125	3.1614e-127	6.28676e-123
8	TUBA4A	0.403743	0.908	0.663	3.52058e-127	7.00102e-123
8	TYMS	0.430468	0.727	0.318	2.8755e-124	5.71822e-120
8	RANBP1	0.367564	0.986	0.901	1.06931e-123	2.12643e-119
8	DNAJC9	0.299084	0.595	0.225	2.36213e-119	4.69733e-115
8	CENPM	0.319171	0.651	0.252	2.31735e-116	4.60828e-112
8	DEK	0.383096	0.984	0.826	3.51615e-116	6.99222e-112
8	VRK1	0.278233	0.579	0.213	1.86847e-112	3.71563e-108
8	SRSF2	0.312957	0.936	0.789	5.03232e-108	1.00073e-103
8	NOP56	0.342464	0.959	0.814	3.93941e-107	7.8339e-103
8	H2AFZ	0.366321	1	0.993	5.4916e-107	1.09206e-102
8	HSP90AA1	0.306621	1	1	6.35047e-106	1.26285e-101
8	TUBA1B	0.314388	0.998	0.881	1.14686e-104	2.28064e-100
8	CENPX	0.333294	0.918	0.752	3.06042e-104	6.08594e-100
8	TUBB	0.358096	0.997	0.939	5.57497e-104	1.10864e-99
8	RAD51C	0.352097	0.867	0.581	2.05425e-97	4.08507e-93
8	ZWINT	0.26987	0.582	0.233	3.75285e-93	7.46291e-89
8	RFC1	0.309969	0.882	0.692	5.43871e-93	1.08154e-88
8	PRKDC	0.299218	0.991	0.919	1.72288e-92	3.42611e-88
8	RPA2	0.264301	0.577	0.269	1.06094e-90	2.10979e-86
8	DCTPP1	0.27476	0.914	0.751	3.33041e-88	6.62285e-84
8	TUBG1	0.306404	0.759	0.422	2.6303e-84	5.23061e-80
8	LSM4	0.279343	0.986	0.905	5.70861e-80	1.13521e-75
8	NCAPD3	0.259961	0.633	0.296	8.48667e-80	1.68766e-75
8	SMC1A	0.297001	0.828	0.548	2.39021e-78	4.75318e-74
8	BRI3BP	0.253346	0.686	0.42	2.04306e-73	4.06284e-69
8	FUS	0.250702	0.902	0.746	1.07745e-70	2.14262e-66
8	BARD1	0.288297	0.912	0.706	3.36148e-70	6.68464e-66
8	RRM2	0.261537	0.374	0.124	4.29561e-70	8.54225e-66
8	CKB	0.292922	0.999	0.996	1.44914e-68	2.88177e-64
8	GMNN	0.261814	0.608	0.305	3.68582e-68	7.32962e-64
8	CDK4	0.252341	0.895	0.714	4.18523e-67	8.32275e-63
8	RRM1	0.255649	0.689	0.372	6.21221e-67	1.23536e-62
8	EMP2	0.259915	0.605	0.314	1.01742e-66	2.02324e-62
8	NOLC1	0.261259	0.857	0.647	3.05474e-66	6.07465e-62
8	MRPL17	0.255735	0.903	0.741	3.82832e-61	7.61299e-57
8	USP1	0.273788	0.709	0.451	3.41255e-60	6.78619e-56
8	SMC3	0.260076	0.898	0.727	7.51995e-58	1.49542e-53
8	HIST1H4C	0.290024	0.993	0.93	3.54238e-55	7.04438e-51
8	PCLAF	0.263989	0.732	0.462	1.89846e-48	3.77528e-44
9	HIST1H4C	2.14362	1	0.93	0	0
9	TUBA1B	1.23585	1	0.882	0	0
9	CDK1	1.18787	0.997	0.374	0	0
9	HIST2H2AC	1.177	0.962	0.319	0	0
9	ATAD2	1.04209	0.953	0.231	0	0
9	HIST1H1B	1.03845	0.848	0.042	0	0
9	TYMS	1.03674	0.974	0.304	0	0
9	UBE2T	1.02205	0.993	0.535	0	0
9	HIST1H1E	1.00332	0.97	0.366	0	0
9	TOP2A	0.998686	0.981	0.189	0	0
9	HMGB2	0.986118	0.988	0.331	0	0
9	TUBB	0.976141	1	0.94	0	0
9	NUSAP1	0.931603	0.957	0.197	0	0
9	PCLAF	0.907721	0.983	0.447	0	0
9	CENPU	0.889894	0.943	0.229	0	0
9	MKI67	0.880687	0.936	0.168	0	0
9	PCNA	0.879345	0.961	0.482	0	0
9	CENPF	0.874681	0.989	0.321	0	0
9	DEK	0.835291	1	0.825	0	0
9	DHFR	0.820399	0.976	0.553	0	0
9	STMN1	0.812695	1	0.752	0	0
9	H2AFX	0.804825	0.92	0.273	0	0
9	DUT	0.798674	0.989	0.693	0	0
9	FAM111B	0.791652	0.808	0.124	0	0
9	TMPO	0.770625	0.971	0.475	0	0
9	SMC4	0.766496	0.95	0.362	0	0
9	UBE2C	0.757349	0.933	0.18	0	0
9	TPX2	0.751853	0.932	0.179	0	0
9	CKS1B	0.744718	0.976	0.459	0	0
9	TK1	0.743141	0.935	0.356	0	0
9	BRCA1	0.736512	0.859	0.126	0	0
9	PBK	0.729574	0.925	0.211	0	0
9	SMC2	0.721821	0.941	0.336	0	0
9	DNMT1	0.712028	0.951	0.483	0	0
9	ESCO2	0.703058	0.794	0.079	0	0
9	RAD51C	0.699444	0.962	0.576	0	0
9	RRM1	0.690527	0.901	0.36	0	0
9	TUBG1	0.685706	0.926	0.413	0	0
9	RANBP1	0.67343	0.999	0.901	0	0
9	TMEM106C	0.66788	0.974	0.647	0	0
9	MCM7	0.659361	0.887	0.264	0	0
9	CENPM	0.652618	0.881	0.239	0	0
9	FEN1	0.650619	0.787	0.152	0	0
9	ZWINT	0.635822	0.861	0.216	0	0
9	CDT1	0.633176	0.837	0.193	0	0
9	RRM2	0.62583	0.765	0.1	0	0
9	SMC1A	0.625167	0.946	0.542	0	0
9	USP1	0.611399	0.919	0.438	0	0
9	HELLS	0.603764	0.82	0.199	0	0
9	ORC6	0.595155	0.799	0.153	0	0
9	NASP	0.588539	0.989	0.739	0	0
9	SIVA1	0.571941	0.984	0.789	0	0
9	BRCA2	0.569171	0.767	0.112	0	0
9	CLSPN	0.569158	0.694	0.074	0	0
9	C21orf58	0.568982	0.822	0.194	0	0
9	MYBL2	0.546461	0.761	0.122	0	0
9	RAD51AP1	0.544856	0.767	0.121	0	0
9	CDCA3	0.541859	0.817	0.132	0	0
9	AURKB	0.535339	0.732	0.083	0	0
9	HMMR	0.518878	0.888	0.198	0	0
9	NDC80	0.503227	0.733	0.097	0	0
9	NCAPG	0.501006	0.728	0.104	0	0
9	HJURP	0.472758	0.669	0.08	0	0
9	SGO1	0.468066	0.748	0.115	0	0
9	NUF2	0.459708	0.747	0.123	0	0
9	CDCA5	0.452409	0.672	0.077	0	0
9	SPC25	0.435674	0.654	0.065	0	0
9	MND1	0.49759	0.76	0.159	4.45943651936309e-320	8.86803546240544e-316
9	FANCI	0.494829	0.715	0.137	0	2.67744e-305
9	BIRC5	0.566095	0.937	0.303	7.89937e-307	1.57087e-302
9	NUDT1	0.573938	0.95	0.472	1.3133e-305	2.61164e-301
9	ASPM	0.437318	0.697	0.116	1.49564e-304	2.97423e-300
9	GTSE1	0.402788	0.675	0.103	6.46008e-298	1.28465e-293
9	H2AFZ	0.700271	1	0.993	7.5142e-298	1.49427e-293
9	DLGAP5	0.375979	0.713	0.139	8.18033e-297	1.62674e-292
9	PRIM1	0.451365	0.735	0.176	2.05767e-295	4.09189e-291
9	FBXO5	0.404689	0.608	0.072	9.81522e-292	1.95185e-287
9	RFC4	0.498198	0.802	0.238	2.2192e-291	4.4131e-287
9	CDKN3	0.528431	0.947	0.332	3.08583e-286	6.13647e-282
9	TUBB4B	0.699557	0.998	0.79	7.4653e-283	1.48455e-278
9	ASF1B	0.354277	0.561	0.061	1.3992e-278	2.78245e-274
9	CENPK	0.479192	0.697	0.13	1.83687e-278	3.6528e-274
9	NCAPD3	0.518612	0.818	0.285	1.09601e-277	2.17952e-273
9	MELK	0.380258	0.599	0.078	1.71847e-276	3.41735e-272
9	RPA3	0.531862	0.992	0.836	3.92496e-274	7.80519e-270
9	MCM4	0.458181	0.713	0.144	8.35494e-270	1.66146e-265
9	CKLF	0.511028	0.935	0.545	6.94037e-267	1.38016e-262
9	MCM10	0.355918	0.536	0.056	2.49797e-266	4.96747e-262
9	GINS2	0.42502	0.668	0.119	1.12482e-265	2.23681e-261
9	PKMYT1	0.335121	0.52	0.053	1.40822e-265	2.80039e-261
9	CDKN2D	0.508671	0.685	0.161	4.19528e-265	8.34274e-261
9	SMC3	0.493766	0.967	0.724	7.374e-264	1.46639e-259
9	HMGB1	0.516435	1	0.994	2.18308e-263	4.34127e-259
9	HIST1H1C	0.735015	0.98	0.653	2.75541e-262	5.4794e-258
9	DIAPH3	0.427025	0.642	0.105	1.80003e-256	3.57955e-252
9	CBX5	0.501339	0.97	0.698	1.95694e-256	3.89157e-252
9	CDC45	0.352625	0.547	0.064	6.20089e-256	1.23311e-251
9	DTL	0.304086	0.503	0.051	1.05025e-253	2.08852e-249
9	CENPE	0.361569	0.724	0.169	1.83151e-253	3.64214e-249
9	KIF2C	0.344219	0.583	0.082	1.7171e-250	3.41463e-246
9	KNL1	0.379841	0.595	0.084	1.3876e-249	2.75937e-245
9	CHEK1	0.382811	0.629	0.114	1.78464e-247	3.54893e-243
9	KIF20B	0.478696	0.784	0.198	4.62159e-246	9.1905e-242
9	TCF19	0.338077	0.515	0.06	7.63154e-246	1.51761e-241
9	RFC2	0.426091	0.684	0.171	1.06296e-244	2.1138e-240
9	HIRIP3	0.445063	0.806	0.304	1.29527e-243	2.57577e-239
9	GMNN	0.514432	0.791	0.295	2.39382e-243	4.76036e-239
9	WDR34	0.460196	0.774	0.315	1.06132e-242	2.11055e-238
9	DNAJC9	0.423451	0.704	0.22	2.22121e-242	4.4171e-238
9	EZH2	0.45202	0.748	0.251	1.12051e-239	2.22825e-235
9	FANCD2	0.347383	0.609	0.104	1.29e-238	2.5653e-234
9	CDCA2	0.338855	0.586	0.092	9.99594e-238	1.98779e-233
9	MNS1	0.412395	0.691	0.172	1.69512e-237	3.37092e-233
9	DTYMK	0.477941	0.887	0.421	7.72439e-237	1.53607e-232
9	CDC6	0.409081	0.594	0.098	9.07458e-237	1.80457e-232
9	DSN1	0.347803	0.574	0.101	2.12005e-234	4.21593e-230
9	RFC1	0.462852	0.948	0.689	1.8233e-233	3.62581e-229
9	MXD3	0.351149	0.561	0.078	1.23944e-232	2.46475e-228
9	CDCA4	0.348088	0.564	0.092	1.17103e-230	2.32871e-226
9	CARHSP1	0.430147	0.849	0.447	4.66507e-229	9.27696e-225
9	HMGN2	0.466654	0.996	0.914	2.07762e-227	4.13155e-223
9	CDCA8	0.309915	0.571	0.091	1.13329e-226	2.25367e-222
9	EMP2	0.452272	0.795	0.303	2.88762e-226	5.74231e-222
9	KIF11	0.325368	0.567	0.085	4.74626e-224	9.43842e-220
9	CENPW	0.441809	0.888	0.336	4.3096e-219	8.57007e-215
9	PSMC3	0.430382	0.953	0.7	5.37138e-218	1.06815e-213
9	H1FX	0.581925	0.982	0.817	1.75278e-215	3.48558e-211
9	MCM3	0.44584	0.695	0.188	4.00109e-215	7.95658e-211
9	E2F1	0.366385	0.574	0.099	2.83211e-212	5.63194e-208
9	CEP55	0.300533	0.564	0.098	4.14061e-211	8.23402e-207
9	PARP2	0.365611	0.672	0.211	6.2751e-207	1.24787e-202
9	POLD3	0.35092	0.583	0.137	8.51588e-207	1.69347e-202
9	ATAD5	0.35418	0.585	0.12	9.01808e-207	1.79334e-202
9	SHCBP1	0.333143	0.57	0.098	2.46999e-205	4.91181e-201
9	H2AFV	0.455579	0.997	0.914	1.9561e-204	3.8899e-200
9	FIGNL1	0.395264	0.704	0.22	1.59535e-203	3.17252e-199
9	LMNB1	0.418219	0.748	0.229	9.71272e-203	1.93147e-198
9	FOXM1	0.372708	0.655	0.155	8.24884e-200	1.64036e-195
9	CCNB2	0.281924	0.712	0.203	2.09286e-199	4.16186e-195
9	POLQ	0.298584	0.499	0.071	3.73522e-199	7.42786e-195
9	SPC24	0.318462	0.573	0.108	4.11154e-199	8.17621e-195
9	LSM4	0.445456	0.994	0.905	2.70061e-196	5.37043e-192
9	PSIP1	0.484586	0.927	0.639	3.61466e-196	7.18811e-192
9	CCNA2	0.288602	0.516	0.082	5.90777e-196	1.17482e-191
9	TACC3	0.371859	0.684	0.173	4.08998e-194	8.13333e-190
9	RFC5	0.313193	0.552	0.115	2.60197e-188	5.17427e-184
9	SGO2	0.304686	0.631	0.154	1.14313e-187	2.27324e-183
9	KIF4A	0.283682	0.555	0.108	3.71623e-187	7.39009e-183
9	SPAG5	0.306231	0.561	0.104	7.24322e-187	1.44039e-182
9	CKAP2L	0.26943	0.446	0.054	1.52787e-186	3.03832e-182
9	MAD2L1	0.459346	0.833	0.301	6.56291e-186	1.3051e-181
9	SNRPB	0.393952	0.994	0.913	5.27565e-185	1.04912e-180
9	DBF4	0.426066	0.735	0.22	8.28032e-182	1.64662e-177
9	ANLN	0.296971	0.509	0.082	2.56055e-181	5.0919e-177
9	YEATS4	0.391499	0.855	0.465	5.79553e-179	1.1525e-174
9	WDHD1	0.291439	0.524	0.097	2.52982e-178	5.03079e-174
9	SLBP	0.440562	0.855	0.546	7.30708e-178	1.45309e-173
9	PSMC3IP	0.269094	0.456	0.069	9.87454e-175	1.96365e-170
9	TIMELESS	0.31766	0.612	0.157	1.57407e-174	3.1302e-170
9	BUB1B	0.287031	0.526	0.096	9.15205e-173	1.81998e-168
9	GINS1	0.252521	0.461	0.071	9.81928e-173	1.95266e-168
9	NCAPG2	0.30168	0.568	0.123	1.25241e-171	2.49054e-167
9	TUBA4A	0.451708	0.927	0.662	3.66268e-169	7.2836e-165
9	LSM3	0.379846	0.994	0.914	1.29365e-167	2.57255e-163
9	MIS18A	0.354117	0.709	0.238	6.6715e-167	1.32669e-162
9	ECT2	0.323286	0.683	0.198	1.35078e-166	2.68615e-162
9	CENPH	0.386439	0.772	0.319	4.1157e-166	8.18449e-162
9	KIF22	0.4082	0.935	0.594	1.62869e-165	3.23881e-161
9	CHAF1A	0.35121	0.665	0.222	1.96785e-164	3.91327e-160
9	SYNE2	0.382426	0.814	0.441	6.18969e-163	1.23088e-158
9	SNRPG	0.381315	0.98	0.849	3.13626e-161	6.23676e-157
9	VRK1	0.338614	0.678	0.208	7.07019e-161	1.40598e-156
9	CENPN	0.411107	0.855	0.395	1.08779e-160	2.16317e-156
9	POC1A	0.295566	0.601	0.148	1.37283e-158	2.73001e-154
9	MGME1	0.341179	0.717	0.266	1.62549e-158	3.23245e-154
9	RTKN2	0.261779	0.494	0.094	4.28696e-156	8.52505e-152
9	RAD21	0.447158	0.943	0.603	1.72367e-155	3.42769e-151
9	CCDC34	0.395353	0.907	0.569	3.20784e-155	6.37911e-151
9	PRKDC	0.382119	0.992	0.92	5.24358e-153	1.04274e-148
9	YWHAH	0.368838	0.795	0.37	2.74894e-152	5.46654e-148
9	CKS2	0.40168	0.948	0.515	4.95201e-152	9.84758e-148
9	MIS18BP1	0.346228	0.678	0.222	1.72376e-151	3.42787e-147
9	RACGAP1	0.250455	0.5	0.101	1.27176e-149	2.52903e-145
9	TMEM107	0.352541	0.73	0.314	2.72599e-149	5.42091e-145
9	BTG3	0.407025	0.722	0.342	1.54862e-147	3.07958e-143
9	XRCC5	0.334414	0.993	0.911	4.50054e-145	8.94977e-141
9	CEP57	0.366863	0.834	0.454	5.42003e-145	1.07783e-140
9	HSP90AA1	0.347536	1	1	2.33386e-143	4.64111e-139
9	KPNA2	0.429136	0.807	0.341	7.41871e-143	1.47528e-138
9	SASS6	0.307834	0.627	0.192	3.07261e-142	6.1102e-138
9	CENPL	0.279863	0.506	0.112	5.41512e-142	1.07685e-137
9	JUND	0.417136	0.991	0.919	3.28179e-141	6.52616e-137
9	BUB3	0.398535	0.911	0.569	8.1015e-138	1.61106e-133
9	UBE2S	0.390531	0.999	0.817	2.01535e-137	4.00772e-133
9	XRCC2	0.251812	0.427	0.08	2.9546e-132	5.87551e-128
9	RBBP8	0.290589	0.63	0.235	6.2053e-132	1.23399e-127
9	TUBA1C	0.410814	0.988	0.794	2.76374e-130	5.49598e-126
9	GGCT	0.460092	0.996	0.901	1.72613e-129	3.43259e-125
9	GGH	0.327102	0.754	0.338	1.50955e-128	3.00189e-124
9	NCAPD2	0.300072	0.627	0.202	1.96117e-127	3.89999e-123
9	RPA2	0.300357	0.643	0.266	1.78953e-126	3.55865e-122
9	NUCKS1	0.351677	1	0.992	8.21737e-126	1.63411e-121
9	EBP	0.347633	0.845	0.504	1.01983e-125	2.02803e-121
9	HNRNPD	0.335124	0.974	0.811	5.72017e-124	1.13751e-119
9	ALYREF	0.327696	0.888	0.594	5.92692e-124	1.17863e-119
9	NSD2	0.321116	0.705	0.308	1.38043e-123	2.74513e-119
9	SUZ12	0.327354	0.91	0.639	3.36536e-122	6.69235e-118
9	TOPBP1	0.273569	0.607	0.219	3.18177e-120	6.32727e-116
9	LRR1	0.283455	0.585	0.192	5.75102e-120	1.14365e-115
9	ANAPC11	0.314659	0.997	0.974	8.11496e-120	1.61374e-115
9	CDK4	0.316472	0.923	0.713	1.87826e-117	3.73511e-113
9	LRRCC1	0.269071	0.578	0.204	3.7276e-117	7.4127e-113
9	VPS29	0.321504	0.96	0.793	4.80269e-117	9.55063e-113
9	CDK5RAP2	0.310338	0.665	0.261	3.99982e-115	7.95405e-111
9	COMMD4	0.291258	0.789	0.443	5.79454e-114	1.1523e-109
9	CEP78	0.262796	0.585	0.203	1.42907e-111	2.84185e-107
9	UBC	0.296554	1	0.994	6.89993e-109	1.37212e-104
9	SUPT16H	0.308812	0.893	0.67	1.14676e-104	2.28046e-100
9	EXOSC8	0.316485	0.785	0.423	3.8209e-104	7.59825e-100
9	SAC3D1	0.307175	0.809	0.498	1.14489e-103	2.27673e-99
9	RBM8A	0.273135	0.994	0.911	1.19796e-101	2.38226e-97
9	DDX39A	0.278522	0.735	0.36	1.10222e-100	2.19188e-96
9	SNRPD1	0.306313	0.993	0.924	6.26409e-100	1.24568e-95
9	CKAP2	0.308231	0.709	0.306	6.50862e-95	1.29431e-90
9	THRAP3	0.320816	0.983	0.863	1.09723e-94	2.18196e-90
9	PA2G4	0.300219	0.988	0.905	1.59118e-94	3.16422e-90
9	MEA1	0.272297	0.821	0.534	2.7708e-94	5.51002e-90
9	CSE1L	0.281893	0.771	0.442	3.58908e-93	7.13725e-89
9	EIF5	0.279485	0.996	0.941	4.61263e-93	9.17268e-89
9	ITGB3BP	0.275586	0.765	0.422	6.50683e-93	1.29395e-88
9	HLTF	0.317127	0.964	0.818	2.24399e-92	4.46239e-88
9	PGP	0.344549	0.925	0.703	2.34579e-92	4.66484e-88
9	TTF2	0.253475	0.686	0.308	2.0228e-91	4.02255e-87
9	NFATC2IP	0.268488	0.691	0.328	3.7485e-91	7.45427e-87
9	CACYBP	0.290007	0.973	0.856	6.36377e-91	1.2655e-86
9	TCOF1	0.25504	0.587	0.223	1.77037e-89	3.52055e-85
9	TRIR	0.251036	0.994	0.947	6.42546e-89	1.27777e-84
9	RHEB	0.304483	0.946	0.763	3.80233e-86	7.56131e-82
9	FUS	0.264077	0.924	0.745	4.37644e-86	8.703e-82
9	ZDHHC12	0.294437	0.868	0.594	1.45532e-85	2.89405e-81
9	RBBP4	0.254856	0.922	0.763	1.61605e-83	3.21368e-79
9	SKA2	0.310338	0.744	0.396	4.69041e-83	9.32735e-79
9	HAT1	0.263599	0.716	0.396	1.36834e-82	2.72108e-78
9	RMI1	0.263008	0.641	0.312	7.09551e-81	1.41101e-76
9	ACAT2	0.258944	0.74	0.428	7.45048e-81	1.4816e-76
9	FDPS	0.270345	0.942	0.772	9.36933e-80	1.86318e-75
9	KMT5A	0.294888	0.76	0.413	1.63541e-79	3.25218e-75
9	LSM8	0.29432	0.914	0.685	1.94603e-79	3.86989e-75
9	SLC3A2	0.351632	0.952	0.776	2.45726e-79	4.88651e-75
9	SRSF7	0.265151	0.96	0.825	3.55588e-79	7.07123e-75
9	ANP32E	0.271168	0.758	0.405	3.84711e-78	7.65037e-74
9	CEBPG	0.309789	0.873	0.603	6.64833e-78	1.32209e-73
9	CCDC14	0.25284	0.695	0.372	2.6399e-77	5.2497e-73
9	LSM2	0.272867	0.935	0.76	7.68428e-77	1.5281e-72
9	PHGDH	0.281249	0.999	0.979	1.12242e-75	2.23205e-71
9	SRSF10	0.258104	0.839	0.589	1.86329e-75	3.70535e-71
9	RBBP7	0.251849	0.815	0.546	1.35855e-74	2.70161e-70
9	CTCF	0.257141	0.746	0.432	1.68852e-74	3.35779e-70
9	CMC2	0.289788	0.824	0.498	4.98261e-74	9.90841e-70
9	H1F0	0.385319	0.689	0.411	2.74085e-71	5.45046e-67
9	SSRP1	0.271047	0.902	0.701	7.21728e-71	1.43523e-66
9	MTHFD2	0.32937	0.927	0.659	1.20587e-70	2.398e-66
9	IDH2	0.277249	0.942	0.759	1.76867e-70	3.51719e-66
9	HADH	0.25232	0.796	0.532	1.391e-68	2.76615e-64
9	PPM1G	0.257433	0.908	0.719	1.68648e-67	3.35374e-63
9	ANP32B	0.268815	0.988	0.929	3.37793e-66	6.71734e-62
9	RAD23A	0.259068	0.963	0.837	4.80967e-60	9.56452e-56
9	CENPX	0.260897	0.919	0.752	2.42612e-54	4.82458e-50
9	EIF4EBP1	0.307909	0.983	0.87	4.93367e-42	9.81109e-38
9	DDIT3	0.289174	0.795	0.565	1.37068e-40	2.72574e-36
9	CEBPB	0.269175	0.842	0.651	1.74267e-32	3.46547e-28
9	TRIB3	0.283456	0.702	0.489	1.33466e-30	2.65411e-26
9	MT2A	0.285772	0.996	0.926	2.27981e-23	4.53363e-19
9	HES4	0.265713	0.753	0.543	5.93432e-21	1.1801e-16
9	DDIT4	0.2572	0.942	0.888	1.37791e-18	2.74011e-14
9	GDF15	0.772895	0.967	0.845	4.80815e-18	9.56149e-14
10	MT1G	1.17571	0.803	0.078	0	0
10	GULP1	0.991517	0.842	0.305	0	0
10	S100P	1.20619	0.589	0.08	3.63995e-285	7.2384e-281
10	AC069228.1	0.586658	0.693	0.117	7.13055e-281	1.41798e-276
10	CHCHD10	0.577226	1	0.982	8.75036e-222	1.7401e-217
10	BLVRB	0.553763	0.997	0.905	3.32156e-197	6.60525e-193
10	SYT4	1.15079	0.604	0.159	1.60757e-196	3.19681e-192
10	REXO2	0.508665	0.961	0.749	7.22038e-185	1.43585e-180
10	RNF187	0.469692	0.996	0.934	2.16931e-183	4.31389e-179
10	FTH1	0.600432	1	1	7.45823e-163	1.48314e-158
10	NQO1	0.491353	0.999	0.907	1.0957e-158	2.17892e-154
10	RBCK1	0.488281	0.992	0.905	5.20409e-151	1.03489e-146
10	H2AFJ	0.813744	0.844	0.367	1.88545e-146	3.74941e-142
10	FBXL17	0.435344	0.932	0.65	2.24504e-143	4.46449e-139
10	PKIB	0.514324	0.597	0.236	2.16079e-142	4.29696e-138
10	MALAT1	0.567344	1	1	3.36244e-141	6.68656e-137
10	COX7A2	0.296064	1	0.998	4.31952e-139	8.58979e-135
10	SARS	0.456176	0.984	0.842	6.14788e-138	1.22257e-133
10	FXYD3	0.415588	0.901	0.604	1.37956e-134	2.7434e-130
10	PRDX5	0.364495	1	0.982	1.99577e-129	3.96879e-125
10	STEAP2	0.533196	0.978	0.694	1.87997e-128	3.73852e-124
10	ME1	0.380809	0.896	0.569	1.62448e-127	3.23044e-123
10	AIG1	0.360051	0.953	0.771	8.43822e-127	1.67802e-122
10	EIF1	0.31572	1	1	4.21831e-126	8.38854e-122
10	CLDN7	0.392972	0.995	0.931	3.10593e-115	6.17646e-111
10	PHGDH	0.361721	0.999	0.979	1.40948e-114	2.8029e-110
10	CPNE3	0.400874	0.98	0.88	1.67052e-112	3.32199e-108
10	GHITM	0.34036	0.997	0.954	2.18453e-110	4.34415e-106
10	LINC01133	0.404787	0.792	0.382	8.64213e-110	1.71857e-105
10	NARS	0.367237	0.991	0.865	9.81806e-106	1.95242e-101
10	GDF15	0.789328	1	0.844	2.17527e-101	4.32574e-97
10	MAP1LC3B	0.291511	0.846	0.558	5.24306e-100	1.04264e-95
10	TRIB3	0.456461	0.861	0.482	1.44148e-98	2.86653e-94
10	NEAT1	0.558943	1	0.994	4.94029e-98	9.82426e-94
10	TMED10	0.303281	0.995	0.915	7.69539e-98	1.53031e-93
10	MMP16	0.323265	0.636	0.232	1.0488e-95	2.08564e-91
10	ZYX	0.273973	0.561	0.23	2.94298e-95	5.8524e-91
10	PLA2G16	0.398979	0.922	0.663	4.35202e-95	8.65442e-91
10	ADGRG6	0.362445	0.615	0.192	1.47923e-94	2.9416e-90
10	DDIT3	0.481043	0.875	0.562	9.08358e-94	1.80636e-89
10	SCCPDH	0.320459	0.628	0.222	1.09035e-93	2.16828e-89
10	CLGN	0.377025	0.795	0.425	1.17506e-91	2.33672e-87
10	AL139246.5	0.342847	0.727	0.332	2.79037e-91	5.54893e-87
10	COX5A	0.298686	1	0.992	3.90836e-91	7.77217e-87
10	TCEA1	0.319556	1	0.951	9.39776e-91	1.86884e-86
10	MORF4L1	0.315057	0.995	0.928	6.39213e-89	1.27114e-84
10	PCK2	0.397247	0.95	0.684	4.51354e-88	8.97562e-84
10	MRPS35	0.283811	0.937	0.747	3.64371e-84	7.24589e-80
10	RTN3	0.314844	0.984	0.869	2.27512e-83	4.5243e-79
10	FBXO9	0.281395	0.907	0.691	7.24239e-78	1.44022e-73
10	FAM177A1	0.332732	0.968	0.824	1.82646e-77	3.63211e-73
10	VEGFA	0.263341	0.72	0.357	8.26079e-77	1.64274e-72
10	TPD52L1	0.285941	0.833	0.529	1.84606e-76	3.67107e-72
10	GSTA1	0.283145	0.591	0.298	2.40162e-76	4.77586e-72
10	GNL3	0.315786	0.996	0.907	2.01253e-74	4.00211e-70
10	NDUFB4	0.38792	0.988	0.901	7.70453e-74	1.53212e-69
10	SQSTM1	0.281329	0.989	0.917	2.90004e-71	5.76701e-67
10	DNPH1	0.250091	0.975	0.867	2.1802e-70	4.33555e-66
10	ARFGAP3	0.277809	0.89	0.638	3.07674e-70	6.11841e-66
10	MPHOSPH6	0.294493	0.821	0.555	4.82376e-70	9.59252e-66
10	HIST3H2A	0.305472	0.834	0.503	5.47623e-67	1.089e-62
10	HERPUD1	0.291611	0.984	0.813	1.53864e-65	3.05974e-61
10	MB	0.269472	0.878	0.611	1.71435e-65	3.40916e-61
10	ASS1	0.255268	0.79	0.518	9.42143e-65	1.87355e-60
10	PRAC1	0.388774	0.966	0.703	1.91183e-64	3.80186e-60
10	BEX2	0.270716	0.932	0.807	2.67722e-64	5.32393e-60
10	CCPG1	0.31596	0.802	0.48	4.13625e-64	8.22535e-60
10	NAALADL2	0.290779	0.739	0.409	4.7523e-64	9.45042e-60
10	KLK3	0.91352	0.576	0.202	4.68965e-62	9.32584e-58
10	RTN4	0.272944	0.938	0.779	5.34233e-62	1.06238e-57
10	NUCB2	0.360662	0.95	0.836	8.38923e-62	1.66828e-57
10	STEAP1	0.35268	0.967	0.686	4.55657e-60	9.06119e-56
10	GFPT1	0.253621	0.729	0.443	1.78995e-58	3.5595e-54
10	SCHLAP1	0.281245	0.594	0.238	2.19422e-58	4.36342e-54
10	SEPHS2	0.287345	0.933	0.789	5.79311e-58	1.15202e-53
10	SPON2	0.366387	0.929	0.768	1.30828e-56	2.60164e-52
10	GARS	0.306957	0.974	0.78	3.11396e-56	6.19242e-52
10	MAPK6	0.323745	0.837	0.527	4.6485e-54	9.244e-50
10	PRUNE2	0.360436	0.761	0.415	7.22943e-54	1.43764e-49
10	COMTD1	0.254605	0.837	0.54	7.4461e-54	1.48073e-49
10	ARFGEF3	0.315768	0.916	0.735	1.16896e-51	2.32459e-47
10	SNRPN	0.292612	0.943	0.76	3.17515e-51	6.31411e-47
10	TRPM4	0.269204	0.653	0.287	2.27497e-49	4.52402e-45
10	HSPA9	0.250877	0.966	0.844	3.67576e-49	7.30961e-45
10	CIB1	0.256285	0.974	0.867	3.03125e-48	6.02794e-44
10	TMED3	0.298498	0.934	0.712	5.60177e-46	1.11397e-41
10	PLCB4	0.269951	0.746	0.469	6.51556e-46	1.29568e-41
10	NUPR1	0.290903	0.999	0.95	5.08107e-43	1.01042e-38
10	ASNS	0.273893	0.92	0.675	1.07845e-41	2.1446e-37
10	ARG2	0.262992	0.717	0.417	1.14817e-40	2.28325e-36
10	EIF4EBP1	0.302924	0.996	0.87	3.71463e-39	7.38691e-35
10	AARS	0.278282	0.858	0.65	5.21607e-38	1.03727e-33
10	PSAT1	0.272878	0.978	0.792	8.30678e-38	1.65189e-33
10	HES4	0.312404	0.846	0.54	5.77916e-36	1.14924e-31
10	MYO6	0.337508	0.955	0.877	3.8075e-35	7.5716e-31
10	MAOA	0.285209	0.754	0.433	1.17537e-31	2.33733e-27
10	MME	0.277769	0.85	0.629	1.27843e-29	2.54229e-25
10	ETV1	0.266531	0.453	0.177	5.80475e-27	1.15433e-22
10	UAP1	0.273796	0.756	0.496	1.12477e-25	2.23672e-21
10	CAMK2N1	0.342932	0.485	0.358	1.23701e-19	2.45992e-15
11	CENPF	1.98428	1	0.341	0	0
11	UBE2C	1.73224	0.996	0.2	0	0
11	TOP2A	1.68735	1	0.213	0	0
11	KPNA2	1.66694	0.991	0.349	0	0
11	CCNB1	1.61013	0.998	0.303	0	0
11	CKS2	1.59228	1	0.526	0	0
11	HMMR	1.57184	1	0.215	0	0
11	HMGB2	1.51991	1	0.35	0	0
11	TUBB4B	1.49089	1	0.796	0	0
11	CDC20	1.45106	0.996	0.151	0	0
11	NUSAP1	1.38253	0.996	0.218	0	0
11	UBE2S	1.35026	1	0.822	0	0
11	CENPE	1.34995	1	0.177	0	0
11	CDK1	1.34625	0.97	0.393	0	0
11	ASPM	1.331	0.996	0.124	0	0
11	TPX2	1.31083	0.996	0.199	0	0
11	PTTG1	1.28447	1	0.498	0	0
11	DLGAP5	1.28199	0.987	0.147	0	0
11	CDKN3	1.27011	1	0.349	0	0
11	MKI67	1.22434	0.994	0.19	0	0
11	CCNB2	1.17442	0.994	0.209	0	0
11	AURKA	1.15862	0.976	0.116	0	0
11	TUBA1C	1.14636	0.996	0.8	0	0
11	SMC4	1.14139	0.994	0.379	0	0
11	PLK1	1.1314	0.981	0.088	0	0
11	CKS1B	1.07395	0.996	0.473	0	0
11	BIRC5	1.06813	0.991	0.32	0	0
11	FAM83D	1.05026	0.948	0.093	0	0
11	CDCA3	1.04171	0.97	0.147	0	0
11	SGO2	1.00267	0.97	0.157	0	0
11	GTSE1	0.980329	0.946	0.112	0	0
11	CKAP2	0.931217	0.959	0.31	0	0
11	DBF4	0.927625	0.963	0.228	0	0
11	CDCA2	0.924893	0.935	0.095	0	0
11	ARL6IP1	0.924583	0.996	0.596	0	0
11	NDC80	0.91406	0.946	0.109	0	0
11	NUF2	0.908323	0.963	0.135	0	0
11	NEK2	0.8998	0.953	0.136	0	0
11	BUB3	0.882935	0.989	0.576	0	0
11	KIF20B	0.84856	0.942	0.21	0	0
11	CENPA	0.842104	0.886	0.073	0	0
11	HJURP	0.84052	0.903	0.09	0	0
11	ECT2	0.838694	0.948	0.204	0	0
11	RAD21	0.836278	0.996	0.611	0	0
11	CDCA8	0.799098	0.912	0.094	0	0
11	SGO1	0.797315	0.944	0.127	0	0
11	CCNA2	0.756874	0.897	0.082	0	0
11	KIF14	0.733234	0.877	0.085	0	0
11	UBALD2	0.726951	0.903	0.247	0	0
11	KIF2C	0.71097	0.886	0.087	0	0
11	KIF20A	0.615904	0.809	0.047	0	0
11	PIF1	0.600569	0.708	0.019	0	0
11	STMN1	0.887412	1	0.76	9.88131291682493e-324	1.96499788663981e-319
11	DEPDC1	0.956168	0.92	0.156	1.22528280168629e-321	2.43659737943336e-317
11	NCAPG	0.765262	0.914	0.117	1.65531753982651e-319	3.291764459699e-315
11	PRR11	0.675249	0.873	0.132	1.2404813449324e-314	2.46682120253256e-310
11	G2E3	0.659011	0.908	0.25	3.0289670257236e-314	6.02340382735396e-310
11	TUBA1B	1.23284	1	0.885	5.60162676982929e-314	0
11	TMPO	0.825112	0.996	0.489	3.08735794864063e-311	6.13952e-307
11	KNSTRN	0.6687	0.877	0.155	0	6.69879e-305
11	PSRC1	0.544564	0.766	0.052	4.56271e-304	9.0734e-300
11	CEP55	0.690882	0.875	0.101	1.96568e-296	3.90896e-292
11	GPSM2	0.672188	0.834	0.126	1.89994e-294	3.77821e-290
11	H2AFX	0.934699	0.944	0.292	1.59786e-293	3.17751e-289
11	PIMREG	0.554623	0.813	0.072	2.58959e-290	5.14965e-286
11	CALM2	0.713808	1	0.904	3.40272e-290	6.76664e-286
11	TUBB	0.915767	1	0.941	1.05322e-287	2.09443e-283
11	HMGB3	0.623289	0.974	0.54	1.02068e-285	2.02973e-281
11	AURKB	0.702485	0.856	0.098	2.88877e-285	5.74461e-281
11	CDC25B	0.584317	0.806	0.08	6.09139e-285	1.21133e-280
11	PBK	0.892257	0.978	0.231	2.11284e-283	4.2016e-279
11	TTK	0.510002	0.759	0.054	1.51033e-281	3.00345e-277
11	CENPW	0.779463	0.983	0.349	5.05114e-278	1.00447e-273
11	TACC3	0.704702	0.903	0.181	2.4549e-277	4.88182e-273
11	CKAP5	0.641663	0.942	0.407	2.3286e-275	4.63065e-271
11	BUB1	0.602758	0.804	0.083	9.36882e-275	1.86308e-270
11	KIF23	0.578534	0.746	0.056	1.86723e-265	3.71317e-261
11	ARHGAP11A	0.633796	0.815	0.108	4.49176e-262	8.93231e-258
11	KIF4A	0.62725	0.858	0.112	9.26845e-262	1.84312e-257
11	KNL1	0.633487	0.826	0.092	2.89796e-259	5.76288e-255
11	MAD2L1	0.821209	0.968	0.313	3.57725e-259	7.11371e-255
11	BUB1B	0.610127	0.806	0.1	1.65182e-253	3.28482e-249
11	KIF18A	0.446346	0.66	0.038	1.5778e-249	3.13762e-245
11	LBR	0.625919	0.948	0.432	1.23727e-248	2.46044e-244
11	ANP32E	0.637572	0.961	0.409	6.48003e-245	1.28862e-240
11	RACGAP1	0.544825	0.806	0.103	2.12455e-242	4.22487e-238
11	SPDL1	0.578379	0.83	0.174	2.69578e-241	5.36084e-237
11	ANLN	0.541059	0.776	0.086	8.42847e-235	1.67609e-230
11	UBE2T	0.787222	0.994	0.549	1.03907e-229	2.0663e-225
11	CKAP2L	0.48871	0.708	0.058	2.67373e-227	5.31698e-223
11	CCNF	0.458393	0.688	0.067	6.00409e-226	1.19397e-221
11	SMC2	0.738233	0.968	0.353	2.49527e-219	4.9621e-215
11	HMGN2	0.566357	1	0.916	3.2303e-217	6.42377e-213
11	JPT1	0.627606	1	0.981	4.09891e-215	8.15109e-211
11	DEPDC1B	0.504987	0.755	0.086	2.25205e-214	4.47842e-210
11	NCAPD2	0.535011	0.852	0.207	4.8515e-211	9.64769e-207
11	KIF11	0.487633	0.751	0.094	2.26948e-210	4.51309e-206
11	CDC25C	0.435729	0.684	0.06	3.19837e-209	6.36027e-205
11	NUCKS1	0.658945	1	0.992	1.13883e-208	2.26467e-204
11	SAP30	0.510599	0.755	0.146	9.90067e-207	1.96885e-202
11	H2AFV	0.607259	1	0.916	1.08979e-205	2.16717e-201
11	SAPCD2	0.536075	0.806	0.207	1.36898e-201	2.72235e-197
11	MIS18BP1	0.527897	0.832	0.23	1.55635e-197	3.09495e-193
11	H1FX	0.694808	0.994	0.822	2.36574e-194	4.70451e-190
11	LMNB1	0.548475	0.869	0.241	2.52284e-194	5.01691e-190
11	KIF22	0.537616	0.987	0.602	3.66271e-191	7.28366e-187
11	DTYMK	0.543246	0.938	0.433	1.28412e-189	2.5536e-185
11	MXD3	0.484654	0.699	0.088	1.44426e-188	2.87206e-184
11	H2AFZ	0.803304	1	0.994	3.14496e-185	6.25406e-181
11	TROAP	0.478007	0.809	0.178	7.3308e-185	1.4578e-180
11	HP1BP3	0.492084	0.925	0.542	1.20583e-184	2.39791e-180
11	SPAG5	0.454594	0.761	0.111	4.49698e-184	8.94269e-180
11	ARHGEF39	0.36619	0.602	0.05	1.29612e-182	2.57746e-178
11	GAS2L3	0.357581	0.6	0.054	4.21375e-176	8.37946e-172
11	DEK	0.624043	1	0.831	2.01191e-175	4.00087e-171
11	BRD8	0.446661	0.832	0.308	3.51927e-172	6.99841e-168
11	KMT5A	0.53567	0.888	0.42	1.30897e-169	2.60303e-165
11	HMGB1	0.566023	1	0.995	2.26455e-169	4.50328e-165
11	PRC1	0.38448	0.622	0.064	6.90749e-166	1.37362e-161
11	SPC25	0.405449	0.686	0.082	8.75897e-166	1.74181e-161
11	FOXM1	0.44801	0.804	0.165	7.48981e-165	1.48942e-160
11	ZWINT	0.546885	0.882	0.235	4.81102e-164	9.5672e-160
11	INCENP	0.331477	0.585	0.052	7.42252e-164	1.47604e-159
11	DIAPH3	0.490637	0.735	0.118	9.76024e-158	1.94092e-153
11	RTKN2	0.369263	0.677	0.1	3.34185e-157	6.6456e-153
11	SKA2	0.527	0.877	0.402	1.90252e-153	3.78336e-149
11	SHCBP1	0.413522	0.699	0.108	2.11432e-152	4.20454e-148
11	HMG20B	0.466645	0.968	0.686	2.12475e-150	4.22528e-146
11	CENPN	0.523329	0.931	0.406	3.8359e-148	7.62806e-144
11	CCDC18	0.381908	0.684	0.124	3.84454e-147	7.64525e-143
11	NCAPH	0.359611	0.622	0.071	2.27916e-146	4.53233e-142
11	TK1	0.521191	0.944	0.373	1.45788e-144	2.89914e-140
11	ZMYM1	0.36852	0.723	0.192	6.6599e-143	1.32439e-138
11	POC1A	0.387447	0.746	0.157	1.90186e-138	3.78203e-134
11	C21orf58	0.45737	0.806	0.213	3.36276e-138	6.68719e-134
11	CENPU	0.552627	0.892	0.252	4.92448e-138	9.79282e-134
11	KIFC1	0.287491	0.514	0.044	3.34506e-136	6.652e-132
11	CENPL	0.378438	0.649	0.119	1.33902e-133	2.66278e-129
11	PARPBP	0.385237	0.71	0.147	5.91652e-133	1.17656e-128
11	CBX5	0.449969	0.97	0.706	4.83551e-132	9.61589e-128
11	RAD51AP1	0.385642	0.746	0.141	1.17659e-131	2.33978e-127
11	OIP5	0.315527	0.622	0.087	1.25222e-131	2.49017e-127
11	MIS18A	0.397732	0.817	0.249	2.57773e-130	5.12608e-126
11	WEE1	0.372117	0.669	0.118	3.56946e-130	7.09823e-126
11	RNF26	0.369475	0.686	0.187	7.49299e-130	1.49006e-125
11	DCAF7	0.404698	0.94	0.646	1.62232e-129	3.22614e-125
11	REEP4	0.36505	0.692	0.168	4.57474e-129	9.09732e-125
11	RDM1	0.364969	0.699	0.149	7.91164e-129	1.57331e-124
11	TYMS	0.576487	0.929	0.325	7.85684e-128	1.56241e-123
11	DYNLL1	0.464155	1	0.966	1.38702e-125	2.75822e-121
11	CDK5RAP2	0.422925	0.791	0.269	6.87313e-123	1.36679e-118
11	CDKN2D	0.488331	0.725	0.175	5.50476e-122	1.09468e-117
11	STIL	0.285902	0.533	0.059	5.13131e-121	1.02041e-116
11	RHEB	0.436528	0.983	0.767	6.67068e-121	1.32653e-116
11	RANGAP1	0.381621	0.729	0.246	9.70824e-121	1.93058e-116
11	CIT	0.300502	0.535	0.062	1.34553e-120	2.67571e-116
11	SCLT1	0.302801	0.6	0.102	2.56075e-119	5.09232e-115
11	CIP2A	0.29899	0.587	0.085	7.73095e-118	1.53738e-113
11	KIAA0586	0.328299	0.725	0.244	2.15462e-117	4.28469e-113
11	KIF15	0.287417	0.516	0.055	1.47055e-116	2.92434e-112
11	PCLAF	0.545303	0.959	0.464	2.77532e-114	5.519e-110
11	ARHGAP21	0.379218	0.738	0.259	8.42698e-113	1.67579e-108
11	SMTN	0.273139	0.542	0.106	4.8378e-112	9.62046e-108
11	CEP70	0.343141	0.8	0.39	5.01179e-110	9.96644e-106
11	PLEKHA5	0.363962	0.692	0.266	6.48593e-110	1.28979e-105
11	UACA	0.359197	0.796	0.319	3.61887e-108	7.19648e-104
11	RPA3	0.435606	0.991	0.84	9.54185e-108	1.89749e-103
11	MELK	0.309458	0.606	0.093	2.0016e-107	3.98039e-103
11	CCSAP	0.314136	0.665	0.177	2.12606e-107	4.22789e-103
11	CCDC34	0.409673	0.931	0.579	2.25371e-107	4.48173e-103
11	NUDT1	0.450093	0.933	0.487	9.66112e-107	1.92121e-102
11	MARCKS	0.328475	0.929	0.626	5.90017e-105	1.17331e-100
11	RHNO1	0.327678	0.712	0.221	6.73144e-105	1.33862e-100
11	CDC27	0.330406	0.763	0.33	1.63228e-104	3.24594e-100
11	FBXO5	0.389465	0.548	0.09	4.7957e-104	9.53673e-100
11	HIST1H4C	0.97551	0.989	0.932	6.49748e-100	1.29209e-95
11	MND1	0.330217	0.723	0.178	6.75746e-100	1.34379e-95
11	NUDCD2	0.386048	0.981	0.809	5.51332e-99	1.09638e-94
11	BRCA2	0.3266	0.658	0.136	1.63486e-97	3.25108e-93
11	SLC3A2	0.500566	0.981	0.781	2.57431e-96	5.11927e-92
11	ESCO2	0.296312	0.594	0.107	4.76562e-96	9.47692e-92
11	LSM3	0.371605	0.996	0.916	8.35243e-96	1.66096e-91
11	ORC6	0.297988	0.718	0.175	3.61854e-95	7.19583e-91
11	EMC9	0.367298	0.908	0.566	4.81736e-95	9.5798e-91
11	CBX1	0.352565	0.97	0.776	1.04436e-92	2.07682e-88
11	RAD51C	0.453942	0.951	0.588	2.35275e-92	4.67869e-88
11	TMEM106C	0.406591	0.966	0.657	8.39056e-92	1.66855e-87
11	NCAPG2	0.293834	0.626	0.134	1.95477e-91	3.88725e-87
11	NMU	0.336646	0.71	0.226	5.16951e-91	1.02801e-86
11	IER5L	0.324318	0.677	0.275	4.72507e-90	9.39628e-86
11	TUBG1	0.424152	0.897	0.429	8.68568e-90	1.72723e-85
11	CENPM	0.418883	0.815	0.26	7.63226e-89	1.51775e-84
11	PSIP1	0.414976	0.955	0.646	4.28631e-87	8.52375e-83
11	CENPK	0.35801	0.66	0.148	8.69838e-86	1.72976e-81
11	DDX39A	0.31885	0.804	0.369	4.89323e-85	9.73068e-81
11	DCP2	0.32704	0.783	0.362	7.05337e-84	1.40263e-79
11	C2orf69	0.264049	0.602	0.176	7.27121e-84	1.44595e-79
11	VRK1	0.323267	0.714	0.221	4.44099e-82	8.83135e-78
11	TXNDC12	0.326976	0.772	0.348	3.51317e-80	6.98628e-76
11	CTCF	0.31407	0.822	0.439	4.86417e-80	9.67289e-76
11	POLQ	0.251145	0.514	0.083	6.69585e-80	1.33154e-75
11	RBM8A	0.284315	0.996	0.913	1.57405e-79	3.13016e-75
11	FANCI	0.316628	0.656	0.156	1.76313e-79	3.50615e-75
11	BCL2L12	0.321514	0.731	0.251	3.93532e-79	7.82578e-75
11	LSM8	0.366458	0.966	0.69	1.16551e-78	2.31773e-74
11	MED7	0.254521	0.682	0.295	1.37314e-78	2.73063e-74
11	ATAD2	0.398222	0.804	0.257	3.1305e-78	6.22532e-74
11	GOT1	0.378148	0.843	0.466	2.03031e-77	4.03748e-73
11	CKLF	0.378157	0.903	0.558	1.44236e-76	2.86827e-72
11	CDKN1B	0.29405	0.705	0.309	1.19538e-75	2.37713e-71
11	EZH2	0.320079	0.742	0.266	1.397e-75	2.77807e-71
11	GGH	0.285494	0.8	0.349	2.34752e-75	4.66829e-71
11	SPC24	0.271697	0.563	0.122	1.34476e-74	2.67419e-70
11	USP1	0.372785	0.847	0.455	9.36068e-74	1.86146e-69
11	DESI2	0.257146	0.701	0.274	4.67015e-73	9.28705e-69
11	HIRIP3	0.315638	0.778	0.32	1.14051e-72	2.26802e-68
11	CDCA5	0.250662	0.533	0.099	1.20137e-72	2.38905e-68
11	YWHAH	0.318201	0.804	0.382	2.85748e-72	5.68238e-68
11	HLTF	0.350533	0.978	0.822	2.11051e-70	4.19696e-66
11	PRPSAP1	0.274815	0.852	0.481	6.76205e-70	1.3447e-65
11	SEPT7	0.277953	0.966	0.788	7.31696e-70	1.45505e-65
11	HNRNPA2B1	0.316765	1	0.966	1.01538e-68	2.01918e-64
11	TIMM10	0.352161	0.955	0.749	5.02418e-68	9.99109e-64
11	ILF2	0.291505	0.994	0.923	8.77274e-68	1.74455e-63
11	EXOSC8	0.328736	0.858	0.431	2.95458e-67	5.87548e-63
11	COQ2	0.266901	0.656	0.238	3.76004e-67	7.47721e-63
11	MYBL2	0.265237	0.574	0.147	1.25513e-66	2.49595e-62
11	MYEF2	0.255901	0.658	0.261	3.26242e-66	6.48764e-62
11	CNIH4	0.319934	0.972	0.757	5.02213e-66	9.98702e-62
11	CMC2	0.353429	0.886	0.506	1.18134e-65	2.34922e-61
11	PCM1	0.298134	0.901	0.603	1.89932e-65	3.77699e-61
11	CENPH	0.317947	0.791	0.332	3.1237e-64	6.21179e-60
11	WSB1	0.32956	0.826	0.42	1.82356e-63	3.62634e-59
11	TGIF1	0.262796	0.682	0.3	6.39146e-62	1.27101e-57
11	ZDHHC12	0.322992	0.923	0.6	2.26151e-61	4.49723e-57
11	MGME1	0.281016	0.712	0.28	9.3524e-61	1.85982e-56
11	LSM5	0.292913	0.996	0.91	4.46927e-60	8.8876e-56
11	SMC1A	0.334072	0.892	0.556	7.4728e-60	1.48604e-55
11	C9orf40	0.262743	0.716	0.281	1.42323e-59	2.83024e-55
11	CEP57	0.305012	0.826	0.466	8.44823e-59	1.68002e-54
11	PRAC2	0.394832	0.813	0.577	4.35346e-58	8.65729e-54
11	RRM1	0.325401	0.847	0.377	6.85663e-58	1.36351e-53
11	NCAPD3	0.326512	0.748	0.303	6.84506e-57	1.36121e-52
11	TMEM107	0.278962	0.746	0.326	1.73926e-53	3.4587e-49
11	NSD2	0.278687	0.738	0.319	7.70362e-53	1.53194e-48
11	ANAPC11	0.293169	0.998	0.974	9.44892e-53	1.87901e-48
11	MT2A	0.72397	1	0.928	1.22972e-52	2.44542e-48
11	MTHFD2	0.402076	0.946	0.666	1.78714e-52	3.55391e-48
11	ANP32B	0.322464	0.998	0.931	2.89767e-52	5.7623e-48
11	ITGB3BP	0.260526	0.804	0.431	3.81148e-52	7.57952e-48
11	PSMC3	0.278385	0.92	0.709	8.34678e-52	1.65984e-47
11	DCTN3	0.267888	0.948	0.775	1.18554e-51	2.35757e-47
11	TPR	0.265697	0.972	0.842	1.7222e-51	3.42476e-47
11	TTF2	0.254314	0.695	0.32	8.98137e-51	1.78603e-46
11	ZNF714	0.259077	0.692	0.253	1.15776e-50	2.30233e-46
11	RSRC1	0.250384	0.845	0.526	2.34551e-49	4.66429e-45
11	GGCT	0.481716	0.998	0.904	1.23368e-47	2.45329e-43
11	SIVA1	0.280962	0.972	0.795	6.13696e-47	1.2204e-42
11	VDAC3	0.270073	0.938	0.678	4.48265e-46	8.91419e-42
11	TCEA1	0.270101	0.996	0.952	1.24099e-45	2.46783e-41
11	SLTM	0.274024	0.933	0.707	9.97035e-45	1.9827e-40
11	RANBP1	0.308087	0.989	0.904	8.85253e-44	1.76041e-39
11	WDR34	0.271594	0.729	0.33	1.86082e-43	3.70043e-39
11	MAL2	0.263249	0.959	0.748	9.08218e-43	1.80608e-38
11	TRIB3	0.413743	0.811	0.492	7.28212e-40	1.44812e-35
11	LSM4	0.275671	0.991	0.908	6.66776e-39	1.32595e-34
11	HIST1H1B	0.273133	0.366	0.082	1.25789e-37	2.50145e-33
11	CEBPG	0.273964	0.91	0.609	3.47929e-37	6.91891e-33
11	GMNN	0.261753	0.69	0.313	1.79134e-36	3.56226e-32
11	GCLM	0.361712	0.884	0.643	3.42121e-33	6.80341e-29
11	DHFR	0.254432	0.903	0.568	7.99862e-33	1.59061e-28
11	LINC01133	0.297325	0.718	0.393	1.55431e-31	3.0909e-27
11	PSAT1	0.368764	0.97	0.797	4.7245e-31	9.39513e-27
11	NQO1	0.263384	0.987	0.91	3.84936e-29	7.65483e-25
11	ASNS	0.291739	0.923	0.68	3.63944e-28	7.23738e-24
11	SLC7A11	0.395268	0.88	0.517	3.8088e-26	7.57418e-22
11	UQCC2	0.266626	0.991	0.935	6.5373e-25	1.30001e-20
11	CEBPB	0.328149	0.89	0.655	8.49487e-25	1.68929e-20
11	CALM3	0.27305	0.89	0.692	4.51428e-24	8.97709e-20
11	FTH1	0.333376	1	1	1.46275e-21	2.90882e-17
11	HES6	0.352294	0.572	0.423	8.36734e-21	1.66393e-16
11	EHF	0.345763	0.938	0.721	1.39366e-20	2.77144e-16
11	EIF4EBP1	0.347057	0.985	0.873	4.99955e-16	9.94211e-12
12	LDHA	1.23785	1	0.94	3.53802e-154	7.0357e-150
12	PGK1	1.22537	1	0.963	1.44709e-149	2.87768e-145
12	BNIP3	1.15885	1	0.947	5.64699e-140	1.12296e-135
12	ENO1	0.883057	1	0.991	3.16232e-99	6.28858e-95
12	MT2A	1.44192	1	0.929	5.89073e-95	1.17143e-90
12	PTTG1	1.05604	0.977	0.508	2.18531e-77	4.34571e-73
12	TPI1	0.640511	1	0.998	3.67496e-71	7.30802e-67
12	GPI	0.692054	0.96	0.801	3.86545e-69	7.68683e-65
12	BNIP3L	0.713826	0.977	0.757	1.67272e-68	3.32637e-64
12	ARL6IP1	0.790046	0.944	0.605	4.05667e-64	8.0671e-60
12	PKM	0.649321	1	0.952	6.1555e-64	1.22408e-59
12	GAPDH	0.568459	1	1	8.65127e-62	1.72039e-57
12	DSP	0.63518	0.915	0.714	8.09548e-55	1.60987e-50
12	C4orf3	0.593648	0.955	0.851	2.05134e-53	4.07929e-49
12	PTMS	0.554878	0.994	0.984	8.17938e-52	1.62655e-47
12	NDRG1	0.64316	0.678	0.247	1.87449e-47	3.72761e-43
12	SEC61G	0.516858	0.994	0.979	2.79025e-46	5.54869e-42
12	STMN1	0.679428	1	0.765	4.72086e-46	9.3879e-42
12	SCD	0.693395	0.814	0.603	2.60904e-45	5.18834e-41
12	UBE2S	0.78805	0.949	0.826	4.15418e-45	8.26101e-41
12	CENPF	0.602907	0.836	0.356	8.37324e-45	1.6651e-40
12	PGAM1	0.483524	0.983	0.945	2.27956e-44	4.53313e-40
12	FAM162A	0.531376	0.966	0.938	1.22129e-43	2.42867e-39
12	NMU	0.522923	0.633	0.236	1.01227e-41	2.013e-37
12	P4HA1	0.535629	0.768	0.436	1.68959e-41	3.35992e-37
12	ABHD2	0.500559	0.808	0.638	1.78482e-38	3.5493e-34
12	MKNK2	0.576119	0.955	0.885	5.58904e-38	1.11144e-33
12	PIAS2	0.446071	0.672	0.386	2.99146e-37	5.94882e-33
12	PTMA	0.388309	1	1	3.07983e-35	6.12455e-31
12	FADS2	0.516681	0.757	0.513	4.06458e-34	8.08283e-30
12	AMD1	0.475658	0.944	0.932	3.27629e-33	6.51524e-29
12	MT1X	0.781545	0.847	0.74	3.02254e-30	6.01062e-26
12	HMGB1	0.403896	1	0.995	4.33379e-30	8.61817e-26
12	CDKN3	0.375314	0.757	0.365	6.27508e-30	1.24786e-25
12	HNRNPA2B1	0.417378	1	0.967	7.97322e-28	1.58556e-23
12	HNRNPH3	0.389036	0.791	0.606	1.97211e-27	3.92173e-23
12	NUCKS1	0.341146	1	0.992	3.71003e-27	7.37776e-23
12	HMGN2	0.438281	0.983	0.918	1.38157e-25	2.7474e-21
12	EHF	0.330546	0.825	0.727	2.7365e-25	5.44181e-21
12	ANP32E	0.41073	0.667	0.424	2.30808e-24	4.58984e-20
12	KIAA2013	0.300779	0.582	0.419	9.44576e-24	1.87838e-19
12	PLOD1	0.303895	0.486	0.268	3.1069e-23	6.17839e-19
12	DYNLL1	0.46936	1	0.967	1.48468e-22	2.95243e-18
12	HSP90B1	0.503102	1	0.995	1.87606e-22	3.73073e-18
12	BIRC5	0.286632	0.667	0.338	5.37382e-22	1.06864e-17
12	GATA2	0.402431	0.814	0.698	1.07572e-21	2.13918e-17
12	CENPW	0.343788	0.684	0.365	7.65364e-21	1.522e-16
12	PFKP	0.341758	0.638	0.393	1.38819e-20	2.76055e-16
12	KTN1	0.27878	0.972	0.95	8.21974e-20	1.63458e-15
12	KLK4	0.325253	0.497	0.33	8.61784e-20	1.71374e-15
12	MIF	0.317242	0.955	0.931	1.29609e-19	2.5774e-15
12	HLA-A	0.350189	0.836	0.744	2.03982e-19	4.05638e-15
12	H2AFV	0.313574	0.949	0.919	3.56024e-19	7.0799e-15
12	ERO1A	0.329737	0.525	0.299	4.78339e-19	9.51224e-15
12	ENAH	0.388351	0.893	0.809	5.70528e-19	1.13455e-14
12	ANKZF1	0.264673	0.48	0.331	1.66071e-18	3.3025e-14
12	FADS1	0.274059	0.565	0.473	3.31465e-18	6.5915e-14
12	VKORC1	0.287858	0.864	0.853	4.16843e-18	8.28935e-14
12	PDK1	0.259155	0.401	0.216	4.26123e-18	8.47388e-14
12	MIR210HG	0.254791	0.356	0.129	5.58681e-18	1.11099e-13
12	ACLY	0.322279	0.734	0.629	7.44262e-18	1.48004e-13
12	HNRNPA3	0.331243	0.938	0.886	1.04332e-17	2.07474e-13
12	PLOD2	0.275863	0.271	0.05	1.05947e-17	2.10685e-13
12	KLK2	0.258807	0.35	0.195	1.48114e-17	2.9454e-13
12	EFNA3	0.261128	0.458	0.289	2.70226e-17	5.37372e-13
12	DARS	0.286493	0.78	0.687	6.05844e-17	1.20478e-12
12	EFNA1	0.29759	0.576	0.491	8.30832e-17	1.65219e-12
12	HDGF	0.265954	0.831	0.765	2.34298e-16	4.65924e-12
12	IRF2BP2	0.361038	0.689	0.569	4.02002e-16	7.9942e-12
12	DDIT4	0.338251	0.966	0.891	4.10152e-16	8.15628e-12
12	RAB13	0.287796	0.932	0.879	4.95072e-16	9.84501e-12
12	MYO6	0.307765	0.91	0.881	6.01436e-16	1.19602e-11
12	NEAT1	0.362233	1	0.994	7.02424e-16	1.39684e-11
12	DCTN3	0.261231	0.819	0.78	7.45191e-16	1.48189e-11
12	CTNNA1	0.281239	0.757	0.654	9.06822e-16	1.80331e-11
12	SEL1L	0.311518	0.52	0.437	9.10245e-16	1.81011e-11
12	TMSB10	0.488271	0.983	0.95	1.54893e-15	3.08019e-11
12	TSC22D1	0.375666	0.831	0.748	2.14303e-15	4.26163e-11
12	INSIG1	0.357021	0.48	0.364	2.36374e-15	4.70053e-11
12	VEGFA	0.347504	0.548	0.374	2.53461e-15	5.04033e-11
12	IDI1	0.300375	0.571	0.489	3.98485e-15	7.92428e-11
12	HNRNPR	0.283393	0.876	0.781	4.02277e-15	7.99968e-11
12	UBC	0.27828	0.989	0.995	4.48909e-15	8.92699e-11
12	SSR1	0.306448	0.768	0.718	4.74086e-15	9.42768e-11
12	PIK3R3	0.283734	0.537	0.38	5.40847e-15	1.07553e-10
12	TMEM123	0.266213	0.836	0.742	5.86886e-15	1.16708e-10
12	EGLN1	0.26022	0.452	0.3	2.37031e-14	4.71361e-10
12	FASN	0.366343	0.746	0.694	2.4841e-14	4.93988e-10
12	COX20	0.315615	0.949	0.894	3.74457e-14	7.44645e-10
12	TFF3	0.320909	0.345	0.148	3.7489e-14	7.45506e-10
12	FDPS	0.353371	0.831	0.781	4.24829e-14	8.44816e-10
12	ENSA	0.252076	0.847	0.816	5.85504e-14	1.16433e-09
12	ALDOC	0.251859	0.508	0.363	1.44674e-13	2.87698e-09
12	PDIA3	0.289982	0.977	0.948	4.39142e-13	8.73278e-09
12	IARS2	0.259198	0.859	0.755	5.04166e-13	1.00259e-08
12	SLC6A8	0.258722	0.582	0.445	5.99108e-13	1.19139e-08
12	HNRNPK	0.254193	0.977	0.958	6.90685e-13	1.3735e-08
12	H1F0	0.282123	0.542	0.427	2.36e-12	4.6931e-08
12	HMGN1	0.264235	1	0.992	3.17593e-12	6.31565e-08
12	H2AFZ	0.272794	1	0.994	3.6987e-12	7.35523e-08
12	ILF2	0.255754	0.932	0.925	6.21008e-12	1.23494e-07
12	BAMBI	0.326137	0.661	0.708	7.325e-12	1.45665e-07
12	TXNIP	0.284513	0.955	0.899	1.93578e-11	3.84949e-07
12	RPA3	0.250218	0.927	0.844	2.15456e-11	4.28456e-07
12	BDP1	0.288144	0.921	0.917	2.35698e-11	4.68709e-07
12	PRAC2	0.264221	0.576	0.585	2.55852e-11	5.08787e-07
12	AK4	0.252073	0.706	0.606	3.48865e-11	6.93753e-07
12	TAX1BP1	0.328537	0.944	0.927	5.85938e-11	1.1652e-06
12	PDIA6	0.274426	0.949	0.905	6.01833e-11	1.1968e-06
12	VGLL4	0.284123	0.655	0.568	6.13356e-11	1.21972e-06
12	KLK3	0.44241	0.316	0.22	1.08991e-10	2.1674e-06
12	TMEM59	0.254418	0.96	0.926	2.01662e-10	4.01024e-06
12	XBP1	0.358818	0.921	0.89	2.53161e-10	5.03437e-06
12	NASP	0.257215	0.819	0.753	2.56206e-10	5.09491e-06
12	BZW1	0.291783	0.831	0.84	3.963e-10	7.88082e-06
12	ARRDC3	0.289083	0.429	0.283	3.9963e-10	7.94703e-06
12	MANF	0.323099	0.881	0.866	3.1034e-09	6.17142e-05
12	HSPA5	0.448671	0.955	0.937	6.39995e-09	0.000127269
12	TUBA1B	0.298706	0.898	0.889	1.17049e-08	0.000232764
12	SOX4	0.457526	0.91	0.87	1.29952e-08	0.000258423
12	JUND	0.289937	0.949	0.923	4.40015e-08	0.000875014
12	GDF15	0.287232	0.831	0.852	9.19242e-08	0.001828
12	ZFP36L1	0.302929	0.655	0.558	1.86589e-07	0.00371051

## Sheet: 2. DEGs LNCaP-ENZ48 vs LNCaP
Supplementary Data 2. Single-cell RNA sequencing. 1) Set of genes differentially expressed by each scRNA-seq cluster (compared to all other clusters), referred to as marker differentially expressed genes. 2-4) Sets of differentially expressed genes for each pairwise sample comparison (LNCaP-ENZ48 vs LNCaP, RES-A vs LNCaP, and RES-B vs LNCaP). In each, the table header indicates the scRNA-seq clus…
Cluster	Gene	Average log-fold change	% expressed LNCaP-ENZ48	% expressed LNCaP	MAST framework p-value	Bonferroni adjusted p-value
0	HEBP2	-0.587327	0.963	1	2.12323e-20	4.22226e-16
0	MALAT1	0.28382	1	1	2.88364e-20	5.7344e-16
0	KLK2	-0.851189	0.102	0.79	6.86371e-18	1.36492e-13
0	MT-ND2	-0.383216	1	1	1.18262e-17	2.35177e-13
0	ATP1B1	0.881809	0.995	0.971	4.04565e-17	8.04518e-13
0	AIDA	0.551831	0.798	0.732	2.9294e-16	5.82541e-12
0	NKX3-1	-0.810146	0.188	0.868	4.73606e-15	9.41813e-11
0	C19orf48	-0.512232	0.814	0.985	4.93075e-15	9.80529e-11
0	SNHG25	0.591076	0.898	0.834	1.94325e-14	3.86435e-10
0	MAT2A	-0.40431	0.77	0.99	6.42901e-14	1.27847e-09
0	H1F0	-0.419884	0.573	0.902	6.47624e-14	1.28787e-09
0	METRN	0.288672	0.993	0.995	1.61271e-11	3.20703e-07
0	GNG5	0.457465	0.995	1	2.66194e-11	5.29353e-07
0	TUBA1B	0.67576	0.905	0.912	4.89245e-11	9.72912e-07
0	PEG3	-0.732409	0.485	0.732	2.12778e-10	4.23131e-06
0	MYCBP2	-0.408867	0.545	0.922	3.05658e-09	6.07832e-05
0	ENDOD1	-0.357115	0.425	0.863	3.65523e-09	7.26878e-05
0	NDUFB4	0.277178	1	1	3.94507e-09	7.84517e-05
0	KLK4	-0.486747	0.309	0.8	4.02979e-09	8.01364e-05
0	SLC25A33	-0.299293	0.791	1	5.01218e-09	9.96722e-05
0	DSEL	-0.390116	0.262	0.683	2.36621e-08	0.000470544
0	PLPP5	-0.333969	0.52	0.927	3.18949e-08	0.000634261
0	MAPK6	-0.28046	0.564	0.951	5.01665e-08	0.000997612
0	MME	0.353206	0.698	0.629	7.54162e-08	0.00149973
0	RASSF3	-0.284404	0.513	0.898	8.02117e-08	0.00159509
0	TUBB	0.275341	0.944	0.951	3.09246e-07	0.00614966
0	ATP5IF1	0.311613	0.993	0.99	3.37458e-07	0.00671069
1	KLK2	-1.56471	0.429	0.98	4.38583e-47	8.72166e-43
1	C19orf48	-0.850219	0.787	1	2.06243e-42	4.10135e-38
1	NKX3-1	-1.06599	0.238	0.947	1.03752e-36	2.06321e-32
1	TMPRSS2	-0.808658	0.354	0.953	1.33542e-30	2.65562e-26
1	KLK4	-0.726115	0.533	0.973	1.38587e-30	2.75595e-26
1	SLC25A37	-0.507679	0.723	0.993	6.08141e-24	1.20935e-19
1	ATP1B1	1.09582	0.993	0.927	1.22042e-19	2.42693e-15
1	MIF	-0.300742	0.954	1	5.10749e-19	1.01568e-14
1	MYL6	0.426028	0.991	0.993	1.37341e-17	2.73117e-13
1	TM7SF2	0.35183	0.845	0.847	2.02933e-16	4.03553e-12
1	NUCB2	0.73575	0.884	0.76	4.44319e-16	8.83573e-12
1	ARHGEF26	-0.50097	0.295	0.847	5.0195e-16	9.98177e-12
1	NDUFB4	0.418017	1	1	9.87136e-16	1.96302e-11
1	SELENBP1	0.33385	0.797	0.807	2.63383e-15	5.23764e-11
1	BTG1	-0.444153	0.871	0.987	1.39355e-14	2.77121e-10
1	DSEL	-0.645118	0.259	0.753	1.61915e-14	3.21984e-10
1	MPC2	-0.371004	0.966	1	8.7165e-14	1.73336e-09
1	SNHG25	0.62464	0.917	0.867	6.3399e-13	1.26075e-08
1	AIDA	0.661484	0.952	0.947	2.15911e-12	4.2936e-08
1	REXO2	0.315192	0.815	0.833	7.29778e-12	1.45124e-07
1	KLK3	-1.35161	0.513	0.807	9.96992e-12	1.98262e-07
1	TAF1D	-0.326393	0.829	0.987	1.26808e-11	2.5217e-07
1	ATP5IF1	0.258731	0.97	0.987	2.56477e-11	5.10029e-07
1	ADGRG6	0.302863	0.496	0.347	7.22655e-11	1.43707e-06
1	GDF15	-0.476122	0.996	1	1.52968e-10	3.04192e-06
1	ZBTB16	-0.337185	0.146	0.673	5.71133e-10	1.13576e-05
1	ERGIC1	-0.273975	0.764	0.973	7.13885e-10	1.41963e-05
1	LPAR3	-0.299907	0.187	0.713	8.39271e-10	1.66897e-05
1	SPDEF	-0.290356	0.478	0.887	1.01004e-09	2.00856e-05
1	MYC	-0.474427	0.586	0.88	8.90324e-09	0.00017705
1	DDC	0.411891	0.339	0.18	1.19116e-08	0.000236874
1	GRB10	0.327509	0.496	0.44	3.03998e-08	0.000604531
1	ANKH	-0.291782	0.252	0.767	5.08757e-08	0.00101171
1	HEBP2	-0.373096	0.919	0.993	6.40341e-08	0.00127338
1	CRNDE	0.339406	0.693	0.613	1.12987e-07	0.00224686
1	GGCT	-0.272894	0.869	1	2.84269e-07	0.00565298
1	FOLH1	0.467896	0.988	1	3.51264e-07	0.00698524
2	NKX3-1	-1.33316	0.187	0.98	2.39751e-13	4.76769e-09
2	C19orf48	-0.870044	0.772	1	6.84455e-10	1.36111e-05
2	MALAT1	0.298701	1	1	2.88295e-09	5.73303e-05
2	ENDOD1	-0.437727	0.38	0.96	5.077e-08	0.00100961
2	MAT2A	-0.456987	0.696	1	2.96484e-07	0.00589589
4	C19orf48	-0.934737	0.794	0.997	3.52971e-58	7.01918e-54
4	KLK4	-0.886154	0.309	0.959	2.91013e-49	5.78709e-45
4	NKX3-1	-0.995618	0.143	0.935	3.95178e-48	7.8585e-44
4	MALAT1	0.405052	1	1	4.62934e-46	9.20591e-42
4	NEAT1	0.308375	1	1	4.98606e-41	9.91528e-37
4	DSEL	-0.718236	0.336	0.858	6.44841e-40	1.28233e-35
4	ATP1B1	0.900301	0.999	0.991	3.38005e-35	6.72156e-31
4	HEBP2	-0.559652	0.934	1	9.81564e-35	1.95194e-30
4	MPC2	-0.598206	0.981	1	2.76493e-34	5.49834e-30
4	MT-ND3	-0.273462	1	1	1.42203e-33	2.82785e-29
4	KLK2	-1.36255	0.107	0.861	8.11878e-33	1.6145e-28
4	MT-ND2	-0.318966	1	1	1.41467e-25	2.81322e-21
4	MAT2A	-0.513547	0.717	0.985	2.00875e-25	3.99461e-21
4	SNHG25	0.660169	0.955	0.929	5.68103e-25	1.12973e-20
4	NUCB2	0.680105	0.907	0.817	8.42388e-23	1.67517e-18
4	DEGS1	-0.2771	0.794	0.979	3.37782e-20	6.71714e-16
4	TMPRSS2	-0.584658	0.291	0.823	9.99094e-20	1.9868e-15
4	KCNN2	-0.555456	0.183	0.799	5.37463e-19	1.0688e-14
4	HIST1H4C	-0.305591	0.913	0.991	2.61964e-18	5.20942e-14
4	FTH1	0.335814	1	1	1.01353e-17	2.01551e-13
4	PEG3	-0.773332	0.697	0.926	1.36809e-17	2.72058e-13
4	SLC25A37	-0.350169	0.716	0.976	4.57992e-17	9.10763e-13
4	ARHGEF26	-0.3988	0.345	0.891	1.27923e-16	2.54388e-12
4	ENDOD1	-0.385974	0.498	0.912	6.84249e-16	1.3607e-11
4	GPR158	-0.307456	0.103	0.599	2.92672e-15	5.82008e-11
4	ETV1	-0.28956	0.249	0.631	5.07834e-14	1.00988e-09
4	HES6	-0.318663	0.352	0.799	1.23668e-13	2.45927e-09
4	SLC45A3	-0.394418	0.108	0.684	8.81705e-13	1.75336e-08
4	ZBTB16	-0.357002	0.103	0.684	1.32645e-12	2.63779e-08
4	KIF5B	0.368348	0.98	0.988	3.62358e-12	7.20586e-08
4	ABHD2	-0.285997	0.795	0.997	1.01544e-11	2.0193e-07
4	GNG5	0.299445	0.994	1	1.60196e-11	3.18565e-07
4	UAP1	-0.358031	0.53	0.92	1.98456e-11	3.9465e-07
4	PLPP5	-0.352328	0.616	0.962	2.50593e-11	4.9833e-07
4	TM7SF2	0.352074	0.967	0.968	1.03832e-10	2.0648e-06
4	ADGRG6	0.28149	0.677	0.599	1.1148e-10	2.21689e-06
4	MME	0.489088	0.858	0.782	1.13484e-10	2.25675e-06
4	CAMK2N1	0.673258	0.245	0.08	2.20815e-10	4.39113e-06
4	SLC39A6	-0.256739	0.687	0.968	2.85193e-10	5.67135e-06
4	SELENBP1	0.275708	0.863	0.912	3.50465e-10	6.96935e-06
4	AIDA	0.711122	0.878	0.808	1.41626e-09	2.81637e-05
4	SLC25A33	-0.36572	0.838	0.991	1.80932e-09	3.598e-05
4	MYCBP2	-0.442509	0.591	0.953	9.84236e-09	0.000195725
4	SPDEF	-0.255897	0.481	0.87	3.5094e-08	0.000697879
4	PTGFR	-0.254294	0.287	0.737	4.35522e-08	0.000866078
4	FOLH1	0.329598	0.998	0.997	4.39677e-08	0.000874342
4	GGCT	-0.268576	0.955	0.997	1.32372e-07	0.00263235
4	DDC	0.389459	0.524	0.354	1.84651e-07	0.00367197
5	HEBP2	-0.69687	0.955	1	2.06815e-23	4.11273e-19
5	MALAT1	0.346303	1	1	2.81002e-17	5.588e-13
5	SNHG25	0.618732	0.892	0.771	3.95728e-15	7.86944e-11
5	NDUFB4	0.312774	1	1	2.95325e-13	5.87284e-09
5	ATP1B1	0.794348	0.993	0.976	7.23065e-13	1.43789e-08
5	KLK2	-0.8728	0.132	0.825	4.95682e-12	9.85713e-08
5	METRN	0.355437	0.983	0.988	2.68318e-11	5.33578e-07
5	MT-ND2	-0.387647	1	1	4.9851e-11	9.91337e-07
5	H1F0	-0.372652	0.528	0.904	7.56699e-11	1.50477e-06
5	HIST1H4C	-0.320155	0.958	0.988	1.834e-10	3.64709e-06
5	HSP90AA1	0.305972	1	1	5.07087e-09	0.000100839
5	DDC	0.39332	0.378	0.175	6.69979e-09	0.000133232
5	CEBPB	-0.444249	0.618	0.922	7.85423e-09	0.000156189
5	UAP1	-0.333519	0.698	0.982	2.69606e-08	0.000536138
5	PSME2	0.281321	0.865	0.88	5.28912e-08	0.00105179
5	KLK3	-1.03956	0.212	0.693	6.10867e-08	0.00121477
5	C19orf48	-0.442656	0.875	0.994	9.2245e-08	0.00183438
5	GNG5	0.408551	1	1	1.17724e-07	0.00234106
5	TUBA1B	0.363248	0.99	0.994	2.39203e-07	0.0047568
6	KLK3	-2.03792	0.386	0.944	1.98329e-78	3.94397e-74
6	NKX3-1	-1.21146	0.229	0.977	4.00984e-66	7.97396e-62
6	HEBP2	-0.622917	0.941	1	5.70047e-51	1.13359e-46
6	MT-ND3	-0.262344	1	1	1.2172e-50	2.42052e-46
6	ATP1B1	1.09571	0.981	0.889	2.7832e-44	5.53468e-40
6	C19orf48	-0.734847	0.8	1	4.17395e-41	8.30033e-37
6	MAT2A	-0.604143	0.689	0.993	1.3746e-39	2.73353e-35
6	DSEL	-0.797047	0.404	0.938	2.90595e-39	5.77878e-35
6	KLK2	-1.27137	0.127	0.908	1.68949e-38	3.35972e-34
6	MT-ND2	-0.36193	1	1	1.68164e-34	3.34412e-30
6	MALAT1	0.364305	1	1	5.12477e-32	1.01911e-27
6	TMPRSS2	-0.705033	0.267	0.905	3.62965e-30	7.21791e-26
6	SNHG25	0.582347	0.918	0.797	4.19227e-29	8.33674e-25
6	KLK4	-0.615939	0.305	0.934	5.42259e-28	1.07834e-23
6	MPC2	-0.46975	0.984	1	6.70659e-28	1.33367e-23
6	SLC25A37	-0.437476	0.681	0.98	3.12543e-27	6.21524e-23
6	AIDA	0.830111	0.981	0.931	5.49506e-26	1.09275e-21
6	SLC25A33	-0.340284	0.79	0.997	1.80962e-23	3.59861e-19
6	BTG1	-0.274029	0.942	0.997	2.38359e-20	4.74001e-16
6	GPR158	-0.385081	0.106	0.702	3.98084e-20	7.91631e-16
6	MRPL36	-0.331822	0.834	0.993	1.00521e-19	1.99897e-15
6	PLPP5	-0.416548	0.598	0.98	3.29205e-19	6.54658e-15
6	ZBTB16	-0.312075	0.159	0.761	6.17747e-18	1.22845e-13
6	ENDOD1	-0.374512	0.433	0.879	8.93894e-18	1.7776e-13
6	ARHGEF26	-0.387235	0.298	0.866	1.21552e-16	2.41719e-12
6	EBPL	-0.268694	0.746	0.98	1.51729e-16	3.01728e-12
6	ATP5IF1	0.294314	0.982	0.993	1.60113e-16	3.184e-12
6	DDC	0.33272	0.315	0.121	2.80609e-16	5.5802e-12
6	ABHD2	-0.265914	0.719	0.97	6.34335e-16	1.26144e-11
6	NDUFB4	0.300738	0.999	1	1.01086e-15	2.0102e-11
6	FOLH1	0.439601	0.997	1	1.38976e-15	2.76368e-11
6	UAP1	-0.363249	0.553	0.928	2.23114e-15	4.43685e-11
6	ETV1	-0.354102	0.455	0.882	1.09552e-13	2.17856e-09
6	RASSF3	-0.280727	0.553	0.918	1.26456e-13	2.5147e-09
6	SLC45A3	-0.28524	0.098	0.63	1.65756e-13	3.29621e-09
6	KCNN2	-0.317826	0.081	0.554	2.90992e-13	5.78667e-09
6	ANKH	-0.309273	0.253	0.8	3.05945e-13	6.08401e-09
6	TAOK3	-0.278022	0.564	0.892	4.12667e-13	8.2063e-09
6	NUCB2	0.932251	0.967	0.908	5.04317e-13	1.00288e-08
6	PEG3	-0.777657	0.493	0.78	5.4818e-13	1.09011e-08
6	TFPI	-0.325828	0.305	0.82	1.15033e-12	2.28754e-08
6	PRAC1	0.324838	1	1	1.24445e-12	2.4747e-08
6	PRUNE2	-0.369999	0.523	0.902	1.36472e-12	2.71388e-08
6	TM7SF2	0.390761	0.975	0.99	3.10612e-12	6.17683e-08
6	LRBA	0.372475	0.795	0.803	4.66936e-12	9.28548e-08
6	SORD	-0.289007	0.848	0.99	6.89459e-12	1.37106e-07
6	SELENBP1	0.323396	0.927	0.961	8.05572e-11	1.60196e-06
6	MYL6	0.276616	0.999	1	1.50545e-10	2.99373e-06
6	MYCBP2	-0.372191	0.561	0.944	3.92824e-10	7.8117e-06
6	DSC2	-0.31062	0.363	0.807	4.06608e-10	8.0858e-06
6	GNG5	0.44256	0.998	1	7.15911e-10	1.42366e-05
6	MYC	-0.455494	0.702	0.954	8.17201e-10	1.62509e-05
6	MME	0.355288	0.914	0.879	1.66876e-09	3.3185e-05
6	AADAT	-0.289854	0.125	0.649	1.79987e-09	3.57923e-05
6	ARFGEF3	-0.27552	0.787	0.987	2.35291e-09	4.679e-05
6	GRB10	0.313306	0.578	0.466	2.37485e-09	4.72263e-05
6	GGCT	-0.305659	0.94	0.997	6.83307e-09	0.000135882
6	OSBPL8	-0.353659	0.553	0.925	9.49958e-09	0.000188909
6	STK39	-0.250439	0.177	0.659	1.30614e-08	0.000259738
6	PRR7	-0.273892	0.751	0.98	4.54454e-08	0.000903728
6	KIF5B	0.28168	0.933	0.974	1.47442e-07	0.00293203
6	CAMK2N1	0.770685	0.383	0.184	2.87085e-07	0.00570897
6	SPON2	-0.314053	0.918	0.99	4.42468e-07	0.00879891
7	ATP1B1	1.26047	0.982	1	1.11746e-07	0.00222217
8	NKX3-1	-1.08077	0.23	1	5.57568e-16	1.10878e-11
8	C19orf48	-0.827926	0.896	1	6.69188e-15	1.33075e-10
8	DSEL	-0.714782	0.533	0.938	1.33067e-14	2.64618e-10
8	HEBP2	-0.626995	0.956	0.992	7.38101e-11	1.46779e-06
8	KLK2	-1.52299	0.119	0.898	4.28013e-09	8.51146e-05
8	MPC2	-0.60588	0.97	1	4.54132e-09	9.03087e-05
8	KLK4	-0.878091	0.23	0.961	8.69151e-09	0.000172839
8	TMPRSS2	-0.667307	0.244	0.914	1.85999e-07	0.00369877
8	CEBPB	-0.293016	0.756	0.977	2.67835e-07	0.00532617
8	SLC45A3	-0.275446	0.074	0.625	4.5657e-07	0.00907935
9	ATP1B1	1.03886	1	0.961	1.02646e-13	2.04121e-09
9	METRN	0.38079	0.981	0.992	3.37253e-12	6.70662e-08
9	TXNIP	-0.438999	0.969	0.992	1.59415e-11	3.17014e-07
9	H1F0	-0.523944	0.744	0.953	1.87216e-11	3.72297e-07
9	PRDX1	0.370344	1	1	5.03537e-11	1.00133e-06
9	COX7B	0.257229	1	1	2.65598e-10	5.28168e-06
9	NDUFS5	0.279196	0.994	1	4.18232e-10	8.31696e-06
9	ATOX1	0.304391	0.969	1	2.02143e-09	4.01981e-05
9	OAZ1	0.27208	1	1	3.23149e-09	6.42614e-05
9	HEBP2	-0.680212	0.956	1	9.44528e-09	0.000187829
9	GNG5	0.371089	1	1	1.99247e-08	0.000396223
9	FOLH1	0.463557	0.994	0.969	4.40054e-08	0.000875091
9	KLK2	-0.970929	0.062	0.835	9.56277e-08	0.00190165
9	TXN	0.26639	0.994	1	4.73194e-07	0.00940993
10	KLK3	-2.11817	0.575	0.973	2.35937e-30	4.69184e-26
10	NKX3-1	-0.938854	0.147	0.893	1.6859e-16	3.35258e-12
10	UAP1	-0.414678	0.76	1	2.62774e-16	5.22553e-12
10	SNHG25	0.687194	0.968	0.927	8.68439e-16	1.72698e-11
10	C19orf48	-0.585564	0.704	0.987	8.57243e-14	1.70471e-09
10	HEBP2	-0.393576	0.978	1	2.18276e-12	4.34063e-08
10	AIDA	0.509685	0.968	0.993	3.33044e-12	6.62292e-08
10	ABHD2	-0.434988	0.873	0.993	6.05128e-12	1.20336e-07
10	SELENBP1	0.417452	0.97	0.993	1.17442e-10	2.33545e-06
10	KLK2	-0.936123	0.05	0.72	1.20844e-10	2.40311e-06
10	HIST1H4C	-0.275993	0.986	1	1.43441e-10	2.85246e-06
10	TMPRSS2	-0.531315	0.343	0.84	1.95802e-10	3.89371e-06
10	MPC2	-0.354631	0.996	1	2.78157e-10	5.53143e-06
10	MIF	-0.356294	0.95	1	2.2448e-09	4.46401e-05
10	MYO6	-0.271962	0.992	1	2.82129e-09	5.61041e-05
10	PLPP5	-0.377557	0.591	0.973	5.80208e-09	0.00011538
10	NDUFB4	0.374007	1	1	2.29216e-07	0.00455819
10	NUCB2	0.70848	0.95	0.933	2.67723e-07	0.00532395
10	ARHGEF26	-0.360761	0.204	0.84	3.5935e-07	0.00714604
10	ARFGEF3	-0.364882	0.927	1	4.66685e-07	0.00928049
11	CDK1	0.290389	0.972	0.919	1.19382e-13	2.37402e-09
11	NKX3-1	-0.582768	0.208	0.865	1.65256e-10	3.28628e-06
11	METRN	0.332835	1	0.991	1.67624e-10	3.33337e-06
11	KPNA2	0.327905	1	0.973	1.42768e-09	2.83908e-05
11	KLK2	-0.864622	0.085	0.829	2.90181e-09	5.77054e-05
11	UBE2C	0.276697	0.991	0.991	3.78255e-08	0.000752197
11	SNHG25	0.669596	0.972	0.883	4.49979e-08	0.000894829
11	MALAT1	0.391629	1	1	7.04074e-08	0.00140012
11	UAP1	-0.325573	0.792	0.973	7.34835e-08	0.00146129
11	MAPK6	-0.448613	0.745	1	7.74427e-08	0.00154003
11	FOLH1	0.379153	1	0.991	2.55602e-07	0.00508289

## Sheet: 3. DEGs RES-A vs LNCaP
Supplementary Data 2. Single-cell RNA sequencing. 1) Set of genes differentially expressed by each scRNA-seq cluster (compared to all other clusters), referred to as marker differentially expressed genes. 2-4) Sets of differentially expressed genes for each pairwise sample comparison (LNCaP-ENZ48 vs LNCaP, RES-A vs LNCaP, and RES-B vs LNCaP). In each, the table header indicates the scRNA-seq clus…
Cluster	Gene	Average log-fold change	% expressed RES-A	% expressed LNCaP	MAST framework p-value	Bonferroni adjusted p-value
0	GAPDH	0.690439	1	1	1.04095e-128	2.07003e-124
0	CHPT1	1.27564	1	0.966	7.30162e-116	1.452e-111
0	ASPH	1.59997	0.99	0.673	1.37075e-101	2.72587e-97
0	HSP90AA1	1.09582	1	1	5.05363e-96	1.00496e-91
0	LDHB	0.907198	1	0.99	1.93187e-93	3.84172e-89
0	EPHX1	1.29285	0.978	0.776	4.12072e-88	8.19446e-84
0	RPLP1	-0.449331	1	1	8.80107e-75	1.75018e-70
0	GPX4	0.656877	1	1	2.68607e-68	5.34151e-64
0	MYO6	-1.05545	0.667	1	7.39717e-68	1.471e-63
0	GDF15	-2.45422	0.647	0.995	1.61787e-67	3.21729e-63
0	RPL13	0.379128	1	1	4.01565e-66	7.98552e-62
0	HSPA8	0.876959	1	0.995	4.55817e-61	9.06438e-57
0	RPS25	-0.52851	1	1	5.73561e-60	1.14058e-55
0	PAGE1	1.4337	0.972	0.151	1.72914e-59	3.43856e-55
0	TUBA1B	1.30742	0.984	0.912	1.31084e-58	2.60673e-54
0	CKB	0.709461	1	1	1.47845e-58	2.94004e-54
0	RPLP2	-0.500409	1	1	4.15447e-58	8.26158e-54
0	MYL6	0.685524	1	1	9.58183e-58	1.90544e-53
0	SNHG25	1.07692	0.975	0.834	1.30006e-56	2.5853e-52
0	TPT1	-0.498603	1	1	1.37964e-55	2.74356e-51
0	APRT	0.58055	1	1	3.02543e-55	6.01637e-51
0	C19orf48	-1.05436	0.43	0.985	1.65128e-54	3.28374e-50
0	MT2A	-1.33902	0.887	1	4.57373e-54	9.09531e-50
0	PEG3	-1.51692	0	0.732	5.99028e-54	1.19123e-49
0	SQSTM1	0.981894	0.975	0.932	2.89454e-49	5.75608e-45
0	EHF	-0.849411	0.441	0.99	1.06815e-48	2.12413e-44
0	CSTB	0.708293	0.975	0.946	9.75763e-48	1.9404e-43
0	H2AFJ	-1.74831	0	0.976	1.89732e-47	3.773e-43
0	UGT2B11	0.699696	0.57	0.044	4.8394e-47	9.62362e-43
0	SAT1	-1.04337	0.351	0.995	1.49116e-45	2.96533e-41
0	C2orf54	0.556588	0.414	0	1.48764e-44	2.95832e-40
0	HIST1H4C	-0.703438	0.92	1	5.8494e-44	1.16321e-39
0	NCAM2	-0.896549	0.279	0.966	8.37782e-44	1.66601e-39
0	BTG1	-1.29868	0.359	0.961	4.91924e-42	9.7824e-38
0	ABHD2	-1.08086	0.145	0.995	1.5401e-41	3.06264e-37
0	SOD1	0.550283	0.999	1	3.37653e-41	6.71456e-37
0	PURA	-0.698626	0.508	0.98	1.01963e-40	2.02764e-36
0	ZFAS1	-0.692998	0.936	1	1.47968e-40	2.94248e-36
0	SELENBP1	0.65083	0.914	0.922	3.70553e-39	7.36883e-35
0	RPS13	-0.378397	1	1	9.2103e-39	1.83156e-34
0	SEC11A	-0.552483	0.748	0.995	3.8123e-38	7.58113e-34
0	TMSB4X	0.89409	0.82	0.283	4.98357e-38	9.91034e-34
0	VIM	0.983083	0.664	0.029	7.12487e-38	1.41685e-33
0	DEGS1	-0.919128	0.273	0.976	7.28531e-38	1.44876e-33
0	JPT1	0.548825	0.996	1	7.83361e-38	1.55779e-33
0	H1F0	-0.758425	0.264	0.902	1.27655e-37	2.53855e-33
0	GNAI1	0.845043	0.687	0.117	1.77118e-37	3.52216e-33
0	PRDX2	0.479469	1	1	2.20957e-37	4.39395e-33
0	PPIA	0.43787	1	1	3.39414e-37	6.74958e-33
0	GTF3C6	0.707943	0.995	0.98	4.27263e-37	8.49655e-33
0	ATP5F1B	0.447045	0.995	1	7.70279e-37	1.53178e-32
0	UBE2E3	-0.7296	0.269	0.951	1.70517e-36	3.39091e-32
0	MT-CO2	0.291849	1	1	3.41756e-36	6.79616e-32
0	KLK2	-0.987776	0.001	0.79	3.92341e-36	7.80209e-32
0	HSP90AB1	0.544842	1	1	7.70631e-36	1.53248e-31
0	RPS16	-0.304692	1	1	8.93812e-36	1.77743e-31
0	MPC2	-0.706227	0.891	1	9.08147e-36	1.80594e-31
0	HEBP2	-0.702301	0.916	1	1.28008e-35	2.54556e-31
0	NR2F1	0.540292	0.453	0	2.3355e-35	4.64438e-31
0	GGCT	-0.644971	0.803	1	4.04125e-35	8.03644e-31
0	H1FX	-0.62233	0.691	0.995	1.12503e-34	2.23723e-30
0	RPS28	-0.299291	1	1	2.08739e-34	4.15097e-30
0	IGFBP5	1.27602	0.562	0	3.84344e-34	7.64307e-30
0	GULP1	-0.76588	0	0.839	4.14473e-34	8.2422e-30
0	PDCD5	0.50957	0.986	0.995	1.14382e-32	2.27461e-28
0	EIF1B	1.13873	0.922	0.8	3.1863e-32	6.33628e-28
0	TFPI	-0.515171	0	0.732	5.52622e-32	1.09894e-27
0	TUBB	0.611338	0.976	0.951	3.00345e-31	5.97266e-27
0	SLC22A3	-0.365339	0	0.527	5.14558e-31	1.02325e-26
0	KLHL35	0.608774	0.688	0.332	1.19775e-30	2.38185e-26
0	TMEM205	-0.873454	0.149	0.976	1.39722e-30	2.77852e-26
0	HIST1H1C	-1.03058	0.477	0.976	2.50061e-30	4.9727e-26
0	ATG3	0.770498	0.832	0.644	2.67606e-30	5.32161e-26
0	H3F3B	-0.436593	0.994	1	6.74635e-30	1.34158e-25
0	ZNF677	-0.397935	0.002	0.668	8.24208e-30	1.63902e-25
0	HSPD1	0.42973	1	1	1.31066e-29	2.60638e-25
0	FAM213A	-0.266227	0	0.444	1.78196e-29	3.54361e-25
0	PPP3CA	-0.601693	0.894	0.995	2.15205e-29	4.27957e-25
0	KLK3	-1.74239	0	0.756	3.84014e-29	7.63651e-25
0	PPP1R16A	0.62624	0.697	0.385	5.60666e-29	1.11494e-24
0	TXNIP	-0.710951	0.733	0.995	5.66984e-29	1.12751e-24
0	C1QBP	0.39441	0.996	1	6.01262e-29	1.19567e-24
0	ADRB2	-0.330772	0	0.6	1.23237e-28	2.45068e-24
0	ETV1	-0.619323	0	0.702	1.39509e-28	2.77427e-24
0	ZBTB16	-0.297592	0	0.493	1.45779e-28	2.89897e-24
0	ATP5IF1	0.49108	0.987	0.99	1.56329e-28	3.10875e-24
0	BDP1	-0.513698	0.857	1	1.78523e-28	3.5501e-24
0	MARCKSL1	0.733581	1	0.995	2.45661e-28	4.88522e-24
0	MT1X	-1.07533	0.496	0.946	5.51568e-28	1.09685e-23
0	SLC25A33	-0.448356	0.653	1	5.98235e-28	1.18965e-23
0	GALNT7	-0.291603	0	0.507	1.27062e-27	2.52676e-23
0	STEAP2	-0.710664	0.431	0.98	1.27918e-27	2.54378e-23
0	GSTM3	0.511842	0.963	0.956	1.53285e-27	3.04822e-23
0	ATP5MC1	0.385283	0.97	0.98	2.47203e-27	4.91588e-23
0	PRDX1	0.332738	0.999	1	2.54746e-27	5.06589e-23
0	PRUNE2	-0.708972	0.014	0.81	2.628e-27	5.22605e-23
0	POMP	0.515471	0.978	0.98	3.01697e-27	5.99955e-23
0	GUK1	0.372807	0.993	0.995	5.64759e-27	1.12308e-22
0	AP1S1	0.538311	0.922	0.868	8.37278e-27	1.66501e-22
0	TPI1	0.42512	1	1	1.02637e-26	2.04104e-22
0	NQO1	0.568776	0.978	0.932	1.46199e-26	2.90732e-22
0	ARL1	0.681888	0.912	0.785	1.58234e-26	3.14663e-22
0	MYCBP2	-0.700438	0.279	0.922	2.16456e-26	4.30444e-22
0	UAP1	-0.780224	0.229	0.941	3.32003e-26	6.60222e-22
0	ATP2B1	0.846935	0.8	0.561	4.00796e-26	7.97024e-22
0	UGT2B15	0.499698	0.539	0.205	5.02405e-26	9.99083e-22
0	DBI	0.412061	0.994	1	8.3561e-26	1.66169e-21
0	AMD1	-0.512249	0.902	1	9.16212e-26	1.82198e-21
0	RPL28	0.276716	1	1	1.09889e-25	2.18526e-21
0	RPL23A	-0.313809	1	1	1.3348e-25	2.65438e-21
0	PTGFR	-0.363765	0	0.498	1.35691e-25	2.69836e-21
0	RSL24D1	-0.466849	0.768	0.99	1.44591e-25	2.87534e-21
0	GPRC5C	0.277623	0.315	0.029	2.25086e-25	4.47607e-21
0	TXNRD1	-0.603702	0.809	1	2.78436e-25	5.53698e-21
0	SLC9A3R1	0.653472	0.884	0.785	4.16773e-25	8.28795e-21
0	KLK4	-0.768232	0.004	0.8	6.02155e-25	1.19745e-20
0	DNAJC15	-0.263677	0	0.468	6.16391e-25	1.22576e-20
0	TUBA1A	0.495299	0.423	0.005	9.40802e-25	1.87088e-20
0	CCT2	0.571762	0.966	0.956	2.47855e-24	4.92885e-20
0	SCCPDH	-0.300893	0	0.556	2.75511e-24	5.47881e-20
0	CCDC80	0.375375	0.31	0.015	6.28222e-24	1.24928e-19
0	TUBA4A	0.472969	0.685	0.585	1.08274e-23	2.15313e-19
0	TJP1	-0.620011	0.339	0.946	2.11192e-23	4.19976e-19
0	CDK1	0.65734	0.625	0.195	4.02159e-23	7.99733e-19
0	RPS26	0.298742	1	1	4.79357e-23	9.53249e-19
0	ADD3	0.745747	0.607	0.312	5.55079e-23	1.10383e-18
0	LTBP3	0.420238	0.868	0.883	5.85887e-23	1.16509e-18
0	ATP5MC3	0.3109	0.999	1	8.21627e-23	1.63389e-18
0	AIDA	0.712679	0.837	0.732	4.15552e-22	8.26367e-18
0	ARFGEF3	-0.551831	0.527	0.99	6.51975e-22	1.29652e-17
0	ATP5PF	0.412839	0.998	1	1.43652e-21	2.85667e-17
0	SUB1	0.463288	0.988	1	1.91414e-21	3.80647e-17
0	RASSF3	-0.604698	0.179	0.898	3.309e-21	6.58028e-17
0	EIF4EBP1	-0.507601	0.8	1	5.37199e-21	1.06827e-16
0	NDUFS5	0.394666	1	1	5.68331e-21	1.13018e-16
0	PRAC1	-0.544846	0.976	1	7.10358e-21	1.41262e-16
0	ADGRG6	-0.285947	0	0.439	1.90573e-20	3.78974e-16
0	SEMA3C	0.340596	0.359	0.083	4.20574e-20	8.36354e-16
0	BAMBI	0.706331	0.812	0.61	4.7e-20	9.34642e-16
0	TUBB4B	0.428887	0.771	0.785	7.48113e-20	1.4877e-15
0	FUOM	-0.269689	0.002	0.537	9.72601e-20	1.93411e-15
0	DDC	0.516226	0.532	0.176	1.17226e-19	2.33115e-15
0	PSME2	0.44938	0.872	0.873	1.39339e-19	2.77089e-15
0	KRT18	0.433863	0.994	1	1.65571e-19	3.29255e-15
0	GSTA1	0.610786	0.549	0.166	1.79232e-19	3.56421e-15
0	NKX3-1	-0.919299	0.107	0.868	1.91989e-19	3.81789e-15
0	SLC45A3	-0.279064	0.002	0.459	3.29393e-19	6.55031e-15
0	PSAT1	-0.523028	0.592	0.932	8.0119e-19	1.59325e-14
0	RPL22	-0.301225	1	1	1.36214e-18	2.70876e-14
0	FKBP4	0.543141	0.914	0.868	2.55054e-18	5.07199e-14
0	GTF3A	0.345961	0.83	0.829	3.24157e-18	6.4462e-14
0	FIBP	0.412664	0.933	0.951	4.19532e-18	8.34282e-14
0	CALM1	0.467884	0.987	0.99	4.8677e-18	9.67991e-14
0	SNHG9	0.35731	0.63	0.566	5.18557e-18	1.0312e-13
0	TMED3	-0.481592	0.491	0.956	6.64421e-18	1.32127e-13
0	LIMCH1	-0.527501	0.84	1	1.08968e-17	2.16693e-13
0	MAPK6	-0.564023	0.312	0.951	1.96764e-17	3.91284e-13
0	FASN	0.34797	0.744	0.737	2.72481e-17	5.41855e-13
0	ENDOD1	-0.515675	0.27	0.863	2.81412e-17	5.59616e-13
0	NFIB	-0.402053	0.035	0.649	3.06676e-17	6.09856e-13
0	NDUFAB1	0.27641	0.984	1	3.22309e-17	6.40943e-13
0	BZW1	0.45593	0.851	0.834	4.54046e-17	9.02916e-13
0	TK1	0.476671	0.589	0.332	6.00941e-17	1.19503e-12
0	EIF1	-0.268172	1	1	8.39396e-17	1.66922e-12
0	NUPR1	-0.54253	0.84	0.99	1.53999e-16	3.06242e-12
0	PFN1	0.294701	0.996	1	1.77587e-16	3.5315e-12
0	HNRNPM	0.57396	0.974	0.951	1.78744e-16	3.55449e-12
0	GNG5	0.613085	0.994	1	2.48978e-16	4.95117e-12
0	PITX1	0.591389	0.796	0.746	3.36764e-16	6.6969e-12
0	TSTD1	-0.473908	0.653	0.971	3.43296e-16	6.82678e-12
0	SLC39A6	-0.353463	0.383	0.873	3.59118e-16	7.14141e-12
0	EIF3F	-0.296696	0.935	1	5.1747e-16	1.02904e-11
0	PGLS	0.445338	0.891	0.883	5.49136e-16	1.09201e-11
0	SLC7A11	-0.596671	0.216	0.854	1.00287e-15	1.99432e-11
0	ST8SIA6-AS1	-0.456286	0.347	0.932	1.0555e-15	2.09896e-11
0	SF3B5	0.431871	0.946	0.966	1.14198e-15	2.27095e-11
0	GOLM1	-0.419983	0.34	0.893	1.47211e-15	2.92744e-11
0	SDCCAG8	0.323229	0.81	0.849	1.7285e-15	3.43729e-11
0	NDUFB2	0.318214	0.993	1	2.16487e-15	4.30506e-11
0	KCNMA1	-0.295555	0.013	0.566	2.5549e-15	5.08067e-11
0	RHOB	0.414112	0.551	0.366	3.14684e-15	6.25781e-11
0	ATP5PO	0.375309	0.981	0.995	3.55225e-15	7.064e-11
0	FAM174A	0.376307	0.612	0.522	4.25851e-15	8.46848e-11
0	SAP18	0.40138	0.957	0.956	7.86052e-15	1.56314e-10
0	GAMT	0.297147	0.893	0.966	9.45332e-15	1.87989e-10
0	PRELID1	0.326168	0.994	0.995	1.09887e-14	2.18521e-10
0	ENO1	0.36668	0.994	1	1.1116e-14	2.21053e-10
0	ANKRD29	0.316722	0.442	0.254	1.1856e-14	2.35768e-10
0	MYL12A	-0.332652	0.727	1	1.36694e-14	2.7183e-10
0	ADAM15	0.418053	0.795	0.761	1.78422e-14	3.54811e-10
0	XBP1	0.626885	0.869	0.854	2.2156e-14	4.40593e-10
0	N4BP2L2	-0.339554	0.527	0.932	2.93144e-14	5.82946e-10
0	LAGE3	0.327996	0.887	0.956	3.33757e-14	6.63709e-10
0	RDH10	0.518701	0.455	0.156	4.25072e-14	8.45298e-10
0	CCT3	0.346315	0.986	0.995	4.30618e-14	8.56327e-10
0	EIF4A2	-0.297504	0.886	0.995	8.20399e-14	1.63145e-09
0	HMGN1	0.467506	0.995	1	9.12936e-14	1.81546e-09
0	H3F3A	0.312074	1	1	1.1546e-13	2.29604e-09
0	SLPI	-0.299869	0.077	0.561	1.26664e-13	2.51885e-09
0	SMARCD3	0.324603	0.453	0.268	1.37562e-13	2.73556e-09
0	TMEM87A	-0.382549	0.248	0.849	1.62963e-13	3.24069e-09
0	KIF22	0.327488	0.545	0.429	1.74766e-13	3.47539e-09
0	UQCRC1	0.285497	0.806	0.863	1.81708e-13	3.61345e-09
0	ATP1B1	0.47098	0.978	0.971	1.95179e-13	3.88133e-09
0	TUBA1C	0.385199	0.833	0.859	1.98272e-13	3.94284e-09
0	LUZP2	-0.377997	0.391	0.902	2.00698e-13	3.99108e-09
0	CALM3	-0.382033	0.557	0.971	2.01754e-13	4.01208e-09
0	SNX3	0.276811	0.792	0.859	2.22914e-13	4.43286e-09
0	MALAT1	-0.509322	1	1	2.9595e-13	5.88526e-09
0	SSBP1	0.325516	0.981	1	2.99608e-13	5.95801e-09
0	ECHS1	0.312132	0.93	0.98	3.01134e-13	5.98836e-09
0	PSMB6	0.351918	0.957	0.98	3.21985e-13	6.40299e-09
0	DSC2	-0.377538	0.052	0.634	3.59861e-13	7.15619e-09
0	ARHGEF26	-0.435826	0.062	0.732	4.33277e-13	8.61615e-09
0	SCHLAP1	-0.266966	0.016	0.478	4.41792e-13	8.78547e-09
0	PHB	0.30263	0.969	0.995	4.9031e-13	9.7503e-09
0	NEDD4L	-0.456485	0.145	0.751	6.3118e-13	1.25517e-08
0	CTBS	-0.351387	0.245	0.849	7.71734e-13	1.53467e-08
0	MMP24OS	0.307553	0.851	0.937	7.76581e-13	1.54431e-08
0	POLD2	0.337623	0.917	0.961	9.09314e-13	1.80826e-08
0	METRN	0.254662	0.988	0.995	1.22423e-12	2.4345e-08
0	LGALS1	0.345063	0.317	0.059	1.37126e-12	2.72688e-08
0	NDUFB10	0.254021	0.998	1	1.46596e-12	2.9152e-08
0	GPR158	-0.293014	0.008	0.463	1.59188e-12	3.16562e-08
0	SLC25A37	-0.481912	0.449	0.966	1.62369e-12	3.22887e-08
0	PRKACB	-0.388993	0.639	0.976	1.66992e-12	3.3208e-08
0	SNRPN	-0.409328	0.503	0.941	1.679e-12	3.33886e-08
0	SPON2	-0.721816	0.363	0.946	1.7722e-12	3.52419e-08
0	BROX	0.437215	0.663	0.585	1.82159e-12	3.62242e-08
0	MRPS18C	0.36295	0.834	0.829	2.63931e-12	5.24854e-08
0	LINC00665	-0.382911	0.247	0.849	2.90614e-12	5.77916e-08
0	C8orf82	0.331283	0.66	0.615	3.83819e-12	7.63262e-08
0	DSEL	-0.385278	0.25	0.683	4.37643e-12	8.70297e-08
0	CCPG1	-0.344884	0.236	0.732	4.64268e-12	9.23243e-08
0	PSMB3	0.301465	0.966	0.98	5.09274e-12	1.01274e-07
0	TTC3	0.325325	0.93	0.966	5.12163e-12	1.01849e-07
0	VPS13A	-0.372255	0.132	0.732	6.85824e-12	1.36383e-07
0	EBNA1BP2	0.335378	0.657	0.59	7.07276e-12	1.40649e-07
0	HES4	-0.497476	0.311	0.917	9.87168e-12	1.96308e-07
0	LGALS3BP	0.252597	0.293	0.093	1.10798e-11	2.20332e-07
0	AP001816.1	0.486513	0.868	0.834	1.12511e-11	2.23738e-07
0	PDIA3	-0.294682	0.826	1	1.27211e-11	2.52973e-07
0	MBP	-0.354739	0.142	0.732	1.32398e-11	2.63288e-07
0	EIF3H	-0.329715	0.93	1	1.56886e-11	3.11984e-07
0	ABRACL	0.431355	0.699	0.566	1.59885e-11	3.17948e-07
0	CFL1	0.27445	0.999	1	1.73485e-11	3.44991e-07
0	CBLN2	0.509133	0.474	0.137	2.11658e-11	4.20903e-07
0	NAA10	0.276829	0.821	0.912	2.21524e-11	4.40522e-07
0	PA2G4	0.268125	0.929	0.951	2.31397e-11	4.60156e-07
0	DGKH	-0.260383	0.043	0.473	2.40596e-11	4.7845e-07
0	NDUFB4	0.30188	0.994	1	2.43672e-11	4.84567e-07
0	MINOS1	0.315799	0.733	0.805	2.48896e-11	4.94956e-07
0	RALBP1	-0.315752	0.478	0.902	2.83255e-11	5.63281e-07
0	PRR13	0.302587	0.725	0.751	4.23359e-11	8.41892e-07
0	CSNK1A1	-0.252989	0.872	0.995	4.93789e-11	9.81949e-07
0	AKR1A1	0.311324	0.945	0.985	5.58338e-11	1.11031e-06
0	CEBPD	-0.251537	0.01	0.454	6.68997e-11	1.33037e-06
0	ARGLU1	-0.310634	0.496	0.912	6.88987e-11	1.37012e-06
0	UBE2R2	-0.250814	0.535	0.912	7.73139e-11	1.53746e-06
0	CD63	0.445373	0.989	1	8.05676e-11	1.60217e-06
0	CD9	0.389393	0.987	0.995	8.63709e-11	1.71757e-06
0	DUSP4	-0.295124	0.098	0.634	9.83711e-11	1.95621e-06
0	RCN2	-0.284703	0.789	0.985	9.92462e-11	1.97361e-06
0	QRICH2	0.253849	0.309	0.102	1.10572e-10	2.19883e-06
0	TBL1XR1	-0.3239	0.635	0.98	1.187e-10	2.36047e-06
0	AARS	-0.436243	0.322	0.893	1.44138e-10	2.86634e-06
0	FOXA1	-0.296899	0.69	0.966	1.46229e-10	2.90791e-06
0	TSTA3	0.254797	0.576	0.605	1.48859e-10	2.9602e-06
0	MAP1LC3B	0.312892	0.568	0.478	1.5386e-10	3.05966e-06
0	ANKH	-0.342791	0.118	0.741	1.61969e-10	3.22091e-06
0	FAM214A	-0.380406	0.143	0.707	1.63112e-10	3.24364e-06
0	AADAT	-0.272434	0.031	0.522	1.75984e-10	3.49963e-06
0	ERGIC1	-0.36786	0.551	0.961	1.76157e-10	3.50307e-06
0	HMGN5	0.444099	0.777	0.698	1.87734e-10	3.73329e-06
0	GNL3	-0.294911	0.804	0.976	2.07986e-10	4.136e-06
0	BCLAF1	0.359338	0.789	0.829	2.29059e-10	4.55507e-06
0	COPS6	0.267058	0.803	0.854	3.10536e-10	6.17531e-06
0	NAALADL2	-0.328497	0.126	0.707	3.14007e-10	6.24434e-06
0	NUDCD2	-0.27808	0.762	0.966	3.6969e-10	7.35165e-06
0	CACYBP	0.343946	0.866	0.927	3.90774e-10	7.77093e-06
0	NOP56	0.346002	0.89	0.902	3.91468e-10	7.78473e-06
0	HSPE1	0.282359	0.999	1	4.07163e-10	8.09685e-06
0	ZNF667-AS1	-0.371236	0.224	0.849	4.10422e-10	8.16164e-06
0	SORD	-0.394442	0.576	0.961	4.19639e-10	8.34494e-06
0	YWHAB	0.264344	0.993	1	4.28518e-10	8.5215e-06
0	EIF2AK4	-0.330644	0.444	0.917	4.3855e-10	8.721e-06
0	PSMB1	0.356461	0.989	1	5.34937e-10	1.06378e-05
0	KTN1	-0.257878	0.916	1	5.39777e-10	1.0734e-05
0	LMAN1	-0.349307	0.677	0.98	7.54083e-10	1.49957e-05
0	COLCA1	-0.346406	0.014	0.541	7.81756e-10	1.5546e-05
0	TMPRSS2	-0.477454	0.067	0.615	8.26636e-10	1.64385e-05
0	TAGLN2	-0.453251	0.25	0.873	8.7467e-10	1.73937e-05
0	MRPS6	0.349929	0.605	0.502	9.01411e-10	1.79255e-05
0	NUP93	-0.484668	0.131	0.693	1.12996e-09	2.24703e-05
0	SLC4A4	-0.274392	0.022	0.371	1.81157e-09	3.60248e-05
0	SRM	0.250469	0.922	0.98	1.81247e-09	3.60428e-05
0	CCNG1	-0.331595	0.634	0.966	2.34673e-09	4.6667e-05
0	EIF3J	-0.284913	0.631	0.946	2.36394e-09	4.70093e-05
0	SLC1A5	-0.270628	0.13	0.654	2.43779e-09	4.84779e-05
0	UFM1	-0.324508	0.269	0.834	2.62693e-09	5.22392e-05
0	TAX1BP1	0.464885	0.906	0.907	2.82145e-09	5.61074e-05
0	CITED2	0.461058	0.663	0.512	2.84473e-09	5.65704e-05
0	PRR34-AS1	-0.358126	0.258	0.834	3.3931e-09	6.74751e-05
0	NAP1L1	-0.364063	0.996	1	5.28811e-09	0.000105159
0	PSMD2	0.307974	0.87	0.922	5.70417e-09	0.000113433
0	ABCC4	-0.278003	0.022	0.517	6.00259e-09	0.000119368
0	SNTB2	0.299782	0.529	0.537	6.23142e-09	0.000123918
0	STEAP1	-0.42008	0.489	0.956	1.07757e-08	0.000214287
0	NDUFA9	0.265651	0.629	0.634	1.18187e-08	0.000235027
0	ARHGAP6	-0.347903	0.181	0.771	1.23179e-08	0.000244954
0	HADHA	0.28132	0.75	0.849	1.2939e-08	0.000257305
0	XRCC6	0.313125	0.94	0.976	1.35362e-08	0.00026918
0	IQGAP2	-0.265936	0.03	0.498	1.63338e-08	0.000324814
0	RAN	0.250569	0.996	1	1.66719e-08	0.000331537
0	TMSB10	0.688349	0.986	0.976	1.68004e-08	0.000334092
0	SESN3	0.505684	0.684	0.615	1.74166e-08	0.000346346
0	GOLGB1	-0.301522	0.803	0.995	1.75971e-08	0.000349936
0	PRKDC	0.260766	0.93	0.956	2.03211e-08	0.000404105
0	ATP6V1F	0.258161	0.968	0.99	2.05208e-08	0.000408076
0	SNRPA1	-0.279023	0.559	0.946	2.15595e-08	0.000428732
0	SPINT2	-0.286042	0.921	1	2.27579e-08	0.000452564
0	ARHGAP29	0.389684	0.541	0.42	2.28653e-08	0.0004547
0	ATIC	0.267561	0.731	0.82	2.41368e-08	0.000479984
0	CEBPB	-0.345609	0.431	0.839	2.43708e-08	0.000484638
0	DDX39A	0.261247	0.504	0.39	2.43776e-08	0.000484773
0	HOMER2	-0.284655	0.053	0.59	2.48944e-08	0.00049505
0	SDSL	0.342576	0.677	0.639	3.00195e-08	0.000596967
0	TSPAN13	-0.365756	0.214	0.78	3.66238e-08	0.000728301
0	PCBD1	0.267571	0.969	0.995	4.12756e-08	0.000820807
0	HDAC2	0.345501	0.798	0.834	4.13383e-08	0.000822054
0	PPIF	0.28991	0.57	0.585	5.22337e-08	0.00103872
0	VPS29	0.26038	0.782	0.863	5.51145e-08	0.00109601
0	NUDT4	-0.313924	0.176	0.668	5.7179e-08	0.00113706
0	RHOC	0.277219	0.856	0.937	5.86276e-08	0.00116587
0	TPD52	-0.309387	0.466	0.917	5.87187e-08	0.00116768
0	PSMC3	0.273046	0.717	0.785	6.0299e-08	0.00119911
0	NME1	0.263795	0.982	1	6.68383e-08	0.00132915
0	PCMT1	0.253727	0.619	0.688	7.86748e-08	0.00156453
0	SLFN5	0.270341	0.376	0.215	9.36378e-08	0.00186208
0	VPS35	0.282726	0.774	0.79	9.96131e-08	0.00198091
0	HMGN3	0.284718	0.815	0.82	1.01146e-07	0.0020114
0	EPB41L4A-AS1	-0.266295	0.384	0.854	1.07127e-07	0.00213034
0	ST3GAL1	0.447132	0.909	0.863	1.15949e-07	0.00230577
0	CCT5	0.290317	0.939	0.99	1.20791e-07	0.00240206
0	MESP1	-0.3044	0.526	0.917	1.31895e-07	0.00262286
0	CALU	-0.34482	0.387	0.907	1.33315e-07	0.00265111
0	FTL	0.252086	1	1	1.35724e-07	0.00269901
0	RB1CC1	-0.309899	0.571	0.941	1.39621e-07	0.0027765
0	CCND1	-0.334564	0.82	0.98	1.57826e-07	0.00313853
0	NUDT2	-0.261702	0.561	0.917	1.59352e-07	0.00316888
0	TSC22D3	-0.368585	0.078	0.585	1.67134e-07	0.00332363
0	CHMP5	-0.250753	0.502	0.932	2.53561e-07	0.00504232
0	EIF5	0.321502	0.945	0.971	2.59549e-07	0.00516139
0	CENPF	-0.29336	0.188	0.527	2.62278e-07	0.00521566
0	GRB10	0.323253	0.615	0.459	2.79412e-07	0.00555639
0	ASS1	0.258891	0.526	0.541	3.06827e-07	0.00610156
0	TOB1	0.320718	0.664	0.741	3.11156e-07	0.00618765
0	TRPM4	-0.368468	0.11	0.644	3.88502e-07	0.00772575
0	PPDPF	0.318625	0.995	1	3.92571e-07	0.00780668
0	SSFA2	0.252021	0.363	0.249	4.35681e-07	0.00866395
0	PARP1	0.274515	0.935	0.966	4.48443e-07	0.00891774
0	TOP2B	0.299012	0.604	0.58	4.66932e-07	0.00928541
0	TRAPPC2L	0.320359	0.753	0.79	5.01708e-07	0.00997696
1	HSP90AA1	1.09835	1	1	6.26379e-54	1.24562e-49
1	CHPT1	1.5572	0.988	0.893	1.82042e-49	3.62008e-45
1	RPS25	-0.635472	1	1	3.56381e-48	7.08699e-44
1	ASPH	1.76009	0.975	0.493	4.14241e-48	8.2376e-44
1	RPLP2	-0.577005	1	1	3.9921e-42	7.93869e-38
1	HSPA8	0.901013	1	1	6.19391e-42	1.23172e-37
1	RPS16	-0.523511	1	1	1.02835e-38	2.04497e-34
1	MYL6	1.01124	1	0.993	1.12684e-36	2.24084e-32
1	TPT1	-0.521946	1	1	1.0704e-35	2.1286e-31
1	GDF15	-2.31178	0.87	1	2.27296e-34	4.52001e-30
1	EPHX1	1.22631	0.957	0.467	9.6732e-34	1.92361e-29
1	LDHB	0.888601	1	0.98	1.37887e-32	2.74202e-28
1	RPLP1	-0.365486	1	1	1.24172e-30	2.46928e-26
1	SQSTM1	1.0243	0.981	0.927	1.65784e-30	3.29679e-26
1	RPS13	-0.492619	1	1	1.97499e-30	3.92747e-26
1	C19orf48	-1.35759	0.519	1	3.55097e-29	7.06145e-25
1	BTG1	-1.94583	0.506	0.987	2.90418e-28	5.77525e-24
1	MT-CO1	0.442415	1	1	5.82171e-28	1.1577e-23
1	MYO6	-1.06944	0.735	1	7.30233e-28	1.45214e-23
1	MARCKSL1	1.0221	1	1	2.59107e-27	5.15261e-23
1	PAGE1	1.27552	0.914	0.14	1.01449e-26	2.01741e-22
1	SELENBP1	0.996653	0.963	0.807	3.00298e-26	5.97173e-22
1	RPL23A	-0.456224	1	1	3.67158e-26	7.3013e-22
1	HSPD1	0.607518	0.994	1	4.15494e-26	8.26251e-22
1	PRAC1	-0.785021	0.981	1	1.02688e-25	2.04206e-21
1	MT-CO2	0.486594	1	1	6.38074e-25	1.26887e-20
1	SNHG25	1.09725	0.975	0.867	1.78414e-24	3.54794e-20
1	CSTB	0.732147	0.988	0.96	1.31639e-22	2.61778e-18
1	GPX4	0.673614	1	1	6.86137e-22	1.36445e-17
1	NEAT1	-1.34935	1	1	2.52657e-21	5.02433e-17
1	ABHD2	-1.35919	0.167	1	4.38558e-21	8.72117e-17
1	GTF3C6	0.670277	0.981	1	1.45022e-20	2.8839e-16
1	TMSB4X	1.22091	0.907	0.22	5.27704e-20	1.04939e-15
1	RPS28	-0.310123	1	1	1.08334e-19	2.15433e-15
1	SEC11A	-0.607982	0.728	1	1.28908e-19	2.56346e-15
1	TBL1XR1	-0.627975	0.673	1	2.44676e-19	4.86563e-15
1	PGK1	-0.834378	0.994	1	3.02332e-19	6.01218e-15
1	ATG3	1.03743	0.87	0.553	3.57693e-19	7.11309e-15
1	ADRB2	-0.405296	0	0.673	3.84281e-19	7.64182e-15
1	SOD1	0.632207	0.994	1	4.39034e-19	8.73064e-15
1	RPS24	-0.324903	1	1	9.46521e-19	1.88225e-14
1	MRPL57	0.450718	0.944	0.98	1.9818e-18	3.941e-14
1	TM7SF2	0.756943	0.957	0.847	2.37288e-18	4.71871e-14
1	MT-CO3	0.398745	1	1	3.31886e-18	6.59989e-14
1	BDP1	-0.753291	0.963	1	3.40979e-18	6.7807e-14
1	RPL32	-0.335472	1	1	5.13166e-18	1.02048e-13
1	RPL22	-0.425665	1	1	8.22408e-18	1.63544e-13
1	ATP5F1B	0.574242	0.994	1	1.20376e-17	2.39379e-13
1	PRDX2	0.516101	1	1	1.47868e-17	2.9405e-13
1	ATP2B1	1.2391	0.827	0.34	2.03286e-17	4.04254e-13
1	SAT1	-1.03604	0.549	1	2.23137e-17	4.4373e-13
1	SLC22A3	-0.420979	0	0.507	2.39389e-17	4.76049e-13
1	MALAT1	-0.70223	1	1	2.80586e-17	5.57973e-13
1	PEG3	-1.37106	0	0.673	2.92827e-17	5.82317e-13
1	APRT	0.451654	1	1	3.48852e-17	6.93728e-13
1	PPIA	0.433145	1	1	4.2839e-17	8.51896e-13
1	MT-ND4	0.267771	1	1	4.70918e-17	9.36468e-13
1	ZFAS1	-0.674436	0.914	1	7.34139e-17	1.45991e-12
1	RPS3	-0.353732	1	1	9.45755e-17	1.88073e-12
1	SLC9A3R1	0.704488	0.852	0.747	1.22228e-16	2.43062e-12
1	VIM	1.38422	0.827	0.167	1.352e-16	2.68858e-12
1	DYNLL1	0.728871	0.988	0.933	3.26375e-16	6.4903e-12
1	TFPI	-0.568759	0	0.7	4.59923e-16	9.14603e-12
1	GULP1	-0.948249	0	0.88	4.62242e-16	9.19214e-12
1	UBB	0.562017	0.994	0.993	7.05352e-16	1.40266e-11
1	RPL18A	-0.273583	1	1	8.15348e-16	1.6214e-11
1	UGT2B11	0.666057	0.543	0.013	1.91123e-15	3.80068e-11
1	KLK3	-2.9435	0	0.807	2.30801e-15	4.58971e-11
1	ANK3	0.560558	0.704	0.48	2.38116e-15	4.73517e-11
1	RPS11	-0.29188	1	1	2.50775e-15	4.9869e-11
1	DEGS1	-1.48037	0.198	0.973	2.62128e-15	5.21267e-11
1	MPC2	-0.878634	0.821	1	4.99081e-15	9.92472e-11
1	RPS6	-0.293239	1	1	7.53155e-15	1.49772e-10
1	C2orf54	0.644695	0.451	0	1.2625e-14	2.51061e-10
1	RPS23	-0.27515	1	1	1.36656e-14	2.71753e-10
1	RPL7A	-0.311868	1	1	1.83582e-14	3.65071e-10
1	PPP3CA	-0.619609	0.901	1	2.42574e-14	4.82382e-10
1	FKBP4	0.459208	0.833	0.873	2.89837e-14	5.76369e-10
1	JPT1	0.546469	0.988	0.987	4.18302e-14	8.31835e-10
1	RPS21	-0.293771	1	1	4.33912e-14	8.62878e-10
1	CKB	0.522482	1	1	7.90297e-14	1.57158e-09
1	KLHL35	0.613258	0.722	0.547	9.19716e-14	1.82895e-09
1	TARS	0.504408	0.87	0.913	1.01978e-13	2.02793e-09
1	RPL35	-0.305973	1	1	1.10859e-13	2.20454e-09
1	RPL13	0.339123	1	1	1.4434e-13	2.87034e-09
1	ATP1B1	1.11025	0.988	0.927	1.8754e-13	3.72941e-09
1	H2AFJ	-1.49148	0	0.967	3.01541e-13	5.99644e-09
1	COX4I1	0.370339	0.994	1	3.0949e-13	6.15452e-09
1	TMPRSS2	-1.09884	0.056	0.953	3.13427e-13	6.23281e-09
1	C1QBP	0.323408	0.981	1	3.37452e-13	6.71058e-09
1	RPS3A	-0.260813	1	1	4.25082e-13	8.45317e-09
1	BROX	0.547278	0.741	0.62	5.88393e-13	1.17008e-08
1	DDC	0.677205	0.704	0.18	9.23571e-13	1.83661e-08
1	UGT2B15	0.84098	0.617	0.033	9.56475e-13	1.90205e-08
1	EIF4A2	-0.487809	0.92	1	1.18097e-12	2.34848e-08
1	BAMBI	0.89774	0.809	0.273	1.30209e-12	2.58934e-08
1	AMD1	-0.708673	0.877	1	1.49177e-12	2.96653e-08
1	ARL1	0.640407	0.895	0.827	1.96383e-12	3.90526e-08
1	KLK2	-2.44184	0.006	0.98	2.405e-12	4.78258e-08
1	EHF	-0.833937	0.506	0.987	2.47448e-12	4.92076e-08
1	SLC45A3	-0.321135	0	0.533	2.71051e-12	5.39013e-08
1	PPP1R16A	0.534021	0.691	0.46	2.74459e-12	5.4579e-08
1	HIST1H4C	-0.573891	0.778	1	2.7983e-12	5.5647e-08
1	TUBA1B	0.755538	0.907	0.907	3.96346e-12	7.88174e-08
1	FIBP	0.460567	0.895	0.913	3.97381e-12	7.90232e-08
1	NDUFB2	0.404973	0.988	1	4.94813e-12	9.83985e-08
1	ADD3	0.888246	0.617	0.107	5.93123e-12	1.17948e-07
1	NQO1	0.529037	0.846	0.773	6.30825e-12	1.25446e-07
1	MT-ATP6	0.262417	1	1	7.79764e-12	1.55064e-07
1	EPRS	0.358752	0.895	0.947	8.34536e-12	1.65956e-07
1	VEGFB	-0.325488	0.019	0.613	8.66289e-12	1.7227e-07
1	CACYBP	0.401371	0.778	0.793	9.31468e-12	1.85232e-07
1	GGCT	-0.587854	0.722	1	2.33616e-11	4.64568e-07
1	NKX3-1	-1.07957	0.167	0.947	2.39102e-11	4.75478e-07
1	KRT18	0.492183	1	0.993	2.77468e-11	5.51772e-07
1	HNRNPM	0.769891	0.889	0.72	2.98523e-11	5.93643e-07
1	NFIB	-0.386208	0.037	0.7	3.02336e-11	6.01225e-07
1	PRDX1	0.38956	1	1	4.16821e-11	8.2889e-07
1	GPI	-0.63919	0.864	1	4.32743e-11	8.60552e-07
1	RNF187	0.428984	0.889	0.873	4.51739e-11	8.98328e-07
1	AP1S1	0.541035	0.907	0.867	4.60751e-11	9.16249e-07
1	RPL34	-0.30253	1	1	4.91818e-11	9.78029e-07
1	EIF1B	1.09875	0.883	0.76	5.15936e-11	1.02599e-06
1	ATP5PF	0.476421	1	0.993	5.18978e-11	1.03204e-06
1	CCDC80	0.668809	0.537	0.007	5.20468e-11	1.035e-06
1	PSME2	0.341759	0.71	0.727	6.09312e-11	1.21168e-06
1	POMP	0.461589	0.932	0.96	7.98075e-11	1.58705e-06
1	HSP90AB1	0.444975	1	1	9.52555e-11	1.89425e-06
1	HSPE1	0.457572	0.994	1	1.07489e-10	2.13753e-06
1	IDH1	0.382619	0.747	0.66	1.27986e-10	2.54513e-06
1	CFL1	0.475129	1	1	1.46428e-10	2.91188e-06
1	ECHS1	0.383202	0.901	0.96	1.71162e-10	3.40372e-06
1	GSTM3	0.389951	0.957	0.993	1.96603e-10	3.90964e-06
1	DNAJC15	-0.274964	0	0.467	2.18649e-10	4.34805e-06
1	ANKRD29	0.328611	0.401	0.18	2.29558e-10	4.56499e-06
1	ZBTB16	-0.467672	0	0.673	2.45674e-10	4.88547e-06
1	CDK1	0.715796	0.586	0.113	2.46562e-10	4.90314e-06
1	NCAM2	-0.799321	0.5	0.98	2.66636e-10	5.30232e-06
1	HMGN1	0.575864	0.981	1	2.70397e-10	5.37712e-06
1	HMGN3	0.465792	0.796	0.693	2.84884e-10	5.6652e-06
1	TAF9	0.290833	0.759	0.853	4.17024e-10	8.29293e-06
1	EIF3F	-0.333931	0.938	1	4.68774e-10	9.32203e-06
1	KLK4	-1.31052	0	0.973	5.32449e-10	1.05883e-05
1	RAN	0.334476	1	1	5.64833e-10	1.12323e-05
1	PITX1	0.731898	0.765	0.52	6.10831e-10	1.2147e-05
1	OGFRL1	0.327321	0.407	0.26	6.40376e-10	1.27345e-05
1	SCAND1	0.487041	0.957	0.98	6.77435e-10	1.34715e-05
1	SCCPDH	-0.398899	0	0.653	7.20129e-10	1.43205e-05
1	SCHLAP1	-0.52473	0.056	0.793	7.88888e-10	1.56878e-05
1	SLC25A37	-0.617901	0.593	0.993	8.24287e-10	1.63918e-05
1	HADHB	0.322891	0.611	0.673	8.31582e-10	1.65368e-05
1	RAMP1	0.455626	0.802	0.827	9.16846e-10	1.82324e-05
1	RPS26	0.292732	1	1	9.21181e-10	1.83186e-05
1	CALM1	0.487735	0.994	0.993	1.42039e-09	2.82459e-05
1	PPDPF	0.52681	0.981	0.993	1.47948e-09	2.94209e-05
1	TMEM205	-0.892514	0.179	1	1.51219e-09	3.00715e-05
1	TUBA4A	0.386169	0.698	0.693	1.63815e-09	3.25763e-05
1	ETV1	-0.600004	0	0.633	1.753e-09	3.48601e-05
1	GRB10	0.537928	0.71	0.44	1.7566e-09	3.49317e-05
1	RBM8A	0.442234	0.932	0.92	2.1208e-09	4.21742e-05
1	MSRB2	0.486771	0.926	0.873	2.18201e-09	4.33914e-05
1	ATP5PO	0.506436	0.988	0.993	2.24621e-09	4.46681e-05
1	SAP18	0.482983	0.938	0.933	2.26654e-09	4.50724e-05
1	CUTA	0.396758	0.87	0.973	2.3865e-09	4.7458e-05
1	LAGE3	0.365092	0.809	0.86	2.62365e-09	5.21738e-05
1	RHOB	0.414374	0.605	0.473	2.72108e-09	5.41113e-05
1	ANXA7	0.320862	0.741	0.773	2.7983e-09	5.56469e-05
1	TUBB	0.558215	0.969	0.96	3.19709e-09	6.35773e-05
1	UQCRQ	0.268709	0.994	1	5.30135e-09	0.000105423
1	ERP29	0.428263	0.963	0.94	5.72834e-09	0.000113914
1	RPL27A	-0.309029	1	1	6.98528e-09	0.000138909
1	NDUFB4	0.575507	0.969	1	8.47256e-09	0.000168485
1	GNG5	0.606489	1	1	9.2199e-09	0.000183347
1	MT-CYB	0.254698	1	1	9.56566e-09	0.000190223
1	GPR158	-0.318897	0.006	0.507	1.04473e-08	0.000207754
1	UBA1	0.268043	0.58	0.56	1.15139e-08	0.000228965
1	BCLAF1	0.397575	0.827	0.767	1.16578e-08	0.000231828
1	SEPHS2	0.280696	0.685	0.753	1.19662e-08	0.00023796
1	SPATA20	0.314421	0.543	0.567	1.19697e-08	0.000238029
1	ZNF677	-0.35506	0.006	0.653	1.20872e-08	0.000240366
1	RPL4	-0.25376	1	1	1.38227e-08	0.000274879
1	ARMT1	0.273442	0.383	0.227	1.43089e-08	0.000284547
1	EIF3H	-0.419493	0.938	0.993	1.47563e-08	0.000293443
1	BZW1	0.609546	0.901	0.88	1.69488e-08	0.000337044
1	RDH10	0.935133	0.698	0.04	2.24328e-08	0.000446099
1	NDUFB10	0.330075	0.994	1	2.32487e-08	0.000462324
1	TRAPPC2L	0.303217	0.648	0.713	2.49316e-08	0.000495791
1	SVIP	0.552305	0.889	0.86	3.14614e-08	0.000625642
1	NAP1L1	-0.626429	1	1	3.90263e-08	0.000776078
1	POLD2	0.353155	0.877	0.94	3.99271e-08	0.000793991
1	MARCKS	0.566959	0.673	0.447	4.03587e-08	0.000802573
1	CCT3	0.314613	0.988	1	4.33681e-08	0.000862419
1	BEX2	0.514641	0.846	0.847	4.55337e-08	0.000905482
1	GCNT1	-0.255449	0.012	0.413	4.67946e-08	0.000930557
1	SSFA2	0.425385	0.407	0.16	4.74788e-08	0.000944164
1	XBP1	0.528364	0.821	0.893	5.67279e-08	0.00112809
1	GNAI1	0.884729	0.605	0.06	6.00881e-08	0.00119491
1	DBI	0.484048	0.963	1	6.40414e-08	0.00127353
1	STRAP	0.283282	0.79	0.88	6.44994e-08	0.00128263
1	MAP1B	0.592496	0.704	0.487	6.51933e-08	0.00129643
1	CCT2	0.518625	0.932	0.967	6.71689e-08	0.00133572
1	FAM229B	0.32045	0.512	0.407	6.87381e-08	0.00136693
1	PSMD2	0.265691	0.802	0.927	7.25701e-08	0.00144313
1	STUB1	0.324047	0.895	0.973	7.27952e-08	0.00144761
1	EIF5	0.455632	0.938	0.94	7.50403e-08	0.00149225
1	TSTD1	-0.486588	0.685	0.987	7.63252e-08	0.0015178
1	ZBTB43	-0.261511	0.086	0.56	8.49847e-08	0.00169001
1	BEX3	0.387031	0.994	0.993	8.63162e-08	0.00171648
1	AP001816.1	0.492709	0.895	0.867	8.97815e-08	0.00178539
1	ADAM15	0.455797	0.784	0.72	1.02435e-07	0.00203702
1	ARPC5	0.371747	0.84	0.893	1.04172e-07	0.00207156
1	KCNMA1	-0.269627	0.006	0.5	1.10812e-07	0.0022036
1	SEMA3C	0.415593	0.395	0.053	1.12839e-07	0.00224391
1	PHYH	0.419741	0.778	0.753	1.39903e-07	0.00278212
1	PCK2	0.262691	0.531	0.667	1.55886e-07	0.00309995
1	AURKAIP1	0.267973	0.988	1	1.84839e-07	0.00367571
1	PPP1CA	0.337434	0.673	0.7	1.85818e-07	0.00369518
1	POP5	0.447554	0.679	0.573	1.8944e-07	0.00376721
1	FTL	0.408266	1	1	2.07019e-07	0.00411679
1	ATP5IF1	0.295076	0.957	0.987	2.14244e-07	0.00426046
1	YWHAB	0.316471	0.969	1	2.28894e-07	0.00455179
1	SDSL	0.421639	0.642	0.487	2.33438e-07	0.00464214
1	NOP56	0.472259	0.846	0.84	2.59538e-07	0.00516118
1	DSEL	-0.651039	0.16	0.753	2.68685e-07	0.00534307
1	MIDN	0.316777	0.642	0.68	2.70456e-07	0.00537829
1	TMEM144	0.511519	0.556	0.26	3.2814e-07	0.00652539
1	GSTA1	1.01118	0.667	0.153	3.45517e-07	0.00687095
1	NDUFV1	0.271433	0.796	0.887	3.76857e-07	0.00749418
1	CITED2	0.549428	0.747	0.627	3.79761e-07	0.00755192
1	NDUFA4	0.312394	1	1	4.17789e-07	0.00830816
1	MAP1LC3B	0.371024	0.636	0.467	4.65737e-07	0.00926165
1	HMGN5	0.328749	0.444	0.273	4.76257e-07	0.00947084
2	GAPDH	0.806362	1	1	1.58745e-84	3.1568e-80
2	CHPT1	1.50905	0.989	0.94	2.21663e-77	4.40798e-73
2	LDHB	1.07975	0.999	0.98	2.46328e-66	4.89848e-62
2	C19orf48	-1.16535	0.559	1	5.59602e-63	1.11282e-58
2	MYO6	-0.984091	0.7	1	1.78617e-59	3.55197e-55
2	CKB	0.792412	0.999	1	4.3531e-57	8.65658e-53
2	ASPH	1.66892	0.984	0.5	1.05742e-51	2.10279e-47
2	HSPA8	0.702694	0.998	1	2.52239e-51	5.01603e-47
2	MT-CO2	0.353278	1	1	1.54102e-50	3.06448e-46
2	EPHX1	1.03447	0.931	0.74	8.02635e-50	1.59612e-45
2	BTG1	-1.47375	0.491	1	1.75115e-45	3.48234e-41
2	SELENBP1	0.880166	0.962	0.98	7.96836e-43	1.58459e-38
2	MT1X	-1.08589	0.511	1	3.2377e-40	6.4385e-36
2	DEGS1	-0.847094	0.255	0.98	2.47785e-39	4.92746e-35
2	RPLP1	-0.379285	1	1	6.81424e-38	1.35508e-33
2	MYL6	0.733351	0.998	1	8.52497e-38	1.69528e-33
2	RPS25	-0.528191	1	1	1.18737e-37	2.3612e-33
2	PPP1R16A	0.679586	0.703	0.32	2.7306e-36	5.43007e-32
2	UGT2B11	0.852525	0.653	0.04	7.54006e-36	1.49942e-31
2	HSP90AA1	0.83181	1	1	5.02792e-35	9.99852e-31
2	CSTB	0.671612	0.972	1	2.55674e-34	5.08432e-30
2	SEC11A	-0.556356	0.752	0.98	9.32673e-34	1.85471e-29
2	GPX4	0.627421	0.998	1	1.07643e-33	2.14059e-29
2	PAGE1	1.44201	0.962	0.06	8.48333e-33	1.68699e-28
2	NKX3-1	-1.05693	0.28	0.98	3.48204e-32	6.92439e-28
2	UGT2B15	0.76562	0.723	0.26	2.44379e-31	4.85972e-27
2	RPS26	0.431925	1	1	3.81428e-31	7.58508e-27
2	TPT1	-0.453758	1	1	5.2289e-31	1.03982e-26
2	UBE2E3	-0.516232	0.34	0.84	8.21155e-30	1.63295e-25
2	APRT	0.33176	0.998	1	2.64906e-29	5.26792e-25
2	EIF2AK4	-0.397806	0.481	1	4.70823e-29	9.36279e-25
2	MT2A	-1.1147	0.667	1	4.00892e-28	7.97214e-24
2	ADD3	0.773351	0.605	0.34	5.37294e-28	1.06846e-23
2	SQSTM1	0.86486	0.963	0.94	9.56098e-28	1.9013e-23
2	PPIA	0.424475	0.999	1	1.08193e-27	2.15153e-23
2	ATP5F1B	0.473377	0.996	1	1.44388e-27	2.8713e-23
2	SNHG25	1.12481	0.976	0.9	1.47633e-27	2.93584e-23
2	UGT2B10	0.284821	0.294	0	1.48882e-27	2.96067e-23
2	EIF1B	1.49444	0.954	0.92	6.10649e-27	1.21434e-22
2	MYCBP2	-0.698893	0.308	0.92	1.10778e-26	2.20294e-22
2	LINC00665	-0.482455	0.276	0.98	1.28404e-26	2.55344e-22
2	TBL1XR1	-0.426992	0.677	1	2.14392e-26	4.26339e-22
2	EHF	-0.728726	0.408	0.98	3.64799e-26	7.2544e-22
2	ABHD2	-0.939163	0.152	0.96	6.56533e-26	1.30558e-21
2	ARL1	0.792095	0.904	0.82	8.05918e-26	1.60265e-21
2	TMEM205	-1.10482	0.163	0.98	1.0694e-25	2.12661e-21
2	BDP1	-0.563293	0.9	1	1.51143e-25	3.00564e-21
2	PRDX2	0.386302	0.999	1	1.70393e-25	3.38843e-21
2	RSL24D1	-0.406859	0.754	1	2.89391e-25	5.75484e-21
2	SOD1	0.580576	0.994	0.98	5.01393e-25	9.9707e-21
2	PURA	-0.592972	0.542	0.96	6.00431e-25	1.19402e-20
2	HSPD1	0.454568	0.999	1	6.46547e-25	1.28572e-20
2	RPL34	-0.311738	1	1	6.86224e-25	1.36463e-20
2	RPL13	0.436059	1	1	1.7321e-24	3.44444e-20
2	C2orf54	0.372065	0.287	0	1.99555e-24	3.96835e-20
2	GGCT	-0.676348	0.737	1	5.26072e-24	1.04615e-19
2	H3F3B	-0.259943	0.996	1	1.40047e-23	2.78497e-19
2	PPP3CA	-0.69565	0.925	1	2.93747e-23	5.84146e-19
2	SAT1	-0.713328	0.572	0.98	3.65407e-23	7.26647e-19
2	MPC2	-0.832136	0.838	1	4.92649e-23	9.79682e-19
2	GTF3C6	0.661765	0.983	1	5.87046e-23	1.1674e-18
2	NCAM2	-0.731529	0.461	0.98	1.23978e-22	2.46543e-18
2	TUBA1B	0.800805	0.932	0.88	1.50074e-22	2.98437e-18
2	DDC	0.731716	0.745	0.22	1.79044e-22	3.56047e-18
2	MGST1	0.383188	0.967	1	1.2629e-21	2.5114e-17
2	TXNRD1	-0.629539	0.72	1	1.3385e-21	2.66174e-17
2	DSEL	-0.638868	0.404	0.94	2.02517e-21	4.02726e-17
2	RPLP2	-0.519702	1	1	6.22318e-21	1.23754e-16
2	ARFGEF3	-0.402079	0.594	0.96	1.18025e-20	2.34704e-16
2	ATP2B1	1.09675	0.825	0.5	1.80361e-20	3.58665e-16
2	DBI	0.412196	0.972	0.98	2.31114e-20	4.59593e-16
2	ZFAS1	-0.51287	0.967	1	2.98443e-20	5.93484e-16
2	ATG3	0.862991	0.883	0.76	4.28859e-20	8.52828e-16
2	H1F0	-0.293099	0.227	0.78	2.16843e-19	4.31214e-15
2	TMED3	-0.648277	0.511	0.98	2.856e-19	5.67943e-15
2	GSTM3	0.344455	0.962	1	4.74881e-19	9.44348e-15
2	RAMP1	0.457578	0.805	0.78	5.13658e-19	1.02146e-14
2	GNAI1	0.80653	0.74	0.24	5.97463e-19	1.18812e-14
2	TJP1	-0.552761	0.334	0.94	6.6111e-19	1.31468e-14
2	SORD	-0.529986	0.657	1	8.48496e-19	1.68732e-14
2	CCNB1IP1	-0.287525	0.357	0.9	9.4769e-19	1.88458e-14
2	H1FX	-0.304074	0.689	0.98	1.49507e-18	2.9731e-14
2	SLC25A37	-0.482924	0.517	0.98	1.61486e-18	3.21131e-14
2	ST8SIA6-AS1	-0.373314	0.414	0.94	2.3245e-18	4.62251e-14
2	SNRPN	-0.454741	0.537	0.96	2.95938e-18	5.88502e-14
2	RCN2	-0.257551	0.824	1	3.73697e-18	7.43135e-14
2	AIDA	0.855708	0.908	0.72	4.16506e-18	8.28264e-14
2	IFI27L2	0.317093	0.326	0.02	5.28031e-18	1.05004e-13
2	NACA	0.366502	1	1	5.61315e-18	1.11623e-13
2	EIF4EBP1	-0.489826	0.745	1	1.47166e-17	2.92654e-13
2	KLK3	-1.10938	0	0.54	1.6099e-17	3.20144e-13
2	GDF15	-2.0967	0.666	1	2.2418e-17	4.45804e-13
2	SNRPA1	-0.389494	0.461	0.98	2.67253e-17	5.3146e-13
2	FAM118A	-0.363672	0.496	0.94	2.90767e-17	5.7822e-13
2	DYNLL1	0.480311	0.981	1	3.48985e-17	6.93992e-13
2	RPS16	-0.416787	1	1	6.0446e-17	1.20203e-12
2	TMSB4X	1.15488	0.893	0.22	6.41191e-17	1.27507e-12
2	C1orf53	0.348521	0.454	0.3	1.61572e-16	3.21302e-12
2	SOX4	0.499292	0.965	1	1.70933e-16	3.39918e-12
2	COX7A2	0.335451	0.996	1	1.7785e-16	3.53673e-12
2	BLOC1S6	-0.291551	0.723	0.96	1.79299e-16	3.56554e-12
2	ENDOD1	-0.474906	0.312	0.96	2.51825e-16	5.00779e-12
2	RHOB	0.453823	0.576	0.4	2.58121e-16	5.133e-12
2	SLC9A3R1	0.616675	0.836	0.84	3.21753e-16	6.39839e-12
2	HIST1H4C	-0.330886	0.844	1	3.2605e-16	6.48383e-12
2	VIM	1.456	0.866	0.1	4.59316e-16	9.13395e-12
2	PTGFR	-0.63297	0	0.7	4.90845e-16	9.76094e-12
2	CBLN2	0.633261	0.578	0.14	5.83307e-16	1.15996e-11
2	RFK	-0.353618	0.266	0.88	7.29637e-16	1.45096e-11
2	SLC25A33	-0.521572	0.536	1	8.00236e-16	1.59135e-11
2	HEBP2	-0.453189	0.907	1	9.98539e-16	1.9857e-11
2	TXNIP	-0.461391	0.87	1	1.1848e-15	2.35609e-11
2	JPT1	0.472384	0.988	1	1.34432e-15	2.67331e-11
2	ARGLU1	-0.320834	0.485	0.98	1.43983e-15	2.86324e-11
2	LMAN1	-0.380212	0.712	1	1.54363e-15	3.06967e-11
2	NUP93	-0.44153	0.171	0.92	6.30313e-15	1.25344e-10
2	UAP1	-0.529132	0.248	0.96	7.72875e-15	1.53694e-10
2	LUZP2	-0.382997	0.499	0.98	1.27735e-14	2.54014e-10
2	IFITM3	-0.347078	0.349	0.92	1.60579e-14	3.19327e-10
2	FECH	-0.288619	0.311	0.86	1.81033e-14	3.60001e-10
2	ARHGAP6	-0.450453	0.195	0.86	2.66719e-14	5.30397e-10
2	PHF20	-0.330758	0.567	1	2.78744e-14	5.5431e-10
2	PSMD13	-0.278706	0.471	1	2.82093e-14	5.60969e-10
2	PDIA3	-0.317003	0.876	1	3.21568e-14	6.39471e-10
2	SPON2	-0.818128	0.522	0.98	3.5036e-14	6.96726e-10
2	HES4	-0.472076	0.291	0.94	5.51909e-14	1.09753e-09
2	TAF1D	-0.292853	0.815	1	5.55817e-14	1.1053e-09
2	HIST1H1C	-0.702092	0.368	0.96	6.78533e-14	1.34933e-09
2	NQO1	0.397675	0.879	0.88	7.33088e-14	1.45782e-09
2	TPD52	-0.293714	0.458	0.98	1.0112e-13	2.01088e-09
2	PDCD5	0.431118	0.966	1	1.31231e-13	2.60966e-09
2	EIF3F	-0.300564	0.953	1	1.40016e-13	2.78437e-09
2	GSTA1	1.0148	0.661	0.06	1.48188e-13	2.94687e-09
2	HSP90AB1	0.631682	1	1	1.69525e-13	3.37118e-09
2	RPS13	-0.496302	1	1	1.82591e-13	3.63101e-09
2	TPM1	-0.255477	0.5	0.88	2.89569e-13	5.75838e-09
2	RNF41	-0.323732	0.285	0.88	3.41798e-13	6.79699e-09
2	IRX4	0.283063	0.379	0.18	4.17623e-13	8.30485e-09
2	PEG3	-1.85385	0	0.96	4.65288e-13	9.25271e-09
2	UTRN	-0.515606	0.291	0.94	5.1584e-13	1.0258e-08
2	KLHL35	0.545356	0.699	0.6	5.97918e-13	1.18902e-08
2	UGDH	-0.270219	0.333	0.82	6.5158e-13	1.29573e-08
2	TSTD1	-0.417059	0.642	1	8.90084e-13	1.77002e-08
2	SEMA3C	0.529365	0.506	0.1	8.91085e-13	1.77201e-08
2	NETO1	-0.463984	0.303	0.84	1.08828e-12	2.16414e-08
2	SLC39A6	-0.356774	0.382	0.9	1.52806e-12	3.03869e-08
2	RPL23A	-0.409611	1	1	1.62897e-12	3.23938e-08
2	LIMCH1	-0.57757	0.845	1	1.76326e-12	3.50643e-08
2	KRT18	0.485151	0.994	1	1.78827e-12	3.55615e-08
2	OGFRL1	0.37146	0.502	0.3	2.55865e-12	5.08813e-08
2	KCNN2	-0.686907	0.028	0.86	2.62953e-12	5.22909e-08
2	HOXB13	-0.285401	0.627	1	3.32412e-12	6.61034e-08
2	NUPR1	-0.426228	0.882	1	3.62562e-12	7.20991e-08
2	PRKACB	-0.298993	0.616	0.96	4.11209e-12	8.17731e-08
2	TFPI	-0.410951	0	0.68	4.13495e-12	8.22275e-08
2	TXNDC17	0.28481	0.977	1	4.26154e-12	8.47449e-08
2	STEAP2	-0.740744	0.438	1	4.4558e-12	8.8608e-08
2	NR2F1	0.583152	0.484	0	5.72151e-12	1.13778e-07
2	TAOK3	-0.354315	0.408	0.92	5.76749e-12	1.14692e-07
2	CALM3	-0.349531	0.452	0.96	6.00822e-12	1.19479e-07
2	ZBTB16	-0.402194	0	0.72	6.33298e-12	1.25938e-07
2	SMIM37	-0.268299	0.511	0.96	6.82875e-12	1.35796e-07
2	TPI1	0.415012	0.996	1	8.19733e-12	1.63012e-07
2	BROX	0.540922	0.702	0.54	8.70656e-12	1.73139e-07
2	PCMTD1	-0.250644	0.356	0.92	9.46872e-12	1.88295e-07
2	PSAT1	-0.29602	0.542	0.9	1.02747e-11	2.04323e-07
2	IGFBP5	1.89928	0.811	0	1.05856e-11	2.10506e-07
2	CALM1	0.543213	0.985	1	1.36848e-11	2.72137e-07
2	ATP5PF	0.34511	0.99	1	1.75338e-11	3.48677e-07
2	CTNNAL1	-0.306795	0.187	0.86	1.80113e-11	3.58172e-07
2	HACD3	-0.256085	0.465	0.96	1.91693e-11	3.812e-07
2	CALU	-0.337911	0.431	0.98	1.91787e-11	3.81388e-07
2	N4BP2L2	-0.258401	0.572	1	2.31925e-11	4.61206e-07
2	PLGRKT	-0.515218	0.424	0.92	2.39752e-11	4.76771e-07
2	KIF22	0.310024	0.593	0.56	2.48568e-11	4.94302e-07
2	SLC7A11	-0.409369	0.181	0.82	2.90933e-11	5.7855e-07
2	POP5	0.296906	0.693	0.74	3.3943e-11	6.7499e-07
2	SSFA2	0.357434	0.461	0.32	3.51128e-11	6.98254e-07
2	MYC	-0.379886	0.747	0.96	3.64876e-11	7.25593e-07
2	GAMT	0.325546	0.873	0.94	4.05566e-11	8.06508e-07
2	EPB41L4A-AS1	-0.257401	0.599	0.98	4.92171e-11	9.78732e-07
2	NEDD4L	-0.48935	0.119	0.88	7.37462e-11	1.46652e-06
2	COX4I1	0.294674	0.998	1	8.45307e-11	1.68098e-06
2	MAPK6	-0.308006	0.268	0.84	8.99311e-11	1.78837e-06
2	CEBPB	-0.294846	0.418	0.92	9.06051e-11	1.80177e-06
2	SNRPD1	-0.309161	0.863	1	9.33029e-11	1.85542e-06
2	KCNMA1	-0.432048	0.027	0.66	9.85707e-11	1.96018e-06
2	KLK4	-1.0137	0.005	0.88	1.03048e-10	2.04922e-06
2	RPL32	-0.262825	1	1	1.09825e-10	2.18398e-06
2	SLC22A3	-0.446379	0	0.64	1.13404e-10	2.25515e-06
2	SNRNP40	-0.252185	0.335	0.88	1.15792e-10	2.30263e-06
2	CD9	0.689435	0.997	1	1.34319e-10	2.67107e-06
2	NINJ1	-0.271209	0.493	0.86	1.34889e-10	2.6824e-06
2	SLC25A3	0.300878	0.999	1	1.42809e-10	2.83989e-06
2	TM7SF2	0.452571	0.933	1	1.45828e-10	2.89993e-06
2	SCCPDH	-0.268242	0	0.64	1.51514e-10	3.013e-06
2	MINOS1	0.383092	0.735	0.76	1.82734e-10	3.63385e-06
2	PIR	-0.309315	0.397	0.94	1.83605e-10	3.65118e-06
2	ETV1	-0.661523	0	0.9	1.86819e-10	3.71508e-06
2	NDUFB2	0.291383	0.994	1	1.9573e-10	3.89229e-06
2	TBRG1	-0.281043	0.312	0.82	2.13364e-10	4.24295e-06
2	GULP1	-0.744261	0	0.94	2.31178e-10	4.59721e-06
2	MAP1LC3A	-0.287839	0.006	0.58	2.53794e-10	5.04694e-06
2	FAM214A	-0.338002	0.162	0.7	2.90674e-10	5.78033e-06
2	MESP1	-0.339364	0.524	0.96	3.02317e-10	6.01188e-06
2	TMEM87A	-0.29288	0.231	0.88	3.09632e-10	6.15734e-06
2	USP15	0.317402	0.453	0.34	3.25193e-10	6.46678e-06
2	TMEM116	0.254488	0.328	0.2	3.48816e-10	6.93655e-06
2	PPP2R2A	-0.368845	0.546	0.98	3.52431e-10	7.00844e-06
2	FAM213A	-0.32399	0.008	0.66	3.69216e-10	7.34223e-06
2	MLF2	0.344334	0.904	0.96	4.66389e-10	9.27461e-06
2	CCDC80	0.579109	0.464	0.02	4.86455e-10	9.67364e-06
2	DSG2	-0.328775	0.258	0.8	5.38616e-10	1.07109e-05
2	SLFN5	0.336978	0.47	0.26	6.71949e-10	1.33624e-05
2	RPL22	-0.366079	1	1	7.5055e-10	1.49254e-05
2	RABGGTB	-0.281706	0.43	0.9	8.15143e-10	1.62099e-05
2	GPRC5C	0.260426	0.288	0.02	8.25004e-10	1.6406e-05
2	ADAM15	0.353626	0.762	0.72	8.87347e-10	1.76458e-05
2	RPS17	-0.27645	0.518	0.96	9.00393e-10	1.79052e-05
2	FKBP4	0.398043	0.884	0.94	9.66594e-10	1.92217e-05
2	FAM174A	0.445404	0.675	0.64	1.10586e-09	2.19912e-05
2	PRAC1	-0.495769	0.974	1	1.1713e-09	2.32925e-05
2	STEAP1	-0.619623	0.473	1	1.19367e-09	2.37373e-05
2	DSC2	-0.458486	0.088	0.8	1.3192e-09	2.62336e-05
2	NFIB	-0.442255	0.058	0.84	1.48745e-09	2.95794e-05
2	TUBA1A	0.923278	0.718	0.12	1.62059e-09	3.22271e-05
2	CDK1	0.592761	0.598	0.18	1.64495e-09	3.27116e-05
2	PSD3	-0.26325	0.177	0.74	1.84751e-09	3.67397e-05
2	COLCA1	-0.490213	0.032	0.78	1.91811e-09	3.81436e-05
2	DMAC1	-0.309127	0.647	0.96	1.9553e-09	3.88832e-05
2	CCNH	-0.270962	0.39	0.86	2.1879e-09	4.35087e-05
2	DNAJC1	0.295451	0.495	0.36	2.19115e-09	4.35732e-05
2	PRELID1	0.250903	0.969	1	2.42668e-09	4.82569e-05
2	AARS	-0.323107	0.345	0.92	2.87401e-09	5.71525e-05
2	LGALS3BP	0.30741	0.377	0.24	3.24327e-09	6.44957e-05
2	TMEM144	0.366241	0.486	0.38	4.03716e-09	8.02829e-05
2	UBE2T	0.268568	0.534	0.54	4.17874e-09	8.30984e-05
2	SF3B5	0.470227	0.934	0.98	4.4893e-09	8.92743e-05
2	CCNG1	-0.324299	0.657	0.96	4.5422e-09	9.03261e-05
2	ATP1B1	0.648837	0.979	0.96	4.81806e-09	9.5812e-05
2	SELENOM	0.311413	0.907	0.98	6.0675e-09	0.000120658
2	RDH11	-0.282376	0.769	0.98	6.0744e-09	0.000120795
2	TMPRSS2	-0.616035	0.098	0.82	6.48172e-09	0.000128896
2	POMP	0.478902	0.947	1	6.5725e-09	0.000130701
2	GLO1	-0.30877	0.559	0.94	8.02977e-09	0.00015968
2	SLC4A4	-0.356829	0.021	0.58	9.05422e-09	0.000180052
2	SLC45A3	-0.462473	0.015	0.74	1.00348e-08	0.000199551
2	H2AFJ	-1.13665	0	0.88	1.20908e-08	0.000240437
2	TOMM5	-0.261924	0.283	0.8	1.28371e-08	0.000255279
2	RPS28	-0.251436	1	1	1.38118e-08	0.000274661
2	SDSL	0.397663	0.642	0.7	1.58771e-08	0.000315731
2	FOLH1	-0.285238	0.904	1	2.52042e-08	0.000501211
2	BZW1	0.511186	0.852	0.9	2.95075e-08	0.000586785
2	ANKH	-0.395482	0.095	0.7	2.9761e-08	0.000591826
2	PFDN2	-0.286929	0.864	1	3.11368e-08	0.000619187
2	GUCY1A1	-0.319739	0.142	0.76	3.33729e-08	0.000663654
2	HMGN5	0.503944	0.636	0.54	3.54899e-08	0.000705752
2	GARS	-0.253203	0.544	0.96	3.76234e-08	0.000748179
2	CDC5L	0.311844	0.475	0.36	3.81631e-08	0.000758912
2	ZBTB10	-0.367976	0.113	0.8	4.42801e-08	0.000880555
2	IARS	-0.285594	0.412	0.9	4.77872e-08	0.000950297
2	HOMER2	-0.401924	0.057	0.84	4.94359e-08	0.000983082
2	GRB10	0.40063	0.716	0.56	4.94364e-08	0.000983091
2	CTBS	-0.274371	0.295	0.84	5.44096e-08	0.00108199
2	SEC11C	-0.352139	0.592	0.96	5.98604e-08	0.00119038
2	RAP1B	0.276193	0.452	0.36	6.07835e-08	0.00120874
2	MMP24OS	0.421425	0.893	0.94	6.28645e-08	0.00125012
2	KLK2	-1.4119	0.003	0.78	6.461e-08	0.00128483
2	NDUFA3	-0.261098	0.755	1	7.94481e-08	0.0015799
2	ARHGAP29	0.546113	0.618	0.3	8.10873e-08	0.0016125
2	SUB1	0.410635	0.992	1	8.6428e-08	0.00171871
2	PSME2	0.28928	0.769	0.94	8.95688e-08	0.00178117
2	IMPACT	-0.269776	0.279	0.9	1.17712e-07	0.00234082
2	CD63	0.483686	0.994	1	1.23769e-07	0.00246126
2	DBNDD1	-0.27399	0.252	0.7	1.41379e-07	0.00281147
2	DNAJC15	-0.287293	0	0.56	1.50433e-07	0.0029915
2	JUN	0.266564	0.558	0.46	1.56552e-07	0.00311319
2	ARHGEF26	-0.542797	0.1	0.78	1.61895e-07	0.00321945
2	ARMT1	0.324099	0.412	0.38	1.91498e-07	0.00380812
2	RPL6	0.283414	1	1	1.93352e-07	0.003845
2	NUDT14	0.259939	0.672	0.74	2.03309e-07	0.00404301
2	VPS13A	-0.314826	0.197	0.82	2.51992e-07	0.00501111
2	ERGIC1	-0.261398	0.607	0.98	2.59845e-07	0.00516728
2	NPDC1	-0.273833	0.661	0.98	3.52699e-07	0.00701378
2	FUOM	-0.392319	0.004	0.78	3.54058e-07	0.00704079
2	ACADVL	-0.264295	0.685	0.98	4.17776e-07	0.00830789
2	TUBA1C	0.296597	0.793	0.84	4.44816e-07	0.0088456
2	RAN	0.26798	0.998	1	4.82448e-07	0.00959396
2	ADAMTS1	-0.349561	0.103	0.52	4.94054e-07	0.00982476
3	MYO6	-1.14994	0.818	1	6.04575e-14	1.20226e-09
3	BTG1	-1.86333	0.432	1	8.59918e-14	1.71003e-09
3	GAPDH	0.766926	1	1	6.07941e-13	1.20895e-08
3	CHPT1	1.10176	0.977	0.889	1.37405e-10	2.73245e-06
3	APRT	0.563669	0.994	1	2.03531e-10	4.04742e-06
3	ASPH	1.68665	0.966	0.444	3.32189e-10	6.60591e-06
3	ABHD2	-1.18175	0.278	1	3.53531e-10	7.03032e-06
3	HSPA8	0.809244	1	1	8.00411e-10	1.5917e-05
3	LDHB	0.873733	1	1	2.37156e-09	4.71609e-05
3	TJP1	-0.74716	0.273	1	1.09294e-08	0.000217342
3	UGT2B11	0.627088	0.426	0	2.57459e-08	0.000511983
3	CKB	0.917851	1	1	8.06547e-08	0.0016039
3	EHF	-0.737006	0.534	1	1.06738e-07	0.0021226
3	RPLP1	-0.497847	1	1	1.42026e-07	0.00282434
3	DDC	0.816811	0.744	0.111	1.43179e-07	0.00284726
3	DEGS1	-0.975857	0.375	1	1.55026e-07	0.00308284
3	UGT2B15	0.619962	0.528	0	1.80542e-07	0.00359025
3	RAD23B	-0.406398	0.642	1	2.49225e-07	0.00495608
3	CSTB	0.703279	1	1	2.63986e-07	0.00524963
3	HSP90AA1	0.882844	1	1	3.14595e-07	0.00625603
3	CINP	-0.288062	0.426	0.889	3.77708e-07	0.00751111
3	HIST1H1C	-0.882812	0.568	0.889	4.09571e-07	0.00814474
4	RPS25	-0.57749	1	1	8.71372e-53	1.73281e-48
4	CHPT1	1.35207	1	0.938	1.57897e-48	3.13995e-44
4	ASPH	1.62118	0.966	0.484	2.37534e-48	4.72361e-44
4	RPLP2	-0.512139	1	1	8.15694e-43	1.62209e-38
4	RPS13	-0.553529	1	1	2.67409e-41	5.31769e-37
4	LDHB	1.02713	1	0.985	6.57631e-32	1.30777e-27
4	RPS16	-0.406668	1	1	6.85914e-32	1.36401e-27
4	EPHX1	1.09012	0.966	0.696	6.45477e-31	1.28359e-26
4	ATP2B1	1.32253	0.966	0.552	1.51815e-30	3.01898e-26
4	RPLP1	-0.374279	1	1	2.6235e-30	5.21708e-26
4	GAPDH	0.681225	1	1	4.1516e-29	8.25588e-25
4	RPL23A	-0.410541	1	1	2.34617e-26	4.6656e-22
4	TPT1	-0.522474	1	1	6.36288e-25	1.26532e-20
4	NACA	0.357642	1	1	1.07684e-24	2.14141e-20
4	ATG3	0.921901	0.759	0.681	2.03276e-24	4.04234e-20
4	SNHG25	1.16586	1	0.929	4.62662e-24	9.20049e-20
4	RPL34	-0.383047	1	1	9.44492e-24	1.87822e-19
4	EIF1B	1.21085	0.931	0.764	1.32786e-23	2.64058e-19
4	RPL22	-0.458418	1	1	3.35541e-23	6.67257e-19
4	SQSTM1	1.00658	1	0.906	1.19429e-22	2.37497e-18
4	SELENBP1	0.893413	1	0.912	4.08049e-21	8.11447e-17
4	HSP90AA1	1.00882	1	1	1.52399e-19	3.0306e-15
4	PPP1R16A	0.644882	0.724	0.386	3.97366e-19	7.90203e-15
4	HSPD1	0.539829	1	1	6.80342e-19	1.35293e-14
4	HSP90AB1	0.747247	1	1	9.03526e-19	1.79675e-14
4	ARL1	0.708194	0.897	0.858	1.39788e-18	2.77982e-14
4	MYO6	-0.898043	0.759	1	2.33512e-18	4.64363e-14
4	RPS28	-0.265525	1	1	1.08789e-17	2.16338e-13
4	GPX4	0.639408	1	1	1.60797e-17	3.19761e-13
4	PPP3CA	-0.733753	0.828	1	1.61534e-17	3.21226e-13
4	RPL13	0.401649	1	1	2.5011e-17	4.97368e-13
4	MYL6	0.725144	1	1	3.57644e-17	7.11211e-13
4	PAGE1	1.47674	1	0.091	5.05805e-17	1.00584e-12
4	HSPA8	0.811589	1	1	4.68996e-16	9.32645e-12
4	PITX1	0.654592	0.724	0.729	5.14302e-16	1.02274e-11
4	RPL32	-0.299614	1	1	6.36353e-16	1.26545e-11
4	KLHL35	0.529126	0.69	0.507	2.21717e-15	4.40906e-11
4	TMSB4X	1.26471	0.931	0.177	6.35615e-15	1.26398e-10
4	RPL35	-0.287413	1	1	7.82235e-15	1.55555e-10
4	BEX4	0.27343	0.345	0.519	1.41228e-14	2.80846e-10
4	GNG5	0.689006	0.931	1	1.48758e-14	2.9582e-10
4	ATP5F1B	0.529618	1	1	3.28645e-14	6.53544e-10
4	MARCKSL1	0.808706	1	1	3.55137e-14	7.06225e-10
4	AIDA	1.03008	0.897	0.808	3.64468e-14	7.24781e-10
4	CKB	0.746477	1	1	1.77913e-13	3.53798e-09
4	CALM1	0.64421	1	0.991	2.8138e-13	5.59553e-09
4	SOD1	0.528437	0.931	1	5.32803e-13	1.05953e-08
4	CCT2	0.578168	0.862	0.971	6.37242e-13	1.26722e-08
4	MT-CO2	0.323762	1	1	1.00722e-12	2.00295e-08
4	RPS26	0.415284	1	1	1.24568e-12	2.47715e-08
4	PDCD5	0.462539	1	0.997	1.66735e-12	3.3157e-08
4	SSFA2	0.655811	0.69	0.248	1.70306e-12	3.3867e-08
4	SESN3	1.02141	0.862	0.605	2.22514e-12	4.42491e-08
4	RPS3	-0.317783	1	1	3.59873e-12	7.15643e-08
4	BTG1	-1.27428	0.586	0.994	3.79186e-12	7.54048e-08
4	SDSL	0.452868	0.621	0.56	3.83062e-12	7.61758e-08
4	POMP	0.459824	0.931	0.976	5.56592e-12	1.10684e-07
4	XBP1	0.647899	0.897	0.882	1.53216e-11	3.04686e-07
4	SERF2	-0.325786	1	1	2.11725e-11	4.21036e-07
4	SLC22A3	-0.679026	0	0.805	3.19653e-11	6.35662e-07
4	CCDC91	0.33601	0.552	0.555	3.6873e-11	7.33256e-07
4	ATP5MG	-0.505093	0.931	1	4.15423e-11	8.26111e-07
4	VIM	1.36214	0.655	0.029	4.38812e-11	8.72622e-07
4	CSKMT	0.580417	0.793	0.664	5.61901e-11	1.1174e-06
4	MPC2	-1.01669	0.828	1	5.88549e-11	1.17039e-06
4	PRDX2	0.336739	1	1	8.48576e-11	1.68748e-06
4	SF3B5	0.49963	1	0.971	9.59451e-11	1.90796e-06
4	TUBB	0.47963	0.966	0.991	9.79593e-11	1.94802e-06
4	EEF1A1	0.269715	1	1	1.13087e-10	2.24884e-06
4	PEX2	0.356151	0.586	0.507	1.14497e-10	2.27689e-06
4	UQCR10	-0.51098	0.897	1	1.25662e-10	2.49891e-06
4	ZFAS1	-0.477768	1	1	1.57685e-10	3.13572e-06
4	GTF3C6	0.6864	1	0.994	1.64408e-10	3.26941e-06
4	FAM229B	0.415505	0.586	0.507	1.99072e-10	3.95875e-06
4	CSTB	0.582178	0.966	0.973	2.36079e-10	4.69467e-06
4	FAM174A	0.518239	0.69	0.552	2.43311e-10	4.83848e-06
4	TUBA1B	0.528605	0.828	0.861	2.50338e-10	4.97822e-06
4	CDK1	0.582655	0.621	0.168	2.93909e-10	5.84467e-06
4	DYNLL1	0.675951	0.966	0.962	3.93205e-10	7.81927e-06
4	ETV1	-0.53261	0	0.631	4.03019e-10	8.01443e-06
4	BCLAF1	0.509447	0.897	0.853	4.9473e-10	9.83819e-06
4	ATP5PO	0.487937	1	0.997	5.86368e-10	1.16605e-05
4	BZW1	0.429868	0.793	0.844	6.6943e-10	1.33123e-05
4	TFPI	-0.396055	0	0.596	8.6147e-10	1.71312e-05
4	PRAC1	-0.484793	1	1	8.9215e-10	1.77413e-05
4	SLC25A3	0.315809	1	1	1.06644e-09	2.12072e-05
4	AP1S1	0.336813	0.759	0.906	1.34657e-09	2.6778e-05
4	POP5	0.465329	0.759	0.676	1.36708e-09	2.71858e-05
4	MAP1LC3B	0.578329	0.759	0.584	1.83706e-09	3.65318e-05
4	GRINA	0.292781	0.621	0.735	1.92962e-09	3.83723e-05
4	GULP1	-0.719173	0	0.861	2.73161e-09	5.43208e-05
4	MKNK2	0.298059	0.759	0.923	2.7847e-09	5.53766e-05
4	MIA3	0.569434	0.897	0.914	3.07152e-09	6.10803e-05
4	PPIB	-0.553769	0.931	1	3.11209e-09	6.1887e-05
4	ERBB3	0.30335	0.552	0.723	3.9516e-09	7.85816e-05
4	ATP5IF1	0.403114	1	0.997	5.13897e-09	0.000102194
4	SEC11A	-0.611014	0.724	1	5.25185e-09	0.000104438
4	PRUNE2	-0.793454	0	0.847	5.29357e-09	0.000105268
4	FUOM	-0.320648	0	0.619	9.12565e-09	0.000181473
4	GNPTAB	0.532676	0.655	0.431	9.19256e-09	0.000182803
4	IRX4	0.363423	0.483	0.177	1.29246e-08	0.000257019
4	PEG3	-1.89532	0	0.926	1.41555e-08	0.000281496
4	TAX1BP1	0.463908	0.966	0.956	1.55211e-08	0.000308652
4	H2AFJ	-1.21061	0	0.973	1.57561e-08	0.000313325
4	DNAJC1	0.414128	0.586	0.466	1.65776e-08	0.000329662
4	MRPS6	0.508325	0.655	0.575	1.8504e-08	0.00036797
4	PHYH	0.365688	0.655	0.844	1.88512e-08	0.000374874
4	BEX2	0.476479	1	0.935	2.0256e-08	0.000402811
4	GOLIM4	0.337724	0.414	0.431	2.39556e-08	0.00047638
4	TERF1	0.493358	0.759	0.64	2.39816e-08	0.000476899
4	CITED2	0.392477	0.586	0.584	2.41601e-08	0.000480447
4	DSC2	-0.427909	0	0.67	2.77803e-08	0.000552439
4	ZNF677	-0.33877	0	0.658	2.84962e-08	0.000566676
4	HMGB3	0.377431	0.448	0.484	3.5481e-08	0.000705574
4	FDPS	0.257602	0.655	0.844	3.79874e-08	0.000755417
4	ATP5MC2	0.376122	1	1	3.93427e-08	0.000782368
4	DDX1	0.337105	0.586	0.702	3.94682e-08	0.000784865
4	SELENOW	0.355034	0.586	0.808	4.09262e-08	0.000813859
4	MINOS1	0.407778	0.793	0.785	4.63029e-08	0.00092078
4	THYN1	0.300196	0.621	0.755	5.01199e-08	0.000996685
4	PTGFR	-0.521251	0	0.737	5.45127e-08	0.00108404
4	ZNF84	0.289494	0.241	0.301	5.81338e-08	0.00115605
4	TUBE1	0.253454	0.448	0.457	5.83384e-08	0.00116012
4	UGT2B11	0.712099	0.621	0.029	5.9852e-08	0.00119022
4	TPI1	0.454145	1	1	6.69369e-08	0.00133111
4	C19orf48	-1.17252	0.655	0.997	6.90896e-08	0.00137392
4	AHSA1	0.268931	0.552	0.761	7.34804e-08	0.00146123
4	SLC9A3R1	0.481463	0.828	0.776	7.66347e-08	0.00152396
4	RAB25	0.326559	0.793	0.941	7.75477e-08	0.00154211
4	USP15	0.315971	0.552	0.419	7.99317e-08	0.00158952
4	URB1-AS1	0.40005	0.69	0.687	8.08221e-08	0.00160723
4	TMEM144	0.427166	0.517	0.265	8.13555e-08	0.00161783
4	CDC40	0.293984	0.517	0.699	8.41079e-08	0.00167257
4	TUBA4A	0.387786	0.69	0.711	9.06715e-08	0.00180309
4	SDCBP	0.282461	0.586	0.72	9.84763e-08	0.0019583
4	ABRACL	0.377716	0.586	0.608	9.93496e-08	0.00197567
4	FKBP4	0.394171	0.931	0.92	9.96545e-08	0.00198173
4	KLK2	-1.52574	0	0.861	1.00492e-07	0.00199838
4	CCDC117	0.291223	0.448	0.457	1.06923e-07	0.00212627
4	CAPZA2	0.274149	0.655	0.826	1.19366e-07	0.00237372
4	RHOB	0.297137	0.379	0.416	1.2103e-07	0.00240679
4	SAFB2	0.28146	0.448	0.442	1.23974e-07	0.00246534
4	ADD3	0.684663	0.586	0.351	1.24969e-07	0.00248514
4	UGT2B15	0.699906	0.69	0.15	1.26731e-07	0.00252018
4	AC103706.1	0.45009	0.448	0.354	1.26771e-07	0.00252097
4	PNRC1	0.331786	0.448	0.404	1.53874e-07	0.00305993
4	SUB1	0.405211	0.966	1	1.56136e-07	0.00310492
4	NIPSNAP3A	0.262317	0.448	0.437	1.60169e-07	0.00318512
4	JAGN1	0.263684	0.552	0.773	1.66139e-07	0.00330383
4	BROX	0.478804	0.69	0.587	1.83982e-07	0.00365866
4	RPL3	0.262882	1	1	1.89361e-07	0.00376564
4	GNAI1	0.596121	0.655	0.083	2.04763e-07	0.00407191
4	USP54	0.511479	0.69	0.41	2.2112e-07	0.00439719
4	NUDT14	0.348812	0.759	0.773	2.3388e-07	0.00465094
4	CACYBP	0.405945	0.931	0.903	2.47356e-07	0.00491891
4	SLC16A1	0.428756	0.69	0.658	2.65654e-07	0.0052828
4	C1orf53	0.274832	0.414	0.419	3.29517e-07	0.00655277
4	NAALADL2	-0.376923	0.207	0.779	3.94896e-07	0.00785289
4	MAPKAPK2	0.291672	0.448	0.286	4.45377e-07	0.00885676
4	CIRBP	0.461114	0.966	1	4.49666e-07	0.00894205
4	BAMBI	0.557381	0.69	0.558	4.82585e-07	0.00959668
5	CHPT1	1.30464	1	0.97	6.47993e-91	1.2886e-86
5	HSP90AA1	1.13583	1	1	3.12381e-84	6.21201e-80
5	ASPH	1.63801	0.993	0.681	1.78488e-80	3.54942e-76
5	LDHB	1.10476	1	1	3.67037e-80	7.2989e-76
5	PAGE1	1.40461	0.954	0.145	2.32445e-62	4.62241e-58
5	RPLP1	-0.47287	1	1	1.06755e-59	2.12293e-55
5	EPHX1	1.20105	0.989	0.753	2.97964e-59	5.9253e-55
5	MYO6	-1.09112	0.626	1	3.24971e-57	6.46237e-53
5	RPLP2	-0.551652	1	1	1.29602e-56	2.57726e-52
5	RPL13	0.388348	1	1	2.36491e-52	4.70286e-48
5	MYL6	0.769149	1	1	2.18763e-47	4.35032e-43
5	GAPDH	0.596847	1	1	9.81382e-47	1.95158e-42
5	SAT1	-1.17145	0.343	0.994	2.79947e-45	5.56703e-41
5	GPX4	0.686499	1	1	2.86094e-45	5.68926e-41
5	ZFAS1	-0.860975	0.928	1	3.81999e-43	7.59642e-39
5	CKB	0.682773	1	1	1.26301e-42	2.51163e-38
5	H2AFJ	-1.63163	0	0.988	4.8041e-41	9.55343e-37
5	TPT1	-0.496775	1	1	2.7809e-40	5.5301e-36
5	HSPA8	0.69177	1	1	3.3571e-40	6.67593e-36
5	GTF3C6	0.752163	0.998	0.976	1.22295e-39	2.43196e-35
5	GDF15	-1.74666	0.861	0.994	3.86286e-39	7.68169e-35
5	RPS25	-0.542846	1	1	1.89505e-38	3.76849e-34
5	SNHG25	1.06135	0.97	0.771	5.39949e-38	1.07374e-33
5	TMSB4X	0.990539	0.867	0.223	2.77104e-37	5.51048e-33
5	SQSTM1	0.913861	0.954	0.934	3.56875e-37	7.09681e-33
5	HEBP2	-0.82939	0.898	1	4.94518e-36	9.83399e-32
5	PPIA	0.470198	1	1	1.94512e-34	3.86806e-30
5	RPS13	-0.440606	1	1	5.73565e-34	1.14059e-29
5	HSP90AB1	0.574956	1	1	1.71111e-33	3.40271e-29
5	UBE2E3	-0.8094	0.291	0.982	1.90395e-33	3.78619e-29
5	APRT	0.560725	0.996	1	5.53412e-33	1.10051e-28
5	ATP5F1B	0.480646	1	1	1.17642e-32	2.33942e-28
5	PRDX2	0.458191	1	1	2.63799e-32	5.2459e-28
5	KLK3	-1.44311	0	0.693	1.0497e-31	2.08744e-27
5	RPS28	-0.353671	1	1	2.17789e-31	4.33095e-27
5	GGCT	-0.713633	0.911	1	6.71735e-30	1.33581e-25
5	SELENBP1	0.702181	0.898	0.837	2.19445e-29	4.36388e-25
5	TUBA1B	0.689559	1	0.994	5.39554e-29	1.07296e-24
5	SEC11A	-0.59765	0.728	1	6.72312e-29	1.33696e-24
5	PEG3	-1.00152	0	0.705	1.83165e-28	3.64242e-24
5	VIM	0.969186	0.691	0.042	4.17741e-28	8.30721e-24
5	SOD1	0.571227	0.993	1	9.38184e-28	1.86567e-23
5	HIST1H4C	-0.718503	0.878	0.988	5.19988e-27	1.03405e-22
5	UAP1	-0.741194	0.304	0.982	7.57131e-27	1.50563e-22
5	C19orf48	-0.93658	0.517	0.994	1.65671e-26	3.29453e-22
5	KLK2	-1.0847	0	0.825	3.6034e-26	7.16571e-22
5	CSTB	0.643092	0.97	0.958	1.2409e-25	2.46766e-21
5	EHF	-0.706888	0.576	0.982	1.51213e-25	3.00702e-21
5	ABHD2	-0.892792	0.209	0.964	8.89246e-25	1.76836e-20
5	TUBA4A	0.582561	0.839	0.723	1.79925e-24	3.57798e-20
5	KLHL35	0.64366	0.691	0.247	2.3121e-24	4.59784e-20
5	TPI1	0.504642	1	1	3.39025e-24	6.74185e-20
5	TFPI	-0.494819	0	0.759	3.99009e-24	7.9347e-20
5	KLK4	-0.691134	0.002	0.771	4.03403e-24	8.02207e-20
5	ADRB2	-0.257166	0	0.464	4.57802e-24	9.10385e-20
5	GALNT7	-0.384111	0	0.645	9.30763e-24	1.85092e-19
5	FKBP4	0.524639	0.909	0.922	2.48615e-23	4.94396e-19
5	ATP5PF	0.465903	0.998	1	3.20476e-23	6.37299e-19
5	RPL32	-0.268767	1	1	5.11397e-23	1.01696e-18
5	DDC	0.584371	0.626	0.175	6.66905e-23	1.32621e-18
5	MT2A	-1.0537	0.989	1	8.55199e-23	1.70065e-18
5	HIST1H1C	-0.893404	0.491	0.988	8.60926e-23	1.71204e-18
5	UGT2B11	0.712934	0.615	0.072	1.09261e-22	2.17276e-18
5	GULP1	-0.611043	0	0.717	3.39795e-22	6.75716e-18
5	C2orf54	0.50481	0.42	0	3.74932e-22	7.4559e-18
5	TUBB	0.537414	0.993	1	4.08961e-22	8.13261e-18
5	MARCKSL1	0.688849	0.998	0.994	4.70148e-22	9.34937e-18
5	HSPD1	0.412914	1	1	6.09355e-22	1.21176e-17
5	BCLAF1	0.574147	0.893	0.825	1.65188e-21	3.28493e-17
5	NR2F1	0.483652	0.448	0	2.86402e-21	5.69539e-17
5	GSTM3	0.540008	0.97	0.982	3.14538e-21	6.25491e-17
5	GUK1	0.436544	0.985	0.994	3.47191e-21	6.90424e-17
5	C1QBP	0.420786	1	0.994	4.67476e-21	9.29622e-17
5	PTGFR	-0.345494	0	0.488	6.53925e-21	1.3004e-16
5	SCCPDH	-0.328759	0	0.542	7.48648e-21	1.48876e-16
5	RPS26	0.369733	1	1	8.49296e-21	1.68891e-16
5	RPS16	-0.321905	1	1	1.69574e-20	3.37214e-16
5	DNAJC15	-0.280283	0	0.56	5.34187e-20	1.06228e-15
5	IGFBP5	1.00676	0.472	0	6.02841e-20	1.19881e-15
5	ATP5IF1	0.549018	0.996	1	7.00013e-20	1.39205e-15
5	ETV1	-0.463768	0	0.584	8.76693e-20	1.74339e-15
5	NCAM2	-0.820374	0.287	0.958	1.13702e-19	2.26108e-15
5	PRAC1	-0.563668	0.974	1	1.14483e-19	2.2766e-15
5	ATP2B1	0.55301	0.774	0.705	3.09503e-19	6.15478e-15
5	GSTA1	0.667157	0.535	0.096	4.18001e-19	8.31237e-15
5	RPS24	-0.278222	1	1	6.22991e-19	1.23888e-14
5	NUPR1	-0.487867	0.926	1	6.30462e-19	1.25374e-14
5	H3F3B	-0.275159	1	1	1.315e-18	2.615e-14
5	TSC22D3	-0.512175	0.089	0.783	1.33071e-18	2.64625e-14
5	AC097478.1	-0.297479	0.004	0.416	1.37596e-18	2.73623e-14
5	POMP	0.489123	0.978	0.994	1.57023e-18	3.12255e-14
5	TUBA1C	0.648464	0.998	0.964	1.92346e-18	3.82499e-14
5	CCT2	0.525309	0.976	0.97	1.9822e-18	3.9418e-14
5	GNAI1	0.579149	0.598	0.108	2.05077e-18	4.07815e-14
5	BTG1	-0.899344	0.493	0.988	2.72965e-18	5.42818e-14
5	SF3B5	0.496039	0.961	0.97	3.5702e-18	7.09971e-14
5	TK1	0.68939	0.904	0.735	4.36198e-18	8.67423e-14
5	ZNF677	-0.384475	0.009	0.675	5.14056e-18	1.02225e-13
5	RPL23A	-0.310684	1	1	5.61506e-18	1.11661e-13
5	RAN	0.353876	1	1	9.05826e-18	1.80133e-13
5	DEGS1	-0.834448	0.307	0.952	9.12881e-18	1.81536e-13
5	GTF3A	0.469798	0.902	0.849	1.03218e-17	2.0526e-13
5	TMEM205	-0.779148	0.174	0.958	1.32857e-17	2.64199e-13
5	RPL34	-0.31595	1	1	1.35992e-17	2.70434e-13
5	LTBP3	0.483505	0.854	0.91	1.62546e-17	3.23239e-13
5	ATG3	0.570938	0.815	0.711	2.49393e-17	4.95942e-13
5	CDK1	0.688688	0.613	0.313	3.9153e-17	7.78596e-13
5	ARL1	0.576973	0.904	0.855	4.38438e-17	8.71878e-13
5	H1F0	-0.612284	0.33	0.904	4.72424e-17	9.39462e-13
5	MPC2	-0.695794	0.911	1	7.18194e-17	1.4282e-12
5	ATP5MC3	0.330214	0.998	1	8.40524e-17	1.67147e-12
5	PPP1R16A	0.444826	0.596	0.355	8.79091e-17	1.74816e-12
5	NDUFS5	0.367728	1	1	1.0024e-16	1.99337e-12
5	PSME2	0.486001	0.893	0.88	1.03138e-16	2.05101e-12
5	PRKACB	-0.502945	0.574	0.988	1.21369e-16	2.41354e-12
5	PRELID1	0.40684	0.993	1	1.42183e-16	2.82746e-12
5	NFIB	-0.389342	0.067	0.681	3.57161e-16	7.10251e-12
5	NOP56	0.428427	0.909	0.898	3.76645e-16	7.48996e-12
5	PRUNE2	-0.520554	0.007	0.741	5.35672e-16	1.06524e-11
5	COX4I1	0.316767	1	1	5.56175e-16	1.10601e-11
5	SEMA3C	0.325846	0.352	0.066	6.98694e-16	1.38942e-11
5	METRN	0.413605	0.989	0.988	7.65726e-16	1.52272e-11
5	GNG5	0.549116	1	1	7.88361e-16	1.56773e-11
5	SLC25A33	-0.455893	0.696	0.994	9.41354e-16	1.87198e-11
5	AIDA	0.406935	0.757	0.723	1.61095e-15	3.20353e-11
5	SORD	-0.546123	0.583	0.982	1.73076e-15	3.4418e-11
5	RPL7A	-0.290518	1	1	1.89244e-15	3.76331e-11
5	MT-CO2	0.333633	1	1	2.23767e-15	4.44983e-11
5	H1FX	-0.408469	0.893	1	2.26937e-15	4.51287e-11
5	CACYBP	0.428242	0.963	0.952	2.40968e-15	4.79188e-11
5	MINOS1	0.369272	0.778	0.795	3.49226e-15	6.9447e-11
5	SUB1	0.439954	0.991	1	3.53338e-15	7.02648e-11
5	UGT2B15	0.478088	0.493	0.175	3.8084e-15	7.57337e-11
5	SMARCD3	0.312934	0.424	0.193	3.92104e-15	7.79738e-11
5	RHOB	0.417941	0.526	0.301	4.18567e-15	8.32362e-11
5	RANBP1	0.428392	0.993	0.994	4.39956e-15	8.74896e-11
5	CALM3	-0.390144	0.648	0.982	5.0559e-15	1.00542e-10
5	PURA	-0.519138	0.576	0.97	5.28263e-15	1.0505e-10
5	CCDC85B	0.387847	0.974	0.988	5.53684e-15	1.10106e-10
5	TXNIP	-0.824198	0.663	0.976	5.60146e-15	1.11391e-10
5	NDUFB2	0.370149	0.993	1	7.41842e-15	1.47523e-10
5	LAGE3	0.417677	0.917	0.94	7.45953e-15	1.4834e-10
5	KCNMA1	-0.320392	0.011	0.584	8.31122e-15	1.65277e-10
5	RPS3	-0.29011	1	1	9.48681e-15	1.88655e-10
5	NME1	0.33442	0.983	1	9.58078e-15	1.90523e-10
5	MT1X	-0.899921	0.485	0.97	1.2515e-14	2.48874e-10
5	ATP5MC1	0.346928	0.959	0.994	1.34835e-14	2.68132e-10
5	LEO1	-0.551704	0.552	0.97	1.81755e-14	3.61437e-10
5	TUBA1A	0.599551	0.483	0.048	3.36943e-14	6.70044e-10
5	PSMG1	0.339655	0.62	0.596	3.56135e-14	7.08211e-10
5	NDUFAB1	0.314302	0.993	1	3.62956e-14	7.21775e-10
5	POLD2	0.433792	0.941	0.904	3.85785e-14	7.67171e-10
5	ENO1	0.427621	0.991	1	5.68854e-14	1.13122e-09
5	UGT2B10	0.257018	0.274	0.018	8.06176e-14	1.60316e-09
5	SLC9A3R1	0.452123	0.843	0.825	1.21658e-13	2.41929e-09
5	SLC7A11	-0.570918	0.461	0.94	1.53272e-13	3.04796e-09
5	STUB1	0.324454	0.939	0.988	1.70321e-13	3.387e-09
5	PRDX1	0.298734	1	1	1.71869e-13	3.4178e-09
5	CBLN2	0.414516	0.343	0.03	1.85377e-13	3.68642e-09
5	CHCHD10	0.384978	0.993	1	2.43843e-13	4.84906e-09
5	BAMBI	0.720858	0.824	0.566	2.51912e-13	5.00953e-09
5	TUBB4B	0.452114	0.985	0.952	4.42374e-13	8.79704e-09
5	SLC25A3	0.279509	1	1	5.34348e-13	1.0626e-08
5	PFN1	0.370041	0.998	1	7.82302e-13	1.55569e-08
5	PARP1	0.372587	0.939	0.958	9.81053e-13	1.95092e-08
5	NHP2	0.340796	0.98	0.988	1.03578e-12	2.05975e-08
5	AADAT	-0.297505	0.037	0.554	1.05017e-12	2.08836e-08
5	IQGAP2	-0.261816	0.009	0.47	1.29469e-12	2.57461e-08
5	NEAT1	-0.878389	0.978	1	1.69749e-12	3.37562e-08
5	ATP5PO	0.377898	0.98	0.994	1.87579e-12	3.7302e-08
5	CCT3	0.299079	0.98	0.994	1.93675e-12	3.85143e-08
5	RPL22	-0.344231	0.998	1	2.15608e-12	4.28757e-08
5	RPS21	-0.255969	1	1	2.17008e-12	4.31542e-08
5	TRPM4	-0.525808	0.096	0.765	2.50739e-12	4.98621e-08
5	H3F3A	0.407631	1	1	2.69117e-12	5.35166e-08
5	FIBP	0.419171	0.928	0.964	2.80176e-12	5.57158e-08
5	EIF4EBP1	-0.391231	0.915	1	3.17866e-12	6.32108e-08
5	DNMT1	0.372247	0.676	0.572	4.29859e-12	8.54818e-08
5	DSC2	-0.306092	0.043	0.596	4.65981e-12	9.2665e-08
5	LGALS3BP	0.290033	0.311	0.066	6.20564e-12	1.23405e-07
5	SRM	0.317018	0.909	0.946	7.51692e-12	1.49481e-07
5	IMPA2	0.394881	0.704	0.699	9.83148e-12	1.95509e-07
5	DBI	0.298888	0.991	1	1.31297e-11	2.61097e-07
5	HOMER2	-0.334314	0.03	0.633	1.35872e-11	2.70195e-07
5	HMGN3	0.363924	0.837	0.873	1.37892e-11	2.74211e-07
5	TSTD1	-0.474353	0.689	0.988	1.5563e-11	3.09485e-07
5	ARHGAP6	-0.493579	0.109	0.807	1.80442e-11	3.58828e-07
5	SDSL	0.294491	0.596	0.506	2.05761e-11	4.09177e-07
5	NUDC	0.259275	0.893	0.964	2.63118e-11	5.23237e-07
5	PRR13	0.310865	0.752	0.813	3.13646e-11	6.23716e-07
5	RDH10	0.449316	0.398	0.108	3.81055e-11	7.57766e-07
5	PAICS	0.27455	0.913	0.964	4.42683e-11	8.80319e-07
5	RBM8A	0.40539	0.976	0.994	4.86483e-11	9.6742e-07
5	EIF4A2	-0.449146	0.813	1	5.8332e-11	1.15999e-06
5	SDCCAG8	0.350765	0.865	0.88	6.12807e-11	1.21863e-06
5	ARFGEF3	-0.493477	0.476	0.958	8.77745e-11	1.74548e-06
5	MRPS6	0.356684	0.661	0.657	8.97687e-11	1.78514e-06
5	TRAPPC2L	0.339612	0.728	0.765	9.44736e-11	1.8787e-06
5	DDX39A	0.438721	0.743	0.627	1.12029e-10	2.2278e-06
5	TJP1	-0.508673	0.385	0.91	1.13633e-10	2.25971e-06
5	SSBP1	0.299687	0.993	1	1.25133e-10	2.48839e-06
5	MAPK6	-0.559424	0.372	0.964	1.37045e-10	2.72528e-06
5	DUT	0.338743	0.852	0.892	1.62818e-10	3.23779e-06
5	NQO1	0.440264	0.97	0.964	1.99491e-10	3.96707e-06
5	HSPE1	0.288832	0.993	1	2.4139e-10	4.80028e-06
5	RPS11	-0.250917	1	1	2.44498e-10	4.86208e-06
5	C15orf61	-0.408137	0.463	0.946	3.22106e-10	6.4054e-06
5	MRPL18	0.291449	0.85	0.922	4.07603e-10	8.10559e-06
5	RCN2	-0.310206	0.817	0.994	4.08823e-10	8.12985e-06
5	RPL27A	-0.294521	1	1	4.10495e-10	8.16311e-06
5	ST8SIA6-AS1	-0.479565	0.348	0.928	4.57909e-10	9.10599e-06
5	UFD1	0.345024	0.724	0.687	4.69956e-10	9.34554e-06
5	NDUFB10	0.267955	0.996	1	4.70147e-10	9.34935e-06
5	BZW1	0.407971	0.867	0.867	4.70257e-10	9.35153e-06
5	SRSF7	0.372703	0.911	0.94	5.89149e-10	1.17158e-05
5	GAMT	0.274787	0.92	0.958	6.39042e-10	1.2708e-05
5	EIF1B	0.573952	0.898	0.928	7.60564e-10	1.51246e-05
5	ADD3	0.517315	0.643	0.464	7.82782e-10	1.55664e-05
5	SRSF2	0.435602	0.872	0.88	8.07217e-10	1.60523e-05
5	NDUFB4	0.251548	0.993	1	8.08945e-10	1.60867e-05
5	TXNRD1	-0.492832	0.77	0.994	8.95012e-10	1.77982e-05
5	TMEM50A	-0.257683	0.304	0.837	9.69253e-10	1.92746e-05
5	TAGLN2	-0.541932	0.346	0.91	1.0375e-09	2.06317e-05
5	SLC25A39	0.268855	0.77	0.861	1.09214e-09	2.17183e-05
5	RAD51C	0.335504	0.865	0.928	1.16557e-09	2.31786e-05
5	NCL	0.324838	0.996	1	1.23289e-09	2.45173e-05
5	CFL1	0.298947	1	1	1.3183e-09	2.62157e-05
5	IRX4	0.308111	0.409	0.181	1.55622e-09	3.0947e-05
5	CTXN1	0.33829	0.511	0.337	1.64988e-09	3.28094e-05
5	EIF5	0.364647	0.961	0.982	1.9759e-09	3.92928e-05
5	MAOA	-0.557157	0.18	0.898	2.28755e-09	4.54901e-05
5	ACAT2	0.352916	0.696	0.608	2.31493e-09	4.60346e-05
5	ANKH	-0.311353	0.102	0.693	2.35797e-09	4.68907e-05
5	CD63	0.47788	0.991	0.994	2.37501e-09	4.72295e-05
5	KTN1	-0.348156	0.933	1	2.57166e-09	5.11401e-05
5	MBP	-0.376626	0.163	0.807	2.70381e-09	5.37679e-05
5	ATXN7L3B	0.362029	0.861	0.886	3.15882e-09	6.28162e-05
5	ST3GAL1	0.271927	0.789	0.825	3.16316e-09	6.29025e-05
5	PPDPF	0.327319	0.998	1	3.19198e-09	6.34756e-05
5	GNPTAB	0.425165	0.626	0.476	3.23682e-09	6.43673e-05
5	CD24	0.260755	0.309	0.066	3.46029e-09	6.88114e-05
5	SNHG9	0.359458	0.615	0.572	3.89891e-09	7.75337e-05
5	CDK4	0.272961	0.763	0.825	4.50339e-09	8.95543e-05
5	HMGA1	0.266515	0.613	0.693	4.56177e-09	9.07154e-05
5	TTC3	0.326254	0.917	0.946	4.64028e-09	9.22766e-05
5	PPP3CA	-0.555598	0.8	1	5.38996e-09	0.000107185
5	SNRPN	-0.400422	0.535	0.958	6.60603e-09	0.000131368
5	CSNK1A1	-0.269814	0.924	1	6.99098e-09	0.000139023
5	DHFR	0.333891	0.813	0.771	7.78172e-09	0.000154747
5	BDP1	-0.383695	0.861	0.982	8.30206e-09	0.000165095
5	EIF3F	-0.35228	0.935	1	8.54072e-09	0.000169841
5	CALM1	0.40347	0.998	1	9.12614e-09	0.000181482
5	GAL	0.300433	0.854	0.855	1.03028e-08	0.000204881
5	SPDEF	-0.379071	0.259	0.861	1.05367e-08	0.000209533
5	HOXB13	-0.296397	0.602	0.958	1.07427e-08	0.000213629
5	UBE2R2	-0.387793	0.541	0.958	1.2355e-08	0.000245691
5	RSL24D1	-0.391403	0.833	0.994	1.29835e-08	0.000258191
5	DEPDC1	0.453623	0.691	0.669	1.40325e-08	0.000279049
5	DNAJB1	0.269338	0.476	0.361	1.43591e-08	0.000285544
5	MYCBP2	-0.569669	0.254	0.886	1.48384e-08	0.000295076
5	PSMB1	0.262785	0.998	1	1.67108e-08	0.000332311
5	F12	0.343994	0.737	0.729	1.77573e-08	0.000353122
5	SLPI	-0.392276	0.109	0.645	1.82742e-08	0.000363401
5	DYNLT1	0.321862	0.783	0.777	2.06947e-08	0.000411535
5	FUCA2	0.295601	0.389	0.169	2.24396e-08	0.000446234
5	NKX3-1	-0.556947	0.115	0.741	2.27716e-08	0.000452836
5	LRRFIP1	-0.310796	0.767	0.988	2.59775e-08	0.000516589
5	PCMT1	0.26596	0.77	0.855	3.20666e-08	0.000637677
5	FAM214A	-0.307797	0.113	0.663	3.27039e-08	0.00065035
5	NDUFA9	0.251438	0.663	0.705	3.50723e-08	0.000697447
5	PDCD5	0.332948	0.989	1	3.53164e-08	0.000702302
5	PGLS	0.373889	0.861	0.916	3.77304e-08	0.000750307
5	KPNA2	0.456556	0.691	0.663	4.04512e-08	0.000804413
5	ZNF667-AS1	-0.303642	0.28	0.873	4.06419e-08	0.000808204
5	TMSB10	0.639106	0.98	0.994	4.76309e-08	0.000947188
5	YWHAB	0.298604	0.996	0.994	4.87248e-08	0.00096894
5	XRCC6	0.265167	0.97	0.988	4.92504e-08	0.000979394
5	IGFBP2	0.324856	0.883	0.922	5.29885e-08	0.00105373
5	IER5L	0.339102	0.404	0.187	5.33039e-08	0.00106
5	SNRPE	0.338612	0.998	1	5.35528e-08	0.00106495
5	ADSS	0.260027	0.554	0.542	5.47563e-08	0.00108888
5	MGST1	0.281787	0.991	1	5.92803e-08	0.00117885
5	CFAP298	0.2642	0.641	0.711	6.08755e-08	0.00121057
5	PTPN11	0.2545	0.62	0.645	6.43454e-08	0.00127957
5	NEDD4L	-0.389077	0.098	0.783	6.67917e-08	0.00132822
5	IRF2BP2	0.316942	0.565	0.506	6.96991e-08	0.00138604
5	TAX1BP1	0.431286	0.948	0.97	7.24374e-08	0.00144049
5	METTL26	0.258707	0.941	0.994	8.02642e-08	0.00159613
5	ECHS1	0.372732	0.961	0.97	8.12311e-08	0.00161536
5	NINJ1	-0.365717	0.585	0.952	8.56203e-08	0.00170265
5	HNRNPM	0.425034	0.959	0.958	8.60549e-08	0.00171129
5	PSMC3	0.315713	0.835	0.904	9.75625e-08	0.00194013
5	JDP2	-0.29803	0.089	0.639	1.07247e-07	0.00213272
5	ABRACL	0.369403	0.633	0.566	1.20929e-07	0.00240479
5	RPL7L1	0.252412	0.804	0.898	1.32614e-07	0.00263717
5	LMAN1	-0.357859	0.672	0.988	1.36091e-07	0.0027063
5	MRPL1	0.335217	0.693	0.711	1.53608e-07	0.00305465
5	PRKDC	0.327218	0.946	0.958	1.60944e-07	0.00320054
5	LIMCH1	-0.481677	0.791	0.982	1.65018e-07	0.00328154
5	CEBPB	-0.432449	0.611	0.922	1.67903e-07	0.00333892
5	HMMR	0.541639	0.95	0.867	1.70003e-07	0.00338067
5	NOP58	0.295165	0.717	0.771	1.76708e-07	0.00351402
5	ZMAT2	0.271954	0.65	0.753	1.80498e-07	0.00358938
5	TERF1	0.327634	0.702	0.771	1.83476e-07	0.00364859
5	MRPS18C	0.356783	0.896	0.916	2.05302e-07	0.00408263
5	ATP1B1	0.390553	0.976	0.976	2.39063e-07	0.004754
5	EIF5A	0.278403	0.983	0.988	2.50927e-07	0.00498993
5	HDAC2	0.311323	0.848	0.91	2.58533e-07	0.00514119
5	GGH	0.446186	0.785	0.735	2.73575e-07	0.00544031
5	PSMA7	0.271988	0.998	1	2.8535e-07	0.00567446
5	ATP6V0E2	0.252398	0.748	0.831	3.01415e-07	0.00599394
5	CITED2	0.403222	0.557	0.38	3.28931e-07	0.00654113
5	JPT1	0.393645	1	0.994	3.38371e-07	0.00672885
5	DEF8	0.288679	0.537	0.506	3.46947e-07	0.00689939
5	SNX3	0.251316	0.833	0.88	3.66286e-07	0.00728396
5	COPB1	-0.300346	0.678	0.952	3.80262e-07	0.00756189
5	ARHGAP29	0.320609	0.539	0.416	4.47468e-07	0.00889835
5	CHMP5	-0.359893	0.502	0.952	4.59114e-07	0.00912993
5	SNRPA1	-0.262119	0.722	0.964	4.75325e-07	0.00945231
5	AMD1	-0.370776	0.926	0.994	4.93897e-07	0.00982163
6	RPS25	-0.586283	1	1	9.23015e-46	1.83551e-41
6	ASPH	1.59639	1	0.525	5.17525e-45	1.02915e-40
6	CHPT1	1.38671	1	0.987	8.0205e-45	1.59496e-40
6	RPLP1	-0.454946	1	1	4.09631e-40	8.14591e-36
6	EPHX1	1.27484	0.966	0.574	2.77139e-35	5.51118e-31
6	RPL23A	-0.457601	1	1	1.62342e-32	3.22834e-28
6	RPLP2	-0.485043	1	1	5.22313e-32	1.03867e-27
6	RPS16	-0.475798	1	1	3.67642e-30	7.31093e-26
6	TPT1	-0.570677	1	1	6.07912e-30	1.20889e-25
6	SNHG25	1.16408	0.931	0.797	1.96652e-27	3.91062e-23
6	RPS13	-0.454428	1	1	3.27195e-27	6.50659e-23
6	HSPA8	0.935115	1	1	8.26896e-27	1.64437e-22
6	EIF1B	1.17157	0.931	0.813	1.15228e-26	2.29143e-22
6	ATG3	0.847142	0.828	0.685	5.34216e-24	1.06234e-19
6	MT-CO2	0.531956	1	1	2.30074e-22	4.57525e-18
6	ATP2B1	1.13193	0.897	0.564	3.59437e-22	7.14776e-18
6	MYO6	-0.969687	0.828	1	4.28626e-22	8.52365e-18
6	ARL1	0.834915	0.931	0.843	1.16887e-19	2.32442e-15
6	HSP90AA1	0.818089	1	1	3.55487e-19	7.06921e-15
6	CSTB	0.786066	0.966	0.974	4.21227e-19	8.37653e-15
6	RPL35	-0.338234	1	1	6.7455e-19	1.34141e-14
6	RPS24	-0.362901	1	1	7.52727e-19	1.49687e-14
6	HSP90AB1	0.669725	1	1	1.57856e-18	3.13911e-14
6	GAPDH	0.6277	1	1	3.01391e-18	5.99346e-14
6	PPP1R16A	0.702733	0.759	0.407	9.83193e-17	1.95518e-12
6	LDHB	0.71064	1	1	2.86231e-16	5.69198e-12
6	RPS28	-0.324941	1	1	3.34519e-16	6.65225e-12
6	RPL13	0.360769	1	1	3.58413e-16	7.1274e-12
6	KLK3	-2.68662	0	0.944	5.18448e-16	1.03099e-11
6	TUBB	0.552655	0.931	0.921	9.93402e-16	1.97548e-11
6	DDC	0.959146	0.793	0.121	5.23497e-15	1.04103e-10
6	SLC9A3R1	0.717219	0.931	0.708	6.44582e-15	1.28182e-10
6	GPX4	0.698122	1	1	1.25053e-14	2.4868e-10
6	RPL22	-0.344086	1	1	1.78153e-14	3.54276e-10
6	SQSTM1	0.934097	1	0.941	1.87547e-14	3.72957e-10
6	MMP24OS	0.676992	0.897	0.938	2.65609e-14	5.2819e-10
6	EEF1A1	0.308764	1	1	8.76293e-14	1.7426e-09
6	KLHL35	0.472979	0.621	0.518	1.02608e-13	2.04047e-09
6	PAGE1	1.27987	0.931	0.118	1.42701e-13	2.83776e-09
6	TUBA1B	0.933113	1	0.885	1.95329e-13	3.88432e-09
6	BTG1	-1.69347	0.586	0.997	2.68583e-13	5.34104e-09
6	PRDX2	0.469185	1	1	2.92369e-13	5.81404e-09
6	BROX	0.697904	0.897	0.675	3.09288e-13	6.1505e-09
6	MPC2	-0.823238	0.966	1	7.7383e-13	1.53884e-08
6	RPL32	-0.267334	1	1	1.80534e-12	3.59011e-08
6	H3F3B	-0.311052	1	1	2.78403e-12	5.53632e-08
6	GDF15	-2.06364	0.793	1	3.21462e-12	6.39258e-08
6	GNG5	0.84092	1	1	4.31055e-12	8.57196e-08
6	USP54	0.528754	0.552	0.42	4.45119e-12	8.85164e-08
6	MARCKSL1	0.85654	1	1	2.06247e-11	4.10143e-07
6	PITX1	0.652511	0.793	0.675	5.73372e-11	1.14021e-06
6	LGALS3BP	0.497792	0.483	0.102	6.5354e-11	1.29963e-06
6	IMPDH2	0.401777	0.966	0.993	7.81309e-11	1.55371e-06
6	H2AFJ	-1.5303	0	0.984	8.6367e-11	1.71749e-06
6	RPS21	-0.279297	1	1	8.97203e-11	1.78418e-06
6	RPL7A	-0.299364	1	1	9.05373e-11	1.80042e-06
6	SNX3	0.475812	0.828	0.889	1.35325e-10	2.69107e-06
6	POMP	0.559071	0.931	0.961	1.43524e-10	2.85413e-06
6	ATP1B1	1.27923	0.966	0.889	1.52215e-10	3.02694e-06
6	SELENBP1	0.782961	0.966	0.961	1.70991e-10	3.40033e-06
6	CUTA	0.523248	0.966	0.97	1.89492e-10	3.76825e-06
6	RPS6	-0.252592	1	1	2.0804e-10	4.13709e-06
6	UQCR10	-0.321069	0.966	1	2.3656e-10	4.70423e-06
6	CALM1	0.629636	1	0.99	2.6694e-10	5.30836e-06
6	UBE2S	0.399307	0.897	0.895	3.19233e-10	6.34828e-06
6	UBE2E3	-0.408557	0.379	0.908	3.48486e-10	6.93e-06
6	ZNF677	-0.409	0	0.744	3.91186e-10	7.77913e-06
6	KLK2	-1.39884	0	0.908	4.61369e-10	9.17478e-06
6	SLC4A4	-0.625662	0	0.764	5.39343e-10	1.07254e-05
6	OGFRL1	0.501501	0.517	0.364	6.89723e-10	1.37158e-05
6	APRT	0.447327	1	1	8.59403e-10	1.70901e-05
6	DEGS1	-0.889234	0.379	0.997	8.79742e-10	1.74945e-05
6	KCNMA1	-0.433104	0	0.698	1.5192e-09	3.02109e-05
6	PEG3	-1.64031	0	0.78	1.71828e-09	3.41698e-05
6	TMEM144	0.427142	0.552	0.318	1.84095e-09	3.66092e-05
6	SLC22A3	-0.493118	0	0.711	2.08701e-09	4.15023e-05
6	NUDT14	0.339788	0.586	0.708	2.3522e-09	4.67758e-05
6	C19orf48	-1.1871	0.483	1	2.41355e-09	4.79958e-05
6	AP1S1	0.538139	0.931	0.859	2.80697e-09	5.58194e-05
6	HIST1H4C	-0.550063	0.759	1	3.56042e-09	7.08026e-05
6	SSFA2	0.507034	0.517	0.23	4.37413e-09	8.69839e-05
6	ATP5IF1	0.470467	0.966	0.993	6.28547e-09	0.000124993
6	AIDA	0.819138	1	0.931	6.33111e-09	0.0001259
6	MRPL41	-0.425372	0.966	1	6.64424e-09	0.000132127
6	MRPS6	0.402132	0.655	0.531	7.43341e-09	0.000147821
6	MGAT4B	0.412833	0.862	0.731	8.26567e-09	0.000164371
6	PSME2	0.339449	0.724	0.905	9.86372e-09	0.00019615
6	TMSB4X	0.771213	0.759	0.357	1.01108e-08	0.000201064
6	MYL6	0.597796	1	1	1.33793e-08	0.000266062
6	POLR1D	0.482972	0.966	0.984	1.46107e-08	0.000290549
6	MAX	0.363528	0.448	0.449	1.6122e-08	0.000320602
6	SEC11A	-0.5222	0.724	0.997	1.69954e-08	0.00033797
6	MLF1	0.285153	0.345	0.384	1.90281e-08	0.000378393
6	SUB1	0.513143	1	1	2.02362e-08	0.000402416
6	ZFAS1	-0.509783	1	1	2.21237e-08	0.000439952
6	SOD1	0.682545	1	1	2.55834e-08	0.000508751
6	RAB4A	0.371431	0.793	0.889	2.71044e-08	0.000538998
6	RHOB	0.507472	0.655	0.361	2.78445e-08	0.000553717
6	COLCA1	-0.596492	0.034	0.816	2.97165e-08	0.000590943
6	GTF3C6	0.631032	1	0.993	3.18036e-08	0.000632446
6	TSC22D3	-0.40238	0	0.593	4.03826e-08	0.000803049
6	RPS29	-0.274449	1	1	4.30813e-08	0.000856716
6	PEBP1	-0.295483	1	1	4.53456e-08	0.000901742
6	LTBP3	0.488733	0.897	0.898	4.71561e-08	0.000937747
6	HIST1H1C	-0.870582	0.414	0.977	4.75506e-08	0.000945592
6	SESN3	0.573375	0.862	0.672	4.81162e-08	0.000956838
6	ETV1	-0.78708	0	0.882	4.88848e-08	0.000972122
6	HSPD1	0.376312	1	1	4.97357e-08	0.000989045
6	RPS3	-0.281973	1	1	5.28103e-08	0.00105018
6	SF3B5	0.54553	1	0.977	5.44302e-08	0.0010824
6	H1F0	-0.417474	0.103	0.774	5.59411e-08	0.00111244
6	SLC25A33	-0.792265	0.379	0.997	5.95885e-08	0.00118498
6	NEDD8	0.384959	1	0.993	5.97007e-08	0.00118721
6	UGT2B15	0.793551	0.759	0.072	5.99717e-08	0.0011926
6	HEBP2	-0.581686	0.897	1	8.11367e-08	0.00161348
6	ASS1	0.35191	0.586	0.397	8.89021e-08	0.00176791
6	NFIB	-0.435624	0.069	0.78	9.44967e-08	0.00187916
6	NDUFS6	0.360974	0.966	1	1.02631e-07	0.00204093
6	EIF3H	-0.573914	0.862	0.997	1.04458e-07	0.00207726
6	CACYBP	0.284882	0.759	0.885	1.15292e-07	0.00229271
6	NKX3-1	-1.27717	0.207	0.977	1.23444e-07	0.00245481
6	ELF3	0.378734	0.586	0.413	1.30354e-07	0.00259222
6	SVIP	0.599044	0.897	0.944	1.32704e-07	0.00263896
6	GRB10	0.471397	0.655	0.466	1.40817e-07	0.00280029
6	PPP3CA	-0.366895	0.966	1	1.49779e-07	0.00297851
6	LIMCH1	-0.600001	0.862	1	1.66527e-07	0.00331156
6	RPL7	0.251025	1	1	1.92512e-07	0.0038283
6	ARMT1	0.362975	0.448	0.275	2.0868e-07	0.00414982
6	CCDC80	0.610297	0.552	0.01	2.33051e-07	0.00463446
6	OCIAD2	0.520055	0.862	0.908	2.46031e-07	0.00489257
6	PTGFR	-0.400892	0	0.574	2.66815e-07	0.00530588
6	PDIA3	-0.502875	0.793	1	2.82745e-07	0.00562266
6	SELENOW	0.42795	0.828	0.81	3.01006e-07	0.00598581
6	ADRB2	-0.351909	0	0.643	3.12135e-07	0.00620711
6	NOP10	-0.316996	1	1	3.27853e-07	0.00651968
6	GUK1	0.427049	0.966	0.997	3.59794e-07	0.00715485
6	GSTK1	0.369139	0.724	0.6	3.59837e-07	0.00715573
6	UFD1	0.311871	0.552	0.62	3.81313e-07	0.00758278
6	ARPC4	0.319299	0.655	0.652	3.94145e-07	0.00783796
6	ZBTB16	-0.433832	0	0.761	4.09809e-07	0.00814947
6	HSPA4L	0.315967	0.379	0.069	4.34439e-07	0.00863926
6	CSKMT	0.531243	0.793	0.643	4.35018e-07	0.00865078
6	PRAC1	-0.445223	1	1	4.35747e-07	0.00866526
6	F12	0.310662	0.724	0.875	4.48379e-07	0.00891647
7	HSP90AA1	1.11994	1	1	3.76057e-37	7.47826e-33
7	CHPT1	1.30783	1	1	5.03424e-36	1.00111e-31
7	GDF15	-2.12733	0.954	1	1.80484e-35	3.58911e-31
7	MYO6	-1.10628	0.681	1	2.19207e-31	4.35916e-27
7	UAP1	-0.883305	0.314	1	2.80614e-30	5.58028e-26
7	GAPDH	0.644986	1	1	5.75454e-29	1.14435e-24
7	C19orf48	-1.05071	0.53	1	4.82946e-27	9.60387e-23
7	LDHB	0.857896	1	1	8.36448e-27	1.66336e-22
7	ASPH	1.6134	0.997	0.773	1.79237e-24	3.56431e-20
7	CKB	0.706279	0.999	1	9.01976e-24	1.79367e-19
7	BTG1	-1.15838	0.5	1	6.87023e-23	1.36621e-18
7	EPHX1	1.25561	0.997	0.864	4.38929e-21	8.72855e-17
7	UGT2B11	0.819509	0.676	0	5.19328e-20	1.03274e-15
7	ABHD2	-1.0492	0.156	1	2.80804e-19	5.58406e-15
7	HSPA8	0.792567	1	1	5.2515e-19	1.04431e-14
7	SELENBP1	0.980039	0.986	1	2.03859e-18	4.05395e-14
7	CSTB	0.790233	0.991	0.955	3.22184e-18	6.40696e-14
7	MYL6	0.652996	1	1	1.0235e-17	2.03534e-13
7	RPS16	-0.423738	1	1	2.32799e-17	4.62945e-13
7	PAGE1	1.46473	0.977	0.136	2.78795e-17	5.54411e-13
7	EHF	-0.816122	0.49	1	3.27647e-17	6.51559e-13
7	RPL13	0.317922	1	1	1.20105e-16	2.38841e-12
7	MYCBP2	-0.665278	0.361	0.955	1.43105e-16	2.84579e-12
7	SNHG25	1.23808	0.99	0.864	3.04683e-16	6.05893e-12
7	NCAM2	-0.869442	0.355	1	5.80118e-16	1.15362e-11
7	RPLP2	-0.503199	1	1	1.45378e-15	2.89098e-11
7	TPT1	-0.460794	1	1	2.14225e-15	4.26008e-11
7	UGT2B15	0.70293	0.702	0.318	4.10809e-15	8.16935e-11
7	HIST1H4C	-0.753467	0.888	1	4.35392e-15	8.6582e-11
7	TJP1	-0.686863	0.4	1	2.08914e-14	4.15447e-10
7	DEGS1	-0.803673	0.289	1	2.44258e-14	4.85732e-10
7	PRDX2	0.406766	1	1	3.38362e-14	6.72867e-10
7	MT2A	-1.00311	0.851	1	4.64682e-14	9.24066e-10
7	RPL3	0.289269	1	1	5.49259e-14	1.09226e-09
7	ARFGEF3	-0.651793	0.619	1	7.77276e-14	1.54569e-09
7	VIM	0.89725	0.669	0	7.9095e-14	1.57288e-09
7	TUBA1A	0.517202	0.507	0	8.50549e-14	1.6914e-09
7	APRT	0.4293	1	1	1.45622e-13	2.89584e-09
7	GSTM3	0.645166	0.991	1	1.81596e-13	3.61121e-09
7	NETO1	-0.400984	0.275	0.636	2.55311e-13	5.07712e-09
7	DDC	0.70516	0.749	0.273	2.81673e-13	5.60135e-09
7	PRUNE2	-0.981107	0.016	1	3.02587e-13	6.01724e-09
7	TRIB3	-0.419564	0.632	1	3.04059e-13	6.04652e-09
7	RPLP1	-0.425625	1	1	3.6986e-13	7.35504e-09
7	MARCKSL1	0.845968	0.999	1	4.23026e-13	8.41229e-09
7	TSC22D3	-0.484643	0.222	0.682	6.33984e-13	1.26074e-08
7	SAT1	-0.942521	0.474	1	1.19805e-12	2.38245e-08
7	RPL28	0.322721	1	1	1.58612e-12	3.15416e-08
7	SOD1	0.616801	0.997	1	1.7945e-12	3.56854e-08
7	SLC7A11	-0.560809	0.583	1	1.95501e-12	3.88773e-08
7	TMED3	-0.583336	0.646	1	2.28103e-12	4.53606e-08
7	HIST1H1C	-0.852269	0.447	1	2.32629e-12	4.62606e-08
7	MAPK6	-0.515716	0.499	0.955	3.22313e-12	6.40952e-08
7	SEC11A	-0.584448	0.759	1	3.52117e-12	7.0022e-08
7	RPS13	-0.395903	1	1	3.7007e-12	7.35921e-08
7	GPX4	0.534041	1	1	3.96844e-12	7.89164e-08
7	ATP2B1	1.14208	0.93	0.818	5.76028e-12	1.14549e-07
7	PRDX1	0.427924	1	1	7.25431e-12	1.44259e-07
7	SLC25A33	-0.525302	0.715	1	9.01325e-12	1.79237e-07
7	SQSTM1	1.01383	1	1	9.91986e-12	1.97266e-07
7	GGCT	-0.69221	0.852	1	1.09119e-11	2.16993e-07
7	TSPAN13	-0.470187	0.236	0.818	1.25312e-11	2.49195e-07
7	RPS25	-0.526443	1	1	1.37275e-11	2.72985e-07
7	RASSF3	-0.620197	0.178	0.955	1.81872e-11	3.6167e-07
7	MT1X	-0.914409	0.562	0.909	1.89842e-11	3.7752e-07
7	TMEM205	-0.864275	0.185	1	4.21545e-11	8.38285e-07
7	NCOR1	-0.347027	0.782	1	4.49946e-11	8.94762e-07
7	TM7SF2	0.583473	0.974	1	5.84901e-11	1.16313e-06
7	HES4	-0.597751	0.374	0.955	6.40147e-11	1.273e-06
7	HEBP2	-0.654388	0.937	1	8.56779e-11	1.70379e-06
7	C2orf54	0.623491	0.539	0	9.74926e-11	1.93874e-06
7	TMEM87A	-0.395668	0.301	0.818	1.42167e-10	2.82712e-06
7	GULP1	-0.986395	0	1	1.49146e-10	2.96591e-06
7	H2AFJ	-1.58951	0	1	1.49146e-10	2.96591e-06
7	SPON2	-1.01923	0.56	1	1.78727e-10	3.55416e-06
7	DNAJC15	-0.362385	0	0.682	1.80195e-10	3.58335e-06
7	COPB1	-0.287488	0.726	0.955	1.84532e-10	3.66961e-06
7	SCCPDH	-0.292403	0	0.636	1.86605e-10	3.71084e-06
7	SLC22A3	-0.379526	0	0.591	1.93111e-10	3.8402e-06
7	KLK4	-0.980096	0.003	1	2.39258e-10	4.75789e-06
7	CCDC80	0.392911	0.441	0.045	2.94774e-10	5.86187e-06
7	LGALS3BP	0.330128	0.368	0.045	3.42826e-10	6.81743e-06
7	SLC9A3R1	0.734165	0.934	0.773	4.84662e-10	9.638e-06
7	DYNLL1	0.37492	0.987	1	4.89245e-10	9.72913e-06
7	KLK3	-2.03824	0	0.909	5.27133e-10	1.04826e-05
7	MPC2	-0.739717	0.933	1	6.11032e-10	1.2151e-05
7	PURA	-0.444616	0.572	0.909	7.01286e-10	1.39458e-05
7	KLK2	-1.37436	0	0.955	1.28922e-09	2.56374e-05
7	EIF1B	1.11077	0.93	0.864	1.43995e-09	2.86349e-05
7	ST8SIA6-AS1	-0.374176	0.437	0.909	1.64083e-09	3.26295e-05
7	GALNT7	-0.344047	0	0.727	1.76601e-09	3.51188e-05
7	RSL24D1	-0.428952	0.88	1	1.92148e-09	3.82106e-05
7	EBPL	-0.456384	0.782	1	3.68319e-09	7.32439e-05
7	ATP5IF1	0.364864	1	1	3.89455e-09	7.74471e-05
7	TMSB4X	0.972431	0.9	0.5	4.73013e-09	9.40633e-05
7	GRB10	0.434473	0.696	0.455	5.13257e-09	0.000102066
7	ADD3	0.925864	0.689	0.364	8.40656e-09	0.000167173
7	DBI	0.558292	0.996	1	9.37716e-09	0.000186474
7	KCNMA1	-0.512198	0.011	0.818	1.04059e-08	0.000206931
7	CKLF	-0.301022	0.486	0.955	1.43527e-08	0.000285418
7	SEMA3C	0.339094	0.378	0	1.95649e-08	0.000389067
7	UFM1	-0.350491	0.308	0.864	2.01421e-08	0.000400547
7	SMARCD3	0.42544	0.559	0.182	2.01814e-08	0.000401327
7	JPT1	0.374438	0.996	1	2.12713e-08	0.000423001
7	RHOB	0.449382	0.595	0.273	2.38685e-08	0.00047465
7	RPS4Y1	0.312752	0.999	1	3.47927e-08	0.000691888
7	PPP1R16A	0.578576	0.785	0.591	3.7339e-08	0.000742524
7	TTC3	0.503775	0.96	0.955	3.89493e-08	0.000774545
7	CALU	-0.294562	0.519	0.864	3.94729e-08	0.000784959
7	ERGIC1	-0.491461	0.646	1	5.34671e-08	0.00106325
7	RPS29	-0.275228	1	1	5.65841e-08	0.00112523
7	NKX3-1	-0.832811	0.116	0.955	5.86064e-08	0.00116545
7	CALM3	-0.427619	0.516	0.955	6.33841e-08	0.00126046
7	HSPD1	0.545612	1	1	7.72379e-08	0.00153595
7	TSC22D1	-0.378745	0.57	1	8.10564e-08	0.00161189
7	TBL1XR1	-0.427765	0.692	1	8.28962e-08	0.00164847
7	KLHL35	0.631525	0.852	0.545	1.10811e-07	0.00220359
7	EIF2AK4	-0.364337	0.477	1	1.13413e-07	0.00225533
7	RDH10	0.48662	0.434	0.045	1.14181e-07	0.0022706
7	KIF22	0.395936	0.716	0.591	1.38789e-07	0.00275996
7	IGFBP5	1.05747	0.517	0	1.39597e-07	0.00277603
7	GTF3C6	0.65438	0.997	1	1.42511e-07	0.00283397
7	PSME2	0.550918	0.897	0.864	1.5829e-07	0.00314775
7	SLC39A6	-0.386601	0.466	0.955	1.59526e-07	0.00317233
7	GUK1	0.294616	0.994	1	1.79803e-07	0.00357556
7	ZBTB10	-0.323455	0.125	0.636	1.80765e-07	0.0035947
7	TSTD1	-0.394924	0.758	1	1.91924e-07	0.0038166
7	ATP1B1	0.999498	0.976	1	2.05038e-07	0.00407739
7	TPD52	-0.366717	0.536	1	2.17851e-07	0.00433218
7	QRICH2	0.296261	0.404	0.136	2.63102e-07	0.00523204
7	ATP5PF	0.362891	0.999	1	2.69248e-07	0.00535426
7	RPS28	-0.294985	1	1	3.02252e-07	0.00601059
7	GNG5	0.641811	1	1	3.18576e-07	0.00633521
7	TUBA4A	0.455812	0.752	0.5	3.6872e-07	0.00733236
7	AMD1	-0.45225	0.911	1	3.97176e-07	0.00789824
7	PEPD	0.30555	0.44	0.182	4.03709e-07	0.00802816
7	ATG3	1.00493	0.964	0.818	4.87034e-07	0.00968516
8	LDHB	1.05278	1	1	8.81028e-56	1.75201e-51
8	CHPT1	1.43404	0.996	0.969	3.53431e-52	7.02833e-48
8	ASPH	1.60844	0.993	0.602	4.75324e-52	9.4523e-48
8	RPLP1	-0.487748	1	1	1.43167e-50	2.84702e-46
8	EPHX1	1.23197	0.978	0.688	5.5639e-46	1.10644e-41
8	HSP90AA1	0.929282	1	1	2.76158e-44	5.49168e-40
8	HSPA8	0.741464	1	0.992	2.06819e-43	4.11281e-39
8	RPS25	-0.589215	1	1	7.341e-42	1.45983e-37
8	BTG1	-1.68531	0.499	1	4.10723e-40	8.16763e-36
8	GPX4	0.668952	1	1	2.2387e-38	4.45189e-34
8	C19orf48	-1.07621	0.765	1	6.85508e-38	1.3632e-33
8	PAGE1	1.45565	0.978	0.141	2.38305e-37	4.73893e-33
8	SELENBP1	0.966371	0.982	0.93	6.94941e-37	1.38196e-32
8	GAPDH	0.6669	1	1	1.15553e-36	2.2979e-32
8	CKB	0.822297	1	1	1.18607e-36	2.35861e-32
8	RPLP2	-0.590035	1	1	2.16656e-36	4.30841e-32
8	MYL6	0.775102	1	1	2.33687e-35	4.64709e-31
8	SQSTM1	0.987573	0.987	0.961	5.57762e-34	1.10917e-29
8	SNHG25	0.995528	0.989	0.938	7.05143e-34	1.40225e-29
8	NCAM2	-0.835937	0.461	1	2.81502e-32	5.59796e-28
8	DYNLL1	0.729993	0.998	0.992	5.65295e-32	1.12415e-27
8	MYO6	-0.893422	0.705	1	3.04065e-31	6.04663e-27
8	TPT1	-0.499273	1	1	3.48018e-31	6.92068e-27
8	RPS13	-0.50838	1	1	1.69099e-29	3.3627e-25
8	RPL13	0.337035	1	1	1.2664e-28	2.51837e-24
8	ATG3	1.00925	0.949	0.766	2.28827e-28	4.55044e-24
8	NKX3-1	-1.10775	0.22	1	1.09751e-27	2.18251e-23
8	SOD1	0.644672	0.998	1	2.03775e-27	4.05227e-23
8	GTF3C6	0.80268	0.998	1	2.52051e-27	5.01229e-23
8	CALM1	0.662996	0.998	1	4.97931e-27	9.90186e-23
8	UGT2B11	0.796436	0.71	0.039	1.08831e-25	2.16421e-21
8	HSPD1	0.486152	1	1	1.21396e-25	2.41407e-21
8	PPP3CA	-0.642471	0.938	1	2.16068e-25	4.29673e-21
8	SAT1	-1.03196	0.408	1	5.55884e-25	1.10543e-20
8	DEGS1	-0.940293	0.375	1	1.50434e-24	2.99153e-20
8	GDF15	-2.07419	0.798	1	1.64535e-24	3.27194e-20
8	VIM	1.13857	0.78	0.062	3.47876e-24	6.91786e-20
8	TMSB4X	1.09797	0.909	0.234	8.54467e-24	1.69919e-19
8	CSTB	0.728985	0.993	0.992	3.24071e-23	6.44447e-19
8	RPS16	-0.434305	1	1	3.30584e-23	6.574e-19
8	MT-CO2	0.36208	1	1	8.6708e-23	1.72428e-18
8	MARCKSL1	0.916318	1	1	2.57845e-22	5.1275e-18
8	RPS24	-0.323664	1	1	2.66207e-22	5.29379e-18
8	RPS28	-0.338904	1	1	1.25148e-21	2.48869e-17
8	RPL18A	-0.263563	1	1	1.98117e-21	3.93975e-17
8	UGT2B15	0.780021	0.747	0.109	2.63726e-21	5.24446e-17
8	MPC2	-0.851509	0.953	1	4.04387e-21	8.04164e-17
8	SEC11A	-0.606045	0.805	1	4.05792e-21	8.06959e-17
8	ATP5PF	0.443191	0.998	1	7.3625e-21	1.46411e-16
8	PRDX2	0.436033	1	1	7.73277e-21	1.53774e-16
8	ZFAS1	-0.739286	0.956	1	1.63306e-20	3.24751e-16
8	APRT	0.453849	1	1	2.01944e-20	4.01586e-16
8	C2orf54	0.410398	0.381	0	2.33149e-20	4.6364e-16
8	TUBA1B	0.903681	1	0.992	2.49578e-20	4.96311e-16
8	TMEM205	-1.01221	0.239	0.992	2.77839e-20	5.52511e-16
8	CDK1	1.24977	0.982	0.703	2.90053e-20	5.768e-16
8	RPL7A	-0.340703	1	1	8.60324e-20	1.71084e-15
8	RPS6	-0.334706	1	1	1.20514e-19	2.39655e-15
8	ATP5F1B	0.533931	0.998	1	2.65164e-19	5.27306e-15
8	RPL23A	-0.431317	1	1	2.70356e-19	5.3763e-15
8	SLC9A3R1	0.655146	0.898	0.766	3.13623e-19	6.23671e-15
8	ATP2B1	1.0085	0.874	0.547	3.53797e-19	7.03561e-15
8	DSEL	-0.768646	0.415	0.938	4.02701e-19	8.00812e-15
8	POMP	0.640679	0.989	0.977	6.03583e-19	1.20028e-14
8	RPS26	0.328662	1	1	6.83289e-19	1.35879e-14
8	RPL37	-0.261554	1	1	1.25395e-18	2.49361e-14
8	ARFGEF3	-0.49706	0.59	0.984	1.25707e-18	2.49982e-14
8	TFPI	-0.432092	0	0.695	1.61962e-18	3.22077e-14
8	SPON2	-0.919353	0.503	0.977	2.53927e-18	5.0496e-14
8	RPS3A	-0.271294	1	1	2.59614e-18	5.16268e-14
8	PRUNE2	-0.651785	0.035	0.844	5.30474e-18	1.0549e-13
8	ABHD2	-0.915576	0.251	0.992	5.55201e-18	1.10407e-13
8	UBE2E3	-0.465835	0.286	0.938	6.0621e-18	1.20551e-13
8	RPL34	-0.383075	1	1	7.6376e-18	1.51881e-13
8	HSP90AB1	0.581842	1	1	1.32179e-17	2.62852e-13
8	GNG5	0.753901	1	1	1.39251e-17	2.76915e-13
8	SF3B5	0.53487	0.98	0.977	1.57737e-17	3.13676e-13
8	PRDX1	0.395802	1	1	2.4123e-17	4.7971e-13
8	H2AFJ	-1.19657	0	0.945	2.72394e-17	5.41683e-13
8	RPS3	-0.370734	1	1	3.33346e-17	6.62891e-13
8	NACA	0.276222	1	1	3.84038e-17	7.63698e-13
8	RPL32	-0.318958	1	1	4.22923e-17	8.41024e-13
8	PURA	-0.651867	0.581	0.984	6.84511e-17	1.36122e-12
8	SUB1	0.486472	1	1	1.02305e-16	2.03444e-12
8	IGFBP5	1.38594	0.65	0	1.08114e-16	2.14995e-12
8	JPT1	0.47662	1	1	2.09784e-16	4.17176e-12
8	PTGFR	-0.461924	0	0.664	2.28886e-16	4.55162e-12
8	TUBA4A	0.544298	0.905	0.852	3.67482e-16	7.30775e-12
8	GUK1	0.441833	0.998	1	4.64121e-16	9.22952e-12
8	NQO1	0.792253	0.951	0.891	5.40194e-16	1.07423e-11
8	SLC25A37	-0.521791	0.55	0.977	5.75202e-16	1.14385e-11
8	SLC22A3	-0.46579	0	0.648	5.82896e-16	1.15915e-11
8	GNAI1	0.746086	0.665	0.133	7.65651e-16	1.52257e-11
8	KLK2	-1.58729	0	0.898	8.93846e-16	1.7775e-11
8	CCDC80	0.550831	0.523	0.023	1.09618e-15	2.17987e-11
8	PPIA	0.427113	1	1	1.36849e-15	2.72137e-11
8	KLK4	-1.02733	0.002	0.961	1.88468e-15	3.74787e-11
8	NR2F1	0.438585	0.448	0	2.26466e-15	4.50351e-11
8	LUZP2	-0.45008	0.537	0.969	2.36449e-15	4.70202e-11
8	RPL35	-0.2911	1	1	2.3855e-15	4.74381e-11
8	GALNT7	-0.252512	0	0.555	2.87369e-15	5.71462e-11
8	TSTD1	-0.495433	0.734	0.992	3.05022e-15	6.06566e-11
8	RPL22	-0.353103	1	1	3.8357e-15	7.62768e-11
8	RPS21	-0.320542	1	1	3.88237e-15	7.72048e-11
8	SLC25A33	-0.519996	0.721	1	4.16743e-15	8.28734e-11
8	RASSF3	-0.5211	0.182	0.898	6.24674e-15	1.24223e-10
8	MGST1	0.359345	0.991	1	1.45709e-14	2.89757e-10
8	SLC7A11	-0.760892	0.366	0.969	1.47587e-14	2.93491e-10
8	PPDPF	0.462389	1	1	1.58208e-14	3.14613e-10
8	DBI	0.424045	0.993	1	1.65528e-14	3.2917e-10
8	ETV1	-0.603316	0	0.812	2.24511e-14	4.46463e-10
8	GULP1	-0.812538	0	0.891	3.038e-14	6.04137e-10
8	TPI1	0.479221	1	1	3.29078e-14	6.54404e-10
8	HNRNPM	0.636914	0.94	0.906	5.05042e-14	1.00433e-09
8	ARL1	0.774511	0.951	0.859	5.58229e-14	1.11009e-09
8	FAM213A	-0.285332	0.002	0.578	5.80554e-14	1.15449e-09
8	BDP1	-0.482356	0.949	1	5.85324e-14	1.16398e-09
8	OGFRL1	0.446612	0.636	0.453	5.92141e-14	1.17753e-09
8	RPS23	-0.29086	1	1	6.70509e-14	1.33337e-09
8	CACYBP	0.491225	0.958	0.977	6.92293e-14	1.37669e-09
8	PDCD5	0.463686	0.993	1	7.29022e-14	1.44973e-09
8	PEG3	-1.70929	0	0.867	1.06667e-13	2.12118e-09
8	EIF1B	1.10929	0.929	0.836	1.13722e-13	2.26148e-09
8	NDUFB2	0.349676	0.998	1	1.41724e-13	2.81832e-09
8	TAF1D	-0.36703	0.807	0.992	1.52319e-13	3.02901e-09
8	ZNF43	-0.255215	0	0.531	1.83434e-13	3.64777e-09
8	ATP5IF1	0.388059	0.996	1	2.44187e-13	4.8559e-09
8	RPS29	-0.258131	1	1	4.42667e-13	8.80287e-09
8	EHF	-0.791178	0.443	0.992	4.57543e-13	9.09871e-09
8	IQGAP2	-0.29779	0.058	0.68	5.04381e-13	1.00301e-08
8	PLGRKT	-0.486615	0.588	0.961	5.60209e-13	1.11403e-08
8	ST8SIA6-AS1	-0.430534	0.452	0.953	6.80944e-13	1.35412e-08
8	COLCA1	-0.469689	0.02	0.633	7.27401e-13	1.44651e-08
8	NFIB	-0.505165	0.111	0.898	8.63272e-13	1.7167e-08
8	IFI27L2	0.315669	0.388	0.047	1.16616e-12	2.31902e-08
8	HMGN3	0.508744	0.894	0.836	1.3248e-12	2.6345e-08
8	PRELID1	0.395774	1	1	1.59494e-12	3.17171e-08
8	SORD	-0.557173	0.67	1	1.98331e-12	3.944e-08
8	KLHL35	0.658161	0.871	0.617	2.26539e-12	4.50494e-08
8	HOMER2	-0.43199	0.08	0.836	2.36753e-12	4.70807e-08
8	DDC	0.408581	0.752	0.359	2.53617e-12	5.04343e-08
8	KRT18	0.448966	1	1	3.11851e-12	6.20146e-08
8	FKBP4	0.458797	0.942	0.977	3.58953e-12	7.13814e-08
8	KLK3	-1.72846	0	0.602	3.92968e-12	7.81457e-08
8	GSTM3	0.453784	0.984	1	4.43315e-12	8.81575e-08
8	EIF2AK4	-0.363595	0.497	0.953	4.67538e-12	9.29747e-08
8	SLC45A3	-0.315716	0.011	0.625	5.33288e-12	1.0605e-07
8	TUBB4B	0.386171	0.967	0.953	5.67829e-12	1.12919e-07
8	CCT2	0.562827	0.984	1	5.99393e-12	1.19195e-07
8	TMED3	-0.444355	0.583	0.984	6.66025e-12	1.32446e-07
8	SELENOM	0.397223	0.953	0.977	7.14484e-12	1.42082e-07
8	NDUFB10	0.359008	1	1	7.59902e-12	1.51114e-07
8	GSTA1	0.997875	0.703	0.086	7.91852e-12	1.57468e-07
8	SCCPDH	-0.310126	0	0.609	9.49445e-12	1.88807e-07
8	KCNMA1	-0.397448	0.016	0.766	1.06965e-11	2.12711e-07
8	MYCBP2	-0.629803	0.364	0.953	1.18282e-11	2.35216e-07
8	GAMT	0.4082	0.96	0.984	1.18573e-11	2.35795e-07
8	SAP18	0.463998	0.978	0.984	1.21916e-11	2.42442e-07
8	ARHGEF26	-0.548242	0.16	0.922	1.23833e-11	2.46255e-07
8	BZW1	0.589039	0.909	0.82	1.30587e-11	2.59686e-07
8	PRAC1	-0.594533	0.98	1	1.61883e-11	3.2192e-07
8	HMGN1	0.511875	0.998	1	1.8572e-11	3.69323e-07
8	TUBB	0.469481	0.996	0.992	2.36678e-11	4.70657e-07
8	AP001816.1	0.389296	0.869	0.891	2.53977e-11	5.05059e-07
8	LIMCH1	-0.562508	0.891	1	3.50563e-11	6.97129e-07
8	TRAPPC2L	0.379647	0.836	0.844	3.93006e-11	7.81532e-07
8	ADD3	0.773788	0.703	0.375	4.08271e-11	8.11887e-07
8	MINOS1	0.459157	0.863	0.797	5.96258e-11	1.18572e-06
8	RPS11	-0.286899	1	1	6.045e-11	1.20211e-06
8	TXNIP	-0.615016	0.787	0.992	7.74089e-11	1.53935e-06
8	NOP56	0.521351	0.978	0.977	8.37091e-11	1.66464e-06
8	MT1X	-0.949177	0.57	0.938	1.15672e-10	2.30025e-06
8	LAGE3	0.337512	0.949	0.992	1.17509e-10	2.33678e-06
8	FUOM	-0.334477	0.002	0.656	1.24288e-10	2.47159e-06
8	GGCT	-0.469225	0.947	1	1.50284e-10	2.98855e-06
8	HEBP2	-0.461764	0.962	0.992	1.64749e-10	3.27621e-06
8	BAMBI	0.56964	0.741	0.562	1.83506e-10	3.6492e-06
8	LTBP3	0.347404	0.911	0.969	1.92212e-10	3.82233e-06
8	FAM118A	-0.358121	0.55	0.969	2.00434e-10	3.98583e-06
8	TBL1XR1	-0.398925	0.725	0.992	2.19315e-10	4.36131e-06
8	PFN1	0.331287	0.998	1	2.24118e-10	4.45681e-06
8	EIF4A2	-0.438322	0.925	1	2.26504e-10	4.50426e-06
8	FAM111B	0.725255	0.807	0.453	2.67915e-10	5.32776e-06
8	STEAP2	-0.595578	0.632	1	3.08166e-10	6.12818e-06
8	TXNDC17	0.274893	0.996	1	3.19947e-10	6.36247e-06
8	CALM3	-0.297979	0.565	0.953	3.49414e-10	6.94844e-06
8	PITX1	0.54541	0.836	0.75	3.62796e-10	7.21456e-06
8	ZBTB16	-0.40271	0	0.695	3.70959e-10	7.37688e-06
8	CEBPD	-0.25901	0.018	0.57	4.01412e-10	7.98247e-06
8	LGALS3BP	0.345666	0.448	0.109	4.31483e-10	8.58047e-06
8	ZNF677	-0.31353	0.011	0.688	4.8924e-10	9.72904e-06
8	AP1S1	0.522375	0.929	0.938	5.23774e-10	1.04158e-05
8	TPM3	0.431801	0.942	0.945	5.42027e-10	1.07788e-05
8	NAALADL2	-0.374159	0.155	0.852	6.53053e-10	1.29866e-05
8	N4BP2L2	-0.311721	0.645	0.969	8.32434e-10	1.65538e-05
8	TXNRD1	-0.581205	0.869	0.992	1.01908e-09	2.02654e-05
8	EIF2A	-0.282679	0.608	1	1.02229e-09	2.03292e-05
8	MALAT1	-0.525039	1	1	1.02618e-09	2.04067e-05
8	TAGLN2	-0.44798	0.364	0.969	1.04118e-09	2.07049e-05
8	TMPRSS2	-0.756648	0.093	0.914	1.04701e-09	2.08209e-05
8	SLC4A4	-0.362404	0.031	0.594	1.10456e-09	2.19653e-05
8	ATP1B1	0.793346	0.998	0.961	1.66748e-09	3.31596e-05
8	EIF3F	-0.366917	0.956	1	1.71574e-09	3.41193e-05
8	CEBPB	-0.293113	0.661	0.977	1.76902e-09	3.51788e-05
8	IFITM2	-0.280074	0.024	0.602	2.3983e-09	4.76927e-05
8	NETO1	-0.555107	0.308	0.875	2.44709e-09	4.86629e-05
8	HMMR	0.294477	0.455	0.359	3.42497e-09	6.81091e-05
8	TUBA1A	0.767399	0.634	0.062	4.96867e-09	9.88071e-05
8	TSC22D3	-0.396919	0.137	0.75	5.98821e-09	0.000119082
8	ADGRG6	-0.353802	0.002	0.531	6.24633e-09	0.000124215
8	C8orf82	0.410573	0.789	0.719	6.39788e-09	0.000127228
8	ADAM15	0.4491	0.876	0.82	6.41313e-09	0.000127531
8	COX4I1	0.307602	1	1	6.82025e-09	0.000135628
8	TM7SF2	0.409517	0.92	0.977	6.88612e-09	0.000136937
8	CD63	0.4742	1	1	6.94143e-09	0.000138037
8	AIDA	0.63285	0.973	0.914	7.5124e-09	0.000149392
8	PIR	-0.290848	0.552	0.953	8.8896e-09	0.000176778
8	CCNG1	-0.368141	0.612	0.984	1.2219e-08	0.000242988
8	ABHD10	0.344876	0.621	0.523	1.26658e-08	0.000251871
8	COX7A2	0.333829	1	1	1.45834e-08	0.000290005
8	NEDD4L	-0.433357	0.171	0.844	1.67397e-08	0.000332886
8	ARMT1	0.347092	0.541	0.352	1.74814e-08	0.000347634
8	PSMG1	0.44853	0.769	0.695	1.82549e-08	0.000363018
8	ACAT2	0.374002	0.665	0.539	1.91509e-08	0.000380834
8	TJP1	-0.510088	0.388	0.93	2.06321e-08	0.000410291
8	STUB1	0.310303	0.976	0.992	2.17989e-08	0.000433493
8	RPL27A	-0.335521	1	1	2.59044e-08	0.000515135
8	GPR158	-0.426122	0.011	0.734	2.65369e-08	0.000527712
8	HSBP1	0.346719	0.984	1	2.75177e-08	0.000547217
8	ATP5MC3	0.303452	0.998	1	2.78435e-08	0.000553696
8	UTRN	-0.604347	0.322	0.961	2.9713e-08	0.000590873
8	MAOA	-0.404144	0.315	0.875	3.22121e-08	0.00064057
8	CDC42EP1	0.296239	0.441	0.266	3.69347e-08	0.000734484
8	SLC25A3	0.274894	1	1	3.96193e-08	0.000787869
8	ZNF667-AS1	-0.359832	0.286	0.898	4.00314e-08	0.000796065
8	SLC39A6	-0.381198	0.461	0.945	4.34398e-08	0.000863845
8	IRX4	0.360151	0.494	0.188	4.62569e-08	0.000919865
8	PCNA	0.678019	0.953	0.852	4.82564e-08	0.000959627
8	KCNN2	-0.532723	0.027	0.773	4.82854e-08	0.000960203
8	NDUFB4	0.32157	0.978	1	5.65862e-08	0.00112527
8	PSME2	0.347909	0.885	0.945	5.94998e-08	0.00118321
8	RAN	0.356558	1	1	7.1818e-08	0.00142817
8	RRM2	0.290084	0.404	0.219	8.15995e-08	0.00162269
8	AARS	-0.427847	0.426	0.93	8.40556e-08	0.00167153
8	PPIB	-0.401453	0.976	1	1.06743e-07	0.0021227
8	POP5	0.43989	0.865	0.742	1.25583e-07	0.00249735
8	UAP1	-0.436221	0.308	0.898	1.32765e-07	0.00264017
8	PPP2R2A	-0.256195	0.572	0.961	1.3917e-07	0.00276754
8	XBP1	0.449047	0.922	0.945	1.4792e-07	0.00294153
8	SEMA3C	0.347301	0.523	0.258	1.48387e-07	0.00295082
8	UBB	0.342482	1	1	1.49044e-07	0.00296389
8	SSFA2	0.319092	0.466	0.281	1.53649e-07	0.00305547
8	ID3	0.430153	0.534	0.266	1.5395e-07	0.00306146
8	FOLH1	-0.281272	0.936	1	1.6303e-07	0.00324201
8	GABPB1-AS1	-0.41237	0.528	0.969	1.69215e-07	0.003365
8	FIBP	0.326094	0.976	0.992	1.72644e-07	0.00343319
8	DSC2	-0.394364	0.082	0.688	2.11928e-07	0.0042144
8	CCNB1IP1	-0.400285	0.401	0.961	2.22632e-07	0.00442725
8	AADAT	-0.313631	0.062	0.695	2.24608e-07	0.00446656
8	RAMP1	0.349034	0.88	0.953	2.32323e-07	0.00461998
8	NAP1L1	-0.426049	1	1	2.54458e-07	0.00506015
8	RHOB	0.354316	0.537	0.344	3.00019e-07	0.00596619
8	PSMA7	0.269217	0.998	1	3.22589e-07	0.006415
8	DNAJC1	0.297178	0.639	0.562	3.23241e-07	0.00642798
8	ZBTB10	-0.268437	0.115	0.641	3.72027e-07	0.00739813
8	RSL24D1	-0.32172	0.84	1	3.73736e-07	0.00743211
8	SNHG19	-0.350567	0.947	1	4.21301e-07	0.00837799
8	CCND1	-0.308228	0.9	1	4.25491e-07	0.00846132
8	HES4	-0.396015	0.683	0.977	4.31948e-07	0.00858972
8	SFPQ	0.453242	0.896	0.891	4.3983e-07	0.00874645
8	ZFAND1	-0.298675	0.446	0.922	5.01977e-07	0.00998231
9	LDHB	1.25105	1	1	3.39027e-75	6.7419e-71
9	CHPT1	1.30025	1	0.976	1.85376e-57	3.68638e-53
9	ASPH	1.44757	0.997	0.827	3.0659e-53	6.09684e-49
9	GDF15	-2.6914	0.947	1	5.85358e-47	1.16404e-42
9	APRT	0.626014	0.997	1	8.32712e-42	1.65593e-37
9	RPLP1	-0.461251	1	1	2.86827e-41	5.70385e-37
9	EPHX1	1.00002	0.979	0.874	1.74458e-38	3.46928e-34
9	TXNIP	-1.25315	0.765	0.992	4.04885e-37	8.05153e-33
9	RPL13	0.424942	1	1	9.19512e-36	1.82854e-31
9	ATP5F1B	0.618218	1	1	1.66869e-35	3.31836e-31
9	HSP90AA1	0.936634	1	1	4.29118e-35	8.53343e-31
9	SOD1	0.721529	0.997	1	4.21285e-33	8.37767e-29
9	BTG1	-1.04925	0.573	0.992	1.21697e-32	2.42007e-28
9	RPL22L1	0.389332	1	1	6.04062e-32	1.20124e-27
9	SAT1	-1.14648	0.488	1	2.28684e-31	4.54762e-27
9	PRDX2	0.510551	1	1	5.08356e-31	1.01092e-26
9	CSTB	0.7754	0.992	0.992	1.21976e-30	2.42561e-26
9	GPX4	0.624503	1	1	1.25841e-30	2.50247e-26
9	RPS25	-0.526239	1	1	3.35738e-30	6.67648e-26
9	HSPD1	0.427652	1	1	2.88487e-29	5.73686e-25
9	PAGE1	1.37266	0.976	0.142	4.12065e-29	8.19433e-25
9	MYO6	-0.929981	0.718	0.992	1.06221e-27	2.11232e-23
9	ATP5PF	0.626079	1	1	1.75792e-27	3.4958e-23
9	HSP90AB1	0.711171	1	0.992	6.41214e-27	1.27512e-22
9	CKB	0.814284	0.995	1	1.11274e-26	2.21279e-22
9	GAPDH	0.603722	1	1	2.16022e-26	4.29582e-22
9	TMSB4X	1.11622	0.963	0.315	1.17629e-24	2.33918e-20
9	ABHD2	-0.984379	0.293	0.984	1.3254e-24	2.6357e-20
9	PRDX1	0.398978	1	1	2.57292e-24	5.1165e-20
9	C1QBP	0.499005	0.992	1	2.82613e-24	5.62004e-20
9	C2orf54	0.454639	0.43	0.008	6.03376e-24	1.19987e-19
9	RPLP2	-0.510722	1	1	6.35653e-24	1.26406e-19
9	H1F0	-0.792557	0.554	0.953	6.89086e-24	1.37032e-19
9	ZFAS1	-0.777332	0.982	1	7.18387e-24	1.42858e-19
9	GTF3C6	0.673345	1	1	9.35279e-24	1.8599e-19
9	SQSTM1	0.820806	0.979	0.984	2.28892e-23	4.55174e-19
9	MT-CO2	0.416471	1	1	2.49935e-23	4.97021e-19
9	NDUFB10	0.380111	1	1	5.38954e-23	1.07176e-18
9	SELENBP1	0.791944	0.971	0.913	1.05851e-22	2.10496e-18
9	NDUFB2	0.506169	1	1	1.85417e-22	3.68719e-18
9	NME1	0.465073	0.995	0.992	2.12765e-22	4.23105e-18
9	PRELID1	0.454452	0.997	1	4.88844e-22	9.72116e-18
9	PPIA	0.500205	1	1	1.34048e-21	2.66568e-17
9	TPT1	-0.482731	1	1	2.1118e-21	4.19954e-17
9	MYL6	0.660581	0.997	1	2.29155e-21	4.55697e-17
9	JPT1	0.622853	1	1	2.30493e-21	4.58358e-17
9	SNHG25	1.00781	0.997	0.921	3.65834e-21	7.27498e-17
9	NDUFS5	0.470745	1	1	3.67438e-21	7.30687e-17
9	ATP5MC3	0.539644	0.997	1	6.49565e-21	1.29173e-16
9	C19orf48	-0.751408	0.865	1	1.21572e-20	2.41758e-16
9	DBI	0.540728	0.997	1	3.76747e-20	7.49199e-16
9	TFPI	-0.417137	0	0.732	5.74964e-20	1.14337e-15
9	RPS28	-0.338784	1	1	9.58919e-20	1.90691e-15
9	CCT2	0.635999	0.984	0.976	9.64979e-20	1.91896e-15
9	POMP	0.698404	0.979	0.969	9.84808e-20	1.95839e-15
9	COX4I1	0.460163	1	1	1.42387e-19	2.8315e-15
9	PARP1	0.529568	0.982	1	2.47078e-19	4.9134e-15
9	PDCD5	0.490573	0.989	1	2.75166e-19	5.47196e-15
9	HIST2H2AC	-0.531984	0.958	0.984	1.33748e-18	2.65971e-14
[truncated: 560 more rows]

## Sheet: 4. DEGs RES-B vs LNCaP
Supplementary Data 2. Single-cell RNA sequencing. 1) Set of genes differentially expressed by each scRNA-seq cluster (compared to all other clusters), referred to as marker differentially expressed genes. 2-4) Sets of differentially expressed genes for each pairwise sample comparison (LNCaP-ENZ48 vs LNCaP, RES-A vs LNCaP, and RES-B vs LNCaP). In each, the table header indicates the scRNA-seq clus…
Cluster	Gene	Average log-fold change	% expressed RES-B	% expressed LNCaP	MAST framework p-value	Bonferroni adjusted p-value
0	HSP90AA1	0.991376	1	1	1.70511e-57	3.39079e-53
0	HSP90AB1	0.734804	1	1	2.39494e-56	4.76258e-52
0	H3F3A	0.632565	1	1	9.2559e-48	1.84063e-43
0	PRAC1	-2.17567	0	1	3.76755e-43	7.49216e-39
0	NDUFB4	-1.08242	0.753	1	4.21945e-43	8.39079e-39
0	EEF1A1	0.32948	1	1	1.25807e-41	2.5018e-37
0	GDF15	-2.32318	0.695	0.995	2.45755e-41	4.88708e-37
0	H2AFJ	-1.74831	0	0.976	5.33809e-40	1.06153e-35
0	RPS28	-0.420014	1	1	7.57075e-40	1.50552e-35
0	EPHX1	0.940553	0.959	0.776	1.01061e-38	2.0097e-34
0	MYL6	0.681258	1	1	1.14617e-36	2.27928e-32
0	RPLP2	-0.410083	1	1	1.62382e-36	3.22912e-32
0	CALR	1.02357	0.997	0.99	3.30302e-36	6.56839e-32
0	SAT1	-0.970996	0.473	0.995	1.92922e-35	3.83645e-31
0	RPS25	-0.482499	1	1	2.4578e-33	4.88758e-29
0	PRAC2	-0.849717	0.198	0.946	3.5737e-31	7.10667e-27
0	RPS19	-0.414977	1	1	9.77933e-31	1.94472e-26
0	HSPA5	1.36649	0.992	0.976	8.19418e-30	1.62949e-25
0	RPL39	-0.297815	1	1	2.2093e-28	4.39341e-24
0	PEG3	-1.4619	0.064	0.732	2.48418e-28	4.94003e-24
0	SOD1	0.552873	1	1	2.58779e-28	5.14608e-24
0	RPL32	-0.266363	1	1	8.22207e-28	1.63504e-23
0	LMO4	1.68684	0.936	0.737	3.23504e-27	6.43321e-23
0	TOX3	0.789778	0.733	0.068	5.1138e-27	1.01693e-22
0	RPS13	-0.391485	1	1	6.26689e-27	1.24623e-22
0	RPL37A	-0.360471	1	1	3.46914e-26	6.89873e-22
0	BAMBI	1.00033	0.901	0.61	4.87881e-26	9.70201e-22
0	GULP1	-0.763857	0.003	0.839	1.07128e-25	2.13034e-21
0	RPS24	-0.296008	1	1	1.55331e-25	3.0889e-21
0	GTF3C6	0.622746	0.997	0.98	1.94072e-25	3.85932e-21
0	RPS3	-0.440774	1	1	2.85679e-25	5.68101e-21
0	SNHG25	0.858872	0.964	0.834	4.39e-25	8.72996e-21
0	ZFAS1	-0.588555	0.969	1	6.97313e-25	1.38668e-20
0	SLC22A3	-0.365339	0	0.527	7.48338e-25	1.48815e-20
0	KRT18	0.658298	1	1	2.62391e-24	5.21792e-20
0	CAMK2N1	0.962454	0.644	0.132	4.31078e-24	8.57242e-20
0	AIDA	0.745941	0.845	0.732	6.43848e-24	1.28036e-19
0	RPL37	-0.297769	1	1	1.1599e-23	2.30659e-19
0	ATP1B1	0.967811	0.985	0.971	1.25172e-23	2.48916e-19
0	RPL18A	-0.275931	1	1	1.515e-23	3.01274e-19
0	CSTB	0.648019	0.975	0.946	2.99348e-23	5.95283e-19
0	ETV1	-0.619323	0	0.702	3.36081e-23	6.6833e-19
0	VAV3	0.75075	0.618	0.024	3.57052e-23	7.10033e-19
0	CACYBP	0.57091	0.944	0.927	4.92167e-23	9.78724e-19
0	ADRB2	-0.330772	0	0.6	4.93944e-23	9.82257e-19
0	SNHG8	-0.677265	0.921	1	5.7458e-23	1.14261e-18
0	BTG1	-1.25262	0.379	0.961	5.96911e-23	1.18702e-18
0	TFPI	-0.513967	0.003	0.732	1.00374e-22	1.99604e-18
0	MMP16	-0.333235	0.008	0.541	2.60311e-22	5.17654e-18
0	XBP1	0.843376	0.964	0.854	3.71715e-22	7.39193e-18
0	AP1S1	0.546751	0.939	0.868	3.86843e-22	7.69276e-18
0	SNHG19	-0.540977	0.827	1	4.3491e-22	8.64863e-18
0	RPS21	-0.281396	1	1	4.57628e-22	9.10039e-18
0	SAP18	0.532067	0.977	0.956	4.68276e-22	9.31213e-18
0	RPS3A	-0.301375	1	1	1.33343e-21	2.65166e-17
0	NCAM2	-0.830191	0.366	0.966	1.70961e-21	3.39973e-17
0	YBX1	0.303255	1	1	2.54567e-21	5.06232e-17
0	NQO1	0.658896	0.992	0.932	3.20506e-21	6.37358e-17
0	CHCHD2	0.370562	1	1	3.22658e-21	6.41637e-17
0	DSEL	-0.608199	0.051	0.683	4.8712e-21	9.68686e-17
0	ATG3	0.67758	0.819	0.644	4.88683e-21	9.71794e-17
0	PRDX1	0.397673	1	1	5.21045e-21	1.03615e-16
0	RPSA	-0.369201	1	1	7.77609e-21	1.54635e-16
0	FAM213A	-0.264352	0.003	0.444	8.31354e-21	1.65323e-16
0	RPS16	-0.299128	1	1	1.10974e-20	2.20683e-16
0	RPL34	-0.31638	1	1	1.57474e-20	3.13154e-16
0	SQSTM1	0.698492	0.964	0.932	1.82286e-20	3.62493e-16
0	PTGFR	-0.363765	0	0.498	2.28675e-20	4.54742e-16
0	HSPD1	0.410423	1	1	3.41066e-20	6.78244e-16
0	POMP	0.500465	0.977	0.98	4.20062e-20	8.35336e-16
0	HSP90B1	0.794312	1	1	1.48509e-19	2.95325e-15
0	RPS29	-0.301355	1	1	1.76488e-19	3.50964e-15
0	HEBP2	-0.599649	0.944	1	3.439e-19	6.8388e-15
0	CCDC80	0.434588	0.405	0.015	4.74848e-19	9.44282e-15
0	LDHB	0.3905	0.99	0.99	9.65192e-19	1.91938e-14
0	HMGCS2	0.447302	0.42	0.088	1.87021e-18	3.7191e-14
0	ENAH	0.519274	0.906	0.805	2.77421e-18	5.5168e-14
0	PRKAG2-AS1	0.283212	0.3	0	2.9845e-18	5.93498e-14
0	LAMA3	0.296226	0.326	0.063	3.55681e-18	7.07308e-14
0	MINOS1	0.478213	0.832	0.805	4.37102e-18	8.6922e-14
0	FAM198B	0.322608	0.448	0.22	5.5102e-18	1.09576e-13
0	MALAT1	-0.802462	1	1	5.79696e-18	1.15278e-13
0	GUK1	0.481816	0.997	0.995	5.85261e-18	1.16385e-13
0	ATP5IF1	0.601659	0.992	0.99	7.18176e-18	1.42816e-13
0	RPL10	-0.30777	1	1	1.32018e-17	2.62531e-13
0	CCT3	0.360293	0.982	0.995	1.56407e-17	3.1103e-13
0	EIF4EBP1	-0.582904	0.779	1	1.68645e-17	3.35368e-13
0	HSPE1	0.396198	1	1	1.79382e-17	3.56719e-13
0	ZBTB16	-0.292022	0.008	0.493	2.06428e-17	4.10503e-13
0	LPAR3	-0.291553	0.003	0.522	3.95702e-17	7.86892e-13
0	EFNA5	-0.52874	0.018	0.766	4.67425e-17	9.29522e-13
0	HOXA10	0.511604	0.532	0.093	6.25377e-17	1.24362e-12
0	RPL23A	-0.293961	1	1	6.41613e-17	1.27591e-12
0	HES6	-0.524243	0.132	0.785	8.06753e-17	1.60431e-12
0	TAX1BP1	0.657781	0.952	0.907	9.93025e-17	1.97473e-12
0	CHPT1	0.543924	0.957	0.966	1.4914e-16	2.96579e-12
0	H3F3B	-0.397367	0.997	1	2.52324e-16	5.01771e-12
0	GPX4	0.37307	1	1	2.79919e-16	5.56647e-12
0	BDP1	-0.671262	0.807	1	3.10491e-16	6.17443e-12
0	SCP2	0.390603	0.865	0.912	3.54354e-16	7.04669e-12
0	ARPC5	0.510012	0.913	0.907	5.4193e-16	1.07768e-11
0	PRR34-AS1	-0.472226	0.142	0.834	5.55999e-16	1.10566e-11
0	H1F0	-0.589109	0.455	0.902	6.72233e-16	1.3368e-11
0	HIST1H1C	-0.905197	0.59	0.976	1.01891e-15	2.0262e-11
0	RPS2	-0.279709	1	1	1.03115e-15	2.05054e-11
0	IMPA2	0.451693	0.705	0.624	1.41693e-15	2.8177e-11
0	MRPL14	0.434002	0.929	0.898	1.44795e-15	2.87939e-11
0	FKBP4	0.432872	0.913	0.868	1.54137e-15	3.06517e-11
0	RPL27A	-0.42451	1	1	1.61099e-15	3.20361e-11
0	HSPH1	0.543187	0.695	0.483	2.00757e-15	3.99225e-11
0	COX7A2	0.318994	0.997	1	2.06485e-15	4.10615e-11
0	SLC9A3R1	0.506921	0.858	0.785	2.13386e-15	4.2434e-11
0	ANKRD29	0.49435	0.585	0.254	2.559e-15	5.08883e-11
0	WNT5A	0.332003	0.326	0.029	2.8089e-15	5.58578e-11
0	RPL13A	-0.254204	1	1	3.93921e-15	7.83351e-11
0	EIF3L	-0.351529	0.86	1	4.05127e-15	8.05635e-11
0	RASSF3	-0.644619	0.14	0.898	4.12363e-15	8.20024e-11
0	HSPA8	0.489237	1	0.995	4.58651e-15	9.12073e-11
0	BCLAF1	0.397871	0.835	0.829	9.32629e-15	1.85463e-10
0	FOLH1	-0.586467	0.746	1	9.8226e-15	1.95332e-10
0	SLC45A3	-0.276845	0.005	0.459	1.63083e-14	3.24307e-10
0	EPRS	0.440796	0.99	0.985	1.6667e-14	3.3144e-10
0	ENC1	0.510944	0.583	0.263	2.19953e-14	4.37398e-10
0	NUDC	0.340643	0.939	0.951	2.35794e-14	4.689e-10
0	SPON2	0.581035	0.934	0.946	3.51813e-14	6.99615e-10
0	JTB	0.455367	0.995	1	3.74282e-14	7.44297e-10
0	MRPS6	0.463357	0.695	0.502	3.77354e-14	7.50406e-10
0	ENO1	0.335566	1	1	5.27616e-14	1.04922e-09
0	ENDOD1	-0.616299	0.168	0.863	5.96587e-14	1.18637e-09
0	GTF3A	0.35175	0.824	0.829	6.65764e-14	1.32394e-09
0	MPC2	-0.550415	0.959	1	7.21948e-14	1.43567e-09
0	DUSP4	-0.368674	0.018	0.634	7.67869e-14	1.52699e-09
0	TSPAN8	0.395053	0.328	0.01	8.59875e-14	1.70995e-09
0	PURA	-0.41471	0.71	0.98	8.72908e-14	1.73586e-09
0	NDUFS5	0.355373	1	1	1.0423e-13	2.07273e-09
0	INSIG2	0.509378	0.575	0.268	1.47161e-13	2.92645e-09
0	MYCBP2	-0.66683	0.331	0.922	1.65467e-13	3.29048e-09
0	TUBB4B	0.599697	0.802	0.785	1.8237e-13	3.62662e-09
0	PTMA	0.322895	1	1	2.55192e-13	5.07474e-09
0	TPI1	0.351505	1	1	2.62175e-13	5.21362e-09
0	EIF3F	-0.371202	0.913	1	3.0234e-13	6.01233e-09
0	GHITM	0.445161	0.982	0.99	3.99865e-13	7.95171e-09
0	DEGS1	-0.621156	0.499	0.976	4.52218e-13	8.99281e-09
0	EIF4A2	-0.451853	0.845	0.995	4.52889e-13	9.00616e-09
0	PRKDC	0.356625	0.944	0.956	4.94455e-13	9.83273e-09
0	DGKH	-0.284253	0.02	0.473	4.99336e-13	9.92979e-09
0	ATP5F1B	0.306255	0.997	1	5.06559e-13	1.00734e-08
0	KIF22	0.394476	0.623	0.429	5.73413e-13	1.14029e-08
0	CCND1	-0.60352	0.7	0.98	5.9187e-13	1.17699e-08
0	TXNRD1	-0.570475	0.791	1	6.86019e-13	1.36422e-08
0	ARF1	0.487228	0.99	0.99	7.22839e-13	1.43744e-08
0	EHF	-0.500147	0.705	0.99	7.57769e-13	1.5069e-08
0	LIMCH1	-0.614054	0.763	1	7.85323e-13	1.56169e-08
0	PARK7	0.334704	1	1	8.17818e-13	1.62631e-08
0	ADGRG6	-0.281956	0.005	0.439	8.58194e-13	1.7066e-08
0	ATP6V1G1	0.471325	0.985	0.971	9.35024e-13	1.85939e-08
0	SNX3	0.391045	0.86	0.859	1.05381e-12	2.09561e-08
0	C19orf48	-0.618523	0.733	0.985	1.10364e-12	2.19469e-08
0	TIMM17A	0.471036	0.893	0.893	1.1676e-12	2.32188e-08
0	SEC61B	0.503417	1	1	1.23977e-12	2.4654e-08
0	LTN1	0.490683	0.463	0.166	1.33888e-12	2.66249e-08
0	TUBA4A	0.341045	0.621	0.585	1.42169e-12	2.82718e-08
0	CD24	0.334143	0.397	0.088	1.76865e-12	3.51714e-08
0	COPE	0.43376	0.977	0.985	1.82509e-12	3.62937e-08
0	ZNF677	-0.337724	0.071	0.668	1.85586e-12	3.69057e-08
0	FTH1	-0.45635	1	1	2.17204e-12	4.31932e-08
0	PLA2G2A	0.402316	0.249	0.029	2.24623e-12	4.46685e-08
0	HIST1H4C	-0.384058	0.969	1	3.36323e-12	6.68811e-08
0	TMSB4X	0.612325	0.656	0.283	3.39112e-12	6.74358e-08
0	BTG3	-0.296094	0.046	0.566	3.42899e-12	6.81888e-08
0	HSPB1	-0.590519	0.695	1	4.19422e-12	8.34062e-08
0	ARHGAP29	0.50897	0.634	0.42	4.98578e-12	9.91473e-08
0	NAP1L1	-0.532152	0.987	1	5.47754e-12	1.08926e-07
0	CALM1	0.496677	0.992	0.99	5.89892e-12	1.17306e-07
0	PRDX2	0.275197	1	1	1.20144e-11	2.38918e-07
0	PSME2	0.373381	0.85	0.873	1.63727e-11	3.25587e-07
0	MARCKSL1	0.552313	0.995	0.995	1.79331e-11	3.56617e-07
0	THRAP3	0.289779	0.878	0.898	1.81619e-11	3.61167e-07
0	ALDH9A1	0.317438	0.72	0.746	2.41946e-11	4.81133e-07
0	RAMP1	-0.464967	0.392	0.893	2.76981e-11	5.50804e-07
0	NUPR1	-0.44316	0.919	0.99	2.77111e-11	5.51063e-07
0	HNRNPM	0.364327	0.947	0.951	2.8096e-11	5.58717e-07
0	H1FX	-0.383607	0.827	0.995	3.09685e-11	6.15839e-07
0	TMEM59	0.475928	0.964	0.976	4.06863e-11	8.09087e-07
0	CUTA	0.4001	0.949	0.941	4.49863e-11	8.94598e-07
0	MAGEA10	-0.293004	0.038	0.556	5.13139e-11	1.02043e-06
0	SRM	0.403403	0.949	0.98	5.5569e-11	1.10505e-06
0	PARP1	0.251772	0.919	0.966	6.68042e-11	1.32847e-06
0	ARV1	0.262766	0.524	0.42	7.35571e-11	1.46276e-06
0	IGFBP5	0.626387	0.221	0	8.36743e-11	1.66395e-06
0	SMIM14	0.455587	0.817	0.776	9.21732e-11	1.83296e-06
0	MT-CO3	0.333259	1	1	9.81034e-11	1.95088e-06
0	PHLDA3	-0.405201	0.168	0.795	1.50269e-10	2.98826e-06
0	BROX	0.351958	0.623	0.585	1.77815e-10	3.53603e-06
0	ATP11A	0.299258	0.443	0.254	1.7952e-10	3.56993e-06
0	AADAT	-0.281775	0.02	0.522	2.20935e-10	4.39352e-06
0	KCNMA1	-0.27669	0.036	0.566	2.30407e-10	4.58188e-06
0	SSR1	0.445859	0.863	0.79	2.49205e-10	4.95569e-06
0	PTGR1	0.31394	0.644	0.624	2.51381e-10	4.99895e-06
0	TMEM258	-0.297186	0.947	1	3.34687e-10	6.65558e-06
0	SYNCRIP	0.386922	0.814	0.805	3.82831e-10	7.61298e-06
0	MAPKAPK2	0.393463	0.514	0.278	4.08556e-10	8.12455e-06
0	MAT2A	0.512634	0.98	0.99	4.64372e-10	9.2345e-06
0	NAA38	-0.26435	0.987	1	4.73674e-10	9.41948e-06
0	UAP1	-0.525533	0.489	0.941	4.94532e-10	9.83425e-06
0	MLEC	0.444844	0.972	0.99	5.78587e-10	1.15058e-05
0	DBI	0.2994	0.997	1	5.84096e-10	1.16153e-05
0	DNAJA1	0.397111	0.865	0.878	6.09706e-10	1.21246e-05
0	STEAP2	-0.590019	0.514	0.98	6.46551e-10	1.28573e-05
0	DSC2	-0.32863	0.104	0.634	6.73621e-10	1.33956e-05
0	HES4	-0.540316	0.282	0.917	6.91098e-10	1.37432e-05
0	KLK2	-0.865138	0.115	0.79	8.09029e-10	1.60884e-05
0	PLP2	0.305676	0.377	0.171	9.31756e-10	1.85289e-05
0	MESP1	-0.439262	0.461	0.917	9.68129e-10	1.92522e-05
0	RPL7L1	0.362892	0.865	0.917	9.70856e-10	1.93064e-05
0	MIA3	0.390303	0.87	0.941	9.90941e-10	1.97059e-05
0	P4HB	0.399545	0.906	0.941	1.08297e-09	2.15359e-05
0	VWA1	0.35974	0.539	0.341	1.15387e-09	2.29459e-05
0	RSL24D1	-0.355949	0.845	0.99	1.20485e-09	2.39596e-05
0	ECHS1	0.321776	0.944	0.98	1.24226e-09	2.47037e-05
0	EIF5A	0.369203	0.977	1	1.25158e-09	2.48889e-05
0	SLPI	-0.290815	0.084	0.561	1.28552e-09	2.55638e-05
0	GNG5	0.340884	0.997	1	1.4026e-09	2.78921e-05
0	ATP5PF	0.36604	1	1	1.42911e-09	2.84193e-05
0	PDIA6	0.47018	0.954	0.985	1.56656e-09	3.11525e-05
0	NUP93	-0.495955	0.125	0.693	1.62975e-09	3.24091e-05
0	FDPS	0.35224	0.809	0.82	1.78196e-09	3.54361e-05
0	IDH1	0.485219	0.873	0.859	1.84319e-09	3.66537e-05
0	PDCD5	0.354791	0.985	0.995	1.89135e-09	3.76113e-05
0	FAU	-0.264758	1	1	2.03891e-09	4.05457e-05
0	ASAH1	-0.380508	0.415	0.907	2.33501e-09	4.64341e-05
0	TMED2	0.4557	0.906	0.878	2.74469e-09	5.4581e-05
0	HES1	0.286991	0.399	0.176	3.53573e-09	7.03115e-05
0	ARL1	0.415403	0.83	0.785	3.57505e-09	7.10934e-05
0	UBE2S	-0.661468	0.807	0.966	4.65e-09	9.247e-05
0	ZFP36L1	0.404746	0.654	0.615	5.06358e-09	0.000100694
0	NDUFA3	-0.27704	0.761	0.976	5.51454e-09	0.000109662
0	AKR1A1	0.333837	0.959	0.985	5.78053e-09	0.000114952
0	DAXX	0.317298	0.57	0.517	5.81407e-09	0.000115619
0	GPRC5C	0.258628	0.293	0.029	5.94034e-09	0.00011813
0	HADHA	0.395625	0.858	0.849	6.85201e-09	0.000136259
0	IRF2BP2	0.478599	0.728	0.532	7.17196e-09	0.000142622
0	DCTN6	-0.368735	0.425	0.917	7.74649e-09	0.000154047
0	JPT1	0.337934	0.982	1	8.29427e-09	0.00016494
0	TP53I11	-0.266065	0.031	0.473	8.57641e-09	0.00017055
0	TMEM14A	0.358994	0.799	0.722	8.81618e-09	0.000175319
0	LYPLAL1	0.256462	0.628	0.698	1.13317e-08	0.000225342
0	UQCR10	-0.363918	0.98	1	1.22289e-08	0.000243184
0	LAMTOR5	0.30046	0.98	1	1.25128e-08	0.000248829
0	YWHAB	0.319865	0.99	1	1.26815e-08	0.000252184
0	GLO1	0.282165	0.847	0.907	1.36783e-08	0.000272007
0	ZNF503	0.310094	0.308	0.093	1.37235e-08	0.000272905
0	PSMA5	0.251279	0.926	0.966	1.41627e-08	0.000281639
0	MRPL57	0.310978	0.977	1	1.44836e-08	0.00028802
0	BCAS2	0.378915	0.809	0.82	1.55887e-08	0.000309996
0	SORD	-0.47851	0.555	0.961	1.5982e-08	0.000317819
0	BTF3L4	0.286856	0.873	0.898	1.72102e-08	0.000342242
0	SQLE	0.299288	0.486	0.415	2.0747e-08	0.000412575
0	HTATIP2	0.343302	0.422	0.151	2.20523e-08	0.000438531
0	ARRDC3	0.45014	0.534	0.234	2.24858e-08	0.000447152
0	MRPL55	0.449685	0.949	0.932	2.33898e-08	0.000465129
0	TTC3	0.344532	0.926	0.966	2.48106e-08	0.000493384
0	RPL4	-0.298095	1	1	2.53264e-08	0.000503641
0	PPA2	0.298698	0.779	0.829	2.55441e-08	0.000507969
0	CD164	0.277362	0.799	0.898	2.62394e-08	0.000521797
0	HMGN3	0.42191	0.875	0.82	2.80098e-08	0.000557002
0	HNRNPU	0.352961	0.982	0.985	2.9319e-08	0.000583038
0	KLK3	-1.5639	0.122	0.756	2.98978e-08	0.000594548
0	IRF6	0.337679	0.524	0.385	3.04277e-08	0.000605085
0	BZW1	0.380133	0.84	0.834	3.53612e-08	0.000703192
0	SLC25A37	-0.463243	0.461	0.966	3.68726e-08	0.000733248
0	TMBIM6	0.366076	1	1	3.95187e-08	0.000785869
0	SEC61A1	0.278844	0.712	0.727	4.40191e-08	0.000875363
0	TAF1D	-0.415697	0.672	0.971	4.43503e-08	0.00088195
0	SLC52A2	0.356541	0.69	0.629	4.61879e-08	0.000918492
0	ARF4	0.319181	0.893	0.932	5.54963e-08	0.0011036
0	ACOT13	0.287667	0.712	0.634	5.60779e-08	0.00111517
0	RPN2	0.256419	0.926	0.971	5.82774e-08	0.0011589
0	SRSF2	0.348615	0.852	0.868	6.19291e-08	0.00123152
0	MRPS34	0.314944	0.964	0.99	6.31388e-08	0.00125558
0	TRPM4	-0.400871	0.081	0.644	6.33484e-08	0.00125975
0	MRPL58	0.35282	0.85	0.854	6.44834e-08	0.00128232
0	UQCR11	-0.351611	0.962	1	6.67237e-08	0.00132687
0	MTX1	0.376584	0.896	0.902	7.00817e-08	0.00139364
0	TK1	0.291991	0.506	0.332	7.06632e-08	0.00140521
0	RNASEH2B	0.331104	0.603	0.459	7.14096e-08	0.00142005
0	HMGN1	0.437169	1	1	8.15213e-08	0.00162113
0	RBM8A	0.277408	0.898	0.956	8.83147e-08	0.00175623
0	HERPUD1	0.590891	0.893	0.854	1.02521e-07	0.00203874
0	MAOA	-0.484535	0.153	0.815	1.10902e-07	0.0022054
0	HADHB	0.308747	0.682	0.698	1.14797e-07	0.00228285
0	DHX9	0.266207	0.575	0.546	1.18352e-07	0.00235354
0	MORF4L2	0.288833	0.916	0.966	1.6176e-07	0.00321676
0	RER1	0.300521	0.911	0.927	1.85569e-07	0.00369023
0	ATP6V0B	0.276388	0.967	0.995	1.91287e-07	0.00380393
0	EEF1D	-0.374986	0.995	1	2.02519e-07	0.0040273
0	PRMT1	-0.329267	0.674	0.976	2.06788e-07	0.00411218
0	CRELD2	0.296041	0.557	0.541	2.32147e-07	0.00461647
0	NEAT1	-0.912079	0.982	1	2.42833e-07	0.00482897
0	AMD1	-0.317531	0.947	1	2.68849e-07	0.00534633
0	GLYATL2	0.279323	0.282	0.063	2.74002e-07	0.00544881
0	PRKACB	-0.475253	0.501	0.976	2.96477e-07	0.00589574
0	EIF3H	-0.318644	0.941	1	3.05153e-07	0.00606828
0	DNPEP	0.323813	0.588	0.498	3.14928e-07	0.00626267
0	ABCC4	-0.280054	0.02	0.517	3.21879e-07	0.00640089
0	ARL6IP5	0.369451	0.959	0.976	3.52321e-07	0.00700626
0	SEC63	0.295058	0.824	0.859	4.07339e-07	0.00810034
0	NUCB2	0.664666	0.954	0.844	4.08268e-07	0.00811881
0	DSTN	0.351053	0.985	1	4.42595e-07	0.00880144
0	CANX	0.365421	0.921	0.922	4.43136e-07	0.0088122
0	MANF	0.727417	0.936	0.932	4.88035e-07	0.00970506
0	NCL	0.266495	0.997	1	4.97925e-07	0.00990174
1	BTG1	-1.67085	0.661	0.987	5.43803e-83	1.08141e-78
1	HSP90AA1	0.975835	1	1	9.23842e-81	1.83715e-76
1	GDF15	-2.32625	0.741	1	8.69564e-70	1.72921e-65
1	MYL6	0.95657	1	0.993	7.29549e-69	1.45078e-64
1	PRAC1	-2.51267	0	1	2.87325e-63	5.71375e-59
1	MT-CO1	0.543132	1	1	2.06869e-62	4.11381e-58
1	H2AFJ	-1.49148	0	0.967	7.18559e-56	1.42893e-51
1	BDP1	-0.954857	0.829	1	6.49073e-55	1.29075e-50
1	KLK2	-2.06418	0.266	0.98	3.44118e-53	6.84314e-49
1	RPS25	-0.519355	1	1	1.76332e-51	3.50654e-47
1	RPS28	-0.475875	1	1	3.57742e-49	7.11405e-45
1	LMO4	2.04223	0.887	0.5	6.79796e-49	1.35184e-44
1	C19orf48	-0.831245	0.804	1	5.59655e-48	1.11293e-43
1	TOX3	0.832848	0.692	0.033	1.99856e-47	3.97433e-43
1	RPS16	-0.46157	1	1	1.46633e-45	2.91595e-41
1	RPS19	-0.532324	1	1	9.33319e-45	1.856e-40
1	RPL18A	-0.373634	1	1	1.34889e-44	2.6824e-40
1	GULP1	-0.940492	0.005	0.88	1.51007e-44	3.00293e-40
1	BAMBI	1.23871	0.892	0.273	1.92436e-42	3.82679e-38
1	GTF3C6	0.72121	0.971	1	6.60629e-42	1.31373e-37
1	RPL32	-0.350606	1	1	3.46742e-41	6.89531e-37
1	RPL37	-0.316663	1	1	6.60705e-41	1.31388e-36
1	EPHX1	0.762331	0.75	0.467	7.3989e-41	1.47135e-36
1	SAT1	-0.960117	0.587	1	1.01966e-40	2.02769e-36
1	ZFAS1	-0.727243	0.955	1	1.46428e-40	2.91187e-36
1	RPL37A	-0.379956	1	1	3.19824e-40	6.36003e-36
1	ADRB2	-0.405296	0	0.673	8.48178e-40	1.68669e-35
1	DYNLL1	0.674206	0.96	0.933	2.84125e-39	5.65011e-35
1	SNHG8	-0.85105	0.931	1	6.1605e-39	1.22508e-34
1	RPS3	-0.565511	1	1	6.38504e-39	1.26973e-34
1	RPLP2	-0.502806	1	1	9.16111e-39	1.82178e-34
1	DEGS1	-1.17276	0.398	0.973	2.06709e-38	4.11062e-34
1	ATP1B1	1.35384	0.984	0.927	4.22593e-38	8.40368e-34
1	SQSTM1	0.977159	0.965	0.927	4.89458e-37	9.73337e-33
1	ANKRD29	0.612409	0.545	0.18	9.58551e-37	1.90617e-32
1	RPS13	-0.496355	1	1	1.36327e-36	2.71099e-32
1	CALR	0.844024	0.98	0.987	1.53383e-36	3.05017e-32
1	RPS3A	-0.391293	1	1	3.09978e-36	6.16423e-32
1	ANK3	0.798068	0.769	0.48	5.70933e-36	1.13536e-31
1	SPON2	0.738252	0.961	0.96	1.29424e-35	2.57372e-31
1	ARRDC3	0.76954	0.692	0.12	3.0578e-35	6.08073e-31
1	RPS24	-0.339862	1	1	4.49657e-35	8.94188e-31
1	MT-CO3	0.381006	1	1	1.15656e-34	2.29993e-30
1	RPL23A	-0.384469	1	1	2.59044e-34	5.15136e-30
1	FAM198B	0.576982	0.557	0.1	2.94588e-34	5.85817e-30
1	AR	0.765686	0.98	0.973	3.72143e-34	7.40044e-30
1	RPSA	-0.531347	1	1	4.33316e-34	8.61692e-30
1	NQO1	0.549394	0.85	0.773	6.20709e-34	1.23434e-29
1	KRT18	0.756614	0.995	0.993	7.49102e-34	1.48966e-29
1	SLC22A3	-0.420979	0	0.507	9.53453e-34	1.89604e-29
1	ATG3	0.863985	0.804	0.553	1.01428e-33	2.017e-29
1	EFNA5	-0.759653	0.019	0.813	1.29156e-33	2.5684e-29
1	SOD1	0.551607	0.991	1	2.11198e-33	4.19989e-29
1	RPL34	-0.362853	1	1	1.6369e-32	3.25514e-28
1	HSP90AB1	0.54568	1	1	2.39659e-32	4.76587e-28
1	H3F3A	0.654019	1	1	5.20472e-32	1.03501e-27
1	TMPRSS2	-0.970627	0.186	0.953	8.90015e-32	1.76988e-27
1	RPL13A	-0.254033	1	1	1.27023e-31	2.52597e-27
1	TFPI	-0.561533	0.005	0.7	1.68193e-31	3.34468e-27
1	PRAC2	-0.686124	0.107	0.853	2.40132e-31	4.77527e-27
1	TSPAN8	0.533186	0.41	0.007	3.88244e-31	7.72063e-27
1	CSTB	0.585954	0.943	0.96	4.04892e-31	8.05168e-27
1	LRRN1	0.65055	0.55	0.153	5.41672e-31	1.07717e-26
1	RPL15	-0.256139	1	1	5.42745e-31	1.0793e-26
1	TMEM144	0.806538	0.729	0.26	1.46736e-30	2.918e-26
1	MT-CO2	0.269969	1	1	1.57909e-30	3.14018e-26
1	RPS15	-0.346182	1	1	2.06927e-30	4.11495e-26
1	ADRA2A	0.576741	0.379	0.013	2.34439e-30	4.66206e-26
1	RPL10	-0.400241	1	1	3.50551e-30	6.97105e-26
1	SELENBP1	0.746805	0.865	0.807	4.78102e-30	9.50754e-26
1	RPL39	-0.304139	1	1	7.65633e-30	1.52254e-25
1	SNHG25	0.841285	0.945	0.867	1.31395e-29	2.61293e-25
1	TMSB4X	0.926962	0.725	0.22	1.60014e-29	3.18203e-25
1	VAV3	0.43894	0.363	0.013	1.79483e-29	3.56921e-25
1	PRDX1	0.445174	0.999	1	4.75715e-29	9.46007e-25
1	CHPT1	0.938733	0.912	0.893	7.41928e-29	1.4754e-24
1	LTN1	0.58464	0.503	0.167	8.47743e-29	1.68582e-24
1	RNF187	0.740132	0.937	0.873	1.10585e-28	2.19909e-24
1	LPAR3	-0.46811	0.007	0.713	3.31762e-28	6.59743e-24
1	SAP18	0.533076	0.96	0.933	4.12546e-28	8.20388e-24
1	ARPC5	0.738921	0.923	0.893	5.7448e-28	1.14241e-23
1	NAP1L1	-0.684861	0.992	1	6.53852e-28	1.30025e-23
1	HSPD1	0.413547	1	1	8.24135e-28	1.63888e-23
1	RPL35	-0.32485	1	1	1.81626e-27	3.61181e-23
1	POMP	0.546222	0.956	0.96	1.81774e-27	3.61476e-23
1	HOXA10	0.409756	0.442	0.087	1.47452e-26	2.93222e-22
1	SLC25A37	-0.544707	0.613	0.993	1.85064e-26	3.68018e-22
1	EPRS	0.552754	0.957	0.947	2.16373e-26	4.30279e-22
1	CACYBP	0.482284	0.817	0.793	3.1962e-26	6.35596e-22
1	CAMK2N1	1.32127	0.76	0.287	3.58253e-26	7.12423e-22
1	BROX	0.656474	0.761	0.62	4.24609e-26	8.44377e-22
1	EEF1D	-0.590738	0.981	1	5.38208e-26	1.07028e-21
1	RPL27A	-0.455358	1	1	5.67785e-26	1.1291e-21
1	LIMCH1	-0.673008	0.75	0.987	1.48923e-25	2.96148e-21
1	MRPL57	0.437142	0.937	0.98	1.70375e-25	3.38809e-21
1	HSPE1	0.465645	0.992	1	2.09054e-25	4.15725e-21
1	ETV1	-0.600004	0	0.633	2.11529e-25	4.20646e-21
1	EHF	-0.51725	0.7	0.987	4.56592e-25	9.07978e-21
1	CHCHD2	0.371943	0.999	1	5.33021e-25	1.05997e-20
1	HMGCS2	0.291667	0.246	0.033	6.05192e-25	1.20348e-20
1	INSIG2	1.08086	0.86	0.413	6.74619e-25	1.34155e-20
1	TAF1D	-0.533514	0.661	0.987	6.91313e-25	1.37474e-20
1	RPL4	-0.409959	1	1	7.18013e-25	1.42784e-20
1	STEAP2	-0.82145	0.437	0.993	8.98552e-25	1.78686e-20
1	LAMA3	0.341541	0.346	0.053	9.03504e-25	1.79671e-20
1	TAX1BP1	0.806126	0.964	0.967	2.68789e-24	5.34514e-20
1	ENC1	1.2028	0.742	0.22	5.15454e-24	1.02503e-19
1	PLA2G2A	0.871444	0.379	0.06	1.83736e-23	3.65378e-19
1	ATP11A	0.600865	0.61	0.28	2.45086e-23	4.87379e-19
1	MPC2	-0.667121	0.896	1	2.55175e-23	5.0744e-19
1	RPS2	-0.393775	1	1	2.60325e-23	5.17683e-19
1	KLK3	-2.56056	0.163	0.807	2.7093e-23	5.38772e-19
1	ZBTB16	-0.461805	0.007	0.673	9.89709e-23	1.96814e-18
1	TRPM4	-0.702084	0.072	0.833	1.22247e-22	2.431e-18
1	RPS29	-0.301101	1	1	1.31658e-22	2.61816e-18
1	AIDA	0.713449	0.913	0.947	1.36196e-22	2.70839e-18
1	RPL26	-0.31515	1	1	2.36055e-22	4.69418e-18
1	ENAH	0.601413	0.888	0.867	2.39345e-22	4.75962e-18
1	TRIM45	0.251984	0.264	0.007	2.51941e-22	5.01011e-18
1	RPL36	-0.266207	1	1	5.48572e-22	1.09089e-17
1	GABPB1-AS1	-0.404345	0.692	0.973	6.42104e-22	1.27689e-17
1	PARK7	0.276583	0.995	1	7.77272e-22	1.54568e-17
1	CCDC80	0.269606	0.243	0.007	1.10123e-21	2.18991e-17
1	LYPLAL1	0.575345	0.79	0.673	1.33863e-21	2.662e-17
1	BZW1	0.804229	0.943	0.88	1.50149e-21	2.98586e-17
1	WNT5A	0.343677	0.335	0.04	2.14865e-21	4.27281e-17
1	MT-ND1	0.257242	1	1	2.31416e-21	4.60194e-17
1	RPS27A	-0.397831	1	1	2.50878e-21	4.98896e-17
1	NDUFB4	-0.750991	0.704	1	3.118e-21	6.20045e-17
1	HSPA5	1.06978	0.94	0.96	3.20655e-21	6.37654e-17
1	DSEL	-0.818763	0.067	0.753	4.84418e-21	9.63314e-17
1	IDH1	0.529866	0.726	0.66	4.96332e-21	9.87005e-17
1	CUTA	0.512694	0.936	0.973	5.90323e-21	1.17392e-16
1	RPL3	-0.272014	1	1	6.28246e-21	1.24933e-16
1	ATP5IF1	0.393995	0.963	0.987	1.04398e-20	2.07606e-16
1	HES4	-0.643043	0.28	0.973	1.22902e-20	2.44402e-16
1	MARCKSL1	0.7788	0.999	1	1.49878e-20	2.98048e-16
1	EIF4A2	-0.467949	0.932	1	2.01656e-20	4.01014e-16
1	EIF3F	-0.4168	0.913	1	2.66299e-20	5.29563e-16
1	SLC45A3	-0.313899	0.008	0.533	2.90962e-20	5.78606e-16
1	NCAM2	-0.767158	0.499	0.98	4.74834e-20	9.44255e-16
1	MAPKAPK2	0.476274	0.543	0.233	5.9749e-20	1.18817e-15
1	EIF3L	-0.39387	0.846	1	6.9426e-20	1.38061e-15
1	HSP90B1	0.886694	0.993	0.973	7.8637e-20	1.56378e-15
1	ATP5F1B	0.333632	0.988	1	1.18175e-19	2.35004e-15
1	NIPSNAP3A	0.518556	0.542	0.373	2.70994e-19	5.38898e-15
1	RPL18	-0.27783	1	1	2.76235e-19	5.49321e-15
1	AP1S1	0.51909	0.872	0.867	4.03111e-19	8.01626e-15
1	RPL28	-0.313009	1	1	4.09337e-19	8.14008e-15
1	HSPA8	0.277121	0.989	1	5.26272e-19	1.04654e-14
1	DUSP4	-0.366227	0.005	0.473	5.97323e-19	1.18784e-14
1	JTB	0.408071	0.94	0.96	7.55042e-19	1.50148e-14
1	LIN7A	0.58208	0.641	0.353	8.59951e-19	1.7101e-14
1	ARHGAP29	0.738317	0.677	0.327	8.96192e-19	1.78217e-14
1	ID3	0.55858	0.348	0.06	1.21306e-18	2.4123e-14
1	TMEM59	0.598529	0.955	0.987	1.23194e-18	2.44983e-14
1	MAP1B	1.17093	0.796	0.487	1.39482e-18	2.77374e-14
1	SYCE3	-0.447668	0.147	0.82	1.99799e-18	3.97321e-14
1	PEG3	-1.33668	0.04	0.673	2.01773e-18	4.01246e-14
1	UBB	0.260588	0.969	0.993	6.11851e-18	1.21673e-13
1	HMGN3	0.475045	0.753	0.693	6.99154e-18	1.39034e-13
1	MIA3	0.744857	0.939	0.933	7.84647e-18	1.56035e-13
1	MINOS1	0.459425	0.77	0.707	1.46115e-17	2.90564e-13
1	PHGDH	0.49577	0.972	0.96	2.1497e-17	4.2749e-13
1	MARCKS	0.60331	0.71	0.447	2.55198e-17	5.07487e-13
1	TMED2	0.394655	0.84	0.847	3.4581e-17	6.87677e-13
1	PRKAG2-AS1	0.306246	0.323	0.027	4.34897e-17	8.64835e-13
1	RPS23	-0.264995	1	1	4.98475e-17	9.91268e-13
1	TBL1XR1	-0.267567	0.852	1	5.8412e-17	1.16158e-12
1	ATP6V1G1	0.441869	0.947	0.987	6.64057e-17	1.32054e-12
1	GGCT	-0.463981	0.804	1	7.48777e-17	1.48902e-12
1	RPS12	-0.288614	1	1	8.3606e-17	1.66259e-12
1	NDUFB9	0.390516	0.939	0.98	8.55038e-17	1.70033e-12
1	HERPUD1	0.572833	0.822	0.853	9.87146e-17	1.96304e-12
1	MESP1	-0.529067	0.346	0.947	1.13366e-16	2.25439e-12
1	AKR1A1	0.429016	0.963	0.987	1.60538e-16	3.19247e-12
1	GTF2H2	-0.450736	0.656	0.987	2.01507e-16	4.00716e-12
1	RPS9	-0.294037	1	1	2.09167e-16	4.15949e-12
1	CCT3	0.337474	0.972	1	2.72959e-16	5.42805e-12
1	KLK4	-0.493044	0.597	0.973	3.04578e-16	6.05685e-12
1	SNHG19	-0.441251	0.84	0.993	3.07963e-16	6.12414e-12
1	TUBA1A	0.944535	0.49	0.073	5.07752e-16	1.00971e-11
1	MIF	-0.283384	0.951	1	5.94255e-16	1.18173e-11
1	RPL31	-0.281823	0.997	1	6.01441e-16	1.19603e-11
1	LDHB	0.3625	0.969	0.98	6.28344e-16	1.24953e-11
1	IRF2BP2	0.713111	0.82	0.593	8.80672e-16	1.7513e-11
1	JUN	0.810497	0.822	0.56	1.06813e-15	2.12409e-11
1	CCND1	-0.499929	0.797	0.987	1.10267e-15	2.19276e-11
1	DNPH1	0.321181	0.852	0.887	1.24105e-15	2.46795e-11
1	TUBB4B	0.451663	0.728	0.753	1.76522e-15	3.51031e-11
1	IGFBP5	0.961437	0.248	0	1.77382e-15	3.52742e-11
1	HSPH1	0.354895	0.554	0.46	1.80843e-15	3.59624e-11
1	MAOA	-0.523897	0.178	0.9	1.87232e-15	3.7233e-11
1	RPL36A	-0.278698	0.912	1	1.9586e-15	3.89486e-11
1	CCNB1IP1	-0.338879	0.385	0.893	2.07138e-15	4.11915e-11
1	MAT2A	0.314643	0.782	0.887	2.4961e-15	4.96374e-11
1	XBP1	0.795342	0.941	0.893	2.75431e-15	5.47721e-11
1	COX7A2	0.306172	0.997	1	3.63395e-15	7.22648e-11
1	MYO1C	0.379537	0.689	0.693	3.77541e-15	7.50778e-11
1	HIST3H2A	-0.300485	0.372	0.893	5.4017e-15	1.07418e-10
1	PPIC	0.258607	0.291	0.053	5.45539e-15	1.08486e-10
1	GHITM	0.324792	0.928	0.98	5.59136e-15	1.1119e-10
1	SLC9A3R1	0.459022	0.768	0.747	6.69335e-15	1.33104e-10
1	REEP5	0.333797	0.804	0.893	7.60448e-15	1.51223e-10
1	TMEM14A	0.459032	0.661	0.627	1.07632e-14	2.14036e-10
1	ZNF503	0.536573	0.483	0.18	1.12813e-14	2.2434e-10
1	RASSF3	-0.412007	0.151	0.787	1.13842e-14	2.26387e-10
1	RPS5	-0.299696	1	1	1.18451e-14	2.35551e-10
1	USP54	0.435727	0.563	0.347	1.36624e-14	2.71691e-10
1	PTPRR	0.306195	0.296	0.04	1.66256e-14	3.30617e-10
1	ZFP36L1	0.934635	0.816	0.567	1.9535e-14	3.88474e-10
1	MALAT1	-0.300337	1	1	2.38427e-14	4.74135e-10
1	SCAND1	0.361459	0.936	0.98	3.0121e-14	5.98985e-10
1	CLNS1A	-0.313243	0.582	0.953	3.38388e-14	6.72919e-10
1	COX4I1	0.268366	0.999	1	3.3889e-14	6.73916e-10
1	KIF22	0.295929	0.506	0.467	3.44916e-14	6.85899e-10
1	SFPQ	0.43923	0.84	0.873	3.47445e-14	6.90929e-10
1	NUDC	0.317302	0.85	0.927	6.29004e-14	1.25084e-09
1	CDK1	0.318621	0.324	0.113	7.66378e-14	1.52402e-09
1	ARHGEF26	-0.554439	0.215	0.847	7.70036e-14	1.53129e-09
1	TSC22D1	0.825017	0.924	0.827	7.81925e-14	1.55494e-09
1	GLO1	0.55141	0.924	0.967	1.00409e-13	1.99673e-09
1	MRPL14	0.306541	0.78	0.833	1.00805e-13	2.00461e-09
1	BARD1	0.484162	0.585	0.52	1.01389e-13	2.01622e-09
1	BCLAF1	0.343339	0.79	0.767	1.03567e-13	2.05954e-09
1	GPX4	0.317014	0.993	1	1.09422e-13	2.17596e-09
1	AP000844.2	0.315604	0.303	0.033	1.14829e-13	2.28348e-09
1	SLC25A6	-0.361487	0.995	1	1.19318e-13	2.37276e-09
1	MRPL55	0.354139	0.729	0.8	1.45429e-13	2.892e-09
1	HINT2	0.290871	0.85	0.953	1.47007e-13	2.92338e-09
1	NKX3-1	-0.47976	0.569	0.947	1.66244e-13	3.30593e-09
1	GUK1	0.31296	0.977	1	1.96959e-13	3.91673e-09
1	SSFA2	0.407134	0.367	0.16	2.06655e-13	4.10954e-09
1	JPT1	0.408717	0.972	0.987	2.10033e-13	4.17671e-09
1	FBL	-0.272373	0.769	0.98	2.26622e-13	4.50661e-09
1	NUCB2	0.478846	0.768	0.76	2.31258e-13	4.59879e-09
1	MCCC1	0.317452	0.525	0.44	2.38184e-13	4.73653e-09
1	STEAP1	-0.66141	0.359	0.973	2.51207e-13	4.9955e-09
1	SCHLAP1	-0.395063	0.187	0.793	2.86394e-13	5.69523e-09
1	SPATS2L	0.29279	0.358	0.193	2.9346e-13	5.83575e-09
1	SYNE2	0.363872	0.491	0.36	3.13509e-13	6.23444e-09
1	BCAS2	0.334414	0.665	0.687	4.08508e-13	8.12358e-09
1	SYNCRIP	0.405952	0.704	0.68	4.5634e-13	9.07478e-09
1	LASP1	0.329789	0.43	0.213	4.56806e-13	9.08405e-09
1	AMD1	-0.401236	0.916	1	5.06106e-13	1.00644e-08
1	CCNG1	-0.361561	0.654	0.993	5.48496e-13	1.09074e-08
1	FAU	-0.29697	1	1	5.87287e-13	1.16788e-08
1	CALM1	0.359611	0.964	0.993	6.62318e-13	1.31709e-08
1	ATP5PF	0.340235	0.988	0.993	6.75182e-13	1.34267e-08
1	TTTY15	-0.343262	0.234	0.787	8.57328e-13	1.70488e-08
1	PSMG1	0.271388	0.449	0.353	9.55741e-13	1.90059e-08
1	NADK2	0.282261	0.455	0.413	1.07874e-12	2.14519e-08
1	ECHS1	0.282716	0.877	0.96	1.10678e-12	2.20094e-08
1	RPL5	-0.271872	1	1	1.35575e-12	2.69605e-08
1	FKBP4	0.251482	0.753	0.873	1.49146e-12	2.96591e-08
1	ARL1	0.404286	0.762	0.827	1.61372e-12	3.20904e-08
1	MANF	0.524002	0.826	0.92	2.01694e-12	4.01089e-08
1	TCEA3	0.397181	0.527	0.28	2.22721e-12	4.42903e-08
1	RPLP0	-0.276232	1	1	2.23412e-12	4.44277e-08
1	ODC1	-0.413877	0.824	0.927	2.27924e-12	4.5325e-08
1	RBM8A	0.444264	0.92	0.92	2.96658e-12	5.89934e-08
1	DCTN6	-0.333812	0.37	0.88	3.47966e-12	6.91965e-08
1	CD24	0.365402	0.387	0.133	3.56552e-12	7.0904e-08
1	DBI	0.315097	0.937	1	4.4368e-12	8.82303e-08
1	SORD	-0.47437	0.577	0.96	5.40464e-12	1.07477e-07
1	ADGRV1	0.28702	0.386	0.26	5.53678e-12	1.10104e-07
1	PDLIM2	-0.33214	0.362	0.893	6.34723e-12	1.26221e-07
1	S100A11	0.284537	0.969	0.987	6.61926e-12	1.31631e-07
1	SEC11C	0.592047	0.889	0.893	6.97768e-12	1.38758e-07
1	SAYSD1	0.401741	0.519	0.333	7.50816e-12	1.49307e-07
1	EIF3D	-0.281299	0.836	0.993	7.96625e-12	1.58417e-07
1	CCDC85B	-0.449105	0.734	1	8.56039e-12	1.70232e-07
1	ENDOD1	-0.491042	0.143	0.773	9.10794e-12	1.81121e-07
1	SEC11A	-0.251923	0.862	1	9.1589e-12	1.82134e-07
1	EIF3H	-0.315616	0.941	0.993	9.24685e-12	1.83883e-07
1	FDPS	0.61788	0.801	0.82	1.07372e-11	2.1352e-07
1	H2AFY	0.300432	0.92	0.973	1.16638e-11	2.31946e-07
1	P4HB	0.488517	0.969	0.987	1.29949e-11	2.58418e-07
1	RPL7A	-0.266088	1	1	1.40448e-11	2.79295e-07
1	PDIA6	0.511649	0.889	0.933	1.42172e-11	2.82723e-07
1	NUP93	-0.57897	0.14	0.733	1.63324e-11	3.24787e-07
1	HADHB	0.294772	0.599	0.673	1.78852e-11	3.55665e-07
1	IRF6	0.645995	0.678	0.48	1.98326e-11	3.94392e-07
1	YWHAB	0.3064	0.965	1	2.1153e-11	4.20648e-07
1	LAGE3	0.305053	0.793	0.86	2.236e-11	4.44652e-07
1	STXBP5L	0.430079	0.537	0.253	2.33574e-11	4.64486e-07
1	ZNF677	-0.293003	0.069	0.653	2.51489e-11	5.00111e-07
1	EIF1	-0.252542	1	1	2.6759e-11	5.32129e-07
1	MRPS6	0.25542	0.521	0.493	2.80252e-11	5.57309e-07
1	C6orf62	0.343922	0.591	0.533	2.83539e-11	5.63845e-07
1	SEC61B	0.357797	0.988	1	2.94367e-11	5.85378e-07
1	TOR1AIP2	0.347006	0.549	0.447	2.94513e-11	5.85669e-07
1	BLVRB	-0.503466	0.706	1	3.33664e-11	6.63523e-07
1	HNRNPM	0.474383	0.742	0.72	3.4875e-11	6.93525e-07
1	CRELD2	0.310002	0.473	0.487	3.50448e-11	6.96902e-07
1	STMN1	0.707751	0.766	0.513	3.53418e-11	7.02807e-07
1	HSPA9	0.337782	0.836	0.927	3.94575e-11	7.84652e-07
1	NDUFS5	0.277346	0.997	1	4.53267e-11	9.01366e-07
1	GOLIM4	0.535985	0.465	0.273	6.16973e-11	1.22691e-06
1	ERP29	0.366905	0.912	0.94	6.35018e-11	1.2628e-06
1	H2AFZ	-0.609544	0.937	1	6.683e-11	1.32898e-06
1	SARAF	-0.285617	0.78	0.993	7.29937e-11	1.45155e-06
1	SEL1L	0.460335	0.611	0.493	1.07889e-10	2.14549e-06
1	HADHA	0.250966	0.729	0.82	1.14981e-10	2.28652e-06
1	MTRNR2L12	0.291634	0.947	0.973	1.15327e-10	2.29338e-06
1	SERBP1	0.296659	0.995	1	1.18214e-10	2.35081e-06
1	DDOST	0.374234	0.724	0.673	1.26137e-10	2.50836e-06
1	DENND1B	0.259654	0.324	0.22	1.32776e-10	2.64039e-06
1	MT1F	0.534005	0.534	0.353	1.35998e-10	2.70447e-06
1	EPB41L4A-AS1	-0.288279	0.577	0.933	1.40417e-10	2.79234e-06
1	EIF4G2	0.357504	0.912	0.967	1.43636e-10	2.85635e-06
1	ATP2B1	0.343073	0.466	0.34	1.5434e-10	3.0692e-06
1	VIM	0.833878	0.537	0.167	1.57618e-10	3.13439e-06
1	SHOC2	0.327938	0.463	0.387	1.61002e-10	3.20169e-06
1	ODF2L	0.375973	0.565	0.407	1.672e-10	3.32493e-06
1	SEPHS2	0.287871	0.642	0.753	1.71804e-10	3.4165e-06
1	LAMP2	0.52739	0.789	0.82	1.76535e-10	3.51057e-06
1	HES6	-0.421401	0.174	0.727	1.85595e-10	3.69075e-06
1	MAP1LC3B	0.333929	0.535	0.467	1.89271e-10	3.76384e-06
1	MAN1A2	0.316139	0.653	0.707	1.8978e-10	3.77396e-06
1	ICK	0.299329	0.535	0.567	2.04011e-10	4.05696e-06
1	AGTRAP	0.270377	0.622	0.747	2.26931e-10	4.51276e-06
1	APPL1	0.410627	0.777	0.787	2.33456e-10	4.6425e-06
1	TUBA4A	0.387291	0.673	0.693	2.73283e-10	5.4345e-06
1	DAXX	0.394551	0.553	0.487	2.7698e-10	5.50801e-06
1	TARS	0.287781	0.81	0.913	2.77624e-10	5.52084e-06
1	TXNRD1	-0.440371	0.78	0.967	2.94187e-10	5.85021e-06
1	GRINA	0.284413	0.664	0.693	3.00567e-10	5.97707e-06
1	ITM2B	0.454832	0.899	0.907	4.0787e-10	8.11091e-06
1	ARL6IP5	0.33706	0.901	0.96	5.28995e-10	1.05196e-05
1	AC069228.1	-0.309852	0.045	0.427	6.1182e-10	1.21667e-05
1	FOLH1	-0.459614	0.757	1	6.12525e-10	1.21807e-05
1	DDX5	0.275721	0.939	0.98	6.42747e-10	1.27817e-05
1	DNAJC12	0.277329	0.366	0.3	6.80506e-10	1.35325e-05
1	PRR34-AS1	-0.270574	0.162	0.68	7.13388e-10	1.41864e-05
1	SLC38A2	0.289103	0.522	0.453	7.40422e-10	1.4724e-05
1	SDF4	0.269345	0.65	0.753	7.47873e-10	1.48722e-05
1	MYO6	-0.388217	0.935	1	7.56595e-10	1.50456e-05
1	MEA1	0.286656	0.53	0.46	7.67776e-10	1.5268e-05
1	RHOB	0.333598	0.515	0.473	8.20648e-10	1.63194e-05
1	MKNK2	0.708284	0.969	0.913	8.42379e-10	1.67515e-05
1	GPRC5C	0.264149	0.275	0.04	9.52868e-10	1.89487e-05
1	SMIM14	0.400921	0.821	0.833	9.65853e-10	1.9207e-05
1	2021-03-01	0.323999	0.562	0.52	9.69174e-10	1.9273e-05
1	TPR	0.404094	0.873	0.907	1.09258e-09	2.1727e-05
1	SERINC2	0.54786	0.696	0.607	1.11221e-09	2.21175e-05
1	HTR5A-AS1	0.357518	0.264	0	1.14108e-09	2.26916e-05
1	TTC3	0.540589	0.975	0.967	1.15818e-09	2.30316e-05
1	NETO1	-0.381282	0.514	0.82	1.19643e-09	2.37921e-05
1	KDM5B	0.452672	0.781	0.673	1.24495e-09	2.4757e-05
1	HOXB13	-0.322377	0.569	0.973	1.2914e-09	2.56809e-05
1	GCLM	0.340585	0.653	0.7	1.37653e-09	2.73738e-05
1	CFAP69	-0.296322	0.036	0.473	1.48965e-09	2.96232e-05
1	HEBP2	-0.414795	0.884	0.993	1.50635e-09	2.99554e-05
1	EFNA1	0.594183	0.742	0.647	1.5535e-09	3.08929e-05
1	LGMN	0.29144	0.538	0.533	1.84023e-09	3.65948e-05
1	PRKACB	-0.44311	0.511	0.973	1.85405e-09	3.68696e-05
1	LMAN2	0.272874	0.732	0.827	1.89431e-09	3.76703e-05
1	CRNDE	0.391923	0.717	0.613	1.96464e-09	3.90689e-05
1	RAP2B	0.472516	0.453	0.207	2.0429e-09	4.0625e-05
1	NFIB	-0.259139	0.176	0.7	2.08821e-09	4.15262e-05
1	MSRB2	0.307447	0.86	0.873	2.10022e-09	4.1765e-05
1	GNAS	0.292648	1	1	2.19502e-09	4.36501e-05
1	USP16	0.30974	0.685	0.78	2.5736e-09	5.11787e-05
1	MT1G	-0.645377	0.005	0.273	2.77908e-09	5.52649e-05
1	TUBB	0.447435	0.925	0.96	3.01815e-09	6.0019e-05
1	HNRNPU	0.428327	0.965	0.973	3.22856e-09	6.42031e-05
1	MTDH	0.295745	0.955	0.993	3.23108e-09	6.42533e-05
1	PIK3R3	0.31697	0.475	0.38	3.47013e-09	6.9007e-05
1	SLC16A1	0.619812	0.788	0.687	3.6099e-09	7.17865e-05
1	MMAB	0.261179	0.553	0.587	3.62918e-09	7.217e-05
1	ZNF706	0.356187	0.812	0.893	4.03065e-09	8.01534e-05
1	ANXA7	0.324336	0.734	0.773	4.31291e-09	8.57665e-05
1	FNDC10	0.374836	0.618	0.587	4.3233e-09	8.59732e-05
1	ARF4	0.307291	0.801	0.88	4.55896e-09	9.06595e-05
1	PTP4A2	0.320562	0.694	0.72	4.78943e-09	9.52426e-05
1	TPM3	0.333213	0.86	0.913	5.15629e-09	0.000102538
1	EIF4A1	-0.286454	0.844	0.993	5.36942e-09	0.000106776
1	GSTA4	0.263076	0.478	0.433	5.99427e-09	0.000119202
1	TCEA1	0.44223	0.939	0.98	7.04966e-09	0.000140189
1	TMBIM6	0.381073	0.977	0.993	7.24273e-09	0.000144029
1	RPN2	0.299123	0.885	0.967	8.06873e-09	0.000160455
1	DSC2	-0.335151	0.167	0.647	8.1505e-09	0.000162081
1	LONP1	0.264927	0.65	0.66	8.33564e-09	0.000165763
1	BTF3L4	0.313142	0.84	0.893	8.36739e-09	0.000166394
1	SARS	0.29912	0.797	0.867	8.83577e-09	0.000175708
1	PSMA5	0.294129	0.853	0.913	9.11572e-09	0.000181275
1	SSBP3	0.421041	0.619	0.493	9.75466e-09	0.000193981
1	RPS27L	-0.339011	0.915	1	1.20665e-08	0.000239955
1	GTF3A	0.293657	0.8	0.873	1.28046e-08	0.000254632
1	ABCC4	-0.36378	0.087	0.64	1.28221e-08	0.00025498
1	ERBB3	0.327	0.68	0.68	1.38597e-08	0.000275614
1	SQLE	0.337761	0.487	0.453	1.52614e-08	0.000303487
1	ALDH3A2	0.292513	0.483	0.453	1.58269e-08	0.000314734
1	CDC5L	0.30682	0.539	0.453	1.63837e-08	0.000325806
1	NUDT4	-0.3957	0.17	0.633	1.66432e-08	0.000330967
1	CCDC28B	0.285575	0.51	0.547	1.73562e-08	0.000345145
1	SVIP	0.283733	0.75	0.86	1.95341e-08	0.000388456
1	ACADM	0.295397	0.615	0.607	2.01986e-08	0.00040167
1	PSMB1	0.314251	0.967	0.993	2.39289e-08	0.000475851
1	CCT8	0.310018	0.965	1	2.51119e-08	0.000499374
1	MICU2	0.287347	0.467	0.4	2.57146e-08	0.00051136
1	COQ8A	0.291169	0.506	0.44	2.59611e-08	0.000516262
1	DSG2	-0.252922	0.407	0.86	2.66379e-08	0.000529722
1	TRAM1	0.31796	0.577	0.573	2.67139e-08	0.000531233
1	RPL7L1	0.257413	0.812	0.9	2.84149e-08	0.000565059
1	TBPL1	0.317677	0.442	0.3	3.19879e-08	0.000636111
1	EIF5	0.410127	0.903	0.94	3.56693e-08	0.000709319
1	SLC44A1	0.278884	0.434	0.42	3.82554e-08	0.000760746
1	ARHGAP6	-0.40033	0.342	0.873	3.86131e-08	0.000767859
1	HDLBP	0.308621	0.923	0.98	3.95104e-08	0.000785704
1	ASAH1	-0.320821	0.355	0.853	4.37665e-08	0.000870341
1	SSR1	0.395563	0.778	0.8	4.48859e-08	0.000892601
1	DNAJB14	-0.29646	0.234	0.767	4.50295e-08	0.000895457
1	CDC42	0.357507	0.676	0.727	4.74713e-08	0.000944014
1	NEAT1	-0.58932	1	1	5.86857e-08	0.00116702
1	PHF20	-0.261209	0.527	0.92	6.0358e-08	0.00120028
1	VWA1	0.261291	0.449	0.433	6.07195e-08	0.00120747
1	COLEC12	-0.271117	0.117	0.48	6.15894e-08	0.00122477
1	TMED3	-0.379541	0.563	0.96	6.35222e-08	0.0012632
1	PALMD	0.260044	0.19	0.007	6.40343e-08	0.00127339
1	LGALS8	0.275679	0.565	0.56	6.56483e-08	0.00130548
1	FUS	0.398004	0.754	0.76	6.70671e-08	0.0013337
1	RSL24D1	-0.252229	0.766	0.987	6.77299e-08	0.00134688
1	UTRN	-0.509978	0.409	0.953	7.295e-08	0.00145068
1	ACLY	0.367044	0.84	0.887	1.02857e-07	0.00204541
1	TOP1	0.322747	0.849	0.913	1.04824e-07	0.00208453
1	AIG1	0.277073	0.757	0.833	1.07882e-07	0.00214533
1	SEC61A1	0.275107	0.633	0.72	1.14707e-07	0.00228106
1	IGFBP3	0.400572	0.18	0.013	1.21499e-07	0.00241613
1	KLHL35	0.336954	0.57	0.547	1.26104e-07	0.0025077
1	MAL2	0.294801	0.633	0.693	1.30717e-07	0.00259944
1	AARS	0.271115	0.693	0.767	1.32356e-07	0.00263204
1	GATA2	-0.306526	0.599	0.947	1.33009e-07	0.00264503
1	ABHD2	-0.319274	0.83	1	1.41934e-07	0.00282251
1	ATP6V0E1	0.271432	0.846	0.973	1.53794e-07	0.00305835
1	MAGT1	0.331533	0.503	0.407	1.61239e-07	0.00320639
1	COPE	0.329896	0.921	0.967	1.79873e-07	0.00357696
1	CANX	0.333782	0.907	0.947	1.84494e-07	0.00366886
1	COX20	0.526395	0.924	0.933	1.85588e-07	0.00369059
1	PLPP1	-0.358892	0.175	0.713	1.89193e-07	0.00376229
1	UFC1	0.267911	0.814	0.88	1.92463e-07	0.00382732
1	CNOT2	0.305661	0.522	0.427	1.95057e-07	0.0038789
1	SCCPDH	-0.289037	0.119	0.653	2.08881e-07	0.0041538
1	BEX2	0.474302	0.805	0.847	2.35612e-07	0.00468539
1	DPYSL2	0.277168	0.295	0.08	2.51936e-07	0.00501001
1	AL139246.5	-0.340812	0.191	0.74	2.52128e-07	0.00501382
1	ARL2	-0.404656	0.385	0.907	2.71157e-07	0.00539222
1	ARFGEF1	0.2596	0.429	0.413	2.89021e-07	0.00574747
1	CEBPG	0.266381	0.579	0.627	3.02475e-07	0.00601501
1	CREB3L4	0.262105	0.547	0.593	3.36817e-07	0.00669795
1	HMGN1	0.411962	0.983	1	3.4712e-07	0.00690284
1	PDIA4	0.432923	0.724	0.833	3.97146e-07	0.00789764
1	SRSF2	0.309453	0.722	0.8	4.16851e-07	0.0082895
1	OCIAD2	0.557014	0.909	0.9	4.28224e-07	0.00851565
1	SCP2	0.283392	0.806	0.867	4.29438e-07	0.00853981
1	JUND	0.487228	0.979	0.973	4.42706e-07	0.00880364
2	EEF1A1	0.572608	1	1	4.45e-22	8.84928e-18
2	HSP90AB1	0.814323	1	1	5.1692e-19	1.02795e-14
2	HSP90AA1	0.866803	1	1	2.51171e-17	4.99479e-13
2	SNHG8	-0.821702	0.978	1	3.96531e-16	7.88542e-12
2	GAPDH	0.338463	1	1	9.71297e-15	1.93152e-10
2	BDP1	-0.870348	0.804	1	1.68445e-13	3.34969e-09
2	RPS25	-0.438101	1	1	1.88549e-13	3.74949e-09
2	MT-CO2	0.403393	1	1	4.42532e-12	8.80019e-08
2	NACA	0.402547	1	1	6.04147e-12	1.20141e-07
2	RPL34	-0.326026	1	1	1.0843e-11	2.15623e-07
2	RPS19	-0.483237	1	1	1.45988e-11	2.90311e-07
2	PTGFR	-0.63297	0	0.7	1.77256e-11	3.52491e-07
2	EIF4EBP1	-0.709488	0.626	1	2.99596e-11	5.95777e-07
2	ARPC5	0.901328	0.974	0.9	5.6102e-11	1.11565e-06
2	LIMCH1	-0.741937	0.804	1	8.90144e-11	1.77014e-06
2	RPS15	-0.259392	1	1	1.08798e-10	2.16356e-06
2	PRAC1	-2.17516	0	1	1.64307e-10	3.26741e-06
2	PRKAG2-AS1	0.350036	0.389	0.02	1.65124e-10	3.28366e-06
2	AIDA	1.21188	0.911	0.72	1.67562e-10	3.33213e-06
2	NDUFB4	-1.42333	0.456	1	5.28111e-10	1.0502e-05
2	RPL10	-0.373785	1	1	7.14677e-10	1.42121e-05
2	POMP	0.517857	0.959	1	1.02332e-09	2.03497e-05
2	SQSTM1	0.797902	0.959	0.94	1.12639e-09	2.23994e-05
2	KRT18	0.785998	1	1	2.06542e-09	4.1073e-05
2	MAP1LC3A	-0.29019	0.004	0.58	2.61643e-09	5.20303e-05
2	RPL18A	-0.271839	1	1	3.60243e-09	7.16378e-05
2	EPHX1	0.753344	0.874	0.74	4.56269e-09	9.07337e-05
2	H2AFZ	-0.646873	0.97	1	5.455e-09	0.000108478
2	BTG1	-1.47883	0.481	1	6.54563e-09	0.000130166
2	RPS13	-0.430237	1	1	6.64956e-09	0.000132233
2	MYL6	0.737514	1	1	8.95727e-09	0.000178124
2	RPS28	-0.383461	1	1	9.47967e-09	0.000188513
2	CALR	0.791863	0.993	1	2.13469e-08	0.000424504
2	ZBTB16	-0.402194	0	0.72	2.3666e-08	0.000470622
2	MMP16	-0.254634	0.007	0.54	2.56296e-08	0.00050967
2	HSPA8	0.349407	1	1	3.62761e-08	0.000721387
2	COX7A2	0.395514	1	1	4.29329e-08	0.000853764
2	RPL32	-0.275467	1	1	4.37977e-08	0.000870962
2	DEGS1	-0.649911	0.419	0.98	4.71535e-08	0.000937694
2	CAMK2N1	0.98887	0.552	0.1	8.12851e-08	0.00161644
2	CSTB	0.602962	0.996	1	8.61061e-08	0.00171231
2	MYCBP2	-0.651786	0.359	0.92	8.67026e-08	0.00172417
2	SNHG19	-0.526536	0.867	0.98	1.06425e-07	0.00211636
2	PRDX1	0.34069	1	1	1.15794e-07	0.00230268
2	ZFAS1	-0.635729	0.97	1	1.39446e-07	0.00277303
2	PEG3	-1.81861	0.044	0.96	1.61563e-07	0.00321285
2	GDF15	-2.41118	0.47	1	1.89749e-07	0.00377334
2	SLC22A3	-0.446379	0	0.64	2.00539e-07	0.00398792
2	RPLP2	-0.387383	1	1	2.029e-07	0.00403486
2	MINOS1	0.494392	0.822	0.76	2.14906e-07	0.00427362
2	ATP5IF1	0.344691	0.989	1	2.74871e-07	0.00546608
2	RPL37	-0.250757	1	1	2.79286e-07	0.00555389
2	CHPT1	0.702614	0.907	0.94	2.80128e-07	0.00557062
2	FAM213A	-0.31972	0.015	0.66	2.81768e-07	0.00560323
2	ATP5F1B	0.358917	1	1	3.03482e-07	0.00603503
2	LMO4	1.40059	0.904	0.66	3.15238e-07	0.00626883
2	ETV1	-0.661523	0	0.9	3.21094e-07	0.00638528
2	LDHB	0.531816	0.974	0.98	3.40391e-07	0.00676901
2	SNHG25	0.874294	0.959	0.9	3.53981e-07	0.00703926
2	EFNA5	-0.52439	0.033	0.8	4.71977e-07	0.00938574
3	BTG1	-1.82264	0.452	1	5.3775e-47	1.06937e-42
3	GDF15	-2.89217	0.619	1	3.39921e-33	6.75966e-29
3	SCHLAP1	-0.639077	0.14	0.778	1.52156e-22	3.02578e-18
3	H1F0	-0.670163	0.357	0.667	4.40042e-22	8.75068e-18
3	RASSF3	-0.705837	0.181	1	2.43061e-19	4.83351e-15
3	MYCBP2	-0.696994	0.377	0.889	1.2473e-17	2.48038e-13
3	DCTN6	-0.631682	0.418	1	2.29032e-17	4.55453e-13
3	HSP90AB1	0.736748	1	1	3.97838e-17	7.91141e-13
3	HSP90AA1	0.883768	1	1	8.02274e-17	1.5954e-12
3	PEG3	-1.63572	0.109	0.889	1.0875e-16	2.16261e-12
3	TMPRSS2	-0.623488	0.241	0.778	2.76655e-16	5.50156e-12
3	PRDX1	0.496751	1	1	5.93246e-16	1.17973e-11
3	SAT1	-1.33188	0.473	0.889	1.10018e-15	2.18781e-11
3	HES4	-0.597869	0.286	1	6.11852e-15	1.21673e-10
3	TRPM4	-0.654307	0.126	0.889	4.48535e-14	8.91957e-10
3	SCCPDH	-0.435364	0.116	0.667	5.43172e-14	1.08015e-09
3	ENDOD1	-0.650286	0.27	0.889	4.06978e-13	8.09317e-09
3	KLK2	-1.20917	0.15	0.889	4.67108e-13	9.2889e-09
3	PRAC2	-0.688975	0.126	1	7.43947e-13	1.47941e-08
3	RNF41	-0.506127	0.317	0.889	1.64398e-12	3.26923e-08
3	NUP93	-0.714981	0.15	0.778	2.78302e-12	5.53431e-08
3	AIDA	1.22637	0.974	0.889	6.46021e-12	1.28468e-07
3	TAOK3	-0.543442	0.43	0.778	9.76886e-12	1.94264e-07
3	PPM1K	-0.433262	0.174	0.889	1.88084e-11	3.74024e-07
3	DSEL	-1.04785	0.126	1	2.86894e-11	5.70517e-07
3	ELK4	-0.348904	0.296	0.444	2.98934e-11	5.94461e-07
3	ASAH1	-0.426837	0.385	1	3.66721e-11	7.29262e-07
3	HIST3H2A	-0.381112	0.346	0.778	1.08353e-10	2.15471e-06
3	HES6	-0.532854	0.16	0.667	2.09272e-10	4.16159e-06
3	HOMER2	-0.344956	0.153	0.889	4.21679e-10	8.38551e-06
3	MPP6	-0.391777	0.129	0.778	5.35698e-10	1.06529e-05
3	DEGS1	-0.692029	0.605	1	5.97552e-10	1.18829e-05
3	EIF4EBP1	-0.616888	0.707	1	6.75469e-10	1.34324e-05
3	CEBPD	-0.355289	0.063	0.667	7.84623e-10	1.5603e-05
3	H3F3A	0.527049	1	1	7.93536e-10	1.57803e-05
3	GCHFR	-0.4301	0.133	1	8.84153e-10	1.75823e-05
3	GLMP	-0.256543	0.197	0.556	1.18256e-09	2.35164e-05
3	EEF1A1	0.377707	1	1	1.2068e-09	2.39984e-05
3	GSR	-0.258381	0.235	0.444	1.24382e-09	2.47346e-05
3	PRR34-AS1	-0.459275	0.166	0.889	2.02948e-09	4.03583e-05
3	UAP1	-0.41183	0.467	1	2.5385e-09	5.04806e-05
3	TOX3	0.823381	0.736	0	3.00737e-09	5.98045e-05
3	BDP1	-0.825881	0.846	1	3.7937e-09	7.54414e-05
3	ARRDC3	0.590621	0.619	0	4.16203e-09	8.27661e-05
3	ATP6V1E1	-0.342769	0.491	1	4.27328e-09	8.49785e-05
3	KLK3	-2.14107	0.179	0.889	4.29573e-09	8.5425e-05
3	MBOAT2	-0.395742	0.132	0.667	4.62449e-09	9.19625e-05
3	CTSB	-0.318731	0.182	0.667	5.20516e-09	0.00010351
3	STEAP1	-0.705852	0.619	1	5.58912e-09	0.000111145
3	HIST1H1C	-0.801041	0.557	0.889	5.99797e-09	0.000119276
3	TTC6	-0.322113	0.168	0.889	7.24647e-09	0.000144103
3	TMEM144	0.629172	0.713	0.222	7.45361e-09	0.000148223
3	STK39	-0.409406	0.176	0.778	8.65546e-09	0.000172122
3	LEPROTL1	-0.321081	0.242	0.778	9.64698e-09	0.00019184
3	NUDT8	-0.788161	0.352	1	1.11807e-08	0.000222339
3	CBFA2T2	-0.359678	0.201	0.778	1.18107e-08	0.000234867
3	ANKRD29	0.737225	0.781	0.222	1.24352e-08	0.000247287
3	RAC3	-0.418804	0.455	0.889	1.4546e-08	0.000289262
3	NT5C	-0.333242	0.33	1	1.50711e-08	0.000299705
3	PLPP5	-0.499429	0.578	0.889	2.29015e-08	0.00045542
3	ADH5	-0.404733	0.546	0.889	2.41827e-08	0.000480896
3	DSC2	-0.523608	0.11	0.889	2.53551e-08	0.000504212
3	SPINT1	-0.347597	0.383	0.889	3.24155e-08	0.000644615
3	RPS28	-0.410403	1	1	4.04309e-08	0.00080401
3	2021-03-05	-0.340009	0.416	0.667	4.31386e-08	0.000857855
3	DNAJB14	-0.309271	0.29	0.889	4.56064e-08	0.000906928
3	GAPDH	0.315899	1	1	5.08584e-08	0.00101137
3	CPNE3	-0.762862	0.819	1	5.19328e-08	0.00103274
3	EMP2	-0.280685	0.196	0.667	5.19799e-08	0.00103367
3	ZNF587	-0.260925	0.126	0.444	5.22755e-08	0.00103955
3	SH3GLB2	-0.327045	0.404	0.778	6.39407e-08	0.00127153
3	PHLDA3	-0.481221	0.164	1	7.00918e-08	0.00139385
3	SYNGR1	-0.362166	0.219	0.889	7.32295e-08	0.00145624
3	EVA1B	-0.397308	0.107	0.889	7.34491e-08	0.00146061
3	ATP1B1	1.2567	0.992	1	7.47466e-08	0.00148641
3	TCEAL3	-0.471416	0.394	1	7.75352e-08	0.00154187
3	TBRG1	-0.364405	0.342	1	8.16964e-08	0.00162461
3	ATP5F1B	0.529427	0.999	1	8.59075e-08	0.00170836
3	LAMA3	0.429601	0.501	0.111	8.63584e-08	0.00171732
3	MIF	-0.42408	0.866	0.889	9.10171e-08	0.00180997
3	UTRN	-0.56926	0.567	1	1.30141e-07	0.00258797
3	PIK3C2A	-0.329099	0.398	0.889	1.36167e-07	0.00270781
3	PROM2	-0.252372	0.211	0.556	1.44596e-07	0.00287544
3	SUGP2	-0.263428	0.355	0.667	1.53184e-07	0.00304622
3	SNHG19	-0.608659	0.834	1	1.88516e-07	0.00374882
3	TP53I11	-0.326408	0.058	0.667	1.93118e-07	0.00384035
3	ANKRD13D	-0.266207	0.254	0.778	2.17539e-07	0.00432599
3	SOD1	0.509743	0.999	1	2.18233e-07	0.00433977
3	HSPA8	0.465907	0.998	1	2.32945e-07	0.00463234
3	NDUFB4	-1.12528	0.622	1	2.36167e-07	0.00469641
3	ARHGEF26	-0.394967	0.343	1	2.67558e-07	0.00532066
3	TPM4	-0.384312	0.299	1	2.78096e-07	0.00553022
3	SORD	-0.656059	0.67	1	2.90435e-07	0.00577559
3	REPS2	-0.390652	0.088	0.667	3.19138e-07	0.00634638
3	ALDH1A3	-0.292966	0.062	0.667	3.72561e-07	0.00740875
3	LIMCH1	-0.747782	0.826	1	3.75745e-07	0.00747206
3	FKBP10	-0.42775	0.274	1	3.87175e-07	0.00769935
3	MPC2	-0.880471	0.96	1	4.29897e-07	0.00854893
3	SYCE3	-0.476657	0.123	0.778	4.3064e-07	0.00856371
3	EHF	-0.554711	0.689	1	4.3907e-07	0.00873135
3	GTF2E2	-0.379588	0.181	0.889	4.45202e-07	0.00885329
4	RPS25	-0.595917	1	1	1.45665e-43	2.8967e-39
4	SQSTM1	1.46316	0.978	0.906	1.11402e-39	2.21533e-35
4	SNHG8	-0.882601	0.933	1	1.03309e-38	2.05441e-34
4	RPS28	-0.540865	1	1	5.04519e-38	1.00329e-33
4	RPS3	-0.724643	1	1	3.82018e-37	7.59681e-33
4	RPLP2	-0.519485	1	1	8.46901e-37	1.68415e-32
4	RPL34	-0.542536	1	1	9.86029e-37	1.96082e-32
4	RPSA	-0.634355	1	1	2.62347e-36	5.21703e-32
4	RPS13	-0.544398	1	1	1.01483e-35	2.01809e-31
4	RPS2	-0.571971	1	1	1.24165e-32	2.46915e-28
4	RPS15	-0.423483	1	1	2.58676e-30	5.14404e-26
4	RPL10	-0.476096	1	1	5.33909e-30	1.06173e-25
4	RPS19	-0.466594	1	1	4.16844e-29	8.28936e-25
4	RPL32	-0.438276	1	1	5.88865e-29	1.17102e-24
4	EEF1D	-0.604844	0.978	1	3.57423e-28	7.10771e-24
4	RPS16	-0.422362	1	1	5.51236e-28	1.09619e-23
4	RPS24	-0.425829	1	1	3.78333e-27	7.52352e-23
4	RPL37A	-0.400242	1	1	1.45006e-26	2.8836e-22
4	RPS27A	-0.46977	1	1	2.72841e-26	5.42572e-22
4	RPL18A	-0.437525	1	1	3.20591e-26	6.37528e-22
4	RPL23A	-0.490893	0.978	1	6.57925e-25	1.30835e-20
4	RPL15	-0.303536	1	1	6.9099e-25	1.3741e-20
4	RPL35	-0.398763	1	1	1.75714e-24	3.49425e-20
4	RPL37	-0.36617	1	1	2.12903e-24	4.23378e-20
4	RPS3A	-0.449994	1	1	3.09182e-23	6.14839e-19
4	NDUFB4	-1.06586	0.711	1	2.60164e-22	5.17362e-18
4	HSP90B1	0.934947	0.978	1	3.04411e-22	6.05352e-18
4	MYL6	0.792428	0.978	1	5.61959e-22	1.11751e-17
4	RPL29	-0.36962	1	1	5.86028e-22	1.16538e-17
4	MT-CO1	0.414695	1	1	1.81737e-21	3.61403e-17
4	EPHX1	0.824102	0.933	0.696	8.66778e-21	1.72368e-16
4	HSP90AA1	1.05174	1	1	1.02898e-20	2.04622e-16
4	HSP90AB1	0.742939	1	1	1.90568e-20	3.78963e-16
4	KRT18	0.890495	1	1	9.28453e-20	1.84632e-15
4	POMP	0.579179	0.978	0.976	1.57728e-19	3.13658e-15
4	SLC25A6	-0.494684	0.978	1	5.06267e-19	1.00676e-14
4	RPL18	-0.364052	1	1	5.46817e-19	1.0874e-14
4	LMO4	1.0438	0.889	0.776	6.5338e-19	1.29931e-14
4	RPL9	-0.320586	1	1	9.34541e-19	1.85843e-14
4	TAX1BP1	0.741527	0.956	0.956	1.05564e-18	2.09925e-14
4	RPL39	-0.28777	1	1	1.49485e-18	2.97265e-14
4	ATG3	0.675501	0.822	0.681	2.56705e-18	5.10483e-14
4	LYPLAL1	0.544937	0.733	0.799	4.13176e-18	8.21642e-14
4	RPS29	-0.377039	0.978	1	7.58606e-18	1.50856e-13
4	MT-CO3	0.469793	1	1	1.17077e-17	2.32819e-13
4	NUCB2	1.01986	0.933	0.817	2.49377e-17	4.95911e-13
4	BTG1	-1.00725	0.778	0.994	2.59795e-17	5.16629e-13
4	BAMBI	0.904062	0.667	0.558	4.1554e-17	8.26343e-13
4	RPS9	-0.346952	1	1	4.65892e-17	9.26472e-13
4	UQCR10	-0.529103	0.933	1	5.85035e-17	1.1634e-12
4	RPS15A	-0.259906	1	1	6.44535e-17	1.28172e-12
4	RPL5	-0.367774	1	1	1.08623e-16	2.16007e-12
4	MT-CO2	0.367015	1	1	1.09164e-16	2.17083e-12
4	RPL7A	-0.404734	1	1	1.31448e-16	2.61397e-12
4	CLIC1	0.530888	0.911	0.971	1.36658e-16	2.71758e-12
4	MKNK2	0.618153	0.867	0.923	1.49117e-16	2.96534e-12
4	HSPA5	1.3576	1	0.991	3.14694e-16	6.25801e-12
4	RPL36	-0.309159	1	1	3.53193e-16	7.02359e-12
4	CALR	0.739335	1	1	5.71245e-16	1.13598e-11
4	NACA	0.27476	1	1	7.0907e-16	1.41006e-11
4	RPS14	-0.288619	1	1	8.91501e-16	1.77284e-11
4	RPL13A	-0.327712	1	1	1.50606e-15	2.99494e-11
4	RPL27A	-0.407067	1	1	1.61859e-15	3.21872e-11
4	CHCHD2	0.498116	1	1	2.23159e-15	4.43775e-11
4	IRF6	0.726634	0.711	0.383	3.3097e-15	6.58167e-11
4	MYO6	-0.592422	0.889	1	4.64161e-15	9.2303e-11
4	ENAH	0.693912	0.867	0.855	4.7144e-15	9.37506e-11
4	SERP1	0.748712	1	1	5.65661e-15	1.12487e-10
4	MZT2B	-0.480179	0.978	1	6.5829e-15	1.30907e-10
4	RPS4X	-0.279951	1	1	6.83262e-15	1.35873e-10
4	HLA-B	1.2815	0.756	0.693	9.32464e-15	1.8543e-10
4	ANKRD29	0.789328	0.622	0.381	1.11322e-14	2.21375e-10
4	TMEM59	0.600011	0.956	0.947	1.12056e-14	2.22834e-10
4	MPC2	-0.945395	0.911	1	1.50342e-14	2.9897e-10
4	ACTG1	-0.635245	0.978	1	1.50737e-14	2.99756e-10
4	H2AFZ	-0.779939	0.956	1	1.67526e-14	3.33142e-10
4	P4HB	0.642157	0.978	0.991	2.01342e-14	4.00388e-10
4	BEX2	0.885243	0.978	0.935	2.45272e-14	4.87748e-10
4	SLC22A3	-0.679026	0	0.805	3.19074e-14	6.3451e-10
4	CKB	-0.736172	0.822	1	3.7714e-14	7.4998e-10
4	PPP1R14B	-0.500513	0.889	1	3.8697e-14	7.69529e-10
4	CALM1	0.630086	0.956	0.991	4.67064e-14	9.28804e-10
4	FDPS	0.406089	0.756	0.844	5.07952e-14	1.01011e-09
4	HLA-C	0.992858	0.889	0.876	5.82781e-14	1.15892e-09
4	RPS12	-0.326128	1	1	7.03762e-14	1.3995e-09
4	SOD1	0.567144	0.933	1	7.68472e-14	1.52818e-09
4	TRAM1	0.438085	0.733	0.723	8.19302e-14	1.62926e-09
4	BZW1	0.571165	0.844	0.844	1.87329e-13	3.72522e-09
4	COX7C	-0.322522	1	1	2.05879e-13	4.09412e-09
4	PTGR1	0.445839	0.6	0.676	3.82828e-13	7.61291e-09
4	ETV1	-0.53261	0	0.631	3.83297e-13	7.62224e-09
4	CUTA	0.713593	0.933	0.973	4.69832e-13	9.34308e-09
4	DSEL	-0.909334	0.089	0.858	5.01524e-13	9.97331e-09
4	ITM2B	0.576844	0.911	0.935	6.53814e-13	1.30017e-08
4	IRF2BP2	0.599098	0.689	0.59	6.7488e-13	1.34207e-08
4	RPS11	-0.299345	1	1	8.22093e-13	1.63481e-08
4	RPS21	-0.301166	1	1	8.24202e-13	1.63901e-08
4	RPS23	-0.306537	1	1	8.81826e-13	1.7536e-08
4	C1orf35	0.276345	0.444	0.605	1.05995e-12	2.10781e-08
4	PSMC2	0.279524	0.444	0.687	1.11961e-12	2.22646e-08
4	SF3B5	0.509355	0.867	0.971	1.21705e-12	2.42023e-08
4	CANX	0.467498	0.867	0.982	1.30038e-12	2.58593e-08
4	GLRX3	0.335381	0.756	0.788	1.34146e-12	2.66762e-08
4	DDIT3	1.0099	0.867	0.788	1.38383e-12	2.75188e-08
4	EXOSC1	0.262093	0.644	0.714	1.86541e-12	3.70956e-08
4	DAAM1	0.555787	0.667	0.593	2.28601e-12	4.54595e-08
4	MIA2	0.390667	0.556	0.572	2.53451e-12	5.04013e-08
4	RPS8	-0.252685	1	1	3.2466e-12	6.45619e-08
4	SAP18	0.500255	0.911	0.985	3.48414e-12	6.92856e-08
4	COX7A2	0.478776	1	1	3.86343e-12	7.68281e-08
4	MRPS6	0.480958	0.622	0.575	4.1987e-12	8.34953e-08
4	UQCR11	-0.441025	0.978	1	5.3684e-12	1.06756e-07
4	ZFP36L1	0.696223	0.733	0.699	5.89563e-12	1.1724e-07
4	RPL28	-0.294941	1	1	6.20165e-12	1.23326e-07
4	HAX1	0.444108	0.889	0.994	6.57367e-12	1.30724e-07
4	TMED2	0.584121	0.911	0.885	6.87546e-12	1.36725e-07
4	AP1S1	0.4387	0.889	0.906	7.93318e-12	1.57759e-07
4	OCIAD2	0.614215	0.911	0.944	8.11202e-12	1.61316e-07
4	GUK1	0.388535	0.978	1	8.75766e-12	1.74155e-07
4	DNAJC1	0.369425	0.578	0.466	1.02168e-11	2.0317e-07
4	ZFAS1	-0.40246	0.933	1	1.13297e-11	2.25302e-07
4	SEC11C	0.797619	0.978	0.971	1.1756e-11	2.33781e-07
4	PSAP	0.508179	0.8	0.938	1.19355e-11	2.3735e-07
4	ARL1	0.502652	0.8	0.858	1.22284e-11	2.43173e-07
4	ISCU	0.563184	0.844	0.746	1.37986e-11	2.744e-07
4	DNAJC12	0.386815	0.467	0.327	1.57424e-11	3.13054e-07
4	DYNLL1	0.812231	0.978	0.962	1.71497e-11	3.41039e-07
4	PPP3CA	-0.478716	0.889	1	1.7492e-11	3.47845e-07
4	SERINC2	0.617603	0.667	0.684	1.87752e-11	3.73364e-07
4	MPC1	0.373721	0.489	0.422	1.8995e-11	3.77736e-07
4	SNHG19	-0.649248	0.822	1	2.39227e-11	4.75726e-07
4	AGA	0.273823	0.422	0.372	2.55688e-11	5.08461e-07
4	SSR1	0.433758	0.844	0.873	2.61924e-11	5.20862e-07
4	RNF11	0.543478	0.778	0.658	2.6331e-11	5.23618e-07
4	JTB	0.451766	0.956	1	2.66047e-11	5.29061e-07
4	WASHC3	0.268326	0.422	0.563	2.79698e-11	5.56208e-07
4	TCEA1	0.673452	1	0.994	2.8063e-11	5.58061e-07
4	ARPC5	0.537845	0.978	0.926	2.92496e-11	5.81657e-07
4	DPM1	0.323907	0.489	0.602	2.92538e-11	5.81742e-07
4	SMIM14	0.55317	0.889	0.923	3.17219e-11	6.30823e-07
4	MYO1C	0.428347	0.756	0.735	3.58726e-11	7.13362e-07
4	TPD52L1	0.491283	0.822	0.702	3.58968e-11	7.13844e-07
4	TCEA3	0.452521	0.489	0.15	4.86228e-11	9.66912e-07
4	SHOC2	0.395663	0.467	0.466	5.14904e-11	1.02394e-06
4	LONP1	0.38585	0.8	0.853	5.68107e-11	1.12974e-06
4	SLC16A1	0.584734	0.756	0.658	5.819e-11	1.15717e-06
4	MAP1LC3B	0.995672	0.733	0.584	6.35398e-11	1.26355e-06
4	COX8A	-0.453404	0.956	1	7.19494e-11	1.43079e-06
4	XBP1	0.57073	0.911	0.882	7.72019e-11	1.53524e-06
4	TWF1	0.315457	0.489	0.493	7.88275e-11	1.56756e-06
4	HNRNPA1	-0.405554	0.889	1	8.57699e-11	1.70562e-06
4	ATP5IF1	0.392607	0.978	0.997	9.61039e-11	1.91112e-06
4	LAMA3	0.720455	0.467	0.074	9.78429e-11	1.9457e-06
4	TMBIM6	0.601453	0.978	1	1.07834e-10	2.14439e-06
4	BDP1	-0.840643	0.667	1	1.23058e-10	2.44714e-06
4	RPS5	-0.272803	1	1	1.81231e-10	3.60396e-06
4	H2AFJ	-1.21061	0	0.973	2.07226e-10	4.1209e-06
4	GSTK1	0.44977	0.556	0.69	2.16627e-10	4.30784e-06
4	PTGFR	-0.521251	0	0.737	2.42945e-10	4.8312e-06
4	GHITM	0.421208	0.978	1	3.03171e-10	6.02886e-06
4	TFPI	-0.384017	0.022	0.596	3.21492e-10	6.39318e-06
4	EEF1A1	0.33964	1	1	3.22824e-10	6.41968e-06
4	ARMCX3	0.572049	0.778	0.829	3.89117e-10	7.73799e-06
4	DUSP4	-0.313324	0	0.552	4.01544e-10	7.9851e-06
4	HSPA1B	0.450772	0.489	0.469	4.06305e-10	8.07978e-06
4	MT-ND4	0.256636	1	1	4.18479e-10	8.32188e-06
4	ATG101	0.406234	0.644	0.614	4.21048e-10	8.37297e-06
4	PPP1R16A	0.251828	0.422	0.386	4.34177e-10	8.63405e-06
4	TMSB4X	1.40435	0.756	0.177	4.65206e-10	9.2511e-06
4	GLO1	0.531177	0.822	0.962	5.67104e-10	1.12774e-05
4	ZBTB20	0.441958	0.644	0.584	6.2828e-10	1.2494e-05
4	HSPD1	0.31688	1	1	6.48279e-10	1.28917e-05
4	ERGIC2	0.343332	0.667	0.678	6.97577e-10	1.3872e-05
4	DAXX	0.490461	0.622	0.466	8.36103e-10	1.66267e-05
4	SELENOM	0.466389	0.911	0.982	8.41599e-10	1.6736e-05
4	HLA-A	1.10985	0.844	0.9	9.75547e-10	1.93997e-05
4	AK6	0.333777	0.667	0.829	9.76434e-10	1.94174e-05
4	EIF4A2	-0.514652	0.911	1	9.78174e-10	1.9452e-05
4	ATP5MG	-0.449872	0.911	1	9.90922e-10	1.97055e-05
4	SEC61G	0.499838	1	1	1.01186e-09	2.01218e-05
4	CACYBP	0.486374	0.911	0.903	1.12093e-09	2.22909e-05
4	SEL1L	0.559891	0.8	0.534	1.19323e-09	2.37285e-05
4	DYRK4	0.378005	0.556	0.437	1.29874e-09	2.58267e-05
4	FAM229B	0.417369	0.6	0.507	1.33967e-09	2.66407e-05
4	RPL4	-0.343418	1	1	1.38442e-09	2.75305e-05
4	PDIA4	0.387085	0.733	0.906	1.41739e-09	2.81863e-05
4	SMAP1	0.391648	0.511	0.339	1.44176e-09	2.86709e-05
4	SHTN1	0.286194	0.644	0.867	1.47858e-09	2.9403e-05
4	C6orf62	0.471599	0.711	0.661	1.48281e-09	2.94871e-05
4	INSIG2	0.588104	0.578	0.257	1.80801e-09	3.59541e-05
4	NR2F2	0.312932	0.511	0.826	1.82279e-09	3.62479e-05
4	ARF1	0.528703	0.956	0.991	1.86087e-09	3.70052e-05
4	ID3	0.779779	0.4	0.206	1.89164e-09	3.76171e-05
4	ANXA7	0.459669	0.911	0.912	1.94873e-09	3.87524e-05
4	GOLGA3	0.471921	0.689	0.496	1.99708e-09	3.97138e-05
4	HMGCS2	0.334778	0.289	0.05	2.04618e-09	4.06904e-05
4	PCMTD1	0.304436	0.711	0.829	2.21767e-09	4.41006e-05
4	EPCAM	0.56795	0.911	0.909	2.27422e-09	4.52251e-05
4	SERINC1	0.346465	0.489	0.472	2.28265e-09	4.53928e-05
4	SPATS2L	0.501581	0.422	0.283	2.29691e-09	4.56764e-05
4	GULP1	-0.707134	0.022	0.861	2.48386e-09	4.93941e-05
4	GTF3C6	0.585401	1	0.994	2.5683e-09	5.10732e-05
4	KRT8	0.545706	0.911	0.979	2.79195e-09	5.55207e-05
4	MT-ND1	0.423606	1	1	3.20471e-09	6.37288e-05
4	EMG1	0.314749	0.578	0.658	3.39029e-09	6.74193e-05
4	SEPHS2	0.517702	0.867	0.912	4.17058e-09	8.29362e-05
4	PNRC1	0.367448	0.578	0.404	4.32083e-09	8.5924e-05
4	NUDC	0.408813	0.956	0.988	4.44903e-09	8.84734e-05
4	NOL7	0.425855	0.844	0.938	5.17309e-09	0.000102872
4	TUBA1B	0.506203	0.889	0.861	5.3849e-09	0.000107084
4	SESN3	0.686262	0.533	0.605	6.27206e-09	0.000124726
4	EFNA5	-0.583958	0.022	0.752	6.90035e-09	0.00013722
4	EIF3F	-0.459166	0.867	1	6.98266e-09	0.000138857
4	MMP16	-0.348681	0.022	0.584	7.31985e-09	0.000145562
4	TUBB4B	0.421351	0.844	0.897	7.92091e-09	0.000157515
4	LRIF1	0.343862	0.422	0.522	8.27637e-09	0.000164584
4	PYGB	0.435243	0.578	0.375	8.95449e-09	0.000178069
4	ATF6	0.263296	0.4	0.513	9.43459e-09	0.000187616
4	HEBP2	-0.647906	0.889	1	9.61689e-09	0.000191241
4	NCAM2	-1.18038	0.267	0.988	1.06144e-08	0.000211077
4	MINOS1	0.459649	0.844	0.785	1.14489e-08	0.000227674
4	SELENOF	0.458456	0.844	0.826	1.16361e-08	0.000231396
4	RNF187	0.375638	0.978	0.991	1.21231e-08	0.000241081
4	ERBB3	0.326632	0.6	0.723	1.22442e-08	0.000243489
4	PEG3	-1.85662	0.044	0.926	1.23928e-08	0.000246444
4	HMGN3	0.515521	0.778	0.764	1.3167e-08	0.000261839
4	DNAJC10	0.36605	0.489	0.622	1.46702e-08	0.000291732
4	BEX4	0.304001	0.444	0.519	1.48095e-08	0.000294502
4	RAP1B	0.457137	0.689	0.434	1.51828e-08	0.000301924
4	KIF5B	0.541617	0.956	0.988	1.53363e-08	0.000304977
4	CETN2	0.310392	0.578	0.611	1.5483e-08	0.000307895
4	KCNG1	0.270091	0.378	0.183	1.65477e-08	0.000329067
4	GPX4	0.372535	1	1	1.70573e-08	0.000339202
4	TIMM17A	0.32765	0.778	0.938	1.80786e-08	0.00035951
4	TMEM208	0.422961	0.822	0.962	2.10211e-08	0.000418026
4	NETO1	-0.654475	0.133	0.858	2.10245e-08	0.000418093
4	RPL23	-0.310223	1	1	2.12204e-08	0.000421988
4	DENR	0.297087	0.667	0.776	2.19732e-08	0.00043696
4	FAU	-0.253504	1	1	2.38601e-08	0.000474481
4	GSTA4	0.257004	0.4	0.487	2.51685e-08	0.000500501
4	GRN	0.262242	0.467	0.431	2.71902e-08	0.000540704
4	MARCKS	0.416616	0.578	0.637	2.787e-08	0.000554223
4	TUBB	0.396107	0.911	0.991	2.89013e-08	0.000574731
4	SAYSD1	0.366824	0.489	0.319	3.13177e-08	0.000622783
4	RPL31	-0.254506	0.978	1	3.26644e-08	0.000649564
4	LUZP2	-0.403556	0.511	0.923	3.31716e-08	0.000659651
4	MGST1	0.550573	1	0.997	3.54974e-08	0.000705901
4	ADRM1	0.387436	0.822	0.832	3.6685e-08	0.000729518
4	MT-CYB	0.277105	1	1	3.74749e-08	0.000745226
4	VPS26A	0.321603	0.667	0.664	3.75484e-08	0.000746688
4	VEGFA	0.454511	0.444	0.36	3.9807e-08	0.000791603
4	POP5	0.352826	0.689	0.676	4.19309e-08	0.000833838
4	C1orf53	0.309049	0.467	0.419	4.19794e-08	0.000834802
4	COPE	0.364758	0.933	0.985	4.29121e-08	0.00085335
4	GALNT2	0.314883	0.556	0.381	4.31677e-08	0.000858433
4	ADRB2	-0.276412	0	0.525	4.31812e-08	0.000858701
4	RAB5IF	0.355368	0.778	0.72	4.71072e-08	0.000936773
4	SELENBP1	0.408432	0.756	0.912	4.79827e-08	0.000954183
4	ORMDL2	0.250897	0.511	0.628	5.06438e-08	0.0010071
4	CHPT1	0.271609	0.844	0.938	5.49757e-08	0.00109325
4	SNHG25	0.645099	0.911	0.929	5.57189e-08	0.00110803
4	EIF6	0.271732	0.778	0.9	5.64247e-08	0.00112206
4	SBDS	0.297033	0.556	0.796	5.65444e-08	0.00112444
4	MAGT1	0.304772	0.6	0.522	6.43235e-08	0.00127914
4	BNIP3L	0.48029	0.822	0.87	6.78707e-08	0.00134968
4	DNTTIP2	0.329769	0.733	0.794	7.47555e-08	0.00148659
4	CFL1	-0.300544	0.978	1	7.67541e-08	0.00152633
4	TRIM27	0.383919	0.667	0.696	8.21743e-08	0.00163412
4	FAM213A	-0.252741	0	0.454	8.91084e-08	0.00177201
4	FOLH1	-0.733307	0.644	0.997	8.95269e-08	0.00178033
4	HADHA	0.329194	0.844	0.891	9.01977e-08	0.00179367
4	CTNNA1	0.273152	0.622	0.847	9.53649e-08	0.00189643
4	PRAC1	-2.24353	0	1	9.61799e-08	0.00191263
4	NQO2	0.279772	0.667	0.794	9.80004e-08	0.00194884
4	IGFBP2	-0.5697	0.356	0.953	9.9296e-08	0.0019746
4	TMEM14A	0.367611	0.711	0.676	1.00555e-07	0.00199964
4	RETREG1	0.274191	0.444	0.407	1.09652e-07	0.00218055
4	COX20	0.413272	0.933	0.929	1.11878e-07	0.00222481
4	CSTB	0.520887	0.978	0.973	1.13925e-07	0.0022655
4	NDUFB1	-0.303594	0.956	1	1.23455e-07	0.00245503
4	SSFA2	0.259506	0.333	0.248	1.28619e-07	0.00255771
4	MIA3	0.402961	0.778	0.914	1.41281e-07	0.00280951
4	RPN2	0.3434	0.933	0.982	1.43297e-07	0.00284961
4	ARPC5L	0.285639	0.844	0.926	1.45439e-07	0.0028922
4	YIPF3	0.288102	0.533	0.575	1.46397e-07	0.00291125
4	IDH1	0.353702	0.8	0.926	1.61437e-07	0.00321033
4	ERP29	0.455448	0.978	0.994	1.80657e-07	0.00359255
4	EPRS	0.27943	0.978	0.994	1.83017e-07	0.00363947
4	PPIC	0.432529	0.444	0.13	1.86071e-07	0.00370021
4	HSPA8	0.414085	0.956	1	1.86544e-07	0.00370961
4	STEAP2	-0.836174	0.467	1	1.87828e-07	0.00373515
4	PCMT1	0.313541	0.556	0.699	1.95307e-07	0.00388387
4	ADGRG6	-0.424715	0	0.599	2.0491e-07	0.00407484
4	AADAT	-0.306553	0	0.596	2.15961e-07	0.0042946
4	CXXC5	0.315144	0.667	0.605	2.16544e-07	0.00430618
4	ZNF677	-0.304776	0.044	0.658	2.21977e-07	0.00441423
4	PSENEN	0.264121	0.711	0.802	2.60018e-07	0.00517073
4	FKBP4	0.256422	0.867	0.92	2.78811e-07	0.00554444
4	ZNHIT1	0.265143	0.778	0.965	3.11357e-07	0.00619165
4	C1orf122	0.478553	0.778	0.914	3.18431e-07	0.00633231
4	CCPG1	0.345206	0.667	0.758	3.42885e-07	0.00681861
4	RPN1	0.295466	0.622	0.758	3.50154e-07	0.00696317
4	LDHB	0.285286	0.867	0.985	3.65208e-07	0.00726253
4	GNG12	0.34382	0.556	0.528	3.71119e-07	0.00738008
4	ANK3	0.388213	0.6	0.649	3.91528e-07	0.00778593
4	RIOK3	0.292322	0.578	0.49	4.00975e-07	0.00797378
4	RAP2B	0.456975	0.378	0.192	4.10192e-07	0.00815707
4	SH3GLB1	0.360893	0.467	0.434	4.29368e-07	0.00853841
4	VKORC1	0.362878	0.911	0.941	4.36751e-07	0.00868522
4	RPL36A	-0.370951	0.889	1	4.38497e-07	0.00871994
4	ENC1	0.63072	0.489	0.248	4.49659e-07	0.00894192
4	ACYP2	0.307312	0.356	0.239	4.67244e-07	0.00929161
5	HSP90AA1	0.97991	1	1	1.99936e-62	3.97592e-58
5	HSP90AB1	0.761597	1	1	5.16924e-59	1.02795e-54
5	H3F3A	0.711611	1	1	5.92542e-56	1.17833e-51
5	PRAC1	-2.13293	0	1	2.43506e-53	4.84235e-49
5	RPS28	-0.451566	1	1	1.16652e-52	2.31975e-48
5	H2AFJ	-1.63163	0	0.988	2.15235e-51	4.28016e-47
5	GDF15	-1.87482	0.86	0.994	3.64419e-50	7.24684e-46
5	SAT1	-0.952647	0.563	0.994	1.80254e-44	3.58453e-40
5	NDUFB4	-1.06479	0.751	1	1.40611e-43	2.79618e-39
5	CALR	0.938197	0.997	1	1.68337e-40	3.34754e-36
5	BAMBI	1.12848	0.939	0.566	5.27937e-40	1.04986e-35
5	RPL37A	-0.398745	1	1	2.26417e-39	4.50252e-35
5	PRAC2	-0.858832	0.257	0.958	3.13347e-39	6.23122e-35
5	RPS25	-0.504164	1	1	1.65381e-38	3.28876e-34
5	RPLP2	-0.464965	1	1	2.53807e-38	5.04721e-34
5	RPL39	-0.368742	1	1	1.4201e-37	2.82401e-33
5	RPS13	-0.445042	1	1	7.54601e-37	1.5006e-32
5	HEBP2	-0.757939	0.95	1	1.31408e-36	2.61319e-32
5	EEF1A1	0.384105	1	1	2.89929e-36	5.76553e-32
5	GTF3C6	0.646897	0.987	0.976	5.55175e-36	1.10402e-31
5	TOX3	0.785024	0.735	0.096	4.40311e-35	8.75603e-31
5	RPS3	-0.512843	1	1	8.32509e-35	1.65553e-30
5	MYL6	0.721515	1	1	9.07673e-35	1.805e-30
5	SNHG25	0.830017	0.955	0.771	1.7484e-33	3.47687e-29
5	RPL37	-0.317411	1	1	4.34446e-33	8.63939e-29
5	VAV3	0.571203	0.553	0.006	9.3115e-33	1.85168e-28
5	RPS19	-0.480361	1	1	1.69607e-31	3.37281e-27
5	HSPA5	1.29965	0.997	0.976	1.85122e-31	3.68134e-27
5	AIDA	0.664044	0.862	0.723	5.4344e-31	1.08068e-26
5	AR	0.538313	0.947	0.91	8.7827e-30	1.74653e-25
5	ATP1B1	0.907415	0.997	0.976	2.8529e-29	5.67329e-25
5	EPHX1	0.913756	0.955	0.753	6.3706e-29	1.26686e-24
5	ZFAS1	-0.693261	0.974	1	6.93399e-29	1.37889e-24
5	RPL18A	-0.327992	1	1	8.88938e-29	1.76774e-24
5	RPS16	-0.388945	1	1	2.6033e-28	5.17693e-24
5	SQSTM1	0.709608	0.966	0.934	3.19872e-28	6.36097e-24
5	RPS24	-0.34667	1	1	3.81117e-28	7.5789e-24
5	SNHG8	-0.671935	0.966	1	5.81206e-28	1.15579e-23
5	LMO4	1.22088	0.947	0.825	1.7474e-27	3.47489e-23
5	RPL27A	-0.511007	1	1	2.27214e-27	4.51837e-23
5	SPON2	0.69125	0.939	0.898	4.71973e-27	9.38566e-23
5	HSPH1	0.695492	0.839	0.536	6.33979e-27	1.26073e-22
5	DEPDC1	0.910941	0.913	0.669	1.01736e-26	2.02313e-22
5	UBE2S	-0.465298	1	1	1.12467e-26	2.23652e-22
5	MT-CO2	0.30781	1	1	1.41847e-26	2.82077e-22
5	RPL34	-0.376068	1	1	1.63452e-26	3.2504e-22
5	SOD1	0.532888	0.997	1	3.78454e-26	7.52594e-22
5	RPS3A	-0.312475	1	1	1.18969e-25	2.36581e-21
5	CAMK2N1	0.867435	0.672	0.12	1.24518e-25	2.47617e-21
5	RPL15	-0.259694	1	1	4.15045e-25	8.25358e-21
5	ADRB2	-0.257166	0	0.464	4.97574e-25	9.89476e-21
5	RPL32	-0.288613	1	1	1.17292e-24	2.33248e-20
5	RPS29	-0.340719	1	1	1.89049e-24	3.75944e-20
5	RPL10	-0.367815	1	1	2.12743e-24	4.23061e-20
5	RPSA	-0.418415	1	1	3.91256e-24	7.78051e-20
5	LDHB	0.542725	0.984	1	9.20008e-24	1.82953e-19
5	RPS15	-0.29061	1	1	2.54629e-23	5.06356e-19
5	MAOA	-0.606956	0.098	0.898	2.80743e-23	5.58286e-19
5	HIST1H1C	-0.812015	0.55	0.988	3.47002e-23	6.90048e-19
5	RPL13A	-0.295237	1	1	8.56121e-23	1.70248e-18
5	TFPI	-0.486539	0.011	0.759	1.31407e-22	2.61317e-18
5	RPS2	-0.330042	1	1	1.53608e-22	3.05464e-18
5	FOLH1	-0.701371	0.664	0.988	1.9486e-22	3.875e-18
5	PTGFR	-0.345494	0	0.488	2.67278e-22	5.3151e-18
5	ETV1	-0.463768	0	0.584	3.5232e-22	7.00624e-18
5	EIF4EBP1	-0.604439	0.862	1	1.68667e-21	3.3541e-17
5	FTH1	-0.703335	1	1	2.25365e-21	4.4816e-17
5	RPL35	-0.292927	1	1	4.53246e-21	9.01325e-17
5	H3F3B	-0.391424	1	1	5.56613e-21	1.10688e-16
5	PLA2G2A	0.437538	0.331	0.012	7.29385e-21	1.45045e-16
5	ATG3	0.539419	0.852	0.711	7.69492e-21	1.53021e-16
5	HOXA10	0.487505	0.587	0.175	9.39163e-21	1.86762e-16
5	PEG3	-0.968673	0.037	0.705	1.24703e-20	2.47985e-16
5	ATP5IF1	0.66647	1	1	1.33456e-20	2.65391e-16
5	HSP90B1	0.753231	1	1	2.16121e-20	4.29779e-16
5	MPC2	-0.581511	0.974	1	2.48099e-20	4.93371e-16
5	FKBP4	0.472638	0.921	0.922	2.67065e-20	5.31085e-16
5	GULP1	-0.607086	0.008	0.717	2.70536e-20	5.37987e-16
5	AC097478.1	-0.301285	0.003	0.416	3.3256e-20	6.61328e-16
5	SRM	0.436867	0.955	0.946	5.20365e-20	1.0348e-15
5	TSPAN8	0.373497	0.333	0	5.67938e-20	1.1294e-15
5	MAT2A	0.49649	0.989	0.988	1.29791e-19	2.58102e-15
5	SNHG19	-0.622569	0.78	0.994	1.44035e-19	2.86428e-15
5	TMSB4X	0.688468	0.717	0.223	1.64759e-19	3.27641e-15
5	HSPB1	-0.706288	0.701	0.982	2.33076e-19	4.63495e-15
5	CHPT1	0.532285	0.952	0.97	2.96978e-19	5.9057e-15
5	CCDC80	0.450584	0.405	0.03	3.03006e-19	6.02558e-15
5	RPL23A	-0.327155	1	1	3.29519e-19	6.55282e-15
5	JTB	0.465816	0.995	1	3.96644e-19	7.88766e-15
5	UAP1	-0.47779	0.587	0.982	3.98133e-19	7.91727e-15
5	RPS9	-0.325772	1	1	7.07865e-19	1.40766e-14
5	DUSP4	-0.309392	0.003	0.536	7.33699e-19	1.45903e-14
5	KRT18	0.571775	1	1	7.73521e-19	1.53822e-14
5	IRF2BP2	0.628243	0.799	0.506	9.47379e-19	1.88396e-14
5	SORD	-0.530226	0.635	0.982	1.05705e-18	2.10205e-14
5	ARHGAP29	0.500844	0.672	0.416	1.07191e-18	2.1316e-14
5	HES4	-0.477845	0.294	0.904	1.19783e-18	2.38201e-14
5	PRKAG2-AS1	0.262309	0.336	0.012	1.54049e-18	3.06342e-14
5	COX7A2	0.323218	1	1	1.98119e-18	3.9398e-14
5	ATP5PF	0.401347	1	1	2.47697e-18	4.9257e-14
5	RPL36	-0.28629	1	1	2.75674e-18	5.48205e-14
5	ENC1	0.487905	0.566	0.145	2.95598e-18	5.87826e-14
5	SEC61B	0.466839	0.992	1	4.16443e-18	8.28138e-14
5	MRPS6	0.545754	0.836	0.657	4.50476e-18	8.95817e-14
5	CSTB	0.501051	0.963	0.958	4.84871e-18	9.64214e-14
5	RPS5	-0.314745	1	1	5.18787e-18	1.03166e-13
5	GUK1	0.408366	0.992	0.994	7.39866e-18	1.4713e-13
5	H1F0	-0.595404	0.392	0.904	1.18507e-17	2.35664e-13
5	ASAH1	-0.51339	0.434	0.94	1.41214e-17	2.80818e-13
5	PRDX1	0.370014	1	1	1.75098e-17	3.482e-13
5	TMEM258	-0.374111	0.952	1	1.83628e-17	3.65163e-13
5	SARAF	-0.3593	0.81	1	2.17899e-17	4.33314e-13
5	TIMM17A	0.425571	0.905	0.94	2.22899e-17	4.43257e-13
5	HSPE1	0.36403	1	1	3.47802e-17	6.91639e-13
5	ANK3	0.379501	0.69	0.596	3.53494e-17	7.02959e-13
5	MINOS1	0.514455	0.881	0.795	3.95502e-17	7.86496e-13
5	RPS21	-0.280148	1	1	4.83755e-17	9.61995e-13
5	BCLAF1	0.528902	0.894	0.825	4.96998e-17	9.88331e-13
5	MLEC	0.479217	0.979	0.976	5.91693e-17	1.17664e-12
5	UQCR10	-0.367516	0.989	1	5.99276e-17	1.19172e-12
5	RPS12	-0.269137	1	1	6.09332e-17	1.21172e-12
5	CCT3	0.368237	0.989	0.994	1.00094e-16	1.99048e-12
5	AADAT	-0.313534	0.024	0.554	1.59167e-16	3.16519e-12
5	CMBL	-0.437143	0.722	0.982	1.75962e-16	3.49918e-12
5	SCGB1D2	0.403496	0.28	0	1.88259e-16	3.74373e-12
5	POMP	0.524707	0.984	0.994	5.17267e-16	1.02864e-11
5	MT-CO1	0.275108	1	1	6.05018e-16	1.20314e-11
5	ATP5F1B	0.362467	1	1	6.36253e-16	1.26525e-11
5	EEF1D	-0.484228	0.989	1	6.62525e-16	1.3175e-11
5	EFNA5	-0.423553	0.013	0.669	1.08593e-15	2.15948e-11
5	PARK7	0.304877	1	1	1.74588e-15	3.47185e-11
5	NQO1	0.475045	0.987	0.964	1.94993e-15	3.87763e-11
5	H1FX	-0.378326	0.931	1	2.88493e-15	5.73696e-11
5	ADGRV1	0.360632	0.479	0.235	4.73571e-15	9.41743e-11
5	CHCHD2	0.313505	1	1	5.07319e-15	1.00886e-10
5	HIST1H4C	-0.519022	0.947	0.988	5.21623e-15	1.0373e-10
5	GSTO1	-0.4235	0.667	0.988	6.59205e-15	1.3109e-10
5	ZNF503	0.352798	0.368	0.06	7.07659e-15	1.40725e-10
5	HSPA8	0.381904	1	1	8.54225e-15	1.69871e-10
5	IMPA2	0.503158	0.812	0.699	1.16531e-14	2.31734e-10
5	ANKRD29	0.346028	0.495	0.205	1.18836e-14	2.36317e-10
5	BTG1	-0.646455	0.698	0.988	1.22715e-14	2.44032e-10
5	RPL7L1	0.388948	0.884	0.898	1.314e-14	2.61301e-10
5	NCAM2	-0.772714	0.352	0.958	1.76873e-14	3.5173e-10
5	HMGN3	0.464837	0.907	0.873	2.05767e-14	4.09189e-10
5	ATP6V1G1	0.460829	0.974	0.97	2.48377e-14	4.93922e-10
5	TRPM4	-0.506943	0.138	0.765	2.54443e-14	5.05985e-10
5	BLVRB	-0.505352	0.86	0.994	2.6101e-14	5.19044e-10
5	MARCKSL1	0.514055	0.992	0.994	3.58458e-14	7.1283e-10
5	NAP1L1	-0.506782	0.997	1	4.40445e-14	8.75869e-10
5	EIF3L	-0.37104	0.865	1	4.8856e-14	9.7155e-10
5	PDIA6	0.476666	0.968	0.994	5.32162e-14	1.05826e-09
5	PRKACB	-0.516751	0.561	0.988	8.25461e-14	1.64151e-09
5	CACYBP	0.506644	0.971	0.952	8.4191e-14	1.67422e-09
5	HES6	-0.592117	0.206	0.825	1.33429e-13	2.65337e-09
5	MRPL14	0.394606	0.899	0.922	1.71997e-13	3.42033e-09
5	MTX1	0.342961	0.876	0.892	2.12032e-13	4.21648e-09
5	TP53I11	-0.257998	0.032	0.494	2.34656e-13	4.66637e-09
5	ADD3	-0.26022	0.048	0.464	2.43475e-13	4.84175e-09
5	TPI1	0.460184	1	1	2.81428e-13	5.59647e-09
5	GPRC5C	0.257534	0.312	0.018	2.86672e-13	5.70076e-09
5	NUCB2	0.618874	0.952	0.892	3.03337e-13	6.03216e-09
5	CD24	0.327249	0.381	0.066	3.07278e-13	6.11054e-09
5	NUDC	0.360509	0.955	0.964	3.13305e-13	6.23038e-09
5	ENAH	0.466208	0.899	0.892	3.23483e-13	6.43279e-09
5	EPRS	0.436244	0.997	1	3.41219e-13	6.78548e-09
5	HSPD1	0.341876	0.997	1	3.47137e-13	6.90316e-09
5	RPS27A	-0.305934	1	1	3.91763e-13	7.79061e-09
5	ARF1	0.445528	0.987	0.994	4.16688e-13	8.28625e-09
5	MAPKAPK2	0.393694	0.593	0.337	4.38892e-13	8.7278e-09
5	PRR34-AS1	-0.433573	0.198	0.807	4.84064e-13	9.62609e-09
5	GPX4	0.359532	1	1	5.15809e-13	1.02574e-08
5	HMGCS2	0.383563	0.365	0.06	5.42504e-13	1.07882e-08
5	RPL4	-0.338697	1	1	5.99024e-13	1.19122e-08
5	ATP5MG	-0.382695	0.987	1	6.49946e-13	1.29248e-08
5	DCTN6	-0.403245	0.463	0.958	6.8553e-13	1.36325e-08
5	RBBP4	0.44304	0.844	0.783	9.58638e-13	1.90635e-08
5	MT-CO3	0.295128	1	1	9.75199e-13	1.93928e-08
5	FAM198B	0.336368	0.487	0.175	1.14846e-12	2.28382e-08
5	EIF3F	-0.421531	0.926	1	1.52175e-12	3.02616e-08
5	GTF3A	0.353613	0.847	0.849	1.56336e-12	3.1089e-08
5	DEGS1	-0.586861	0.553	0.952	1.88561e-12	3.74972e-08
5	CUTA	0.372106	0.923	0.982	2.08193e-12	4.14012e-08
5	TTC3	0.38135	0.923	0.946	2.10738e-12	4.19073e-08
5	MRPS34	0.347386	0.966	0.988	2.45852e-12	4.88902e-08
5	EIF4A2	-0.414085	0.849	1	2.63166e-12	5.23333e-08
5	ZFP36L1	0.455658	0.669	0.53	2.91547e-12	5.79771e-08
5	NEAT1	-0.869286	0.971	1	3.37751e-12	6.71651e-08
5	GABPB1-AS1	-0.377592	0.749	0.97	5.09386e-12	1.01297e-07
5	AP1S1	0.351793	0.886	0.892	5.14034e-12	1.02221e-07
5	RNF187	0.400267	0.992	0.988	5.3989e-12	1.07363e-07
5	RPS27L	-0.443792	0.95	1	5.41011e-12	1.07586e-07
5	INSIG2	0.355021	0.516	0.313	6.4048e-12	1.27366e-07
5	EHF	-0.387098	0.794	0.982	6.85262e-12	1.36271e-07
5	TMED2	0.442884	0.939	0.898	7.55296e-12	1.50198e-07
5	GALNT7	-0.318827	0.085	0.645	7.93193e-12	1.57734e-07
5	FAU	-0.337984	1	1	8.06991e-12	1.60478e-07
5	KLK2	-0.891308	0.156	0.825	9.73895e-12	1.93669e-07
5	RPS11	-0.282909	1	1	1.07122e-11	2.13024e-07
5	PSME2	0.352908	0.849	0.88	1.08076e-11	2.1492e-07
5	PRDX2	0.253088	1	1	1.16651e-11	2.31972e-07
5	CXXC5	0.398856	0.751	0.633	1.18118e-11	2.34889e-07
5	SAP18	0.429782	0.992	1	1.2048e-11	2.39587e-07
5	HADHA	0.411531	0.886	0.892	1.48889e-11	2.96081e-07
5	SLPI	-0.396205	0.095	0.645	1.53793e-11	3.05833e-07
5	RPL28	-0.254196	1	1	1.76008e-11	3.5001e-07
5	ATP11A	0.291969	0.426	0.235	1.80892e-11	3.59721e-07
5	MYO6	-0.415577	0.926	1	2.22293e-11	4.42053e-07
5	VWA1	0.329434	0.503	0.361	2.58697e-11	5.14444e-07
5	TUBA4A	0.377689	0.783	0.723	3.76658e-11	7.49022e-07
5	P4HB	0.385269	0.963	0.982	4.61159e-11	9.17061e-07
5	C19orf48	-0.542587	0.817	0.994	4.90685e-11	9.75776e-07
5	MYO1C	0.368266	0.751	0.741	5.11687e-11	1.01754e-06
5	TLE1	0.279596	0.349	0.066	5.31294e-11	1.05653e-06
5	HTATIP2	0.34841	0.481	0.199	5.421e-11	1.07802e-06
5	GSTA4	0.332707	0.55	0.373	5.77628e-11	1.14867e-06
5	MRPL57	0.30815	0.984	0.994	5.99432e-11	1.19203e-06
5	ARL6IP5	0.382689	0.971	0.976	6.10782e-11	1.2146e-06
5	DNPH1	0.278878	0.87	0.904	6.55578e-11	1.30368e-06
5	H2AFZ	-0.276074	1	1	6.78796e-11	1.34985e-06
5	NDUFS5	0.276786	1	1	7.85835e-11	1.56271e-06
5	BZW1	0.442008	0.894	0.867	9.47069e-11	1.88334e-06
5	TMEM144	0.254756	0.413	0.271	1.05335e-10	2.09469e-06
5	NUPR1	-0.339068	0.963	1	1.08485e-10	2.15733e-06
5	MANF	0.711875	0.989	0.994	1.22136e-10	2.42881e-06
5	TIMM10	-0.406806	0.722	0.994	1.24107e-10	2.468e-06
5	SEC11C	0.300816	0.897	0.952	1.83077e-10	3.64067e-06
5	PARP1	0.264276	0.918	0.958	1.92412e-10	3.82631e-06
5	TAX1BP1	0.54278	0.984	0.97	1.99329e-10	3.96385e-06
5	PTMA	0.28761	1	1	2.01881e-10	4.01461e-06
5	SERPINB6	0.296494	0.91	0.946	2.22243e-10	4.41952e-06
5	ODC1	-0.265118	0.958	1	2.35197e-10	4.67713e-06
5	EIF5	0.493076	0.992	0.982	2.49942e-10	4.97034e-06
5	RPL7A	-0.261284	1	1	2.57387e-10	5.1184e-06
5	PSMD7	0.37881	0.968	0.994	2.77007e-10	5.50855e-06
5	CCND1	-0.423092	0.767	0.976	3.29117e-10	6.54482e-06
5	TXNRD1	-0.484704	0.778	0.994	4.23621e-10	8.42412e-06
5	HERPUD1	0.645686	0.942	0.916	4.35812e-10	8.66656e-06
5	RBX1	-0.344605	0.929	1	4.40436e-10	8.75851e-06
5	RHOB	0.305238	0.476	0.301	5.34859e-10	1.06362e-05
5	PRKDC	0.373607	0.963	0.958	5.46538e-10	1.08685e-05
5	PLP2	0.319136	0.468	0.199	5.5357e-10	1.10083e-05
5	AL139246.5	-0.339439	0.119	0.699	8.16187e-10	1.62307e-05
5	NUDT8	-0.506877	0.389	0.922	8.52275e-10	1.69483e-05
5	TUBB4B	0.51175	0.966	0.952	9.25931e-10	1.84131e-05
5	HMGB2	-0.330198	0.772	0.94	9.80498e-10	1.94982e-05
5	IGFBP5	0.278006	0.156	0	1.09774e-09	2.18296e-05
5	CCT8	0.282009	0.976	1	1.14509e-09	2.27713e-05
5	CNTLN	-0.263743	0.09	0.56	1.17786e-09	2.34229e-05
5	LAMTOR5	0.354266	0.971	0.976	1.18173e-09	2.34999e-05
5	MAGEA10	-0.251531	0.056	0.524	1.24638e-09	2.47856e-05
5	RSL24D1	-0.3361	0.87	0.994	1.29424e-09	2.57372e-05
5	NUP93	-0.375402	0.257	0.765	1.34895e-09	2.68252e-05
5	RPN2	0.331737	0.971	0.976	1.41446e-09	2.8128e-05
5	BROX	0.251994	0.579	0.566	1.59607e-09	3.17394e-05
5	SEL1L	0.384237	0.743	0.608	1.63145e-09	3.24429e-05
5	NFIB	-0.282002	0.177	0.681	1.64887e-09	3.27894e-05
5	SRSF7	0.328321	0.915	0.94	1.93933e-09	3.85655e-05
5	SRSF2	0.448514	0.897	0.88	2.255e-09	4.4843e-05
5	CCT2	0.337634	0.96	0.97	2.39041e-09	4.75357e-05
5	LIMCH1	-0.499908	0.788	0.982	2.42179e-09	4.81597e-05
5	GGCT	-0.316759	0.974	1	2.81707e-09	5.60203e-05
5	DNAJC3	0.414701	0.667	0.536	3.01028e-09	5.98625e-05
5	IRAK1	0.262009	0.622	0.614	3.06934e-09	6.1037e-05
5	SYNCRIP	0.394571	0.915	0.91	3.40344e-09	6.76808e-05
5	SDF2L1	0.512226	0.889	0.916	4.29124e-09	8.53356e-05
5	IER5L	0.286714	0.413	0.187	4.51988e-09	8.98824e-05
5	RBM8A	0.33943	0.974	0.994	4.6727e-09	9.29214e-05
5	MAGEA3	0.269281	0.825	0.855	5.26171e-09	0.000104634
5	METTL26	0.254224	0.944	0.994	5.3709e-09	0.000106806
5	MAN1A2	0.364209	0.712	0.614	5.51826e-09	0.000109736
5	PSMG1	0.325185	0.651	0.596	5.57484e-09	0.000110861
5	ZNF677	-0.315504	0.095	0.675	5.59843e-09	0.00011133
5	DNAJB1	0.307069	0.492	0.361	5.66174e-09	0.000112589
5	TMEM125	0.317999	0.709	0.675	5.76083e-09	0.00011456
5	ECHS1	0.321784	0.955	0.97	6.09057e-09	0.000121117
5	ARPC5	0.475584	0.95	0.952	6.77748e-09	0.000134777
5	JUND	0.459969	0.968	0.946	7.62442e-09	0.000151619
5	PHLDA3	-0.432102	0.175	0.771	8.69309e-09	0.000172871
5	KLK3	-1.18886	0.172	0.693	9.02376e-09	0.000179447
5	MLF2	0.311609	0.966	0.988	9.64028e-09	0.000191707
5	UBE2E3	-0.370766	0.706	0.982	1.017e-08	0.00020224
5	BTG3	-0.384058	0.114	0.723	1.02738e-08	0.000204305
5	FNBP4	-0.251832	0.561	0.958	1.08227e-08	0.000215219
5	GHITM	0.348304	0.971	1	1.12439e-08	0.000223597
5	KCNMA1	-0.288308	0.056	0.584	1.21568e-08	0.000241751
5	RAN	0.27913	1	1	1.22797e-08	0.000244193
5	ERBB3	0.318026	0.754	0.777	1.27124e-08	0.000252799
5	EFNA1	0.423586	0.646	0.392	1.30518e-08	0.000259548
5	IDH1	0.37544	0.944	0.964	1.38475e-08	0.000275372
5	HOXB13	-0.313484	0.622	0.958	1.42325e-08	0.000283027
5	CDK1	0.42701	0.418	0.313	1.63101e-08	0.000324343
5	PUS7L	0.328808	0.619	0.5	1.63621e-08	0.000325376
5	GLO1	0.317953	0.926	0.952	1.91003e-08	0.000379829
5	UBE2J2	0.27662	0.698	0.687	1.95359e-08	0.000388491
5	PPIF	0.274867	0.675	0.711	1.9967e-08	0.000397063
5	VPS29	0.354955	0.907	0.91	1.99795e-08	0.000397312
5	TMEM59	0.419236	0.947	0.97	2.00416e-08	0.000398547
5	COX17	-0.288179	0.907	1	2.13034e-08	0.000423639
5	DAXX	0.358992	0.603	0.494	2.48509e-08	0.000494186
5	PFN1	0.262777	1	1	2.59028e-08	0.000515102
5	ARL2	-0.465268	0.41	0.91	2.73856e-08	0.000544591
5	TCEA3	0.312418	0.471	0.271	2.76066e-08	0.000548985
5	TAF1D	-0.365654	0.72	0.988	2.85354e-08	0.000567455
5	SLC7A11	-0.387339	0.638	0.94	3.04896e-08	0.000606317
5	BDP1	-0.514357	0.786	0.982	3.32014e-08	0.000660243
5	ITM2B	0.316171	0.926	0.958	3.36122e-08	0.000668412
5	BEX2	0.338139	0.833	0.873	3.37748e-08	0.000671645
5	GLYATL2	0.258729	0.28	0.072	3.45995e-08	0.000688046
5	IBTK	0.353467	0.659	0.506	3.52992e-08	0.000701961
5	PPA2	0.283106	0.791	0.867	3.72485e-08	0.000740724
5	LYPLAL1	0.3904	0.831	0.801	3.78892e-08	0.000753464
5	ENDOD1	-0.372234	0.164	0.729	3.94816e-08	0.000785131
5	PDIA4	0.389877	0.839	0.91	4.15927e-08	0.000827113
5	SNX3	0.375893	0.91	0.88	4.20054e-08	0.000835319
5	ARMCX3	0.339828	0.73	0.729	4.62753e-08	0.000920231
5	RRP15	0.261289	0.595	0.572	4.76848e-08	0.000948261
5	C1orf131	0.297548	0.714	0.741	4.98709e-08	0.000991732
5	C15orf61	-0.296211	0.585	0.946	5.12414e-08	0.00101899
5	UQCC2	-0.251611	0.963	1	5.27144e-08	0.00104828
5	DNPEP	0.310601	0.55	0.373	5.31254e-08	0.00105645
5	DNAJB11	0.265316	0.587	0.62	5.40548e-08	0.00107493
5	SRRM1	0.319066	0.839	0.886	5.41845e-08	0.00107751
5	HLA-C	0.369097	0.849	0.855	5.71088e-08	0.00113567
5	HSPA1B	0.29658	0.505	0.398	6.5735e-08	0.00130721
5	RASSF3	-0.501547	0.146	0.765	6.87323e-08	0.00136681
5	JUN	0.30579	0.593	0.41	7.52691e-08	0.0014968
5	SAYSD1	0.322444	0.537	0.404	7.98404e-08	0.00158771
5	MBOAT2	-0.327102	0.098	0.584	1.03246e-07	0.00205314
5	CNOT7	-0.298499	0.574	0.94	1.08286e-07	0.00215338
5	CD9	0.328389	0.989	1	1.18179e-07	0.0023501
5	KTN1	-0.316257	0.955	1	1.19737e-07	0.00238109
5	YTHDF2	0.373958	0.934	0.964	1.24474e-07	0.00247529
5	NOP56	0.253781	0.852	0.898	1.26294e-07	0.00251148
5	TSC22D1	0.414246	0.902	0.886	1.31257e-07	0.00261017
5	ENO1	0.49156	0.989	1	1.37533e-07	0.00273498
5	FUS	0.335679	0.86	0.849	1.54802e-07	0.00307839
5	XBP1	0.446574	0.95	0.958	1.5613e-07	0.00310479
5	S100P	-0.423521	0.045	0.392	1.56876e-07	0.00311964
5	EID1	-0.410087	0.944	1	1.65805e-07	0.00329719
5	SELENBP1	0.255297	0.751	0.837	1.71682e-07	0.00341407
5	SRP9	0.398646	0.995	1	1.72177e-07	0.00342391
5	ARRDC3	0.37928	0.553	0.373	1.83408e-07	0.00364725
5	MRPL55	0.375264	0.937	0.964	1.88463e-07	0.00374778
5	PCLAF	-0.278839	0.709	0.964	2.08145e-07	0.00413917
5	GNG5	0.328056	1	1	2.16189e-07	0.00429913
5	ARF4	0.29502	0.897	0.934	2.18875e-07	0.00435254
5	KLHDC3	0.27547	0.54	0.44	2.44232e-07	0.0048568
5	DSC2	-0.260006	0.103	0.596	2.50776e-07	0.00498693
5	IRF6	0.359682	0.548	0.343	2.71493e-07	0.00539892
5	SRP19	0.336961	0.873	0.91	2.73177e-07	0.00543239
5	RCN2	-0.318182	0.82	0.994	2.78977e-07	0.00554774
5	DDIT4	-0.408747	0.886	0.988	2.79864e-07	0.00556538
5	RAB21	0.293817	0.579	0.47	2.97269e-07	0.00591149
5	MAFB	0.284567	0.474	0.325	3.33256e-07	0.00662713
5	LAGE3	0.287718	0.897	0.94	3.6542e-07	0.00726674
5	SCP2	0.258247	0.836	0.904	3.74578e-07	0.00744885
5	EIF5A	0.257552	0.971	0.988	3.79337e-07	0.00754349
5	YWHAB	0.298613	1	0.994	3.905e-07	0.00776548
5	SSR1	0.436038	0.862	0.855	3.97716e-07	0.00790898
5	MT1G	-0.271416	0.005	0.229	4.76619e-07	0.00947804
5	NAA38	-0.268179	0.974	1	4.77821e-07	0.00950194
5	CALM1	0.350046	0.995	1	4.99661e-07	0.00993625
6	RPS25	-0.469095	1	1	1.95701e-32	3.89172e-28
6	RPS28	-0.492923	1	1	2.34735e-30	4.66793e-26
6	HSP90AB1	0.922179	1	1	3.87422e-29	7.70428e-25
6	RPS15	-0.332871	1	1	7.2584e-25	1.44341e-20
6	LMO4	1.34694	0.955	0.715	9.50199e-24	1.88957e-19
6	EEF1A1	0.448065	1	1	3.71257e-22	7.38283e-18
6	BAMBI	1.04281	0.818	0.534	1.34138e-20	2.66747e-16
6	CALR	0.998006	1	0.993	1.61422e-20	3.21004e-16
6	RPL23A	-0.337414	1	1	1.40967e-19	2.80327e-15
6	RPS3A	-0.394885	1	1	1.58795e-19	3.15779e-15
6	RPL32	-0.351274	1	1	5.74686e-19	1.14282e-14
6	RPL37A	-0.378553	1	1	7.61077e-19	1.51348e-14
6	RPS24	-0.393222	1	1	1.16654e-18	2.31977e-14
6	HSP90AA1	0.905646	1	1	2.34856e-18	4.67035e-14
6	UQCR10	-0.480089	1	1	2.63803e-18	5.24599e-14
6	HSPA5	1.11875	1	0.987	2.16079e-17	4.29694e-13
6	RPL39	-0.375074	1	1	2.76503e-17	5.49855e-13
6	RPLP2	-0.355538	1	1	7.58874e-17	1.5091e-12
6	RPL36	-0.335634	1	1	1.16721e-16	2.32111e-12
6	HSP90B1	0.90718	1	1	1.67865e-16	3.33817e-12
6	NDUFB4	-0.819145	0.818	1	1.92848e-16	3.83497e-12
6	RPL18A	-0.31838	1	1	2.81348e-16	5.59489e-12
6	BROX	0.64561	0.773	0.675	2.53341e-15	5.03794e-11
6	CHCHD2	0.404069	1	1	3.88336e-15	7.72245e-11
6	RPS13	-0.331201	1	1	6.16421e-15	1.22581e-10
6	RPL37	-0.314914	1	1	9.85554e-15	1.95987e-10
6	HSPA8	0.646442	1	1	3.04296e-14	6.05123e-10
6	RPL10	-0.35034	1	1	5.74349e-14	1.14215e-09
6	EPHX1	0.743044	0.818	0.574	1.18799e-13	2.36244e-09
6	UQCR11	-0.651709	0.909	1	2.01474e-13	4.00651e-09
6	GDF15	-2.12971	0.818	1	2.17329e-13	4.32181e-09
6	SNHG25	0.834379	1	0.797	6.86847e-13	1.36586e-08
6	PRAC2	-0.6282	0.045	0.885	1.70537e-12	3.39129e-08
6	CHPT1	0.663204	0.864	0.987	2.95048e-12	5.86732e-08
6	AIDA	1.08896	1	0.931	4.18827e-12	8.32879e-08
6	ATG3	0.641944	0.773	0.685	6.28727e-12	1.25029e-07
6	RPS3	-0.363338	1	1	7.09989e-12	1.41188e-07
6	AP1S1	0.698657	0.955	0.859	1.08197e-11	2.15161e-07
6	RPS27A	-0.279441	1	1	1.11295e-11	2.21322e-07
6	KLK3	-2.17569	0.364	0.944	1.17254e-11	2.33172e-07
6	PRDX2	0.445112	1	1	1.60794e-11	3.19755e-07
6	POLR2L	-0.417263	1	1	1.67406e-11	3.32903e-07
6	ANK3	0.72876	0.955	0.754	2.0347e-11	4.0462e-07
6	CACYBP	0.462205	0.818	0.885	2.08154e-11	4.13935e-07
6	RPL7A	-0.304119	1	1	6.37101e-11	1.26694e-06
6	MPC2	-0.823938	0.955	1	7.08526e-11	1.40897e-06
6	ATP5F1E	-0.305753	1	1	1.25422e-10	2.49414e-06
6	H2AFJ	-1.5303	0	0.984	1.30957e-10	2.60421e-06
6	MINOS1	0.628725	0.864	0.748	1.36111e-10	2.70671e-06
6	NIPSNAP3A	0.669994	0.636	0.469	2.27468e-10	4.52342e-06
6	BTG1	-1.58126	0.545	0.997	2.85104e-10	5.66958e-06
6	PCMT1	0.506471	0.818	0.666	3.02261e-10	6.01076e-06
6	MAN1A2	0.507822	0.727	0.744	3.23865e-10	6.44038e-06
6	RPS16	-0.25592	1	1	8.023e-10	1.59545e-05
6	SELENOK	0.583856	1	0.902	9.04955e-10	1.79959e-05
6	SAP18	0.630672	0.955	0.984	1.4762e-09	2.93557e-05
6	LIMCH1	-0.752982	0.818	1	1.55884e-09	3.0999e-05
6	RPS19	-0.316767	1	1	1.73054e-09	3.44136e-05
6	INSIG2	0.589622	0.636	0.256	1.73635e-09	3.45291e-05
6	PPP1R16A	0.330664	0.5	0.407	1.96053e-09	3.8987e-05
6	HSPH1	0.460335	0.727	0.515	2.03327e-09	4.04336e-05
6	H3F3A	0.459421	1	1	3.55393e-09	7.06735e-05
6	ZFP36L1	0.524132	0.773	0.616	4.3379e-09	8.62635e-05
6	RPS2	-0.322703	1	1	4.72786e-09	9.40183e-05
6	DSC2	-0.673348	0	0.807	5.43039e-09	0.000107989
6	FAH	0.371611	0.591	0.561	5.65843e-09	0.000112523
6	SSR1	0.561376	0.955	0.898	5.95583e-09	0.000118438
6	ENAH	0.645137	0.909	0.866	6.13101e-09	0.000121921
6	CUTA	0.491306	0.955	0.97	6.15643e-09	0.000122427
6	CLIC1	0.557038	1	0.931	6.52388e-09	0.000129734
6	COX4I1	0.399621	1	1	6.80267e-09	0.000135278
6	RPSA	-0.255188	1	1	1.055e-08	0.000209798
6	C1orf53	0.320907	0.545	0.466	1.32964e-08	0.000264412
6	2021-03-01	0.417236	0.727	0.666	1.49395e-08	0.000297087
6	SQSTM1	0.692948	1	0.941	1.5113e-08	0.000300537
6	DNAJA1	0.428977	1	0.944	1.63647e-08	0.000325428
6	CCT3	0.379012	0.955	1	1.8088e-08	0.000359698
6	CSTB	0.529764	1	0.974	1.83312e-08	0.000364535
6	KCNMA1	-0.433104	0	0.698	1.8915e-08	0.000376144
6	ATP5MG	-0.338122	1	1	1.93733e-08	0.000385257
6	TUBB4B	0.497518	0.773	0.826	1.98887e-08	0.000395507
6	SLC22A3	-0.493118	0	0.711	2.33755e-08	0.000464846
6	FASTK	0.341867	0.591	0.82	2.94452e-08	0.000585547
6	MT1F	0.73978	0.636	0.167	3.06249e-08	0.000609007
6	KRT18	0.765675	1	1	3.39797e-08	0.00067572
6	PRDX1	0.586935	1	1	3.47768e-08	0.000691571
6	SRM	0.340851	0.955	0.993	3.52977e-08	0.000701931
6	MIA3	0.582308	1	0.951	3.59478e-08	0.000714858
6	HSPD1	0.410221	1	1	3.67616e-08	0.000731042
6	MFSD14C	0.284715	0.364	0.328	3.82768e-08	0.000761172
6	MRPS6	0.387706	0.727	0.531	4.05445e-08	0.000806268
6	GULP1	-0.967347	0	0.954	5.40493e-08	0.00107482
6	PPA2	0.418464	0.773	0.757	5.44408e-08	0.00108261
6	SEL1L	0.319246	0.545	0.57	5.94428e-08	0.00118208
6	TUBB	0.353371	0.864	0.921	6.18616e-08	0.00123018
6	TIMM17A	0.488468	0.864	0.934	6.69228e-08	0.00133083
6	POMP	0.57408	1	0.961	6.71387e-08	0.00133512
6	HEBP2	-0.578146	0.955	1	7.3211e-08	0.00145587
6	SYNCRIP	0.525915	0.955	0.748	7.54979e-08	0.00150135
6	TOX3	0.68284	0.455	0.01	8.63853e-08	0.00171786
6	FUS	0.402401	0.864	0.846	9.00152e-08	0.00179004
6	MRPL2	0.447194	0.636	0.38	9.24943e-08	0.00183934
6	EIF4EBP1	-0.709732	0.864	0.997	9.3301e-08	0.00185538
6	ACSM3	0.35082	0.545	0.436	9.81504e-08	0.00195182
6	DNAJB11	0.283443	0.455	0.652	1.03603e-07	0.00206025
6	CRYL1	0.367884	0.455	0.449	1.05642e-07	0.00210081
6	FNDC3A	0.297137	0.545	0.41	1.42649e-07	0.00283672
6	ETV1	-0.78708	0	0.882	1.44645e-07	0.00287641
6	DAAM1	0.313621	0.5	0.515	1.51827e-07	0.00301922
6	DSEL	-1.07339	0.091	0.938	1.56667e-07	0.00311548
6	ZFAS1	-0.487993	1	1	1.59607e-07	0.00317394
6	BZW1	0.61601	0.909	0.849	1.79494e-07	0.00356942
6	ANKRD29	0.587247	0.455	0.249	1.96135e-07	0.00390035
6	TMEM59	0.612069	0.955	0.961	1.98856e-07	0.00395445
6	MAGEA10	-0.329343	0	0.61	2.00038e-07	0.00397796
6	BUB3	0.250035	0.5	0.679	2.07732e-07	0.00413095
6	MRPL55	0.49728	0.909	0.915	2.24043e-07	0.00445533
6	LIN7A	0.40672	0.591	0.541	2.24464e-07	0.0044637
6	ATP5PO	0.355985	0.909	0.987	2.68691e-07	0.00534319
6	MANF	0.423427	0.909	0.97	2.9611e-07	0.00588844
6	BCLAF1	0.390565	0.818	0.885	2.99252e-07	0.00595093
6	FDPS	0.347543	0.773	0.77	3.10286e-07	0.00617034
6	MT-CO2	0.317134	1	1	3.28384e-07	0.00653024
6	ADGRV1	0.34058	0.409	0.259	3.3204e-07	0.00660294
6	BCAS2	0.403287	0.818	0.823	4.09477e-07	0.00814286
6	RBM8A	0.436039	0.909	0.954	4.60494e-07	0.00915738
6	CREB3L4	0.467652	0.864	0.685	4.66211e-07	0.00927107
6	PPIF	0.366822	0.591	0.63	4.70993e-07	0.00936616
6	AKR1A1	0.45476	1	0.997	4.71261e-07	0.00937151
6	SLC44A1	0.300621	0.409	0.475	4.83542e-07	0.00961571
7	GDF15	-2.55948	0.81	1	1.81854e-24	3.61635e-20
7	HSP90AA1	1.10919	1	1	9.34216e-20	1.85778e-15
7	PRDX1	0.531293	1	1	1.29657e-11	2.57837e-07
7	RPS28	-0.369498	1	1	1.07641e-10	2.14054e-06
7	BTG1	-1.25594	0.412	1	1.39226e-10	2.76865e-06
7	UAP1	-0.659694	0.512	1	1.67629e-10	3.33347e-06
7	HSP90AB1	0.525981	1	1	2.57733e-10	5.12527e-06
7	SQSTM1	0.76087	0.986	1	5.55454e-10	1.10458e-05
7	CALR	0.838444	1	1	5.70842e-10	1.13518e-05
7	HMGCS2	0.455986	0.483	0.136	1.65303e-09	3.28722e-05
7	PLPP5	-0.561557	0.573	1	2.81402e-09	5.59597e-05
7	AIDA	1.14905	0.943	0.909	3.99372e-09	7.94191e-05
7	H2AFJ	-1.58951	0	1	5.21127e-09	0.000103631
7	PRAC1	-2.02607	0	1	5.21127e-09	0.000103631
7	EIF4EBP1	-0.644977	0.891	1	1.50564e-08	0.000299411
7	SAT1	-1.02615	0.417	1	1.97492e-08	0.000392732
7	RPS25	-0.390305	1	1	2.49993e-08	0.000497136
7	SLC22A3	-0.379526	0	0.591	2.63786e-08	0.000524565
7	MYL6	0.532621	0.995	1	2.85714e-08	0.00056817
7	GULP1	-0.972362	0.009	1	5.49678e-08	0.00109309
7	KLK3	-1.89112	0.104	0.909	6.33137e-08	0.00125906
7	SNHG25	0.897514	0.953	0.864	1.17473e-07	0.00233607
7	HES4	-0.712713	0.28	0.955	1.96484e-07	0.00390727
7	RPS27	-0.250009	1	1	2.64594e-07	0.00526171
7	ANKRD29	0.524206	0.716	0.455	3.16241e-07	0.00628877
7	SERINC2	0.386796	0.735	0.5	3.46934e-07	0.00689913
8	SNHG8	-0.943315	0.967	1	6.10151e-33	1.21335e-28
8	H3F3A	0.680419	1	1	1.52398e-28	3.03059e-24
8	BTG1	-1.61984	0.577	1	1.39097e-27	2.76608e-23
8	RPL18A	-0.36498	1	1	2.22129e-27	4.41726e-23
8	HSP90AA1	0.91607	1	1	3.56407e-27	7.0875e-23
8	HSP90AB1	0.837062	1	1	9.74773e-26	1.93843e-21
8	RPL37	-0.372909	1	1	8.36228e-25	1.66292e-20
8	RPS25	-0.503999	1	1	6.0737e-24	1.20782e-19
8	RPS3	-0.548354	1	1	7.52882e-24	1.49718e-19
8	RPL37A	-0.405481	1	1	8.3058e-24	1.65169e-19
8	RPS19	-0.517369	1	1	9.64288e-23	1.91758e-18
8	SAT1	-0.927936	0.527	1	2.09303e-22	4.1622e-18
8	RPLP2	-0.498075	1	1	2.43825e-22	4.84871e-18
8	SNHG19	-0.631972	0.879	1	5.43896e-22	1.08159e-17
8	MYL6	0.745308	1	1	1.59588e-21	3.17357e-17
8	ZFAS1	-0.797588	0.975	1	2.02476e-21	4.02644e-17
8	AIDA	1.13261	0.971	0.914	5.5662e-21	1.1069e-16
8	EEF1A1	0.395267	1	1	7.83076e-21	1.55722e-16
8	GTF3C6	0.77587	0.996	1	1.04238e-20	2.07288e-16
8	RPL10	-0.424129	1	1	2.06859e-20	4.11361e-16
8	RPL15	-0.278458	1	1	1.65916e-19	3.2994e-15
8	CALM1	0.588854	1	1	4.09069e-19	8.13475e-15
8	TOX3	0.827778	0.778	0.031	9.78755e-19	1.94635e-14
8	DYNLL1	0.693114	0.996	0.992	1.30465e-18	2.59443e-14
8	RPS16	-0.407631	1	1	1.64426e-18	3.26977e-14
8	GDF15	-1.9528	0.824	1	2.02384e-18	4.02462e-14
8	RPS15	-0.331876	1	1	2.17154e-18	4.31832e-14
8	PRAC1	-2.10408	0	1	3.1005e-18	6.16565e-14
8	CALR	0.859298	1	1	6.44258e-18	1.28117e-13
8	RPS2	-0.363223	1	1	6.63383e-18	1.3192e-13
8	RPS3A	-0.354365	1	1	8.9472e-18	1.77924e-13
8	RPS28	-0.408251	1	1	2.12163e-17	4.21906e-13
8	EPHX1	0.770464	0.9	0.688	2.14635e-17	4.26822e-13
8	HSPA8	0.458735	1	0.992	2.34392e-17	4.66112e-13
8	SELENBP1	0.780285	0.95	0.93	2.36069e-17	4.69446e-13
8	VAV3	0.42049	0.456	0.008	2.57506e-17	5.12077e-13
8	KRT18	0.689734	1	1	3.19161e-17	6.34684e-13
8	BDP1	-0.719532	0.887	1	3.62434e-17	7.20736e-13
8	RPL34	-0.409555	1	1	4.80712e-17	9.55944e-13
8	RPS13	-0.470278	1	1	5.53155e-17	1.1e-12
8	POMP	0.639887	0.971	0.977	8.32912e-17	1.65633e-12
8	H2AFJ	-1.19657	0	0.945	8.37749e-17	1.66595e-12
8	RPS24	-0.337831	1	1	1.02678e-16	2.04186e-12
8	RPSA	-0.492164	1	1	1.03117e-16	2.05059e-12
8	ARPC5	0.752138	0.983	0.953	1.13937e-16	2.26576e-12
8	C19orf48	-0.703353	0.941	1	1.2528e-16	2.49131e-12
8	MINOS1	0.659421	0.941	0.797	2.23942e-16	4.4533e-12
8	SOD1	0.59647	1	1	2.60003e-16	5.17042e-12
8	SQSTM1	0.769979	0.971	0.961	4.12929e-16	8.21151e-12
8	CSTB	0.684316	0.992	0.992	5.11831e-16	1.01783e-11
8	TAF1D	-0.556481	0.72	0.992	8.36773e-16	1.66401e-11
8	NCAM2	-0.704814	0.598	1	1.38214e-15	2.74852e-11
8	CHPT1	0.836838	0.967	0.969	1.49681e-15	2.97656e-11
8	EIF4EBP1	-0.58703	0.929	1	1.82094e-15	3.62112e-11
8	HMGN3	0.560707	0.925	0.836	3.44415e-15	6.84905e-11
8	PTGFR	-0.461924	0	0.664	4.56488e-15	9.07773e-11
8	MT-CO2	0.395377	1	1	7.01828e-15	1.39566e-10
8	DSEL	-1.10082	0.146	0.938	7.62732e-15	1.51677e-10
8	RPS29	-0.365827	1	1	7.74224e-15	1.53962e-10
8	LMO4	1.59454	0.975	0.867	8.58106e-15	1.70643e-10
8	RPS21	-0.303205	1	1	8.68641e-15	1.72738e-10
8	NKX3-1	-0.647746	0.644	1	1.05756e-14	2.10306e-10
8	SLC22A3	-0.46579	0	0.648	1.16043e-14	2.30762e-10
8	LIMCH1	-0.693787	0.879	1	1.26599e-14	2.51755e-10
8	FAM213A	-0.287233	0	0.578	2.59449e-14	5.1594e-10
8	LAMA3	0.355356	0.477	0.07	3.2447e-14	6.45241e-10
8	PRDX1	0.46186	1	1	5.23085e-14	1.04021e-09
8	DEGS1	-0.695702	0.598	1	5.93776e-14	1.18078e-09
8	CACYBP	0.561277	0.979	0.977	6.47098e-14	1.28682e-09
8	SLC45A3	-0.317033	0.008	0.625	1.05889e-13	2.10572e-09
8	SNHG25	0.749016	0.983	0.938	1.14026e-13	2.26753e-09
8	ETV1	-0.603316	0	0.812	1.29448e-13	2.5742e-09
8	RPL23A	-0.32974	1	1	1.89326e-13	3.76493e-09
8	NQO1	0.692611	0.971	0.891	2.8483e-13	5.66412e-09
8	TSPAN8	0.476137	0.418	0	3.03073e-13	6.02692e-09
8	BZW1	0.638976	0.925	0.82	3.28968e-13	6.54185e-09
8	CAMK2N1	1.78054	0.812	0.211	3.92683e-13	7.8089e-09
8	NACA	0.264655	1	1	4.19413e-13	8.34045e-09
8	TFPI	-0.422796	0.013	0.695	5.99353e-13	1.19187e-08
8	TUBB4B	0.566377	0.962	0.953	6.30716e-13	1.25424e-08
8	NDUFB4	-1.07663	0.598	1	6.90218e-13	1.37257e-08
8	SAP18	0.581914	0.992	0.984	7.31504e-13	1.45467e-08
8	MT-CO1	0.353861	1	1	1.08882e-12	2.16523e-08
8	RPL39	-0.311887	1	1	1.55024e-12	3.0828e-08
8	MPC2	-0.684738	0.992	1	1.56002e-12	3.10226e-08
8	EFNA5	-0.548408	0.017	0.828	1.96481e-12	3.90722e-08
8	RPL27A	-0.468011	1	1	2.31555e-12	4.60471e-08
8	GULP1	-0.809939	0.004	0.891	2.34981e-12	4.67283e-08
8	COX7A2	0.40045	1	1	2.41565e-12	4.80376e-08
8	EPRS	0.433442	0.996	1	2.91449e-12	5.79575e-08
8	IQGAP2	-0.275917	0.092	0.68	3.25779e-12	6.47843e-08
8	RPL32	-0.348358	1	1	3.25842e-12	6.47969e-08
8	STEAP1	-0.688317	0.586	0.992	4.23454e-12	8.42081e-08
8	CHCHD2	0.303393	1	1	5.04622e-12	1.00349e-07
8	HSP90B1	0.781108	1	1	5.62982e-12	1.11955e-07
8	NIPSNAP3A	0.653488	0.753	0.469	6.02763e-12	1.19865e-07
8	SLC25A37	-0.443859	0.665	0.977	6.16991e-12	1.22695e-07
8	HMGCS2	0.416485	0.397	0.023	1.28447e-11	2.55431e-07
8	GUK1	0.44876	0.992	1	1.61521e-11	3.21201e-07
8	CUTA	0.506945	0.996	1	1.98064e-11	3.9387e-07
8	DUSP4	-0.35389	0.008	0.578	2.3809e-11	4.73465e-07
8	TUBA4A	0.654737	0.954	0.852	2.4901e-11	4.95182e-07
8	RPL13A	-0.267656	1	1	2.70701e-11	5.38316e-07
8	MRPL57	0.494894	1	1	2.7481e-11	5.46486e-07
8	ATP5PF	0.362703	1	1	2.78733e-11	5.54288e-07
8	HOXA10	0.441969	0.577	0.117	3.73015e-11	7.41777e-07
8	LDHB	0.639018	1	1	4.92048e-11	9.78487e-07
8	WNT5A	0.373732	0.456	0.023	6.63173e-11	1.31879e-06
8	EEF1D	-0.57486	0.996	1	7.63785e-11	1.51886e-06
8	MRPL14	0.424533	0.925	0.906	8.08602e-11	1.60799e-06
8	MYO1C	0.255368	0.778	0.766	9.00134e-11	1.79001e-06
8	GNG5	0.501303	1	1	1.01308e-10	2.01462e-06
8	RPL36	-0.297816	1	1	1.26578e-10	2.51714e-06
8	LPAR3	-0.282343	0	0.578	1.43296e-10	2.84958e-06
8	RPL4	-0.322002	1	1	1.52817e-10	3.03892e-06
8	ATP1B1	1.16118	0.992	0.961	1.66941e-10	3.3198e-06
8	SLC9A3R1	0.398493	0.854	0.766	1.75222e-10	3.48446e-06
8	SORD	-0.509894	0.762	1	2.04376e-10	4.06422e-06
8	ATP5IF1	0.416794	1	1	2.13982e-10	4.25525e-06
8	HSPA5	0.758219	0.971	0.992	2.47697e-10	4.92569e-06
8	KLK2	-1.37353	0.238	0.898	2.81947e-10	5.60679e-06
8	PLA2G2A	0.900279	0.464	0.016	4.11926e-10	8.19155e-06
8	IRF6	0.417405	0.636	0.297	4.7098e-10	9.36591e-06
8	ATG3	0.850775	0.933	0.766	4.88289e-10	9.71011e-06
8	JTB	0.355479	1	1	6.01599e-10	1.19634e-05
8	PEG3	-1.65521	0.088	0.867	8.09391e-10	1.60956e-05
8	BROX	0.596615	0.849	0.664	8.98745e-10	1.78724e-05
8	BAMBI	0.780881	0.87	0.562	9.25073e-10	1.8396e-05
8	RPS9	-0.28483	1	1	9.45186e-10	1.8796e-05
8	RPL35	-0.309697	1	1	1.01983e-09	2.02803e-05
8	ADRA2A	0.451374	0.418	0.008	1.0573e-09	2.10256e-05
8	CCT3	0.418501	1	1	1.06034e-09	2.10858e-05
8	STUB1	0.324655	0.992	0.992	1.10958e-09	2.2065e-05
8	ATP5F1B	0.361288	1	1	1.12305e-09	2.2333e-05
8	PRAC2	-0.46945	0.138	0.891	1.2098e-09	2.4058e-05
8	MACROD1	-0.422195	0.431	0.93	1.21262e-09	2.41141e-05
8	RPL28	-0.294665	1	1	1.36038e-09	2.70526e-05
8	ADGRG6	-0.355808	0	0.531	1.60875e-09	3.19915e-05
8	RPL31	-0.271961	1	1	2.47255e-09	4.91691e-05
8	FAM198B	0.447524	0.603	0.141	2.92348e-09	5.81364e-05
8	RRP36	0.31726	0.565	0.336	2.94644e-09	5.85929e-05
8	HSPH1	0.486144	0.849	0.75	3.10225e-09	6.16914e-05
8	TMEM59	0.510001	0.971	0.961	3.69729e-09	7.35243e-05
8	MDK	-0.325144	0.033	0.414	3.87812e-09	7.71203e-05
8	PARK7	0.283525	1	1	4.16114e-09	8.27483e-05
8	TMSB4X	0.722033	0.766	0.234	5.09824e-09	0.000101384
8	TXNRD1	-0.624212	0.862	0.992	5.29348e-09	0.000105266
8	MMP16	-0.301813	0.004	0.555	5.41496e-09	0.000107682
8	RASSF3	-0.549401	0.167	0.898	8.9742e-09	0.000178461
8	SNU13	-0.295256	0.962	1	9.13777e-09	0.000181714
8	ANKRD29	0.454026	0.657	0.336	9.32364e-09	0.00018541
8	MRPL55	0.384356	0.929	0.945	1.10249e-08	0.000219241
8	COX4I1	0.301805	1	1	1.29812e-08	0.000258145
8	KLK4	-0.551826	0.523	0.961	1.40305e-08	0.00027901
8	OGFRL1	0.26399	0.523	0.453	1.74575e-08	0.000347159
8	IFITM2	-0.25701	0.063	0.602	1.9325e-08	0.000384298
8	ADGRV1	0.335176	0.598	0.352	2.17857e-08	0.000433231
8	JPT1	0.338405	0.996	1	2.31174e-08	0.000459713
8	RPL26	-0.271406	1	1	2.48734e-08	0.000494633
8	HADHA	0.318111	0.9	0.914	2.72164e-08	0.000541226
8	TMPRSS2	-0.620759	0.289	0.914	3.04952e-08	0.000606428
8	LTN1	0.62215	0.623	0.266	3.1499e-08	0.00062639
8	MT1F	0.331868	0.46	0.172	3.64009e-08	0.000723868
8	GPX4	0.339294	1	1	3.75342e-08	0.000746405
8	PFN1	0.250748	1	1	3.85655e-08	0.000766913
8	HSPE1	0.394325	1	1	4.06437e-08	0.000808242
8	MALAT1	-0.437123	1	1	4.27439e-08	0.000850006
8	RPS27A	-0.352009	1	1	4.56468e-08	0.000907732
8	STEAP2	-0.681364	0.619	1	5.02675e-08	0.00099962
8	KCNMA1	-0.358177	0.067	0.766	5.10371e-08	0.00101492
8	HSPD1	0.313175	1	1	5.40011e-08	0.00107387
8	AADAT	-0.312539	0.071	0.695	6.54967e-08	0.00130247
8	LYPLAL1	0.454986	0.866	0.797	6.6292e-08	0.00131828
8	TUBA1B	0.728414	1	0.992	7.06923e-08	0.00140579
8	HEBP2	-0.485914	0.95	0.992	7.11085e-08	0.00141406
8	SLC7A11	-0.660735	0.498	0.969	7.48812e-08	0.00148909
8	ENAH	0.505739	0.908	0.844	8.13633e-08	0.00161799
8	TTC3	0.503226	0.987	0.984	9.30614e-08	0.00185062
8	HES4	-0.536187	0.561	0.977	1.02755e-07	0.00204339
8	MARCKSL1	0.686242	1	1	1.3075e-07	0.0026001
8	IGFBP5	0.916321	0.318	0	1.34476e-07	0.00267418
8	TCEA3	0.470639	0.665	0.258	1.35625e-07	0.00269703
8	TUBB	0.619715	1	0.992	1.40722e-07	0.0027984
8	ANK3	0.596698	0.862	0.719	1.47279e-07	0.0029288
8	RHOC	0.371209	0.95	0.945	1.63769e-07	0.00325671
8	RPL36A	-0.276737	0.954	1	1.67206e-07	0.00332505
8	CCNB1IP1	-0.379585	0.452	0.961	1.71702e-07	0.00341447
8	KCNN2	-0.442525	0.146	0.773	1.76312e-07	0.00350615
8	SNX3	0.385875	0.912	0.898	2.10154e-07	0.00417912
8	NFIB	-0.341651	0.322	0.898	2.14025e-07	0.00425611
8	PTGR1	0.311569	0.778	0.734	2.19953e-07	0.00437399
8	EIF4A2	-0.310068	0.971	1	2.25966e-07	0.00449357
8	MKNK2	0.43527	0.937	0.969	2.33029e-07	0.00463402
8	PRR34-AS1	-0.334674	0.218	0.812	2.35169e-07	0.00467657
8	P4HB	0.386617	0.975	0.992	2.47816e-07	0.00492806
8	DAXX	0.418211	0.707	0.469	2.64041e-07	0.00525072
8	PRKAG2-AS1	0.399448	0.527	0.078	2.69073e-07	0.00535079
8	CDC5L	0.402503	0.728	0.492	2.69771e-07	0.00536468
8	FH	0.361693	0.849	0.789	2.87346e-07	0.00571416
8	SLC25A6	-0.317643	1	1	3.05761e-07	0.00608036
8	RER1	0.316635	0.929	0.969	3.29063e-07	0.00654374
8	GABPB1-AS1	-0.413201	0.561	0.969	3.58956e-07	0.0071382
8	PCNA	0.611136	0.933	0.852	3.61916e-07	0.00719706
8	PDLIM2	-0.364383	0.427	0.969	3.89609e-07	0.00774776
8	RPS5	-0.2769	1	1	3.94296e-07	0.00784097
8	XBP1	0.512186	0.962	0.945	4.41192e-07	0.00877355
8	HES6	-0.475408	0.31	0.883	4.60362e-07	0.00915477
8	EHF	-0.488368	0.732	0.992	4.84067e-07	0.00962616
9	GDF15	-2.56351	0.96	1	1.35543e-39	2.69541e-35
9	HSP90AB1	0.83096	1	0.992	7.15153e-33	1.42215e-28
9	HSP90AA1	0.870845	1	1	1.16234e-27	2.31144e-23
9	H3F3A	0.734077	1	1	5.87844e-26	1.16899e-21
9	PRDX1	0.462121	1	1	2.28933e-24	4.55257e-20
9	RPS28	-0.451896	1	1	5.31073e-23	1.05609e-18
9	ZFAS1	-0.833432	0.991	1	2.91446e-22	5.7957e-18
9	LDHB	0.727964	0.996	1	9.80326e-22	1.94948e-17
9	SNHG19	-0.638155	0.845	1	1.52461e-21	3.03184e-17
9	CALR	0.773514	1	1	6.66889e-21	1.32617e-16
9	EEF1A1	0.427972	1	1	3.50439e-20	6.96883e-16
9	SAT1	-1.03834	0.597	1	5.4027e-20	1.07438e-15
9	SOD1	0.653959	1	1	1.79255e-19	3.56466e-15
9	TFPI	-0.417137	0	0.732	1.08171e-18	2.15108e-14
9	HSPD1	0.359815	1	1	2.88977e-18	5.7466e-14
9	SNHG8	-0.850936	0.956	1	4.58342e-18	9.11459e-14
9	MT-CO1	0.349627	1	1	9.45561e-18	1.88034e-13
9	MYL6	0.706286	1	1	1.05951e-17	2.10693e-13
9	MT-CO2	0.37278	1	1	1.20053e-17	2.38737e-13
9	RPL39	-0.314622	1	1	1.45348e-17	2.89039e-13
9	RPSA	-0.468544	1	1	1.84069e-17	3.6604e-13
9	VAV3	0.613916	0.659	0.031	3.90201e-17	7.75954e-13
9	RPS3	-0.510776	1	1	7.30898e-17	1.45346e-12
9	RPL37A	-0.372369	1	1	1.29706e-16	2.57933e-12
9	H2AFJ	-1.20763	0	0.992	1.56142e-16	3.10504e-12
9	RPL10	-0.449843	1	1	1.58936e-16	3.1606e-12
9	PRAC1	-1.82978	0	1	1.65542e-16	3.29196e-12
9	BTG1	-0.813751	0.73	0.992	1.72531e-16	3.43096e-12
9	RPLP2	-0.442316	1	1	1.8161e-16	3.6115e-12
[truncated: 391 more rows]
