# Supplementary material for: Single-cell ATAC and RNA sequencing reveal pre-existing and persistent cells associated with prostate cancer relapse
Source: Nat Commun. 2021 Sep 6;12:5307. doi: 10.1038/s41467-021-25624-1 (PMC8421417; doi:10.1038/s41467-021-25624-1)
Supplement: Supplementary file 7 — Supplementary Data 4 [file 41467_2021_25624_MOESM7_ESM.xlsx]

## Sheet: 1. QC thresholds
Supplementary Data 4. Quality control thresholds and metrics for the scRNA-seq and scATAC-seq samples. 1) Quality control filtering thresholds used for each scRNA-seq and scATAC-seq sample (LNCaP, LNCaP-ENZ48, RES-A, and RES-B). 2) scRNA-seq sample metrics before quality control (as reported by 10x Genomics Cell Ranger) and after quality control using the Seurat package. 3) scATAC-seq sample metr…
QC thresholds for scRNA-seq
Sample	Number of detected genes	Total number of molecules detected	Percentage of reads arising from the mitochondrial genome	Number of cells prior to QC	Number of cells after QC	Number of cells filtered out	Median UMI counts per cell after QC	Median Genes per Cell after QC
LNCaP	> 3000 and < 7000	> 16000 and < 50000	< 15	2358	1782	576	27078	3303
LNCaP-ENZ48	> 1500 and < 5000	> 5000 and < 25000	< 15	4812	4316	496	13675	3250
RES-A	> 1500 and < 5000	> 5000 and < 25000	< 17	5156	4569	587	12136	3172
RES-B	> 1500 and < 5000	> 5000 and < 25000	< 20	4907	4063	844	12285	3303
QC thresholds for scATAC-seq
Sample	Total number of fragments in peaks	Fraction of fragments in peaks	Percentage of reads in ENCODE blacklisted genomic regions	Strength of nucleosome binding pattern	Transcription start site enrichment score as defined by ENCODE	Number of cells prior to QC	Number of cells after QC	Number of cells filtered out	Median number of fragments in peaks after QC
LNCaP	> 2000 and < 20000	> 30	< 1	< 9	> 2	4436	3145	1291	6294
LNCaP-ENZ48	> 1000 and < 20000	> 30	< 1	< 9	> 2	3376	3088	288	6442
RES-A	> 1000 and < 20000	> 40	< 1	< 8	> 2	4407	3551	856	6663
RES-B	> 1000 and < 25000	> 30	< 1	< 8	> 2	4747	3157	1590	8028

## Sheet: 2. scRNA-seq sample metrics
Supplementary Data 4. Quality control thresholds and metrics for the scRNA-seq and scATAC-seq samples. 1) Quality control filtering thresholds used for each scRNA-seq and scATAC-seq sample (LNCaP, LNCaP-ENZ48, RES-A, and RES-B). 2) scRNA-seq sample metrics before quality control (as reported by 10x Genomics Cell Ranger) and after quality control using the Seurat package. 3) scATAC-seq sample metr…
Sequencing quality metrics from 10x Genomics Cell Ranger (before QC filtering)
Sample	Number of Cells	Median Genes per Cell	Total Genes Detected	Median UMI Counts per Cell	Number of Reads	Valid Barcodes	Sequencing Saturation	Q30 Bases in Barcode	Q30 Bases in RNA Read	Q30 Bases in UMI	Reads Mapped to Genome	Reads Mapped Confidently to Genome	Reads Mapped Confidently to Intergenic Regions	Reads Mapped Confidently to Intronic Regions	Reads Mapped Confidently to Exonic Regions	Reads Mapped Confidently to Transcriptome	Reads Mapped Antisense to Gene	Fraction Reads in Cells	Mean Reads per Cell
LNCaP	2358	4630	20674	25095	115785804	97.70%	15.90%	97.40%	91.20%	96.90%	97.00%	93.40%	7.10%	16.90%	69.50%	65.70%	1.00%	90.10%	49103
LNCaP-ENZ48	4812	3249	20366	13663	120719645	97.90%	7.90%	97.50%	92.20%	96.90%	97.00%	93.60%	7.10%	15.90%	70.60%	67.00%	0.90%	93.90%	25087
RES-A	5156	3106	20935	11704	106965625	97.80%	5.70%	97.40%	91.30%	96.90%	96.80%	93.70%	8.40%	15.00%	70.30%	66.60%	0.90%	91.00%	20745
RES-B	4907	3221	20936	11871	112307038	97.80%	6.70%	97.40%	91.80%	96.90%	96.50%	93.40%	9.40%	15.90%	68.10%	64.70%	0.90%	90.40%	22887
After QC filtering
Sample	Number of Cells	Median Genes per Cell	Total Genes Detected	Median UMI Counts per Cell
LNCaP	1782	3303	17651	27078
LNCaP-ENZ48	4316	3250	17567	13675
RES-A	4569	3172	18043	12136
RES-B	4063	3303	17865	12285

## Sheet: 3. scATAC-seq sample metrics
Supplementary Data 4. Quality control thresholds and metrics for the scRNA-seq and scATAC-seq samples. 1) Quality control filtering thresholds used for each scRNA-seq and scATAC-seq sample (LNCaP, LNCaP-ENZ48, RES-A, and RES-B). 2) scRNA-seq sample metrics before quality control (as reported by 10x Genomics Cell Ranger) and after quality control using the Seurat package. 3) scATAC-seq sample metr…
Sequencing quality metrics from 10x Genomics Cell Ranger ATAC (before QC filtering)
Sample	Number of Cells	Median fragments per cell	Total usable fragments	Total number of fragments	Q30 bases in Barcode fraction	Fraction of transposition events in peaks	Fraction of fragments in nucleosome-free regions	Fraction of fragments in nucleosome-free or single-nucleosome regions	Fraction of fragments flanking a single nucleosome	Fraction of fragments overlapping peaks	Fraction of fragments overlapping targets	Fraction mapped confidently	Fraction waste chimeric	Fraction waste duplicate	Fraction waste low MAPQ	Fraction waste mitochondrial	Fraction waste no barcode	Fraction waste non-cell barcode	Fraction total nonduplicate waste	Fraction total waste	Fraction waste unmapped	Median unique fragments per cell after downsampling to 30K raw reads per cell	Q30 bases in Read 1 fraction	Q30 bases in Read 2 fraction	Q30 bases in Sample Index
LNCaP	4436	8480	44924864	123743918	0.922071	0.562793	0.429333	0.864717	0.435385	0.593423	0.706072	0.591399	0.00365378	0.182264	0.107243	0.161211	0.020461	0.15382	0.454689	0.636953	0.00830034	5334.39	0.93719	0.931168	0.947659
LNCaP-ENZ48	3376	10265	43078952	116261729	0.918478	0.565021	0.419896	0.860832	0.440936	0.596765	0.715113	0.598007	0.00395074	0.197384	0.107337	0.16246	0.0203282	0.129067	0.432082	0.629466	0.00893859	5564	0.935614	0.929594	0.947576
RES-A	4407	9848	53117885	107104028	0.920924	0.587251	0.385021	0.848368	0.463348	0.61836	0.700506	0.677845	0.00399094	0.164645	0.0924349	0.10613	0.0195585	0.108551	0.339408	0.504053	0.00874312	6684.73	0.937395	0.931307	0.943313
RES-B	4747	9229	52767893	118575983	0.91729	0.594676	0.383767	0.849637	0.46587	0.623951	0.719987	0.676128	0.00410005	0.210194	0.0887624	0.0940193	0.0209653	0.127533	0.344792	0.554987	0.00941172	6388.07	0.935303	0.928329	0.948406
After QC filtering
Sample	Number of Cells	Median number of fragments in peaks	Percentage of fragments in peaks	Median percentage of reads in ENCODE blacklisted genomic regions	Median strength of nucleosome binding pattern	Average transcription start site (TSS) enrichment score as defined by ENCODE
LNCaP	3145	6294	62	0	2021-07-02	7.56
LNCaP-ENZ48	3088	6442	62	0	2021-06-02	7.96
RES-A	3551	6663	64	0	2021-09-02	6.45
RES-B	3157	8028	64	0	3.0	6.19
