# Supplementary material for: Single-cell ATAC and RNA sequencing reveal pre-existing and persistent cells associated with prostate cancer relapse
Source: Nat Commun. 2021 Sep 6;12:5307. doi: 10.1038/s41467-021-25624-1 (PMC8421417; doi:10.1038/s41467-021-25624-1)
Supplement: Supplementary file 9 — Source Data [file 41467_2021_25624_MOESM9_ESM.xlsx]

## Sheet: Figure 1B
Overall TSS enrichment score in cells (position 0)				AR response genes TSS enrichment score in cells (position 0)				Housekeeping gene TSS enrichment score in cells (position 0)				MYC target gene TSS enrichment in cells (position 0)
LNCaP	LNCaP-ENZ48	RES-A	RES-B	LNCaP	LNCaP-ENZ48	RES-A	RES-B	LNCaP	LNCaP-ENZ48	RES-A	RES-B	LNCaP	LNCaP-ENZ48	RES-A	RES-B
18.2727	6.93103	80.4	13.4	0	0	0	0	0	16.75	0	5.74286	0	0	0	0
6.28125	22.3333	0	8.20408	0	0	0	0	0	0	11.1667	19.1429	0	0	0	0
11.8235	12.5625	2.25843	18.2727	0	0	0	0	21.1579	0	0	10.5789	0	0	0	0
40.2	11.1667	7.44444	14.3571	0	0	0	100.5	20.1	10.05	0	15	0	0	0	0
9.80488	6.7	3.72222	0	0	0	0	0	11.1667	0	14.0233	0	0	0	40.2	0
7.88235	0	0	16.08	0	0	0	0	8.55319	9.13636	0	8.73913	0	0	0	0
0	13.4	0	3.35	0	0	0	0	13.7045	0	8.375	0	0	0	0	0
0	0	5.025	11.5962	0	0	0	0	0	0	7.73077	10.05	0	0	0	0
16.75	0	2.87143	12.1818	0	0	0	0	0	0	0	17.4783	0	0	0	0
36.5455	9.72581	14.3571	9.57143	0	0	0	0	44.6667	8.93333	0	6.93103	0	0	0	0
4.36957	4.90244	19.1429	0	0	0	0	0	0	8.04	19.1429	13.4	0	0	0	0
0	5.43243	0	10.8649	0	0	0	0	0	0	0	10.7679	0	0	0	33.5
9.72581	8.73913	0	0	0	0	0	0	12.8298	4.67442	0	0	0	0	0	0
13.4	10.5789	7.17857	0	0	0	67	0	34.9565	13.7045	0	16.75	104.973	0	0	0
0	0	0	5.025	0	0	0	0	0	0	0	4.1875	0	0	0	0
22.3333	0	0	25.125	0	0	0	0	4.46667	0	6.93103	0	0	0	0	0
7.73077	0	0	9.13636	0	0	0	0	5.91176	0	0	0	0	0	0	0
14.8889	12.9677	0	8.04	0	0	0	0	0	24.12	10.5789	20.1	0	0	0	0
6.93103	14.3571	0	0	0	0	0	0	0	10.5789	0	4.67442	0	0	0	0
0	0	5.43243	10.05	0	0	0	0	0	11.1667	6.28125	20.7931	0	0	0	0
22.3333	7.17857	0	3.86538	0	0	0	0	0	0	0	22.8409	0	0	0	0
0	12.5625	0	0	0	0	0	0	0	18.2727	0	11.8235	0	0	0	0
5.15385	7.05263	0	0	0	0	0	100.5	17.7353	10.3077	0	0	0	0	0	0
0	36.5455	5.43243	12.5625	0	0	0	0	0	50.25	17.2286	12.1818	0	0	0	0
18.2727	6.28125	0	0	0	0	0	0	8.04	6.28125	0	0	100.5	0	0	0
7.44444	8.73913	0	7.44444	0	0	0	0	0	9.57143	9.57143	25.125	0	0	0	0
21.1579	5.36	0	8.375	0	0	0	0	0	6.59016	5.28947	8.73913	0	0	0	0
0	3.19048	5.025	14.3571	0	33.5	0	0	0	17.3276	10.5789	0	0	0	0	0
6.81356	16.2097	0	0	0	0	0	0	6.59016	0	0	10.5789	0	0	0	0
9.57143	6.7	0	0	0	0	0	0	10.05	0	5.74286	3.46552	0	0	0	0
14.0233	8.04	0	0	0	0	0	0	10.5789	0	0	0	0	0	0	0
9.13636	0	27.4091	11.8235	0	0	0	0	0	6.93103	12.5625	11.8235	0	0	0	0
0	7.73077	30.9231	10.3966	0	0	0	0	0	15.4615	15.4615	4.67442	0	0	0	0
6.7	6.7	0	2.20879	0	0	0	0	17.4783	7.73077	0	3.52632	0	0	0	0
25.125	0	5.025	2.07216	0	0	0	0	13.8621	0	8.04	2.5125	104.973	0	0	0
0	40.2	10.5789	4.46667	0	0	0	0	25.125	40.2	10.05	6.38095	0	0	0	0
2.61039	25.125	0	6.93103	0	0	0	0	6.81356	25.125	13.4	6.93103	0	0	0	0
15.4615	5.43243	5.58333	3.09231	0	0	0	0	10.7679	10.05	4.56818	3.14062	50.25	0	0	0
0	0	0	0	0	0	0	0	17.7353	13.4	0	12.5625	0	0	0	0
0	12.9677	4.1875	7.73077	0	0	0	0	0	8.375	4.36957	4.78571	0	0	0	0
18.2727	12.5625	0	6.59016	0	0	0	0	0	28.7143	0	4.90244	0	0	0	0
0	5.15385	0	11.6522	0	0	0	0	11.8235	20.1	6.48387	17.8667	0	0	0	0
15.075	20.1	0	11.1667	0	0	0	0	7.73077	0	10.3077	19.1429	0	0	0	0
16.08	10.05	0	0	0	0	0	0	14.3571	9.13636	0	0	0	0	0	0
13.4	0	8.73913	11.686	0	0	0	0	30.9231	0	2.36471	5.43243	0	0	0	0
0	11.8235	7.73077	5.28947	0	0	0	0	0	6.09091	0	13.4	0	0	100.5	0
11.4857	0	0	11.4857	0	0	0	0	16.75	15.4615	33.5	6.7	0	0	0	0
6.38095	14.3571	9.57143	1.66116	0	0	0	0	3	16.75	8.375	4.51685	0	0	0	0
9.34884	0	3.19048	10.05	0	0	0	0	0	6.09091	6.81356	0	0	0	0	0
0	10.05	10.5789	2.79167	0	0	0	0	9.57143	13.4	25.125	3.19048	0	0	100.5	0
9.13636	0	0	3.29508	0	0	0	0	11.8235	0	0	4.2766	0	0	0	0
9.13636	13.1087	22.3333	0	0	0	0	0	0	4.46667	40.2	2.28409	0	0	0	0
6.48387	15.4615	0	4.67442	0	0	0	0	50.25	40.2	0	6.48387	0	0	0	0
0	3.94118	3.94118	5.28947	0	0	0	0	0	10.5789	3.46552	9.80488	0	0	0	0
6.28125	9.57143	12.1818	0	0	0	0	0	7.73077	0	5.58333	6.09091	0	0	0	201
3.79245	10.8649	0	5.91176	0	0	0	0	13.4	6.93103	0	12.1818	100.5	0	0	0
9.57143	9.13636	0	0	0	0	0	0	5.15385	0	0	0	50.25	0	0	0
5.43243	28.7143	0	0	0	0	0	0	12.1818	21.1579	0	0	0	0	0	0
4.67442	0	28.7143	0	0	0	0	0	8.04	0	20.1	6.48387	0	0	0	0
5.91176	6.85227	20.1	13.4	0	0	0	0	6.48387	2.57692	0	10.05	0	0	0	100.5
0	15.8684	0	6.85227	0	0	0	0	0	20.1	0	7.44444	0	0	0	0
14.3571	12.3692	0	7.44444	0	0	0	0	19.1429	10.9636	11.1667	2.87143	0	0	0	0
0	9.57143	0	12.9677	0	0	0	0	6.7	10.8649	0	7.44444	104.973	50.25	0	0
5.58333	13.4	0	0	0	0	0	0	8.375	12.5625	0	0	0	0	0	0
15.8684	0	0	0	0	0	0	0	0	0	0	0	0	0	0	0
9.57143	0	12.8298	4.36957	0	0	0	0	10.05	0	12.8298	4.67442	0	0	0	0
19.4516	0	11.1667	0	0	0	0	0	0	0	40.2	5.15385	0	0	201	0
9	6.93103	9.57143	4.56818	0	0	0	0	15.7647	6.09091	10.05	5.91176	0	0	0	0
12.3061	0	22.3333	8.375	0	0	0	0	0	19.1429	20.1	10.05	0	0	0	0
7.17857	2.23333	14.3571	8.375	0	0	0	0	0	5.15385	0	5.025	0	0	0	0
23.6471	0	26.2174	15.4615	0	0	0	0	0	0	15.4615	14.3571	0	0	0	0
0	0	2.75342	5.19828	0	0	0	0	0	0	5.28947	7.65714	0	0	0	0
0	0	0	0	0	0	0	0	4.90244	0	5.91176	0	0	0	0	0
40.2	8.04	23.1923	5.28947	0	0	0	0	10.5789	13.4	15.075	6.93103	0	0	0	0
5.43243	5.74286	6.7	6.7	0	0	0	0	0	0	9.80488	7.17857	0	0	0	0
12.5625	18.2727	2.95588	0	0	0	0	0	0	28.7143	6.09091	0	0	0	0	0
22.3333	12.9677	3.40678	18.6111	0	0	0	0	25.125	0	0	16.08	0	0	0	0
10.05	0	0	3.65455	0	0	0	0	0	0	0	3	0	0	0	0
4.2766	0	4.36957	7.58491	0	0	0	0	0	0	4.78571	0	50.25	0	0	0
5.58333	7.17857	7.73077	11.1667	0	0	0	0	7.35366	10.05	54.8182	2.83099	0	0	0	0
4.36957	12.3061	10.05	0	0	0	0	0	16.2973	4.90244	0	0	0	67	0	0
26.8	0	0	0	0	0	0	201	15.4615	15.075	40.2	19.1429	0	0	0	0
0	0	4.56818	0	0	0	0	0	0	8.04	6.09091	25.125	0	0	0	0
6.93103	33.5	3.4359	2.09375	0	0	0	0	8.375	67	8.73913	2.83099	0	0	0	0
0	22.3333	16.75	5.025	0	0	0	0	15.4615	36.5455	0	5.025	0	0	0	0
0	0	0	7.44444	0	0	0	0	4.67442	12.5625	0	0	0	0	0	0
8.375	9.57143	12.5625	0	0	0	0	0	9.57143	23.6471	9.13636	0	0	0	0	0
8.375	8.14865	10.9636	10.8065	0	0	0	0	17.4783	4.1875	0	10.4688	0	0	0	0
0	0	4.36957	0	0	0	0	0	4.36957	0	0	0	0	0	0	0
0	4.46667	0	1.93269	0	0	0	67	5.025	4.56818	0	15.6623	0	0	0	0
9.13636	0	3.94118	0	0	0	0	0	8.04	25.125	0	0	0	0	0	0
11.1667	0	22.3333	13.6271	0	0	0	201	6.7	0	0	13.7045	0	0	0	0
1.8785	0	5.08861	21.1579	0	0	0	0	11.0137	4.78571	7.01163	12.5625	0	0	0	0
15.075	0	0	23.3721	0	0	0	0	0	10.8649	0	18.8438	0	0	0	0
8.375	50.25	0	0	0	0	0	0	0	0	0	0	0	102.458	0	0
18.2727	5.91176	6.93103	0	0	0	0	0	0	5.74286	0	0	0	0	0	0
28.7143	6.7	10.05	7.88235	0	0	0	0	0	9.34884	0	9.57143	0	0	0	0
0	10.8649	9.13636	2.31034	0	0	0	0	0	12.3061	21.383	8.375	0	102.458	0	0
5.43243	5.74286	12.5625	3.52632	0	0	0	0	11.1667	14.7073	17.4783	22.3333	0	0	0	0
29.4146	6.34737	3.79245	0	0	0	0	0	19.1429	11.8235	3.86538	22.3333	0	0	0	0
8.73913	2.18478	18.2727	7.44444	0	0	0	0	0	13.4	0	8.73913	0	28.7143	0	0
26.2174	0	6.7	0	0	0	0	0	30.15	0	23.1923	0	0	0	0	0
0	15.4615	0	7.17857	0	0	0	0	11.1667	0	0	7.17857	0	0	0	0
12.5625	0	6.28125	23.6471	0	0	0	0	60.3	0	0	0	0	0	0	0
13.4	0	0	14.7073	0	0	0	0	8.04	0	20.1	8.73913	0	0	0	0
0	0	25.125	5.74286	67	0	0	0	8.73913	23.6471	22.3333	23.6471	0	0	0	0
3.58929	2.45122	0	10.3966	0	0	0	0	4.78571	3.65455	0	15.7647	0	0	0	0
9.80488	13.4	0	10.5789	0	0	0	0	10.3077	0	10.05	0	0	0	0	0
0	0	12.3692	9	0	0	0	0	20.1	13.8621	9.72581	3.29508	0	0	0	0
0	15.4615	0	7.30909	0	0	0	0	0	0	5.91176	15.4615	0	0	0	0
0	17.4783	5.58333	0	0	0	0	0	0	8.73913	6.28125	14.3571	0	0	0	0
0	0	0	0	0	0	0	0	9.57143	0	0	3.24194	0	0	0	0
0	0	0	8.61429	0	0	0	0	0	5.28947	0	4.10204	0	0	0	0
16.75	0	3.46552	2.87143	0	0	0	0	21.1579	11.4857	4.36957	5.15385	0	0	0	0
12.3061	0	0	9.13636	0	0	0	0	11.1667	0	5.43243	25.125	0	0	0	0
25.125	0	0	0	0	0	0	0	0	0	0	0	0	0	0	0
13.4	0	3.46552	0	0	0	0	0	36.5455	0	3.52632	0	0	0	0	0
0	12	0	7.93421	0	0	0	0	0	18.6977	7.17857	8.86765	0	0	0	0
0	0	0	4.90244	0	0	0	0	0	0	10.3077	12.9677	0	0	0	0
0	6.81356	0	0	0	40.2	0	0	22.3333	23.6471	0	0	0	67	0	0
12.06	6.7	8.73913	13.4	0	0	0	0	7.44444	11.1667	8.73913	6.48387	0	0	0	0
0	0	0	0	0	0	0	0	0	0	7.44444	7.44444	0	0	0	201
5.28947	0	10.3077	7.65714	0	0	0	0	5.74286	0	10.3077	6.38095	0	0	25.125	18.2727
0	0	12.3061	6.93103	0	0	0	0	0	0	8.375	0	0	0	0	0
11.1667	17.7353	0	0	0	0	0	0	23.6471	20.1	6.48387	4.90244	0	0	0	0
0	7.17857	19.1429	2.83099	0	0	0	0	11.1667	13.8621	10.5789	8.20408	0	0	0	0
5.74286	22.3333	8.04	5.91176	0	0	0	0	15.4615	20.1	16.75	14.8889	0	0	0	0
0	11.1667	0	3.35	0	0	0	0	0	0	0	7.88235	0	0	0	0
33.5	0	4.72941	0	0	0	0	0	33.5	0	5.82609	0	0	0	0	0
6.28125	28.7143	0	6.85227	0	100.5	0	0	15.8684	0	25.125	5.58333	0	0	0	0
22.8409	14.3571	5.22078	3.46552	0	0	0	0	20.7931	11.8235	10.72	0	0	0	0	0
11.1667	0	0	6.18462	0	0	0	0	7.17857	0	0	14.7073	0	0	0	50.25
11.1667	17.4783	4.96296	8.49296	0	0	0	0	0	5.74286	14.5301	0	0	0	50.25	0
0	0	5.43243	0	0	0	0	0	0	8.04	0	0	100.5	0	0	0
0	3.94118	0	0	0	0	0	0	16.08	5.58333	0	0	0	0	0	0
0	0	18.2727	0	0	0	0	0	0	9.57143	18.2727	0	0	0	0	0
0	0	0	41.875	0	0	0	0	0	0	0	28.7143	0	0	0	0
50.25	0	0	12.3061	0	0	0	0	25.125	9.57143	0	5.50685	0	0	0	0
0	11.8235	0	0	0	0	0	0	0	7.73077	15.4615	7.73077	0	0	0	0
6.7	10.8649	12.1818	0	0	0	0	0	8.375	12.5625	9.57143	0	0	0	0	0
11.4857	18.2727	16.75	0	0	0	0	0	17.4783	10.5789	7.44444	0	0	0	0	0
0	0	20.1	20.1	0	0	0	0	0	40.2	0	0	0	0	0	0
3.19048	12.5625	4.1875	4.824	0	0	0	0	8.04	7.73077	4.67442	1.84404	0	0	0	0
7.30909	3.52632	0	13.1087	0	0	0	0	9.57143	7.05263	14.3571	0	0	0	0	0
10.5789	3.65455	18.2727	12.1818	0	0	0	0	0	13.5506	6.7	4.67442	0	0	0	100.5
0	0	0	10.05	0	0	0	0	0	0	22.3333	3.46552	0	0	0	0
9.57143	0	21.1579	7.44444	0	0	0	0	0	9.57143	16.75	12.5625	0	102.458	0	0
5.58333	5.50685	0	8.375	0	0	0	0	7.44444	0	5.025	8.375	0	0	0	0
0	4.78571	3.04545	0	0	0	0	0	0	11.8235	9	0	0	0	0	0
11.1667	0	0	4.67442	0	0	0	0	12.5625	18.2727	0	6	0	0	0	0
15.4615	0	7.17857	0	0	0	0	0	11.1667	12.5625	0	0	0	0	0	0
0	14.1053	0	10.05	0	0	0	0	0	4.2766	0	4.56818	0	0	0	0
0	6.09091	0	5.9703	0	0	0	0	0	8.04	0	4.32258	0	0	0	0
6.38095	0	0	0	0	0	0	0	9.34884	6.93103	57.4286	3.40678	0	0	0	0
6.59016	0	22.3333	0	0	0	0	0	8.04	0	15.4615	0	0	0	0	0
5.58333	4.1875	6.09091	6.28125	0	0	0	0	0	0	5.74286	8.04	0	0	0	0
11.8235	15.075	0	2.28409	0	0	0	0	40.2	10.05	0	3.79245	0	0	0	0
0	20.1	11.4857	6.7563	0	0	0	0	0	11.8235	3.19048	3.40678	0	0	0	0
16.08	43.0714	12.06	15.4615	0	0	0	0	11.8235	50.25	15.8684	18.2727	0	0	0	0
0	18.2727	0	19.6098	0	0	0	0	100.5	16.75	0	13.8621	104.973	0	0	0
4.2766	0	6.48387	12.9677	0	0	0	0	16.08	0	12.9677	15.075	0	0	67	0
10.05	9.27692	0	3.65455	0	0	0	0	13.4	12.8298	0	3.46552	0	0	0	0
0	0	0	2.48148	0	0	0	0	28.7143	0	0	6.93103	0	0	0	0
0	0	33.5	12.5625	0	0	0	0	8.375	0	12.5625	17.4783	0	0	0	0
5.025	0	0	6.48387	0	0	0	0	10.5789	0	5.74286	18.2727	0	0	0	0
4.36957	8.375	9.13636	32.16	0	0	0	0	0	0	11.1667	6.28125	0	102.458	0	0
26.4474	0	3.65455	9.13636	0	0	0	0	28.7143	0	5.15385	16.2973	0	0	0	0
6.18462	14.3571	7.44444	8.93333	0	0	0	0	4.67442	22.3333	0	5.58333	0	0	0	0
6.21649	28.7143	0	4.2766	0	0	0	0	6.48387	0	5.43243	13.1087	33.5	0	0	0
0	5.08861	8.04	0	0	0	0	0	0	3.52632	8.04	6.7	0	0	0	0
3.79245	0	3.04545	0	0	0	0	0	10.3077	0	8.04	0	0	102.458	0	0
5.025	3.86538	6.28125	3.58929	0	0	0	0	7.17857	0	0	10.5789	0	0	0	0
5.50685	7.44444	6.09091	3.79245	50.25	0	0	0	6.18462	9.57143	11.3774	5.43243	0	0	0	0
0	0	7.73077	0	0	0	0	0	0	8.04	0	22.3333	0	0	0	0
13.4	6.93103	16.75	0	0	0	0	0	0	7.17857	22.3333	6.93103	0	100.5	0	0
18.8438	8.375	9.34884	0	0	0	0	0	0	8.20408	4.56818	0	0	0	0	0
0	9.13636	7.73077	0	0	0	0	0	13.4	0	9.57143	0	0	0	0	0
0	3.52632	7.44444	8.04	0	0	0	0	0	0	14.8889	0	0	0	0	40.2
13.7045	0	12.1818	5.43243	0	0	0	0	5.025	0	5.025	9.27692	0	0	0	50.25
4.46667	0	0	0	0	0	0	0	4.67442	0	13.4	0	0	0	0	0
25.125	8.04	0	0	0	0	0	0	18.2727	6.28125	3.29508	0	0	0	0	0
4.78571	0	12.9677	5.74286	0	0	0	0	5.74286	22.3333	10.8649	23.1923	0	0	0	0
0	0	4.36957	5.58333	0	0	0	144.414	0	16.75	0	5.43243	0	0	0	0
5.91176	12.3692	0	2.42169	0	0	0	0	0	9	0	16.75	0	0	0	0
18.2727	10.3077	0	0	0	0	0	0	0	6.28125	0	5.74286	0	0	0	0
0	17.4783	3.14062	3.86538	0	201	0	0	5.28947	0	7.73077	4.02	0	0	0	0
0	0	10.05	0	0	0	0	0	0	0	0	22.8409	0	0	0	0
0	7.17857	4.2766	4.2766	0	0	0	0	0	7.44444	4.46667	9.57143	0	0	0	0
5.91176	5.025	5.91176	14.3571	0	0	0	0	0	45.6818	0	0	0	0	0	201
9.57143	0	4.67442	0	0	0	0	0	3.58929	11.8235	11.1667	0	0	0	0	0
22.3333	26.8	2.75342	0	0	0	0	0	20.1	20.1	3.58929	6.28125	0	0	0	0
11.8235	4.90244	7.73077	0	0	0	0	0	20.1	6.93103	0	4.2766	0	0	0	0
13.4	0	17.4783	10.3608	0	0	0	25.125	25.125	13.8621	0	6.77528	0	0	0	0
15.4615	0	10.5789	0	0	0	0	0	0	0	5.15385	0	0	0	0	0
12.5625	2.91304	3.79245	0	0	0	0	0	24.6122	5.50685	7.88235	0	0	0	0	0
0	0	0	2.79167	0	0	0	0	0	0	0	7.05263	0	0	0	0
0	4.90244	6.7	4.56818	0	0	0	0	0	4.90244	12.9677	0	0	0	0	0
10.6915	0	16.4082	8.375	0	0	0	0	0	0	4.78571	11.1667	40.2	0	0	0
12.1818	0	0	0	0	0	0	0	0	0	0	7.88235	0	0	0	0
2.68	0	17.2286	11.1667	0	0	201	0	6.09091	0	0	7.73077	0	0	0	0
3.86538	2.79167	0	6.28125	0	0	0	0	20.7931	13.4	0	0	0	0	0	0
8.04	0	14.0233	3.65455	0	0	0	0	0	0	9.57143	2.01	0	0	0	0
8.20408	5.025	5.28947	15.8684	0	0	0	0	0	0	14.1053	0	0	0	0	0
0	17.7353	0	7.01163	0	0	0	0	18.2727	18.2727	13.4	2.36471	0	0	0	0
12.5625	0	0	30.15	0	0	0	0	8.55319	11.8235	6.48387	43.0714	0	0	0	0
2.18478	12.1818	6.93103	7.44444	0	0	0	0	3	8.375	0	17.2286	0	0	0	0
6.7	15.4615	7.63291	0	0	0	0	0	10.5789	14.0233	13.1803	0	0	0	0	0
21.1579	7.88235	9.72581	8.04	0	0	0	0	28.7143	12.9677	15.1698	3.24194	0	0	50.25	0
4.67442	3.24194	12.1818	4.36957	0	0	0	0	4.46667	15.1698	10.05	6.28125	0	0	0	201
6.93103	16.08	13.4	0	0	0	0	0	15.4615	12.5625	8.73913	2.87143	0	0	0	0
0	0	20.1	0	0	0	0	0	7.73077	11.1667	16.75	0	0	0	0	0
24.12	0	5.025	0	0	0	0	0	15.4615	0	13.7045	0	0	0	0	0
0	20.7931	4.78571	5.66197	0	0	0	0	0	47.2941	16.2973	0	0	0	134	0
8.73913	15.4615	12.1818	5.28947	0	0	0	0	6.93103	0	5.025	5.91176	0	0	0	0
0	12.5625	0	0	0	0	0	0	0	5.58333	0	0	0	0	0	0
6.48387	17.4783	0	3.65455	0	0	0	0	0	11.1667	0	4.46667	0	0	0	0
35.4706	6.28125	5.74286	4.10204	0	0	0	0	8.73913	8.375	0	5.28947	0	0	0	67
25.125	13.1087	5.74286	3.72222	0	0	0	0	16.75	15.8684	6.7	5.15385	0	0	0	0
4.90244	5.15385	0	7.44444	0	0	0	0	0	0	0	0	0	0	0	100.5
0	8.73913	28.7143	5.91176	0	0	0	0	14.3571	16.75	40.2	8.375	0	201	0	0
4.1875	4.36957	0	7.73077	0	0	0	0	5.91176	2.57692	0	53.6	0	0	0	0
18.76	6.93103	0	28.7143	0	0	0	0	16.75	12.5625	0	12.5625	0	0	0	0
16.75	3.35	0	0	0	0	0	0	0	14.0233	0	10.5789	0	0	0	0
12	11.4857	0	2.91304	0	0	0	0	6.28125	6.93103	0	11.1667	0	0	0	0
10.5789	8.73913	0	0	0	0	0	0	22.3333	9.80488	0	0	0	100.5	0	0
0	4.67442	0	0	0	0	0	0	16.08	5.43243	0	0	0	0	0	0
0	5.22078	0	0	0	0	0	0	12.5625	13.1087	0	11.8235	0	0	0	0
11.1667	3.58929	36.5455	0	0	0	0	0	0	25.7692	0	0	0	0	0	0
0	0	12.1818	0	0	0	0	0	8.375	11.1667	0	0	0	0	0	0
5.36	26.8	0	2.75342	0	0	0	0	0	8.375	0	11.6522	0	0	0	0
0	0	10.5789	0	0	0	0	0	14.3571	12.9677	11.8235	0	0	0	0	0
5.82609	50.25	0	7.17857	0	0	0	0	8.20408	0	0	22.3333	0	0	0	0
0	0	11.1667	6.7	0	0	0	0	0	67	16.75	0	0	0	0	0
0	8.73913	28.7143	12.3692	0	0	0	0	12.5625	0	33.5	3.35	0	0	0	33.5
26.8	13.7045	0	5.15385	0	0	0	0	0	4.67442	14.3571	24.12	0	0	0	0
0	7.30909	0	16.75	0	0	0	0	0	8.04	0	0	0	0	0	0
0	0	0	0	0	0	0	0	0	0	0	0	0	0	0	0
5.74286	120.6	3.14062	0	0	159.069	0	0	14.3571	67	13.8621	0	0	0	0	76.4434
0	4.78571	5.28947	0	0	0	0	0	0	2.36471	10.5789	40.2	0	0	0	0
20.1	2.91304	4.46667	8.375	0	0	0	201	26.8	6.7	10.3077	7.44444	0	0	0	0
7.73077	23.6471	44.6667	4.72941	0	0	0	0	10.5789	9.57143	25.125	5.36	0	0	0	0
0	0	0	0	0	0	0	0	0	14.3571	5.58333	0	0	0	0	0
0	0	4.36957	11.8235	0	0	0	0	0	22.3333	14.3571	16.75	0	0	0	0
0	10.7679	0	8.375	0	0	0	0	0	7.73077	0	0	0	0	0	0
0	0	5.22078	0	0	0	0	0	0	0	6.28125	0	0	0	0	0
5.91176	1.8785	0	7.44444	0	0	0	0	0	0	9.57143	0	0	0	0	0
4.2766	0	3.58929	0	0	0	0	0	28.7143	19.1429	0	0	104.973	0	0	0
10.05	2.95588	0	0	0	0	0	0	13.4	4.46667	0	0	0	0	0	0
35.4706	0	14.8889	0	0	0	0	0	12.5625	19.1429	0	0	0	0	0	0
11.1667	17.4783	9.13636	0	0	201	0	0	12.5625	8.04	9.13636	6.48387	0	0	0	0
12.9677	20.1	10.05	4.46667	0	201	0	0	8.73913	7.88235	0	8.04	0	0	0	0
3.46552	13.4	13.7045	5.43243	0	0	0	0	9.34884	22.3333	0	8.26027	0	0	0	0
12.9677	8.04	8.73913	4.10204	0	0	0	0	12.9677	0	12.5625	0	0	0	0	0
30.9231	20.1	0	0	0	0	0	0	20.1	0	0	15.4615	0	0	0	0
31.4062	0	0	13.4	0	0	0	0	5.025	8.93333	0	0	0	0	0	0
0	0	0	5.58333	0	0	0	0	0	25.125	0	19.4516	0	0	0	0
0	0	3.86538	3.72222	0	0	0	0	0	0	0	3.09231	0	0	0	0
0	60.3	15.4615	23.1923	0	0	0	0	0	19.1429	9.57143	36.5455	0	100.5	0	0
18.8438	17.4783	12.9677	4.10204	0	201	0	0	21.1579	28.7143	9.57143	0	0	0	0	0
0	4.78571	4.46667	4.46667	0	0	0	0	8.55319	12.1818	0	11.5962	0	0	0	201
3.09231	14.7073	4.46667	0	0	0	0	0	3.14062	5.28947	0	0	67	50.25	0	0
10.5789	27.4091	6.48387	8.20408	0	0	0	0	10.05	0	27.4091	10.05	0	0	0	0
9.57143	0	3.46552	0	0	0	0	0	5.74286	21.7297	4.36957	36.5455	0	100.5	0	0
10.3077	5.58333	13.4	18.8438	0	0	0	0	23.6471	0	23.6471	0	0	0	0	0
5.15385	6.48387	6.7	17.2286	0	0	0	0	4.56818	8.73913	9.13636	0	0	0	0	0
20.1	0	14.8105	0	0	0	0	0	15.4615	0	21.7952	33.5	0	0	0	0
5.74286	0	15.4615	22.3333	0	0	0	0	3.04545	20.1	11.8235	25.125	0	0	0	0
6.7	11.6522	4.02	10.5789	0	0	0	0	11.1667	9.42188	0	10.9636	0	0	0	100.5
4.02	0	3.35	0	0	0	0	0	9.13636	0	9.34884	9.13636	0	0	50.25	0
67	12.5625	15.4615	0	0	0	0	0	0	6.7	16.75	0	0	0	95.8441	0
0	21.1579	22.3333	12.9677	0	0	0	0	0	0	0	7.73077	0	0	0	0
9.57143	16.75	0	0	0	0	0	0	0	0	50.25	0	0	0	0	0
0	0	10.3077	0	0	0	0	0	43.0714	14.8889	8.73913	11.8235	201	0	0	0
2.5125	11.1667	5.22078	27.9167	0	0	0	0	15.4615	9.34884	5.50685	11.8235	134	0	25.125	201
15.4615	5.85437	0	7.58491	0	0	0	0	30.15	5.91176	9.13636	4.46667	0	0	0	40.2
0	5.28947	0	0	0	0	0	0	0	15.4615	7.73077	6.48387	0	0	0	0
15.4615	0	15.4615	0	0	0	0	0	9.13636	0	0	0	0	0	0	0
5.15385	25.125	0	10.05	0	0	0	0	14.1053	25.125	0	0	50.25	0	0	201
0	0	4.78571	7.44444	0	0	0	0	0	0	0	0	0	0	0	0
12.1818	0	6.7	4.2766	0	0	0	0	4.78571	0	8.375	0	0	0	0	0
7.73077	10.3077	9.57143	5.22078	0	0	0	0	9.13636	11.4857	11.8235	2.83099	0	0	0	0
0	0	10.05	13.8621	0	0	0	0	0	0	15.4615	8.04	0	0	0	0
6.18462	0	4.36957	6.93103	0	0	0	0	7.88235	3.19048	16.2973	2.1383	0	0	0	33.5
0	0	0	8.14865	0	0	0	0	0	7.73077	28.7143	6.48387	0	0	0	0
0	0	2.79167	4.10204	0	0	0	0	0	0	6.18462	16.2973	0	0	0	0
0	9.57143	0	0	0	0	0	0	26.8	20.1	0	0	0	0	0	0
0	12.5625	4.02	0	0	0	0	0	67	11.8235	11.8235	21.1579	0	0	100.5	0
15.4615	0	0	2.83099	0	0	0	0	0	0	0	7.05263	0	0	0	0
0	12.5625	0	7.30909	0	0	0	0	0	18.2727	0	13.4	0	0	0	0
0	11.8235	0	0	0	0	0	0	20.1	15.075	6.28125	11.1667	0	0	0	0
14.3571	26.2174	0	0	0	0	0	0	28.7143	18.2727	22.3333	0	0	0	0	0
14.3571	0	9.13636	13.4	0	0	0	0	21.9844	12.5625	4.78571	0	0	0	0	0
7.73077	0	0	5.28947	0	0	0	0	10.5789	0	0	0	0	0	0	0
0	4.78571	0	0	0	0	0	0	0	0	0	0	0	0	0	0
0	6.28125	4.67442	2.25843	0	0	0	0	28.7143	0	0	4.2766	0	0	0	0
14.8889	0	0	0	0	0	0	0	12.5625	11.8235	6.93103	4.46667	0	0	0	0
28.7143	12.3061	14.3571	10.05	0	0	0	0	0	9.27692	26.8	8.375	0	0	95.8441	0
8.73913	8.49296	0	21.1579	0	0	0	0	0	6.48387	4.02	18.2727	0	0	0	0
6.28125	4.67442	6.7	0	0	0	0	0	0	0	4.02	0	0	0	0	0
0	0	0	12.9677	0	0	0	0	0	34.9565	57.4286	11.8235	0	0	0	0
12.9677	13.4	19.1429	9.34884	0	0	0	0	6.93103	12.5625	21.1579	10.2203	0	0	0	0
10.5789	5.91176	0	0	0	0	0	0	0	10.5789	22.3333	8.20408	0	0	0	0
0	44.6667	0	1.91429	0	0	0	0	0	44.6667	0	4.72941	0	0	0	0
0	9.13636	9.57143	19.1429	0	0	0	0	0	16.75	6.7	0	0	0	0	0
5.74286	3.79245	0	0	0	0	0	0	9.57143	5.15385	0	0	0	0	0	0
6	5.28947	0	3.4359	0	0	0	0	18.2727	5.43243	20.1	7.80583	0	67	0	0
0	0	9.13636	0	0	0	0	0	0	6.7	0	0	0	0	0	0
7.73077	0	8.20408	0	0	0	0	0	15.4615	0	10.8649	0	0	0	0	0
0	0	0	7.5375	0	0	0	0	0	28.7143	0	14.8889	0	0	0	0
0	15.7647	14.8889	5.58333	0	0	0	0	0	18.6977	0	11.9643	0	0	0	0
25.5238	13.1087	4.02	0	0	0	0	0	16.4754	17.5875	15.075	6.93103	0	0	0	0
4.56818	15.4615	27.4091	4.72941	0	0	0	0	2.79167	9.13636	25.125	4.90244	0	0	0	0
6.93103	18.2727	10.8649	0	0	0	0	0	9.57143	10.05	0	26.8	0	67	0	0
5.91176	28.7143	7.30909	4.67442	0	0	0	28.7143	16.08	33.5	4.67442	2.75342	0	0	0	0
9	5.15385	0	9.03371	0	0	0	0	0	12.9677	0	12.1818	0	0	0	67
0	6.48387	5.28947	7.73077	0	0	0	0	32.16	12.5625	7.17857	9.34884	0	0	0	0
9.80488	0	9.13636	21.1579	0	0	0	0	19.4516	0	11.8235	11.8235	0	0	0	0
0	8.04	13.1087	0	0	0	0	0	0	31.4062	0	9.57143	0	0	0	0
4.23158	0	0	0	0	0	0	0	13.5506	20.1	8.04	10.05	33.5	0	0	0
3.94118	3.79245	18.2727	0	0	0	0	0	5.15385	5.43243	25.125	22.3333	0	0	0	0
7.58491	3.35	0	10.7679	0	0	0	0	4.36957	4.2766	0	12.8298	0	0	0	0
0	6.48387	0	7.58491	0	0	0	0	50.25	18.6111	0	8.04	0	40.2	0	0
0	0	4.2766	0	0	0	0	0	0	11.8235	0	5.91176	0	0	0	0
12.5625	10.05	0	0	0	0	0	0	13.4	0	0	0	0	0	0	100.5
0	0	18.2727	0	0	0	0	0	0	6.48387	15.4615	0	0	100.5	0	0
12.5625	0	0	8.375	201	0	0	0	0	6.28125	14.8889	7.88235	0	0	0	0
20.1	5.28947	0	0	0	0	0	0	15.4615	10.3077	0	16.08	0	0	0	0
0	50.25	8.375	4.90244	0	0	0	0	0	53.6	0	8.04	0	0	0	0
0	12.1818	3.94118	12.9677	0	0	0	0	23.6471	7.17857	8.20408	0	0	0	0	0
0	22.3333	0	0	0	0	0	0	10.05	24.12	28.7143	0	0	0	0	0
5.91176	9.57143	0	0	0	0	0	0	7.17857	0	13.4	0	0	50.25	0	0
0	16.75	0	0	0	0	0	0	0	7.73077	12.5625	0	0	0	0	0
9.34884	0	6.7	2.68	0	0	0	0	21.8478	0	9.57143	3.46552	0	0	0	0
13.4	0	0	0	0	0	0	0	0	10.3077	0	12.9677	0	0	0	0
6.48387	0	0	6.09091	0	0	0	0	0	0	0	8.73913	0	0	0	0
8.73913	10.8649	8.93333	3.09231	0	0	0	0	0	11.8235	20.6154	0	0	0	0	0
0	17.4783	26.8	6.93103	0	0	0	0	0	0	9.13636	5.15385	0	0	0	0
0	6.28125	3.72222	0	0	0	0	0	0	0	14.6182	0	0	0	0	0
0	16.2973	0	3.35	0	0	0	0	0	0	0	0	0	0	0	0
14.3571	13.4	8.375	6.7	0	0	0	0	0	22.3333	0	3.40678	0	0	0	0
0	12.1818	0	0	0	0	0	0	25.125	9.57143	8.375	0	0	0	100.5	0
0	13.4	4.90244	7.17857	0	0	0	0	2.91304	17.7353	0	3.24194	0	0	0	0
12.5625	0	0	7.73077	0	0	0	0	0	10.5789	11.8235	0	0	0	0	0
5.58333	8.73913	18.2727	0	0	0	0	0	0	15.8684	0	0	0	40.2	0	0
19.1429	0	0	22.3333	0	0	0	0	11.1667	0	0	12.5625	0	0	0	0
0	11.4857	4.56818	16.75	0	0	0	0	8.73913	5.28947	0	0	0	0	0	0
22.3333	0	8.20408	0	0	0	0	0	0	2.57692	0	37.6875	0	0	0	0
14.3571	4.10204	0	0	0	0	0	0	0	21.5357	12.5625	7.73077	0	0	0	0
4.1875	0	0	0	0	0	0	0	3.52632	0	0	0	0	0	0	0
6.77528	8.04	0	0	0	0	0	0	11.6522	0	0	11.8235	100.5	0	0	0
17.4783	0	0	0	0	0	0	0	12.9677	0	0	0	0	0	0	0
5.43243	13.4	9.13636	0	0	0	0	0	18.2727	8.375	25.125	0	0	0	0	0
0	0	18.9623	10.05	0	0	0	0	0	9.80488	10.05	6.28125	0	0	0	0
0	0	0	4.36957	0	0	0	0	13.4	0	0	7.73077	0	0	0	0
6.28125	0	0	0	0	0	0	0	0	31.7368	0	0	0	0	0	0
0	6.28125	0	0	0	0	0	0	8.73913	13.4	0	0	0	0	0	0
0	8.73913	11.8235	9.24138	0	0	0	0	0	25.125	0	2.87143	0	0	0	0
20.1	0	0	6	0	0	0	0	19.1429	0	9.57143	4.67442	0	0	0	0
0	0	15.4615	8.86765	0	0	0	0	10.5789	8.04	36.5455	3.86538	0	0	67	0
0	0	14.3571	10.3077	0	0	0	0	0	8.04	30.9231	5.43243	0	0	0	0
12.7619	0	15.9524	0	0	0	0	0	39.0833	30.15	10.5789	18.2727	0	0	0	0
6.93103	5.43243	0	0	0	0	0	0	14.8889	0	0	5.28947	0	0	0	0
0	0	0	4.62069	0	0	0	0	9.57143	0	0	6.59016	0	0	0	25.125
0	14.8889	0	7.73077	0	0	0	0	9.34884	24.12	0	10.5789	50.25	0	0	0
0	13.4	5.91176	17.7353	0	0	0	0	5.43243	22.3333	5.15385	15.4615	0	0	0	0
0	0	0	40.2	0	0	0	0	12.5625	0	9.13636	0	0	0	0	0
6.09091	20.1	18.2727	12.06	0	0	0	0	17.4783	20.1	0	17.2286	0	0	0	0
5.15385	19.1429	0	5.74286	0	0	0	0	5.15385	44.6667	0	0	0	0	0	0
10.8649	2.36471	5.28947	12.5625	0	50.25	0	0	6.09091	6.48387	0	6.7	0	0	0	0
4.67442	3.58929	3.86538	0	0	0	0	0	7.17857	0	0	8.375	0	0	0	0
7.73077	7.44444	15.1698	7.73077	0	0	0	0	0	16.75	13.8621	9.13636	0	0	0	0
25.125	15.075	9.13636	0	0	0	0	0	0	15.075	37.6875	0	0	0	0	0
25.125	0	0	0	0	0	0	0	0	33.5	9.57143	18.2727	0	0	0	0
8.04	0	0	4.56818	0	0	0	0	12	0	0	5.43243	0	0	0	0
7.73077	0	6.7	8.73913	0	0	0	0	5.28947	0	6.7	0	0	0	0	0
3.72222	10.5789	18.2727	5.74286	0	0	0	0	9.34884	26.8	0	0	0	0	0	0
20.7931	13.4	0	4.46667	0	0	0	0	10.5789	13.4	0	6.28125	0	0	0	0
11.1667	9.80488	12.06	0	0	0	0	0	0	10.5789	5.025	15.4615	0	0	0	0
9.57143	0	16.75	57.4286	0	0	0	0	0	0	12.5625	20.1	0	0	0	0
10.05	10.1515	0	0	0	0	0	0	9.57143	8.73913	0	0	0	0	0	0
3.46552	13.4	0	0	0	0	0	0	5.15385	0	0	4.2766	0	0	0	0
8.04	6.93103	0	6.93103	0	0	0	0	9.13636	5.025	0	12.9677	0	0	0	0
6.48387	12.9677	28.7143	2.64474	0	0	0	0	11.1667	14.8889	25.125	3.04545	0	0	0	0
0	0	2.87143	8.375	0	0	0	0	9.13636	0	7.88235	43.0714	0	0	0	0
0	10.7679	3.72222	9.42188	0	0	0	0	0	19.6098	4.2766	6.48387	0	0	0	201
9.57143	4.36957	11.8235	9.72581	0	0	0	0	9.57143	5.08861	26.2174	8.86765	0	0	0	0
7.17857	7.44444	18.2727	0	0	0	0	0	21.1579	9.13636	0	0	0	0	0	0
8.73913	22.3333	0	20.1	0	0	0	0	4.1875	21.1579	0	31.7368	0	0	0	0
6.09091	5.50685	0	3.29508	0	40.2	0	0	8.73913	7.30909	0	8.51695	0	0	0	0
6.7	19.1429	12.1818	21.1579	0	0	0	0	0	8.375	10.3077	26.8	0	0	0	0
5.43243	9.57143	0	4.90244	0	0	0	0	0	11.1667	0	0	0	0	0	0
8.73913	0	0	12.5625	0	0	0	0	0	0	0	23.6471	0	0	0	0
10.05	0	5.15385	0	0	0	0	0	6.28125	0	5.43243	8.73913	0	0	0	0
0	19.1429	22.3333	7.73077	0	0	0	0	0	10.05	0	0	0	0	0	0
0	4.78571	0	22.3333	0	0	0	0	0	14.3571	0	0	0	0	0	0
8.73913	0	11.8235	14.0233	0	0	0	0	0	0	0	25.7692	0	0	0	0
0	7.73077	26.8	73.0909	0	0	0	0	0	11.1667	21.7297	25.125	0	0	50.25	0
5.91176	8.89381	0	0	0	0	0	100.5	0	6.28125	0	5.58333	0	0	0	0
0	0	0	0	0	0	0	0	0	0	8.375	0	0	0	0	0
0	2.95588	2.79167	6.7	0	0	0	0	0	0	0	0	0	0	0	0
0	5.43243	0	8.73913	0	0	0	0	15.4615	0	0	9	0	0	67	0
0	44.6667	6.09091	6.28125	0	0	0	0	0	0	5.58333	5.74286	0	0	0	0
0	8.73913	0	4.56818	0	0	0	0	9.57143	17.4783	0	32.4194	0	0	0	0
9.13636	0	0	18.2727	0	0	0	0	0	9.13636	8.375	0	0	0	0	0
9.13636	0	25.7692	19.3269	0	0	0	0	0	0	8.55319	31.4062	0	0	0	0
0	0	0	0	0	0	0	0	0	0	5.58333	0	0	0	0	0
0	0	4.1875	0	0	0	0	0	10.05	0	12.1818	0	0	0	0	0
16.08	7.73077	3.35	1.77876	0	0	0	0	7.73077	17.1064	10.3966	7.9604	0	0	0	28.7143
22.3333	6.93103	11.1667	0	0	0	0	0	33.5	8.375	20.1	22.3333	0	0	0	0
16.75	0	0	8.04	0	0	0	0	7.58491	0	0	0	0	0	0	0
7.44444	18.2727	11.8235	11.8235	0	0	0	144.414	0	0	6.48387	7.73077	0	0	0	0
7.17857	19.1429	0	4.10204	0	0	0	0	0	42.3158	0	9.57143	0	0	0	50.25
6.7	0	0	7.44444	0	0	0	201	13.8621	0	0	0	0	0	0	0
27.4091	31.5294	0	8.04	0	0	0	0	0	13.1087	8.375	0	0	0	0	0
9.92593	0	5.58333	0	0	0	0	0	9.92593	15.4615	3.72222	0	0	0	0	0
8.93333	7.88235	14.3571	4.56818	0	0	0	0	13.4	10.05	30.9231	6.48387	0	0	0	0
5.15385	8.04	0	5.74286	0	0	0	0	5.74286	14.3571	0	13.9583	0	0	0	0
0	0	0	0	0	0	0	0	0	0	0	0	0	0	0	0
8.20408	8.73913	0	14.0233	0	0	0	0	31.4062	0	0	22.3333	0	0	0	0
6.93103	3.94118	0	13.4	0	0	0	0	7.73077	14.8889	0	20.1	0	0	0	0
11.8235	0	50.25	13.8621	0	0	0	0	0	8.55319	0	0	0	67	95.8441	0
10.05	0	0	7.73077	0	0	0	0	0	0	0	0	0	0	0	0
5.025	0	2.48148	4.78571	0	0	0	0	6.7	15.4615	9.13636	17.7353	0	0	0	0
0	0	8.93333	13.4	0	0	0	0	0	2.42169	10.5789	50.25	0	0	0	0
17.4783	0	0	0	0	0	0	0	9.57143	6.28125	0	0	0	0	0	76.4434
0	14.3571	6.09091	6.03	0	0	0	0	12.1818	0	6.09091	13.7671	0	0	0	0
8.73913	0	18.9623	0	0	0	0	0	9.57143	0	15.075	2.83099	0	0	0	0
11.1667	18.8438	0	16.2973	0	0	0	0	9.57143	30.15	0	0	0	0	0	0
5.91176	11.8235	0	9.68675	0	0	0	0	0	15.4615	33.5	7.44444	0	0	0	0
0	8.04	21.1579	11.1667	0	0	0	0	6.09091	20.1	0	16.08	0	40.2	0	0
5.74286	3	0	2.23333	0	0	0	0	11.3774	8.20408	6.93103	7.09412	0	0	0	0
0	6.7	0	8.55319	0	0	0	0	6.93103	9.57143	0	12.1818	0	0	0	0
0	25.125	0	14.3571	0	0	0	0	0	0	0	33.5	0	0	0	0
0	5.58333	0	8.04	0	0	0	0	0	5.58333	0	15.1698	100.5	0	0	0
0	4.2766	14.3571	18.2727	0	0	0	0	0	8.20408	15.4615	8.375	0	0	0	0
0	9.57143	5.28947	0	0	0	0	0	4.90244	6.09091	8.375	20.1	100.5	0	0	0
0	0	0	0	0	0	202.196	0	33.5	0	6.28125	4.36957	0	0	0	0
6.7	0	10.05	0	0	0	0	0	10.5789	8.04	9.13636	0	0	0	0	0
20.1	13.4	0	5.15385	0	0	0	0	0	0	0	0	0	0	0	0
12.5625	0	0	3.65455	0	0	0	0	0	0	0	4.46667	0	0	0	0
0	20.1	6.48387	10.05	0	0	0	0	18.2727	0	3.86538	0	0	0	0	0
0	5.74286	0	10.05	0	100.5	0	201	16.08	6.48387	0	0	0	0	0	0
14.8889	0	30.9231	8.73913	162.213	0	0	0	9.57143	0	18.2727	0	0	0	0	0
11.1667	9.57143	33.5	6.81356	0	0	0	0	0	4.72941	25.125	16.75	0	14.3571	0	0
14.3571	9.57143	10.05	30.9231	0	0	0	0	13.1803	0	0	0	0	0	0	0
11.1667	20.1	8.04	12.5625	0	0	0	0	11.1667	40.2	0	5.28947	0	0	0	0
9.57143	0	0	50.25	0	0	0	0	8.375	20.1	0	25.125	0	0	0	0
14.7073	19.1429	28.7143	3.24194	0	0	0	0	5.025	10.5789	20.1	4.02	0	201	0	0
0	0	0	9.13636	0	0	0	0	0	40.2	7.44444	7.09412	0	0	0	0
8.73913	0	40.2	0	0	0	0	0	19.1429	28.7143	25.125	0	0	0	0	0
0	0	0	4.56818	0	0	0	0	14.3571	0	0	5.15385	0	0	0	100.5
0	0	3.65455	0	0	0	0	0	0	0	8.20408	43.0714	0	0	0	0
6.7	6.7	0	3	0	0	0	0	11.8235	0	5.28947	6.59016	0	0	0	0
5.66197	16.08	0	0	0	0	100.5	0	13.6271	7.73077	5.43243	0	0	0	0	0
0	6.48387	0	7.30909	0	0	0	0	6.93103	10.5789	11.4857	5.91176	0	0	0	0
0	3.94118	9.72581	6.48387	0	0	0	0	0	0	10.5789	11.8235	0	0	0	0
28.7143	15.075	16.75	0	0	0	0	0	0	0	0	4.56818	0	28.7143	0	0
5.91176	12.9677	9.13636	0	0	0	0	0	7.44444	58.625	14.3571	0	0	0	0	0
8.73913	18.2727	3.72222	0	0	0	0	0	4.67442	0	12.5625	0	40.2	0	0	0
6.7	0	19.1429	4.67442	0	0	0	0	0	7.44444	19.1429	13.4	0	0	0	0
5.28947	11.1667	15.8684	0	0	0	0	0	12.5625	28.7143	5.025	0	0	0	0	0
15.4615	0	13.9583	22.3333	0	0	0	0	7.44444	8.04	7.05263	14.3571	0	0	28.7143	0
0	11.2921	0	5.28947	0	0	0	0	0	10.3077	0	10.5789	0	0	0	0
0	0	0	0	0	0	0	0	0	0	0	16.08	0	0	0	0
18.2727	0	11.1667	6.93103	0	0	0	0	15.4615	0	13.4	4.78571	0	0	0	0
3.40678	3.65455	0	3.94118	0	0	0	0	10.3077	11.1667	0	10.2203	0	0	0	0
3.40678	6.93103	0	6.28125	0	0	0	0	9.88525	10.8649	0	0	67	0	0	0
10.5789	0	0	8.04	0	0	0	0	6.7	0	10.5789	5.58333	0	0	0	0
20.1	19.1429	5.74286	14.1549	0	0	0	0	10.5789	16.75	0	14.3571	0	0	0	100.5
0	4.2766	3.52632	0	0	0	0	0	0	12.9677	4.90244	8.73913	0	0	0	0
6.7	16.08	0	5.15385	0	0	0	0	18.2727	0	0	12.9677	201	0	0	0
6.09091	25.125	0	14.0233	0	0	0	0	16.75	17.4783	0	13.7045	0	0	0	0
20.1	0	0	11.8235	0	0	0	0	0	0	0	0	0	0	0	0
0	14.3571	6.93103	4.1875	0	0	0	0	0	14.3571	0	4.78571	0	0	0	0
0	0	18.2727	0	0	0	0	0	0	0	10.05	0	0	0	67	0
10.3077	15.4615	0	0	0	0	0	0	5.91176	9.57143	0	0	0	0	0	0
10.5789	0	5.28947	4.56818	0	0	0	0	9.13636	0	7.73077	0	0	0	0	0
12.5625	14.3571	9.57143	13.7045	0	0	0	0	19.1429	21.1579	3.09231	5.58333	0	0	0	0
27.4091	0	0	4.78571	0	0	0	0	0	6.93103	0	0	0	0	0	0
22.3333	0	8.55319	6.7	0	0	0	0	28.7143	0	8.375	11.8235	0	0	0	0
9.80488	7.17857	10.3077	0	0	159.069	202.196	0	6.09091	12.5625	0	3.94118	0	0	0	0
23.1923	10.9636	8.73913	25.125	0	0	0	0	17.4783	12.5625	0	13.8621	0	0	0	22.3333
15.4615	13.8621	6.48387	2.95588	0	0	0	0	20.1	20.1	0	3.40678	0	0	0	0
0	12.9677	0	3.52632	0	0	0	0	0	8.04	0	5.22078	0	0	0	0
5.025	6.09091	4.02	6.09091	0	0	0	0	0	19.1429	3.79245	0	0	0	0	0
0	0	13.7045	0	0	0	0	0	0	0	22.3333	0	104.973	0	95.8441	0
18.2727	0	30.9231	10.5789	0	0	0	0	25.125	0	35.4706	0	0	0	0	100.5
3.29508	14.5301	20.7931	0	0	0	0	0	0	9.27692	8.375	0	0	0	0	0
8.375	4.56818	7.17857	0	0	0	0	0	4.90244	0	0	0	0	0	0	0
31.4062	0	3.52632	1.8785	0	0	0	0	29.7778	0	4.78571	3.68807	0	0	0	0
31.7368	3.19048	6.93103	0	0	0	0	0	21.1579	7.58491	5.74286	0	0	0	0	0
0	11.1667	0	0	0	0	0	0	10.5789	5.74286	13.4	0	0	0	0	0
7.44444	13.4	0	0	0	0	0	0	0	21.1579	0	0	0	0	0	0
14.3571	0	0	0	0	0	0	0	0	14.3571	0	0	0	0	0	0
0	9.57143	11.4857	7.30909	0	0	0	0	0	10.05	44.6667	15.075	0	0	0	0
0	19.4516	13.1087	0	0	0	0	0	0	25.125	22.3333	40.2	0	0	0	0
6.09091	0	11.6522	7.17857	0	0	0	0	40.2	7.88235	0	0	0	0	0	0
12.06	6.09091	13.4	8.375	0	0	0	0	8.73913	22.3333	9.80488	4.78571	0	0	0	0
0	0	5.43243	3.46552	0	0	0	0	11.1667	20.1	10.5789	6.34737	0	0	0	33.5
37.6875	12.5625	0	0	0	0	0	0	18.2727	13.4	33.5	28.7143	0	0	0	0
6.59016	5.43243	9.57143	0	0	0	0	0	14.8889	6.7	6.48387	0	0	0	0	0
28.7143	8.375	0	12.5625	0	0	0	0	20.6154	17.4783	9.13636	0	0	0	0	201
8.375	6.7	4.67442	5.82609	0	0	0	0	10.5789	0	10.5789	3.58929	67	0	0	0
3.35	9.80488	5.74286	8.20408	0	0	0	0	10.5789	12.9677	0	18.2727	0	0	0	201
7.44444	11.4857	13.8621	0	0	0	0	144.414	0	0	8.375	6.7	0	0	0	0
13.4	9.13636	0	6.93103	0	0	0	0	21.5357	0	0	13.4	0	0	0	0
4.90244	0	0	8.04	0	0	0	0	0	0	0	10.5789	0	0	0	0
0	11.4857	0	5.74286	0	0	0	0	0	12.5625	67	7.17857	0	0	0	0
2.28409	3.58929	0	0	0	0	0	0	4.72941	4.36957	4.90244	8.375	0	0	0	0
18.8438	6.09091	4.67442	0	0	0	0	0	7.17857	0	0	0	0	0	0	0
8.04	21.1579	5.58333	25.125	0	0	0	0	14.8889	21.1579	0	20.1	0	0	0	0
6.93103	19.6098	30.9231	0	0	0	0	0	18.2727	6.09091	0	0	0	0	0	0
0	10.3077	0	15.4615	0	0	0	0	2.87143	0	0	12.9677	0	0	0	0
0	12.5625	0	16.75	0	0	0	0	0	4.90244	5.15385	6.7	0	0	0	0
10.3077	18.6977	20.1	18.8438	0	0	0	0	28.7143	21.1579	0	0	0	0	0	0
0	8.04	0	9.13636	0	0	0	0	11.8235	15.8684	0	33.5	0	0	0	0
5.025	10.05	3.04545	7.17857	0	0	0	0	0	40.2	0	9.13636	0	0	0	0
8.73913	16.08	0	12.5625	0	0	0	0	8.04	22.8409	0	0	0	0	0	0
0	7.17857	0	0	0	0	0	0	0	13.4	15.4615	0	0	0	0	0
5.91176	2.11579	25.125	0	0	0	0	0	0	6.03	20.1	10.5789	0	0	0	0
0	11.3774	0	0	0	0	0	0	0	15.8684	10.5789	0	0	0	0	0
37.6875	0	7.73077	0	0	0	0	0	10.5789	0	9.57143	0	0	0	0	0
0	0	9.13636	13.8621	0	0	0	0	0	0	25.125	7.73077	0	0	0	0
0	0	0	4.56818	0	0	0	0	0	10.5789	0	10.3077	0	0	0	0
0	0	18.2727	11.8235	0	0	0	0	0	15.4615	11.1667	11.8235	0	0	0	0
0	7.17857	0	7.44444	0	0	0	0	8.73913	10.5789	18.2727	12.5625	0	0	0	0
0	0	0	0	0	0	0	0	0	0	0	0	0	0	0	0
11.1667	0	0	5.74286	0	0	0	0	35.4706	0	11.8235	10.3966	0	0	0	67
14.3571	0	0	15.8684	0	0	0	0	0	0	0	11.4857	0	0	0	0
3.72222	25.125	0	4.10204	0	0	0	0	6.09091	16.08	25.125	11.1667	50.25	0	0	0
80.4	0	11.1667	33.5	0	0	0	0	46.3846	0	0	0	0	0	0	0
16.2973	0	21.8478	0	0	100.5	0	0	6.48387	8.04	15.8684	13.8621	0	0	0	0
3.94118	50.25	0	0	0	0	0	0	0	0	0	0	0	0	0	0
9.13636	12.5625	7.30909	6.28125	0	0	0	0	5.43243	16.75	16.08	4.67442	0	0	0	0
0	0	7.73077	22.3333	0	0	0	0	26.8	50.25	10.5789	0	0	0	0	0
9.80488	0	8.04	0	0	0	0	0	0	0	0	10.05	0	0	0	0
8.73913	11.5962	13.4	17.7353	0	0	0	0	0	5.15385	2.61039	6.28125	0	0	0	0
7.73077	0	7.44444	50.25	0	0	0	0	19.1429	0	16.08	0	0	0	0	0
0	0	0	0	0	0	0	0	8.73913	11.1667	0	25.125	0	0	0	0
0	0	0	4.10204	0	0	0	0	5.74286	0	0	0	0	0	0	0
10.05	0	7.73077	4.56818	0	0	0	0	25.125	6.7	0	20.7931	0	0	0	0
0	15.4615	3.46552	5.025	0	0	0	0	21.1579	0	8.73913	0	0	0	0	0
0	12.1084	0	13.4	0	0	0	0	0	5.82609	0	22.3333	0	0	0	0
0	8.375	6.28125	4.2766	0	0	0	0	0	8.73913	12.5625	7.73077	0	0	0	0
0	41.5862	8.375	8.375	0	0	0	0	12.5625	13.4	22.9714	0	0	0	0	0
4.56818	4.67442	0	0	0	0	0	0	16.2973	8.04	0	0	0	0	0	0
8.20408	7.26506	4.56818	0	0	0	0	0	10.5789	5.66197	7.30909	0	0	0	0	0
0	0	20.1	12.1818	0	0	0	0	14.3571	33.5	0	8.73913	0	0	0	0
9.13636	9.13636	11.8235	0	0	0	0	0	16.08	6.7	14.3571	0	0	0	0	0
0	17.4783	4.46667	4.56818	0	0	0	0	0	15.4615	8.93333	18.8438	0	0	0	0
33.5	0	6.81356	3.52632	0	0	0	0	0	14.3571	3.79245	9.88525	67	0	0	0
31.7368	24.12	0	11.4857	0	0	0	0	8.73913	21.5357	0	0	0	0	0	0
13.8621	6.09091	0	0	0	0	0	0	23.1923	11.4857	0	0	0	0	0	0
0	16.75	14.3571	23.1923	0	0	0	0	10.05	7.17857	7.44444	8.375	0	0	0	0
11.1667	4.56818	5.58333	0	0	0	0	0	20.1	0	3.52632	0	0	0	0	0
0	17.4783	12.5625	22.3333	0	0	0	0	0	5.74286	12.5625	12.5625	0	0	0	0
3.65455	0	20.1	11.1667	0	0	0	0	4.56818	0	13.8621	4.56818	100.5	0	0	0
8.375	4.56818	0	10.5789	0	0	0	0	7.73077	5.43243	0	0	0	0	0	0
3.79245	13.4	8.73913	0	0	0	0	0	12.8298	22.3333	0	0	0	0	0	0
6.28125	0	9.57143	15.075	0	0	0	0	11.8235	0	0	22.9714	0	0	95.8441	0
0	6.93103	8.375	12.8298	0	0	0	0	25.125	0	0	8.93333	0	0	0	0
12.5625	0	5.43243	7.17857	0	0	0	0	0	0	4.1875	0	0	67	0	0
0	9.57143	5.91176	3.72222	0	0	0	0	0	0	6.48387	7.58491	0	0	0	0
16.08	8.04	0	0	0	0	0	0	10.5789	12.9677	0	0	0	0	0	0
0	23.6471	3.86538	22.3333	0	0	0	0	10.05	100.5	0	25.125	0	0	33.5	0
8.61429	0	0	0	0	0	0	0	16.75	0	6.28125	8.73913	0	0	0	0
3.04545	14.8889	0	20.6154	0	0	0	0	4.1875	25.5818	0	0	67	301.5	0	0
0	8.375	13.4	40.2	0	0	0	201	11.1667	3.46552	0	40.2	0	0	0	0
0	5.15385	18.2727	12.3061	0	0	201	0	0	17.4783	23.6471	4.2766	0	0	0	0
6.28125	0	0	0	0	0	0	0	16.08	0	0	0	0	0	0	0
4.90244	18.2727	0	12.06	0	0	0	0	10.5789	33.5	6.48387	0	0	0	0	0
3.58929	0	0	11.3774	0	0	0	0	4.56818	0	8.04	6.18462	0	0	0	0
0	4.56818	0	8.83516	0	0	0	0	0	16.75	11.8235	11.8235	0	0	0	0
16.08	8.04	0	4.02	0	0	0	0	10.5789	23.6471	0	5.36	0	0	0	0
25.125	25.125	3.86538	0	0	0	0	0	11.8235	0	3.79245	0	0	0	0	0
0	0	0	9.13636	0	0	0	0	0	5.025	33.5	8.04	0	0	0	0
2.87143	7.17857	0	0	0	0	0	0	18.2727	12.9677	0	0	0	0	0	0
28.7143	0	0	0	0	0	0	0	0	0	0	6.7	0	0	0	0
0	6	0	8.04	0	0	0	0	0	3	0	17.4783	0	0	0	0
0	7.73077	0	9.13636	0	0	0	0	0	0	30.9231	4.78571	0	0	0	0
0	11.8235	4.36957	0	0	0	0	0	4.46667	8.73913	0	4.90244	0	0	0	0
4.36957	0	15.8684	11.0137	0	0	0	0	5.74286	0	16.2973	19.4516	0	0	0	0
0	5.15385	0	3.46552	0	0	0	0	5.91176	6.09091	0	0	0	0	0	0
16.75	8.73913	3.86538	5.91176	0	0	0	0	20.1	4.78571	3.46552	19.4516	0	0	0	0
9.13636	8.375	0	8.04	0	0	0	0	0	0	3.65455	0	0	0	0	0
8.73913	11.1667	18.8438	0	0	0	0	0	8.375	0	11.1667	8.04	0	0	0	0
20.1	86.1429	21.5357	0	0	0	0	0	11.4857	28.7143	8.375	9.57143	0	0	0	0
3.19048	0	0	25.125	0	0	0	0	14.1053	0	9.57143	20.1	0	0	0	0
8.04	11.1667	14.3571	5.9703	0	0	0	0	10.05	10.5789	28.7143	2.91304	0	0	0	0
15.075	23.3721	0	0	0	67	0	0	14.3571	34.4571	3.58929	0	0	0	0	0
0	28.7143	0	13.7045	0	0	0	0	0	0	0	4.36957	0	0	0	67
0	0	0	0	0	0	0	0	0	8.04	20.1	0	0	0	0	0
0	7.17857	5.28947	0	0	201	0	0	0	14.3571	8.73913	0	0	0	0	0
11.8235	6.7	67	0	0	0	0	0	18.2727	19.1429	33.5	0	0	0	0	0
0	4.56818	11.1667	17.2286	0	0	0	0	0	4.78571	0	0	0	0	0	0
0	11.8235	0	8.46316	0	0	0	0	0	4.46667	0	2.39286	0	0	0	0
0	5.91176	4.02	0	0	0	0	0	7.73077	5.43243	0	0	0	201	0	0
0	3.79245	6.09091	7.73077	0	0	0	0	0	0	30.9231	0	0	0	0	0
0	6.7	0	7.88235	0	0	0	0	0	0	0	0	0	0	0	0
20.1	0	0	6.7	0	0	0	0	0	20.1	10.3077	11.4857	0	0	0	0
0	17.8667	4.10204	0	0	0	0	0	6.09091	17.7353	6.48387	0	0	0	0	0
0	27.4091	0	2.5125	0	0	0	0	23.6471	12.1818	0	12.5625	0	0	0	0
0	0	20.1	1.97059	0	0	0	0	8.375	0	0	2.18478	0	0	0	0
18.2727	0	3.94118	0	0	0	0	0	0	0	0	0	0	0	0	0
19.1429	12.1818	8.375	15.075	0	0	0	0	8.04	8.73913	4.67442	10.5789	0	0	0	0
19.3269	0	0	14.3571	0	0	0	0	26.4474	0	3.52632	7.44444	0	0	0	0
11.1667	28.7143	10.5789	0	0	0	0	0	0	50.25	6.48387	8.73913	0	0	0	0
9.57143	0	0	0	0	0	0	0	0	18.8438	18.2727	0	0	0	50.25	0
8.04	18.2727	10.05	5.43243	0	0	0	201	22.3333	12.5625	12.5625	0	0	50.25	0	0
14.8889	22.3333	7.35366	28.7143	0	0	0	0	28.7143	0	0	0	0	0	0	0
10.5789	0	3.40678	2.20879	0	0	0	0	15.4615	0	8.20408	6.09091	0	0	67	0
0	8.04	0	0	0	0	0	0	0	9.57143	0	25.125	0	0	0	0
2.28409	6.48387	0	8.20408	0	0	0	0	7.26506	0	0	4.1875	0	0	0	0
14.3571	0	0	8.12121	0	0	0	0	15.4615	0	9.13636	8.64516	0	0	0	0
18.2727	12.5625	0	0	0	0	0	0	11.1667	0	13.4	0	0	100.5	0	0
0	22.3333	10.5789	0	0	0	0	0	0	0	42.3158	0	0	0	0	0
6.09091	10.5789	0	6	0	0	0	0	4.2766	0	0	0	0	0	0	0
22.3333	9.57143	6.28125	23.6471	0	0	0	0	11.8235	0	8.375	0	0	67	0	0
18.2727	0	6.59016	10.05	0	0	0	0	0	0	12.3061	0	0	0	40.2	0
8.73913	0	0	0	0	0	0	0	0	20.1	0	4.2766	0	0	0	28.7143
0	11.1667	4.36957	9.57143	0	0	0	0	3	3.65455	8.04	0	0	0	0	0
0	10.05	9.80488	14.6562	0	0	0	0	0	15.4615	5.28947	2.75342	0	0	0	0
3.94118	0	6.93103	5.43243	0	0	0	0	0	0	0	14.3571	0	0	0	0
0	10.9636	11.8235	7.73077	0	0	0	0	0	14.3571	30.15	0	0	0	0	0
67	8.04	0	11.8235	0	0	0	0	33.5	18.2727	0	0	0	0	0	0
0	0	0	4.46667	0	0	0	0	0	16.75	0	13.4	0	0	0	0
0	21.5357	0	4.56818	162.213	0	0	0	8.375	25.125	14.3571	0	0	0	0	0
12.5625	0	0	9.34884	0	0	0	0	0	9.13636	0	5.58333	0	0	0	0
0	0	0	0	0	0	0	0	0	0	0	22.3333	0	0	0	0
0	2.79167	13.4	0	0	0	0	0	0	10.05	0	0	0	0	0	0
11.8235	0	6.09091	8.61429	0	0	0	0	11.8235	15.4615	9.13636	9.34884	0	0	0	0
0	11.1667	4.2766	0	0	0	0	0	0	10.5789	0	5.43243	0	0	0	0
11.1667	0	0	0	0	0	0	0	5.58333	16.75	0	0	0	0	0	0
0	11.5962	9.80488	0	0	0	0	201	8.04	12.9677	0	0	0	0	0	0
15.4615	0	30.9231	0	0	0	0	0	0	22.3333	0	0	0	0	0	0
0	6.18462	0	0	0	0	0	0	0	9.34884	0	11.1667	0	0	0	0
3.58929	0	22.3333	2.71622	0	0	0	0	3.65455	8.04	0	8.93333	0	0	0	0
6.09091	23.6471	6.09091	0	0	0	0	0	8.73913	26.8	9.57143	10.5789	0	201	0	0
8.375	0	0	7.30909	0	0	0	0	0	0	0	11.1667	0	0	0	0
0	15.4615	0	2.75342	0	0	0	0	0	0	18.2727	8.375	0	0	0	0
0	0	0	10.3077	0	0	0	0	0	0	0	9.57143	0	0	0	0
15.4615	2.48148	3.65455	5.28947	0	0	0	0	29.7778	10.3966	5.74286	5.58333	33.5	0	0	0
0	8.73913	21.1579	5.91176	0	0	0	0	10.8649	5.15385	0	0	0	0	0	0
0	9.13636	0	0	0	0	0	0	0	15.4615	28.7143	0	0	0	0	0
3.58929	8.26027	8.20408	17.8667	0	0	0	0	4.56818	7.44444	4.78571	6.09091	0	0	0	0
7.17857	0	9	0	0	0	0	0	8.375	9.57143	6.18462	100.5	0	0	0	0
4.90244	0	27.4091	5.91176	0	0	0	0	10.5789	0	0	7.73077	0	0	0	0
0	0	4.78571	0	0	0	0	0	11.1667	3.40678	7.73077	0	0	0	0	0
0	18.8438	0	11.1667	0	0	0	0	11.8235	0	11.1667	7.44444	0	0	0	0
16.08	0	0	13.5288	0	0	0	0	6.48387	15.4615	0	5.91176	104.973	0	0	0
9.80488	14.8889	15.075	5.025	0	0	0	0	14.3571	14.3571	16.08	17.4783	0	0	0	67
5.28947	0	0	4.1875	0	0	0	0	14.8889	0	9.57143	3.58929	0	0	0	100.5
16.75	10.5789	9.13636	9.57143	0	100.5	0	0	7.73077	11.4857	13.4	9.57143	0	0	0	0
15.4615	17.2286	18.2727	9.34884	0	0	0	0	5.91176	26.8	13.4	20.1	0	102.458	0	0
0	30.9231	0	11.1667	0	0	0	0	0	22.3333	25.125	12.9677	0	0	0	0
25.6596	33.5	11.1667	3.86538	0	0	0	0	6.81356	55.8333	19.1429	3.40678	0	0	0	0
10.5789	0	0	2.95588	0	0	0	0	12.5625	20.1	0	8.86765	0	0	0	0
5.58333	12.06	0	0	0	0	0	0	0	22.9714	0	7.17857	0	201	0	0
0	4.67442	0	0	0	0	0	0	0	14.0233	0	0	0	0	0	0
8.73913	0	0	4.36957	0	0	0	0	12.9677	25.125	0	0	0	0	0	0
6.28125	3.65455	0	6.48387	0	0	0	0	0	18.2727	0	12.5625	0	0	0	0
0	0	0	7.58491	0	0	0	0	0	3.94118	9.80488	0	0	0	0	0
3.19048	4.78571	12.5625	14.8889	201	0	0	0	0	13.7045	3.65455	18.8438	40.2	0	0	67
0	0	2.42169	0	0	0	0	0	0	0	2.68	18.2727	0	0	0	0
0	0	9.57143	12.5625	0	0	0	0	0	0	0	13.4	0	0	0	0
0	5.91176	0	14.8889	0	0	0	0	8.73913	5.43243	0	8.375	0	0	0	0
0	0	5.15385	0	0	0	0	0	0	0	0	0	0	0	0	0
0	8.64516	0	16.75	0	0	0	0	13.4	8.49296	0	21.8478	0	0	0	40.2
10.5789	0	18.2727	22.3333	0	0	0	0	9.57143	0	28.7143	50.25	0	0	0	0
0	0	0	0	0	0	0	0	9.57143	50.25	0	0	0	0	0	0
15.4615	6.09091	3.79245	13.4	0	0	0	0	10.5789	8.73913	11.3774	0	0	0	0	0
0	12.5625	0	0	0	0	0	0	0	0	0	0	0	0	0	0
16.75	0	23.6471	2.07216	0	0	0	0	36.0769	13.4	10.05	0	0	0	0	0
0	8.73913	3.24194	12.1818	0	0	0	0	19.1429	11.8235	2.71622	13.4	0	0	0	0
17.4783	8.55319	4.46667	9.13636	0	0	0	100.5	17.6316	23.6471	9.57143	10.5789	0	0	0	76.4434
11.3774	26.8	6.48387	9.57143	0	0	0	0	10.8649	16.75	8.375	7.58491	0	0	0	0
6.28125	0	0	8.73913	0	159.069	0	0	14.8889	6.48387	0	20.1	0	0	0	0
0	0	7.44444	2.91304	0	0	0	0	0	0	7.17857	8.55319	0	0	0	0
21.1579	0	16.75	7.88235	0	0	0	0	0	12.5625	44.6667	11.1667	0	0	0	0
3.94118	17.4783	0	8.14865	0	0	0	0	10.3077	6.93103	0	8.61429	0	0	0	0
6.93103	9.72581	13.8621	0	0	0	0	0	0	21.7297	7.73077	23.6471	0	0	0	0
16.75	21.383	8.73913	6.28125	0	0	0	0	0	27.9167	17.4783	7.73077	0	0	0	0
6.93103	4.56818	6.09091	12.1084	0	0	0	0	6.93103	0	0	2.45122	0	0	0	0
10.05	11.8235	10.05	9.57143	0	0	0	0	10.9636	26.8	18.2727	8.20408	0	0	0	0
33.5	8.20408	6.09091	6.93103	0	0	0	0	35.4706	18.8438	0	6.28125	0	0	0	0
7.17857	9.13636	21.1579	0	0	0	0	0	9.34884	14.8889	25.125	0	0	102.458	0	0
10.05	0	8.93333	0	0	67	0	0	13.4	7.44444	0	0	0	0	0	0
6.28125	9.13636	0	0	0	0	0	0	28.7143	0	0	25.125	0	0	0	0
0	12.5625	0	0	0	0	0	0	0	17.2286	15.4615	0	0	50.25	0	0
15.075	7.73077	0	0	0	159.069	0	0	43.0714	0	0	10.5789	0	0	0	0
6.93103	21.1579	4.67442	7.58491	0	0	0	0	6.93103	0	6.7	12.3061	0	0	0	0
10.8649	3.79245	16.75	0	0	0	0	0	24.3636	0	0	12.5625	0	0	201	0
8.375	7.35366	7.73077	0	0	0	0	0	30.9231	7.63291	19.4516	2.5443	0	0	0	0
0	0	10.3077	0	0	0	0	0	18.2727	6.93103	5.28947	0	0	0	0	0
0	5.08861	8.04	6.93103	0	0	0	0	0	9	0	8.375	0	0	0	0
10.3077	6.93103	20.1	0	0	0	0	0	13.7045	0	0	0	0	0	0	0
7.93421	5.15385	0	14.3571	0	0	0	0	3.46552	4.78571	0	11.8235	0	0	0	0
10.5789	13.8621	8.04	0	0	402	0	0	37.6875	12.5625	0	10.05	0	0	0	0
0	0	7.88235	3.49565	0	0	0	0	15.4615	0	5.91176	6.21649	0	0	0	0
3.79245	0	0	0	0	0	0	0	3.72222	11.8235	3.79245	4.46667	0	0	0	0
7.30909	0	0	6.93103	0	0	0	0	3.58929	0	24.12	7.73077	0	0	201	0
25.125	0	6.93103	15.4615	0	0	0	0	8.375	12.1818	6.48387	0	0	0	0	0
12.5625	21.1579	7.17857	5.22078	0	0	0	0	12.5625	25.125	0	6.59016	0	0	0	0
0	0	0	0	0	0	0	0	0	0	0	4.46667	0	0	0	0
0	0	7.5375	0	0	0	0	0	0	9.13636	7.73077	0	0	0	0	0
0	5.58333	6.93103	13.0519	0	0	0	0	0	14.8889	8.04	3.58929	0	0	0	0
9.57143	16.75	18.2727	5.58333	0	0	0	0	26.8	11.8235	0	3	0	0	0	0
0	7.05263	11.8235	5.28947	0	0	0	0	8.375	7.73077	7.44444	3.86538	0	0	0	0
4.78571	17.0339	9.13636	16.2973	0	0	0	0	6.48387	12.3061	9.72581	3.72222	0	0	0	0
10.05	0	0	2.95588	0	0	0	0	0	8.55319	0	0	0	0	0	0
14.0233	5.43243	0	0	0	0	0	0	16.2973	6.93103	0	0	0	0	0	0
0	38.2857	4.36957	0	0	201	0	0	0	16.75	0	0	0	201	0	0
7.17857	0	6.09091	0	0	0	0	0	22.3333	0	0	0	0	0	0	0
7.73077	6.09091	7.88235	2.71622	0	0	0	0	24.12	0	15.4615	3.40678	0	0	0	50.25
9.13636	0	0	9	0	0	0	0	9.13636	4.90244	0	7.30909	0	0	0	0
8.04	9.57143	0	6.09091	0	0	0	0	19.1429	11.1667	12.5625	3.52632	0	0	0	0
7.44444	0	0	5.025	0	0	0	0	20.1	0	0	0	0	0	0	0
43.0714	0	0	0	0	0	0	0	18.2727	0	0	6.09091	0	0	0	0
7.30909	4.1875	0	0	0	0	0	0	23.1923	0	0	0	0	0	0	0
4.46667	14.3571	33.5	0	0	0	0	0	6.38095	8.04	15.4615	14.3571	0	0	0	0
8.04	0	27.4091	4.2766	0	0	0	0	0	0	0	6.7	0	0	0	0
8.375	11.4857	0	6.55435	0	0	0	0	26.2174	10.8649	0	10.5789	0	0	0	0
3.58929	10.05	20.1	7.37615	0	0	0	0	18.8438	30.15	0	1.66116	104.973	0	0	33.5
4.90244	0	8.73913	0	0	0	0	0	9.57143	11.8235	16.2973	11.8235	0	0	0	0
8.375	3.58929	13.8621	3.14062	0	0	0	0	0	8.04	0	14.7073	0	0	0	0
0	12.3692	0	22.3333	0	0	0	0	9.13636	3.19048	0	6.7	0	0	0	100.5
8.375	4.90244	0	0	0	0	0	0	0	9.13636	0	0	0	0	0	0
7.44444	10.05	9.57143	8.51695	0	0	0	40.2	0	0	0	13.0519	0	0	0	0
10.05	10.5789	14.5652	10.5789	0	0	0	0	14.3571	17.4783	26.8	9.13636	67	0	28.7143	0
5.28947	0	3.58929	2.45122	0	0	0	0	8.04	0	5.28947	7.88235	0	0	0	0
2.5443	3.19048	0	5.58333	0	0	0	0	3.14062	10.5789	5.43243	7.44444	0	0	0	0
8.375	30.15	0	13.4	0	0	0	0	40.2	13.4	0	14.8889	0	0	0	0
14.3571	0	8.55319	37.6875	0	0	0	0	12.5625	14.3571	8.20408	23.6471	0	0	0	0
0	0	0	0	0	0	0	0	18.2727	12.9677	0	6.48387	0	0	0	0
0	9.13636	0	7.44444	0	0	0	0	20.1	8.375	0	16.08	0	0	0	0
0	13.4	26.8	7.44444	0	0	0	0	0	28.7143	14.3571	0	0	0	67	0
14.3571	0	0	4.46667	0	0	0	0	22.9714	5.28947	5.025	0	0	0	0	0
0	8.73913	5.43243	10.7679	0	0	0	0	0	0	6.48387	6.93103	0	0	0	0
7.88235	0	2.57692	7.73077	0	0	0	0	7.88235	0	13.2237	8.93333	0	0	0	0
0	16.4082	50.25	6.48387	0	0	0	0	0	10.3077	0	5.82609	0	0	0	0
4.62069	5.025	28.7143	0	0	0	0	0	18.2727	11.8235	16.75	0	40.2	0	0	0
22.3333	6.09091	16.4082	3.72222	0	0	0	0	7.44444	6.28125	18.2727	7.88235	0	0	0	0
0	14.8889	11.1667	20.1	0	0	0	0	0	20.1	18.2727	18.2727	0	0	0	0
10.8649	16.2973	6.48387	9.88525	0	0	0	0	11.8235	10.05	0	11.1667	0	0	0	0
0	0	0	2.75342	0	0	0	0	0	0	0	0	0	0	0	0
0	9.13636	16.75	4.56818	0	0	0	0	6.7	16.2973	25.125	5.58333	0	0	0	0
11.8235	0	0	0	0	0	0	0	13.4	0	0	0	0	0	0	0
0	15.075	0	12.7619	0	0	0	0	0	23.3721	0	6.81356	0	0	0	0
15.9524	0	19.1429	6.77528	0	0	0	0	11.3774	15.4615	25.125	9.27692	0	0	0	0
19.1429	8.04	3.46552	15.4615	0	0	0	0	28.7143	0	3.79245	13.4	0	0	0	0
57.4286	0	7.88235	24.12	0	0	0	0	26.8	0	4.90244	22.3333	0	0	0	0
0	4.56818	13.4	7.83117	0	0	0	0	0	7.44444	12.5625	6.48387	0	0	0	0
0	0	7.44444	10.5789	0	0	0	0	0	0	8.375	0	0	0	0	0
8.73913	0	0	12.9677	0	0	0	0	9.13636	0	6.28125	6.09091	0	0	0	0
9.03371	10.3077	0	0	0	0	0	0	5.43243	11.8235	0	11.1667	0	0	0	0
0	8.375	5.58333	0	0	0	0	0	19.1429	24.5122	6.7	7.73077	0	0	0	0
0	0	3.86538	20.1	0	0	0	0	0	14.3571	15.4615	7.73077	0	0	0	0
20.5102	10.5789	33.5	0	0	0	0	0	3.79245	0	28.7143	5.58333	0	0	0	0
0	3.65455	9.57143	11.8235	0	0	0	0	0	0	35.4706	11.1667	0	201	0	0
12.5625	8.375	8.04	6.93103	0	0	0	0	13.4	0	5.15385	18.8438	0	0	0	0
6.09091	5.025	22.3333	8.93333	0	0	0	0	6.48387	34.9565	25.125	4.67442	0	67	0	0
5.74286	8.20408	9.80488	19.4516	0	0	0	0	17.7353	10.5789	0	15.4615	0	0	0	0
13.7045	0	0	25.125	0	0	0	0	5.28947	14.3571	0	28.7143	28.7143	0	0	0
0	16.08	0	0	0	0	0	0	0	5.28947	0	5.91176	0	50.25	0	0
0	0	7.83117	9.13636	0	0	0	0	5.28947	0	12.5625	10.05	0	0	0	0
28.7143	10.5789	12.5625	0	0	0	0	0	0	0	9.57143	0	0	0	0	0
3.79245	15.4615	0	0	0	0	0	0	0	14.8889	0	4.78571	0	0	0	0
2.61039	6.93103	0	8.375	0	0	0	0	2.5443	4.2766	0	0	0	0	0	0
8.04	18.2727	5.74286	14.3571	0	0	0	0	11.1667	8.73913	5.58333	8.375	0	0	0	0
10.5789	0	8.20408	0	0	0	0	0	5.91176	0	0	7.17857	0	0	0	0
9.13636	30.9231	2.91304	12.1818	0	0	0	0	10.05	0	3.72222	10.8649	0	0	0	0
50.25	7.17857	5.025	2.75342	0	0	0	0	0	6.93103	18.6977	3.65455	201	0	0	0
19.1429	22.3333	14.3571	11.1667	0	0	0	0	25.125	20.1	0	25.125	0	0	0	0
0	4.78571	28.7143	12.3692	0	0	0	0	0	5.91176	10.5789	10.2203	0	0	0	0
0	9.13636	0	16.2973	0	0	0	0	0	13.4	23.6471	0	0	0	0	0
0	28.7143	30.9231	4.32258	0	0	0	0	6.28125	19.1429	20.1	12.5625	0	0	0	0
17.7353	5.74286	0	8.55319	0	0	0	0	8.73913	10.5789	0	10.05	0	0	0	0
0	3.94118	0	0	0	0	0	0	7.44444	14.7073	0	0	0	0	0	0
4.90244	16.75	0	5.025	0	0	0	0	0	12.5625	9.57143	0	0	0	0	0
0	5.82609	0	0	0	0	0	0	16.75	11.8235	0	0	0	0	0	0
0	0	7.44444	8.73913	0	0	0	0	0	0	6.93103	0	0	0	0	0
0	22.3333	54.8182	10.7679	0	0	0	0	0	28.7143	25.125	3.94118	0	0	0	0
23.6471	7.17857	2.87143	2.5125	0	0	0	67	13.4	21.1579	6.59016	0	0	0	0	0
7.88235	22.3333	12.1818	0	0	0	0	0	12.5625	18.2727	0	0	0	0	0	0
18.2727	10.05	0	16.75	0	0	0	0	11.8235	0	12.5625	0	0	0	0	0
6.28125	0	9.13636	7.44444	0	0	0	0	35.4706	0	10.05	10.05	0	0	0	0
0	14.3571	0	3.72222	0	0	0	0	20.1	13.8621	0	0	50.25	0	0	0
0	15.075	8.04	6.41489	0	0	0	67	0	12.9677	0	2.79167	0	0	0	0
6.09091	13.7045	3.52632	14.8889	0	0	0	0	14.8889	10.05	17.1064	5.91176	0	0	0	0
6.93103	0	0	0	0	0	0	0	13.4	0	0	0	0	0	0	0
0	6.48387	0	8.93333	0	0	0	0	0	5.91176	0	5.91176	0	0	0	100.5
0	5.66197	24.12	0	0	0	0	0	0	8.26027	14.3571	0	0	0	0	0
0	13.6271	6.28125	0	0	0	0	0	7.44444	3.86538	4.90244	0	0	0	0	0
5.025	23.6471	16.75	10.8649	0	0	0	0	10.8649	40.2	16.75	26.8	0	0	0	0
5.58333	7.44444	0	12.5625	0	0	0	0	0	8.375	0	19.1429	0	0	0	0
40.2	10.05	0	18.8438	0	0	0	0	41.875	22.3333	0	7.73077	0	0	0	0
0	7.44444	0	0	0	0	0	0	0	0	0	4.36957	0	0	0	0
3.46552	17.4783	7.73077	13.8621	0	0	0	0	8.93333	21.1579	11.1667	0	0	201	0	0
5.74286	2.83099	0	6.81356	0	0	0	0	17.4783	3.24194	0	0	0	0	0	0
4.2766	0	0	10.3077	0	0	0	0	10.8649	11.1667	8.04	5.91176	0	0	0	0
0	10.9239	14.0233	0	0	0	0	0	20.1	13.4	10.05	7.17857	0	0	0	0
0	10.05	4.10204	4.32258	0	0	0	0	0	8.375	7.05263	11.2921	0	0	0	40.2
12.9677	0	10.5789	3.09231	0	0	0	0	23.1923	0	12.5625	5.36	0	0	0	0
0	8.04	15.4615	3.86538	0	0	0	0	0	22.3333	20.1	5.15385	0	0	95.8441	0
33.5	0	0	0	0	0	0	0	22.3333	27.4091	0	0	0	102.458	0	0
5.58333	0	0	6.7	0	0	0	0	6.09091	0	9.13636	0	0	0	0	0
41.5862	15.4615	0	15.075	0	0	0	0	23.6471	0	0	4.78571	0	0	0	0
5.28947	20.5102	0	8.64516	0	0	0	0	6.48387	12.9677	5.91176	7.83117	0	0	0	0
14.8889	7.30909	6.48387	0	0	0	0	0	6.48387	4.02	8.73913	7.44444	0	0	0	0
11.8235	0	0	0	0	0	0	0	22.9714	9.13636	0	7.17857	100.5	0	0	0
10.05	0	3	4.56818	0	0	0	0	9.57143	6.93103	3.19048	5.91176	0	134	0	0
11.6522	10.5789	21.1579	0	0	0	0	0	17.1064	20.1	7.73077	9.80488	134	0	0	0
5.91176	0	4.36957	0	0	0	0	0	0	0	0	0	0	0	0	0
16.08	0	0	0	0	0	0	0	9.13636	0	0	0	100.5	0	0	0
0	0	11.8235	12.5625	0	0	0	0	8.73913	0	0	10.05	0	0	0	0
0	18.2727	11.1667	0	0	0	0	0	6.7	10.7679	0	0	0	0	0	0
5.58333	6.7	0	3.65455	0	0	0	0	5.91176	14.8889	0	4.10204	0	100.5	0	0
6.28125	0	5.43243	0	0	0	0	0	6.48387	8.375	6.09091	0	67	0	0	0
18.2727	0	0	5.91176	0	0	0	0	0	0	0	6.28125	0	0	0	0
0	8.20408	12.5625	8.93333	0	0	0	0	0	4.02	0	13.7045	0	0	0	0
0	0	3.29508	12.5625	0	0	0	0	0	0	0	9.13636	0	0	0	0
0	0	6.09091	6.03	0	0	0	0	0	13.8621	21.5357	1.91429	0	0	0	0
0	0	0	5.74286	0	0	0	0	0	0	11.4857	6.48387	0	0	0	0
16.08	4.78571	21.5357	12.5625	0	0	0	0	16.08	9.80488	7.73077	6.09091	0	0	0	50.25
10.5789	0	0	7.17857	0	0	0	0	16.75	0	22.3333	38.6538	0	0	0	0
5.15385	5.74286	0	16.08	0	0	0	0	0	6.48387	21.1579	9.57143	0	0	0	0
5.43243	7.73077	0	4.67442	0	0	0	0	0	18.6977	13.8621	12.5625	0	0	0	0
4.78571	14.3571	17.7353	0	0	0	0	0	6	50.25	16.75	9.57143	0	201	0	0
0	5.15385	7.44444	4.56818	0	0	0	0	0	15.4615	10.5789	9.34884	0	0	0	0
7.17857	22.9714	5.91176	4.56818	0	0	0	0	0	14.3571	7.17857	0	0	0	0	0
0	0	0	0	0	0	0	0	10.05	0	3.79245	0	0	0	0	0
0	13.4	12.5625	10.2203	0	0	0	0	8.55319	20.1	0	8.55319	0	0	0	28.7143
13.8621	3	5.36	0	0	0	0	0	27.4091	3.46552	3.09231	14.3571	0	0	0	0
5.28947	0	0	33.5	0	0	0	0	0	12.5625	0	0	0	0	0	0
3.52632	4.2766	0	12.7619	0	0	0	0	0	0	0	12	0	0	0	0
0	11.8235	12.5625	17.4783	0	0	0	0	0	8.04	8.04	0	0	0	0	0
0	12.5625	6.09091	0	0	0	0	0	0	4.1875	11.4857	2.68	0	0	0	0
0	13.8621	19.1429	4.10204	0	0	0	0	14.3571	0	10.5789	4.36957	0	0	0	0
5.74286	14.3571	32.7209	0	0	0	0	0	7.44444	0	10.3077	0	0	0	0	50.25
0	6.59016	6.09091	0	0	0	0	0	0	10.9636	0	13.7045	0	0	0	0
13.4	14.1549	12.9677	9.34884	0	0	0	0	0	2.5125	26.2174	6.09091	0	50.25	0	0
0	9.13636	0	0	0	0	0	0	20.7931	12.5625	0	0	0	0	0	0
35.4706	7.17857	14.3571	5.53211	0	0	0	0	14.3571	0	0	7.09412	0	0	0	50.25
16.75	0	0	17.2286	0	0	0	0	0	12.5625	14.3571	0	0	0	0	0
0	0	5.15385	0	0	0	0	0	0	10.05	6.7	0	0	0	0	0
12.5625	8.73913	0	5.43243	0	0	0	0	23.6471	5.91176	100.5	17.4783	0	0	0	0
0	7.17857	0	0	0	0	0	0	0	0	10.05	7.17857	0	0	0	0
0	0	5.28947	5.85437	0	0	0	0	19.1429	0	0	6.38095	0	0	0	0
6.09091	4.41758	0	4.8629	0	0	0	0	17.2286	5.82609	0	10.6726	0	0	0	0
10.5789	12.5625	7.73077	0	0	0	0	0	5.58333	0	13.8621	0	0	0	0	0
0	0	16.75	7.44444	0	0	0	0	0	0	10.5789	0	0	0	0	0
0	0	0	7.44444	0	0	0	0	10.3077	10.05	0	0	0	0	0	0
0	22.9714	8.375	16.75	0	201	0	201	32.16	0	0	13.7045	0	0	0	0
0	17.4783	5.15385	7.73077	0	0	0	0	13.4	0	0	17.2286	0	0	0	0
27.1622	16.08	16.75	0	0	0	0	0	9.80488	16.75	8.375	0	0	0	0	0
18.2727	5.025	0	13.0278	0	0	0	0	0	5.43243	0	8.73913	0	0	0	0
0	5.43243	8.375	0	0	0	0	0	0	0	10.3077	5.025	0	0	0	0
50.25	10.5789	0	12.5625	0	0	0	0	22.3333	3.19048	0	0	0	0	0	0
12.9677	12.5625	15.4615	14.3571	0	0	0	0	0	21.1579	0	5.43243	0	0	0	0
3.46552	0	0	0	0	0	0	0	8.04	11.8235	0	0	0	0	0	0
0	7.63291	0	0	0	0	0	0	0	5.58333	5.43243	0	0	28.7143	0	0
22.3333	0	12.5625	0	0	0	0	0	22.3333	4.78571	0	0	0	0	0	0
20.1	0	0	16.75	0	0	0	0	10.05	13.4	0	0	0	0	0	0
8.375	15.4615	6.7	0	0	0	0	0	9.57143	0	0	0	0	0	0	0
8.375	5.91176	8.375	22.3333	0	0	0	0	3.65455	14.3571	0	10.5789	0	0	0	0
4.1875	3.94118	4.02	4.10204	0	0	0	0	11.8235	9.34884	0	10.8649	0	0	0	201
10.5789	15.4615	9.57143	0	0	0	0	144.414	0	43.0714	0	0	0	0	0	0
0	10.05	3.52632	0	0	0	0	0	0	10.5789	0	0	0	0	0	0
6.28125	15.4615	0	0	0	0	0	0	7.44444	10.8649	0	0	0	0	0	0
13.4	0	28.7143	0	0	0	0	0	5.74286	10.05	18.2727	11.1667	0	0	0	0
6.93103	0	9.57143	19.4516	0	0	0	0	0	0	0	26.2174	0	0	0	0
10.05	23.6471	4.10204	7.30909	0	0	0	0	23.6471	26.8	4.67442	5.43243	0	0	0	0
8.73913	5.91176	0	0	0	0	0	0	20.1	14.8889	0	0	0	0	0	0
5.66197	16.75	9.57143	5.74286	0	0	0	0	7.58491	10.3077	0	2.75342	0	0	0	0
0	0	0	6.48387	0	0	0	0	0	0	0	6.18462	0	0	0	0
0	11.8235	0	6.53659	0	0	0	0	0	60.3	0	9.24138	0	0	0	0
0	0	0	11.3774	0	0	0	0	0	0	0	3.86538	0	0	0	0
33.5	0	6.28125	5.82609	0	0	0	0	0	0	16.08	8.55319	0	0	0	0
6.48387	11.1667	6.7	7.17857	0	0	0	0	6.93103	14.0233	10.5789	3.09231	0	0	0	0
0	0	0	10.7679	0	0	0	0	28.7143	2.42169	8.73913	6.18462	0	0	0	0
0	0	0	0	0	0	0	0	20.1	0	5.28947	0	0	0	0	0
4.2766	0	0	2.42169	0	0	0	0	17.7353	0	10.5789	6.38095	0	0	0	0
9.80488	0	0	15.4615	0	0	0	0	0	6.7	5.43243	5.43243	0	0	0	0
0	3.35	0	16.75	0	0	0	0	7.73077	7.88235	0	0	0	0	0	0
11.8235	0	5.28947	0	0	0	0	0	6.7	16.08	0	0	0	0	0	0
4.90244	10.05	3.35	3	0	0	0	0	23.6471	0	6.48387	8.86765	0	0	0	0
15.8684	15.4615	6.41489	6.81356	0	0	0	0	14.3571	0	3.52632	7.73077	0	0	0	0
15.4615	16.2097	2.39286	0	0	0	0	0	6.48387	4.10204	10.4416	0	0	0	0	0
8.73913	9.57143	7.17857	25.125	0	0	0	0	0	4.02	0	0	0	0	0	0
6.48387	3.79245	26.8	1.97059	0	0	0	0	12.5625	4.36957	0	1.97059	0	0	0	0
8.73913	7.17857	0	0	0	0	0	0	24.3636	12.9677	0	0	0	201	0	0
0	7.17857	19.0135	21.1579	0	0	0	0	0	20.6154	15.2658	20.6154	0	0	0	0
8.73913	16.08	0	0	0	0	0	0	33.5	8.04	0	0	0	0	0	0
3.79245	8.04	3.29508	0	0	0	0	0	13.1087	0	3.72222	0	0	0	0	0
7.17857	25.125	9.42188	8.14865	0	0	0	0	28.7143	0	9	7.73077	0	0	0	201
0	0	0	5.28947	0	0	0	0	0	0	0	20.7931	0	0	100.5	0
7.63291	7.73077	0	7.17857	0	0	0	0	5.43243	14.8889	0	0	0	0	0	0
12.9677	5.43243	4.36957	10.5789	0	0	0	0	0	9.57143	0	10.3077	0	0	0	0
25.125	13.4	2.45122	5.58333	0	0	0	0	16.2973	7.73077	9.45882	0	0	0	0	0
8.20408	11.8235	9.80488	0	0	0	0	0	5.15385	13.8621	4.67442	4.67442	0	102.458	0	0
0	9.57143	2.83099	0	0	0	0	0	0	0	3.52632	0	0	0	0	0
14.8889	0	6.09091	0	0	0	0	0	0	0	0	0	0	0	0	0
0	13.4	16.2973	0	0	0	0	0	0	13.4	0	0	0	0	0	0
15.4615	6.48387	0	0	0	0	0	0	0	0	28.7143	11.1667	0	0	0	0
10.8649	9.03371	5.58333	0	0	0	0	0	22.3333	11.0137	6.93103	0	0	0	0	0
18.2727	0	0	0	0	0	0	0	0	8.73913	0	0	0	0	0	0
8.73913	6.81356	33.5	0	0	0	0	0	0	3.29508	30.9231	0	0	0	0	0
0	2.79167	8.93333	54.8182	0	0	0	0	0	6.7	8.04	33.5	0	50.25	0	0
12.3061	0	0	12.5625	0	0	0	0	3	6.7	0	4.56818	28.7143	0	0	0
8.73913	0	11.4857	10.5789	0	0	201	0	11.8235	7.73077	14.8889	0	0	0	50.25	0
3.24194	0	4.46667	6.7	0	0	0	0	3.04545	0	15.4615	2.75342	0	0	100.5	0
3.86538	11.1667	11.1667	0	0	0	0	0	11.4857	12.9677	18.2727	0	0	0	100.5	0
2.5125	6.7	0	13.4	0	0	0	0	7.17857	6.81356	0	15.075	0	0	0	0
0	11.4857	12.3692	3.46552	0	0	0	0	20.1	8.55319	14.3571	4.56818	0	0	0	0
0	0	0	0	0	0	0	0	0	5.91176	0	0	0	0	0	0
0	0	11.8235	4.10204	0	0	0	0	0	18.2727	0	5.74286	0	0	0	0
14.7073	5.15385	6.59016	0	0	0	100.5	0	17.7353	0	0	5.025	0	0	0	0
0	28.7143	4.56818	7.30909	0	0	0	0	0	0	12.1818	4.02	0	0	0	0
7.73077	2.18478	0	22.3333	0	0	0	0	5.025	10.4416	0	0	0	0	0	0
12.5625	0	0	13.8621	0	0	0	0	4.2766	7.73077	0	7.17857	0	0	0	0
0	17.7353	0	0	0	0	0	0	9.13636	22.3333	0	9.57143	0	0	0	0
0	0	0	2.83099	0	0	0	0	10.05	0	14.3571	7.30909	0	0	0	0
0	9.57143	0	0	0	0	0	0	71.7857	7.17857	0	0	0	0	0	0
0	0	11.1667	26.8	0	0	0	0	0	10.5789	12.5625	9.34884	0	0	0	0
13.4	16.75	4.2766	0	0	0	0	0	9.57143	25.125	0	11.4857	0	0	0	0
4.90244	19.1429	11.1667	10.5789	0	0	0	0	16.2973	23.1923	0	0	0	0	0	0
9.88525	12.9677	7.44444	25.125	0	0	0	0	0	0	11.1667	0	28.7143	201	0	0
0	0	6.7	0	0	0	0	0	15.4615	0	9.57143	0	0	0	0	0
4.10204	36.5455	3.19048	0	0	0	0	0	0	25.125	0	0	0	0	0	0
0	6.38095	0	9.27692	0	0	0	0	4.36957	20.1	0	12.3692	0	0	0	0
14.3571	0	0	0	0	0	0	0	9.57143	0	0	0	0	0	0	0
10.2203	8.375	3.79245	0	0	0	0	0	18.6111	9.57143	5.025	0	0	0	0	0
0	7.17857	10.5789	0	0	0	0	0	0	10.5789	3.24194	9.57143	0	0	0	0
5.50685	6.93103	0	0	0	0	0	0	0	0	0	9.13636	0	0	0	0
0	11.3774	0	0	0	0	0	0	18.2727	9.80488	57.4286	0	0	0	0	0
0	0	15.4615	0	0	0	0	0	0	9.13636	18.2727	6.7	0	0	0	0
0	6.09091	0	6.93103	0	0	0	0	0	14.3571	0	4.10204	0	0	0	0
0	0	10.2203	0	0	0	0	0	0	0	6.09091	20.1	0	0	0	0
47.8571	0	0	0	0	0	0	0	40.2	0	23.6471	0	0	0	0	0
10.5789	7.44444	0	0	0	0	0	0	17.8667	7.17857	0	0	0	0	0	0
5.43243	2.83099	12.9677	10.05	0	0	0	0	0	0	0	9.88525	0	0	0	0
4.06061	5.91176	0	4.90244	0	0	0	0	15.4615	5.91176	0	0	0	0	0	0
4.10204	100.5	0	0	0	0	0	0	13.4	67	17.8667	0	0	102.458	0	0
0	0	0	0	0	0	0	0	4.90244	12.5625	25.9355	3.79245	0	0	0	0
3.65455	16.75	11.8235	0	0	0	0	0	0	13.4	10.5789	7.17857	0	0	0	0
7.63291	10.5789	0	6.7	0	0	0	0	6	11.1667	8.73913	0	0	0	0	0
0	18.2727	0	6.28125	0	0	0	0	9.57143	27.1622	0	25.125	0	0	0	0
8.20408	0	14.8889	5.43243	0	0	0	0	6.59016	14.3571	20.1	16.75	0	0	0	0
5.43243	7.73077	5.74286	10.05	0	0	0	0	0	14.3571	0	11.3774	0	0	0	0
0	32.16	10.7679	2.79167	0	0	0	0	22.3333	24.12	0	5.025	0	0	0	0
7.17857	0	0	3.04545	0	0	0	0	4.46667	0	0	3.58929	0	0	0	0
0	0	0	6.7	0	0	0	0	0	6.7	0	10.6726	0	0	0	0
22.3333	4.67442	15.4615	0	0	0	0	0	25.125	5.43243	13.4	0	0	0	0	0
4.2766	11.4205	9.13636	9.57143	0	0	0	0	13.2237	8.86765	0	5.91176	0	0	0	67
15.4615	0	0	0	0	0	0	0	0	14.3571	0	0	0	0	0	0
0	0	0	26.8	0	0	0	0	5.15385	17.2286	0	0	0	0	0	0
5.15385	22.3333	0	14.3571	0	0	0	0	5.74286	11.8235	0	0	104.973	0	0	0
0	11.8235	4.46667	2.11579	0	0	0	0	0	12.9677	14.5652	9.75728	0	0	0	33.5
0	3.86538	5.68868	0	0	0	0	0	0	5.58333	2.48148	19.1429	0	0	0	0
11.1667	0	16.08	11.4857	0	0	0	0	30.9231	15.4615	21.1579	0	0	0	0	0
6.48387	4.56818	33.5	15.4615	0	0	0	0	0	25.6596	0	7.73077	0	0	0	0
14.1053	0	9.13636	7.26506	0	0	0	0	7.17857	11.1667	6.09091	5.50685	40.2	0	0	0
0	0	10.3077	0	0	0	0	0	33.5	30.9231	6.09091	0	0	0	0	0
0	0	17.2286	7.73077	0	0	0	0	0	0	22.3333	11.1667	0	0	0	0
16.75	16.75	3.94118	7.73077	0	0	0	0	18.2727	7.44444	5.43243	4.90244	0	0	0	0
3.94118	10.9636	0	0	0	0	0	0	8.55319	12.06	0	21.1579	0	0	0	67
0	0	0	7.73077	0	0	0	0	0	0	0	4.78571	0	0	0	0
9.13636	33.5	0	0	0	0	0	0	9.13636	80.4	0	5.91176	0	0	0	0
0	6.28125	15.4615	4.02	0	0	0	0	5.58333	5.91176	6.48387	5.91176	0	0	0	0
9.57143	13.4	0	5.43243	0	0	0	0	5.91176	33.5	0	6.28125	0	0	0	0
0	14.6182	9.13636	9.57143	0	0	0	0	0	8.375	23.6471	0	0	0	0	0
7.44444	0	8.04	8.375	100.5	0	0	0	20.1	7.58491	12.9677	4.2766	67	0	0	0
3.19048	8.04	0	0	0	0	0	0	0	7.44444	0	0	40.2	0	0	0
2.64474	0	0	16.75	0	0	0	0	16.08	7.17857	0	21.383	0	0	0	0
3.29508	12.1818	10.9636	2.61039	0	0	0	0	0	12.5625	5.28947	2.36471	0	0	0	0
0	0	0	3.24194	0	0	0	0	0	6.7	10.05	2.23333	0	0	0	25.125
6.09091	20.7931	6.48387	5.28947	0	0	0	0	6.09091	14.8889	0	6.93103	0	0	0	0
16.75	13.8621	0	3.40678	0	201	0	201	6.48387	6.93103	11.8235	9.80488	0	0	0	0
9.57143	0	0	0	0	0	0	0	17.4783	0	0	5.74286	0	0	0	0
12.4074	18.2727	7.17857	5.91176	0	0	0	0	4.96296	30.15	0	3.58929	0	0	0	0
7.73077	0	20.1	12.5625	0	0	0	0	9.57143	100.5	6.48387	4.10204	0	0	0	0
7.73077	0	2.45122	14.8889	0	0	0	0	0	0	6.93103	7.17857	0	0	0	0
0	10.05	0	8.20408	0	0	0	0	0	10.5789	0	0	0	0	0	0
22.3333	0	20.6154	0	0	0	0	0	25.125	10.05	7.73077	0	0	0	0	0
12.5625	0	5.91176	6.28125	0	0	0	0	0	12.1818	0	4.67442	0	0	0	0
0	0	0	15.1698	0	0	0	0	0	0	0	0	0	0	0	0
8.73913	0	0	0	0	0	0	0	12.5625	0	0	4.78571	0	0	0	0
0	0	0	0	0	0	0	0	0	12.5625	0	0	0	0	0	0
0	8.04	0	13.8621	0	0	0	0	0	7.17857	0	8.04	0	0	0	0
25.125	0	0	0	0	0	0	0	22.3333	25.125	5.43243	8.73913	0	0	0	0
0	10.5789	6.48387	4.46667	0	0	100.5	0	0	0	0	14.0233	0	0	0	0
0	9.57143	8.375	26.2174	0	0	0	0	0	33.5	22.3333	6.28125	0	0	0	0
9.13636	6.28125	0	0	0	0	0	0	24.12	0	0	5.91176	0	0	0	0
10.3966	4.02	0	5.43243	0	0	0	0	8.375	5.58333	0	6.7	0	0	0	0
0	20.6154	11.1667	0	0	0	0	0	0	27.7241	6.93103	0	0	0	0	0
4.67442	14.3571	11.4857	0	0	0	0	0	3.40678	18.2727	0	18.2727	0	0	0	0
0	3.19048	0	0	0	0	0	0	10.5789	8.61429	0	18.2727	104.973	0	0	0
0	3.52632	0	3.09231	0	100.5	0	0	8.04	19.1429	13.4	3.35	0	0	0	0
0	7.58491	9.13636	0	0	0	0	0	0	0	8.04	9.57143	0	0	0	0
0	12.3061	0	13.4	0	0	0	0	0	16.75	0	0	0	100.5	0	0
8.73913	0	0	3.9802	0	0	0	0	10.05	10.05	0	2.48148	0	102.458	0	0
0	0	3.58929	4.1875	0	0	0	0	12.5625	0	0	0	0	0	0	0
6.48387	12.5625	33.5	0	0	0	0	0	17.4783	12.1818	12.5625	0	40.2	0	0	0
0	8.73913	14.3571	0	0	0	0	144.414	6.48387	5.15385	10.5789	23.6471	201	0	0	0
0	2.1383	9	7.93421	0	0	0	0	3.94118	7.17857	0	11.1667	0	0	0	0
46.3846	8.04	0	16.75	0	0	0	0	28.7143	0	0	6.7	0	0	0	0
5.43243	12.5625	7.44444	0	0	0	0	0	0	0	8.04	0	0	0	0	0
11.1667	25.125	0	8.73913	0	0	0	0	0	40.2	6.7	4.56818	0	0	95.8441	0
6.7	0	8.73913	8.375	0	0	0	0	8.04	0	12.8298	24.3636	0	0	0	0
0	0	0	0	0	0	0	0	0	0	0	0	0	0	0	0
18.2727	5.025	0	0	0	0	0	0	43.0714	0	0	1.97059	0	0	0	20.1
8.73913	6.48387	0	12.9677	0	0	0	0	0	28.7143	0	6.59016	0	0	0	0
0	61.8462	0	10.05	0	0	0	0	0	26.8	0	13.5506	0	0	0	0
0	0	0	4.2766	0	0	0	0	0	11.1667	33.5	16.2973	0	0	0	0
12.7215	0	5.15385	4.67442	0	0	0	0	10.7679	0	5.58333	4.62069	0	0	0	0
13.8621	20.1	0	10.05	0	0	0	0	16.08	22.3333	18.2727	9.39252	0	0	0	0
0	0	0	0	0	0	0	0	0	0	0	0	0	0	0	0
0	0	15.4615	2.42169	0	0	0	0	0	4.67442	35.4706	9.13636	0	0	0	0
14.3571	16.75	12.1818	0	0	0	0	0	0	0	7.44444	0	0	0	0	0
0	8.73913	0	6.62637	0	0	0	0	0	6.93103	13.4	6.93103	0	0	0	0
22.3333	4.78571	5.91176	0	0	0	0	0	0	8.73913	0	0	0	0	0	0
5.58333	17.2286	0	6.15306	0	0	0	0	12.9677	21.5357	0	16.2097	100.5	0	0	0
15.4615	2.91304	5.28947	9.34884	0	0	0	67	22.3333	2.75342	5.28947	6.93103	0	0	0	0
0	4.56818	9.13636	0	0	0	0	0	6.7	5.91176	4.02	0	0	0	0	0
0	0	9.13636	7.5375	0	0	0	0	12.5625	0	2.79167	5.22078	0	0	0	0
18.2727	0	10.05	6.48387	0	0	0	0	22.3333	0	10.05	8.73913	0	0	0	0
5.91176	9.13636	6.7	0	0	0	0	0	20.1	7.17857	14.3571	0	0	0	0	0
0	0	8.73913	4.78571	0	0	0	201	9.57143	0	21.1579	5.58333	0	0	0	0
0	0	15.4615	4.78571	0	0	0	0	28.7143	0	0	9.13636	0	0	0	0
0	7.88235	12.3061	12.9677	0	0	0	201	0	6.93103	0	0	0	0	0	0
9.13636	50.25	0	5.36	0	0	0	0	16.75	40.2	0	5.91176	0	0	0	0
8.375	6.28125	0	0	0	0	0	0	0	15.4615	4.90244	0	100.5	0	0	0
13.4	4.56818	0	2.83099	0	0	0	0	36.5455	5.91176	0	3.09231	0	201	0	0
0	0	19.3269	9.57143	0	0	0	0	0	0	6.18462	0	0	0	0	0
0	0	19.1429	0	0	0	0	0	28.7143	0	14.3571	0	0	0	0	0
0	14.3571	0	5.43243	0	0	0	0	6.09091	0	0	5.43243	0	0	0	0
0	0	0	0	0	0	0	0	0	0	0	0	0	0	0	0
6.48387	19.1429	6.7	0	0	0	0	0	10.5789	27.4091	9.13636	5.28947	0	0	0	0
20.1	13.7045	0	3.79245	0	0	0	0	0	20.6154	0	4.46667	0	0	0	0
8.73913	40.2	0	11.8235	0	0	0	0	10.05	0	9.13636	10.05	0	0	0	0
0	7.30909	6.38095	6.09091	0	0	0	0	0	14.3571	10.5789	11.8235	0	0	50.25	0
50.25	0	0	0	0	0	0	0	16.08	13.4	50.25	0	0	0	0	0
9.80488	0	0	0	0	0	0	0	10.8649	16.08	0	4.1875	0	0	0	0
16.08	0	0	4.56818	50.25	0	0	0	0	6.93103	10.05	13.8621	0	0	0	0
5.025	4.1875	6.28125	21.5357	0	0	0	0	0	14.3571	0	16.08	0	0	0	0
30.15	10.05	24.12	0	0	0	0	0	28.7143	6.93103	16.08	7.17857	0	0	0	0
0	17.6316	40.2	0	0	0	0	0	0	10.3077	19.1429	0	0	0	0	0
8.375	0	4.1875	3.94118	0	0	0	0	10.5789	0	3.79245	0	0	0	0	0
13.4	6.85227	0	0	0	0	0	0	0	9.24138	0	0	0	0	0	0
0	5.58333	0	0	0	0	0	0	11.8235	14.3571	14.3571	0	0	0	0	0
0	9.80488	0	40.2	0	0	0	0	0	10.3077	0	50.25	0	0	0	0
14.3571	18.2727	15.075	16.2973	0	0	0	0	0	0	12.5625	17.2286	0	0	0	0
4.1875	5.28947	11.8235	0	0	0	0	0	16.2973	15.8684	3.09231	6.28125	0	0	0	0
3.52632	8.375	0	11.1667	0	0	0	0	3.94118	8.375	0	18.6977	0	0	0	0
0	9.13636	20.1	14.8889	0	0	0	0	12.5625	0	33.5	14.3571	0	0	0	0
10.8649	0	22.3333	0	0	0	0	0	0	0	22.3333	0	0	0	0	0
10.8649	0	28.7143	0	0	0	0	0	22.9714	0	15.4615	0	0	0	0	0
6.28125	6.28125	9.34884	2.75342	0	0	0	0	5.43243	6.48387	5.74286	11.5962	0	0	0	0
0	0	0	9.72581	0	0	0	0	7.73077	0	0	8.73913	0	0	0	0
0	6.7	0	12.2561	0	0	0	0	0	13.8621	0	15.7031	0	0	0	0
0	3.72222	0	0	0	0	0	0	0	12.1818	0	0	0	0	0	0
5.91176	0	25.125	8.04	0	0	0	0	0	7.17857	28.7143	2.57692	0	0	0	0
0	3.35	11.1667	0	0	0	0	0	0	9.13636	0	6.28125	0	0	0	0
12.1818	11.1667	10.3077	11.8235	201	0	0	201	7.73077	0	12.9677	18.2727	0	0	0	40.2
0	35.4706	0	13.8621	0	0	0	0	0	28.7143	0	0	0	0	0	0
0	15.4615	0	15	0	0	0	0	40.2	0	4.36957	3.19048	0	0	0	0
11.4857	13.4	3.58929	0	0	0	0	0	24.12	15.4615	0	0	0	0	0	0
4.2766	22.3333	7.93421	11.1667	0	0	0	0	8.73913	0	6.09091	8.375	0	0	0	0
0	22.3333	0	11.1667	0	0	0	0	0	0	0	16.75	0	0	0	0
10.2203	0	0	3.40678	0	0	0	0	12.5625	15.4615	0	1.81081	0	0	0	0
10.7679	18.2727	0	9.13636	0	0	0	0	4.56818	10.05	0	0	67	0	0	0
7.17857	11.4857	0	0	0	0	0	0	0	19.4516	18.2727	0	0	0	0	0
10.5789	0	15.075	11.8235	0	0	0	0	10.5789	0	15.4615	0	0	0	0	0
0	0	0	9.34884	0	0	0	0	0	14.3571	0	5.025	0	0	0	0
0	21.1579	11.8235	0	0	0	0	0	0	33.5	15.4615	20.1	0	0	0	0
21.1579	0	14.3571	5.28947	0	0	0	0	18.2727	10.5789	0	0	0	0	0	0
5.91176	0	7.73077	12.1818	0	0	0	0	0	0	19.1429	13.4	0	0	0	0
0	0	40.2	0	0	0	0	0	0	0	0	9.13636	0	0	0	0
0	24.12	8.04	0	0	0	0	0	0	8.375	46.3846	0	0	0	0	0
0	0	4.56818	17.6316	0	0	0	0	7.17857	5.15385	35.8929	4.56818	104.973	0	0	0
11.1667	8.375	7.44444	0	0	0	0	0	0	25.125	14.3571	0	0	0	0	0
0	10.5789	7.44444	10.1772	0	0	0	0	0	9.34884	18.2727	2.42169	0	0	0	0
0	0	12.5625	9.34884	0	0	0	0	0	4.46667	0	4.02	0	0	0	0
16.08	10.8649	0	12.5625	0	0	0	0	16.08	10.05	6.7	7.17857	0	0	0	0
0	8.04	0	0	0	0	0	0	0	22.3333	0	22.3333	0	0	0	0
16.75	26.8	0	0	0	0	0	0	80.4	23.6471	9.13636	6.7	0	0	0	0
9.13636	30.15	12.5625	4.56818	0	0	0	0	0	21.1579	10.05	5.91176	0	0	0	0
12.1818	9.13636	0	12.5625	0	0	0	0	6.09091	13.4	6.09091	5.025	0	0	0	0
0	0	5.28947	1.97059	0	201	0	0	0	0	5.74286	5.68868	0	201	0	0
0	0	10.05	0	0	0	33.5	0	0	40.2	0	0	0	0	0	0
0	16.75	8.04	16.08	0	0	0	0	5.74286	15.4615	16.2973	0	0	0	0	0
8.375	0	10.8649	0	0	0	0	0	4.10204	0	0	0	28.7143	0	0	0
1.86111	2.36471	4.1875	20.1	0	0	0	0	0	13.1803	0	3.35	0	0	0	0
0	9.34884	7.44444	7.73077	0	0	0	0	0	12.5625	5.025	0	0	0	0	0
0	0	14.8889	0	0	0	0	0	28.7143	20.1	12.9677	0	0	0	0	0
5.28947	9.57143	3.72222	0	0	0	0	0	0	14.8889	0	4.56818	0	0	0	0
0	28.7143	0	3.40678	0	0	0	67	0	0	0	5.43243	0	0	0	0
7.88235	0	3.58929	0	67	0	0	0	10.3077	0	4.1875	0	0	0	0	0
3.94118	9.88525	14.3571	0	0	0	0	0	0	14.7073	8.04	0	0	0	0	0
4.67442	0	20.9375	0	0	0	0	0	8.73913	0	11.1667	0	0	0	0	0
0	7.05263	0	201	0	0	0	0	0	0	0	50.25	0	0	0	0
15.4615	0	0	0	0	0	0	0	16.75	0	8.61429	0	0	0	0	0
0	10.8649	7.73077	2.91304	0	0	0	0	7.73077	5.43243	14.7073	0	0	0	0	0
20.1	3.09231	0	14.3571	0	0	0	0	33.5	22.3333	0	13.4	0	0	0	0
0	25.125	15.075	7.88235	0	0	0	0	0	40.2	24.12	0	0	0	402	0
10.5789	0	9.34884	0	0	0	0	0	40.2	3.52632	15.075	6.7	0	0	0	0
0	19.7705	26.2174	7.30909	0	0	0	0	0	16.75	6.28125	14.3571	0	0	0	0
8.55319	0	0	12.1818	0	0	0	0	16.08	0	0	5.58333	0	0	0	0
0	0	4.56818	10.05	0	0	0	0	5.91176	0	4.2766	6.7	0	0	0	0
33.5	13.6271	6.59016	3.35	0	0	0	0	33.5	9.57143	0	0	0	0	0	0
3.19048	5.43243	21.1579	12.8298	0	0	0	0	9.80488	10.5789	9.57143	16.4082	0	0	0	0
6.93103	11.1667	6.18462	0	0	0	0	0	0	0	3.86538	0	0	0	0	0
0	0	7.05263	3.24194	0	0	0	0	0	0	4.1875	0	0	0	0	0
14.3571	8.04	6.28125	0	0	0	0	0	0	8.73913	6.93103	7.44444	0	102.458	0	0
21.9273	0	18.2727	7.88235	0	0	0	0	18.9623	6.7	0	4.10204	40.2	0	0	0
14.8889	4.1875	6	19.1429	0	0	0	201	14.3571	12.5625	23.1923	29.7778	0	0	0	0
10.5789	0	0	3.58929	0	0	0	0	22.3333	10.8649	0	4.1875	0	0	0	0
6.28125	7.73077	4.51685	0	0	0	0	0	14.7073	5.91176	8.26027	0	0	0	0	0
0	15.4615	0	0	0	0	0	0	0	0	0	0	104.973	201	0	0
0	8.73913	0	17.2286	0	0	0	0	0	6.48387	0	9.13636	0	0	0	201
14.3571	12.5625	0	0	0	0	0	0	0	15.4615	0	0	0	0	0	0
28.7143	9.34884	0	9.42188	0	0	0	0	0	21.7297	0	11.8235	0	0	0	0
9.80488	5.74286	0	0	0	0	0	0	10.5789	9.57143	25.125	0	0	0	0	0
6.09091	8.375	0	9.57143	0	0	0	0	0	3.72222	0	10.5789	0	0	0	0
0	5.91176	8.73913	2.87143	0	0	0	0	4.2766	11.4857	7.44444	9	50.25	0	0	0
0	0	17.4783	8.04	0	0	0	0	0	0	18.2727	0	0	0	0	0
26.8	0	0	0	0	0	0	0	12.5625	10.05	0	0	0	0	0	0
4.56818	0	10.05	14.3571	0	0	0	0	15.075	57.4286	7.17857	7.73077	100.5	0	0	0
8.04	2.48148	0	2.09375	0	0	0	0	7.73077	0	0	10.3966	0	0	0	0
7.44444	0	0	10.05	0	0	0	0	6.93103	6	0	6.09091	0	0	0	0
0	11.8235	8.04	7.58491	0	0	0	0	0	0	15.4615	7.73077	0	0	0	0
13.4	8.86765	0	0	0	0	0	0	12.5625	8.375	4.46667	0	0	0	0	0
0	0	0	10.5789	0	0	0	0	16.75	0	0	17.2286	0	0	0	0
7.73077	6.28125	8.55319	5.91176	0	0	0	0	14.3571	0	5.15385	9.34884	0	201	0	100.5
0	11.8235	5.66197	8.55319	0	0	0	0	3.46552	7.17857	5.025	20.9375	0	0	50.25	0
0	44.6667	8.04	12.5625	0	0	0	0	13.4	25.125	0	6.48387	0	0	0	201
18.8438	7.63291	40.2	0	0	0	0	0	10.5789	16.75	12.5625	33.5	0	0	0	0
4.1875	12.9677	7.73077	0	0	0	0	0	6.81356	6.93103	10.5789	0	0	0	0	0
0	11.8235	0	9.80488	0	0	0	0	0	6.09091	3.40678	7.44444	0	0	0	0
8.93333	0	0	1.79464	0	0	0	0	6.28125	16.08	0	4.36957	0	0	0	0
12.3061	6.48387	3.35	7.73077	0	0	0	0	5.74286	18.2727	9.13636	6.28125	0	0	0	0
0	10.3966	0	0	0	0	0	0	6.7	13.4	0	14.3571	0	0	0	0
0	7.44444	11.1667	2.31034	0	0	0	0	0	6.93103	28.7143	11.1667	0	0	0	0
0	0	9.57143	0	0	0	0	0	0	28.7143	0	0	0	0	0	0
0	6.09091	36.5455	13.4	0	0	0	0	16.75	0	0	22.3333	0	0	0	0
4.62069	0	11.1667	9.13636	0	0	0	0	12.8846	0	0	6.09091	0	0	0	0
11.1667	8.49296	0	20.1	0	0	0	0	16.75	2.95588	0	12.9677	0	0	0	0
0	0	3.72222	0	0	0	0	0	0	0	5.15385	9.13636	0	0	0	0
9.57143	12.5625	0	0	0	0	0	0	7.73077	28.7143	0	6.09091	0	0	0	0
11.1667	0	0	6.7	0	0	0	0	0	0	6.09091	0	0	0	0	0
0	5.43243	5.58333	9.57143	0	0	0	0	0	5.58333	17.4783	0	0	0	0	0
0	4.67442	5.43243	0	0	0	0	0	0	7.44444	19.4516	7.73077	0	0	0	0
13.4	0	0	6.93103	0	0	0	0	26.8	0	6.7	0	0	0	0	0
5.58333	3.04545	16.08	5.91176	0	0	0	0	0	8.20408	15.4615	4.2766	0	0	0	0
9.80488	11.1667	0	0	0	0	0	0	12.9677	3.19048	0	6.7	0	0	0	0
0	15.075	0	25.125	0	0	0	0	0	17.2286	16.75	0	0	0	0	0
0	0	4.56818	26.8	0	0	0	0	0	6.28125	9.80488	15.4615	0	0	0	0
6.93103	5.66197	9.57143	0	0	0	0	0	7.44444	9	11.8235	0	0	0	0	0
31.7368	11.1667	0	0	0	0	0	0	0	0	0	0	0	0	0	0
0	12.9677	50.25	6.7	0	0	0	0	10.5789	0	0	0	0	0	0	0
4.46667	9.13636	0	3.68807	0	0	0	0	11.1667	20.7931	10.5789	3.46552	0	0	0	40.2
20.1	3.14062	0	0	0	0	0	0	0	3.52632	0	0	0	0	0	0
15.4615	14.3571	0	12.5625	0	0	0	0	22.3333	11.1667	0	10.5789	0	0	0	0
0	0	4.46667	9.57143	0	0	0	0	0	5.025	0	12.5625	0	0	0	0
3.04545	13.1087	10.8649	4.98347	0	0	0	0	0	4.36957	0	3.9802	0	0	0	0
0	0	0	7.17857	0	0	0	0	0	0	13.4	13.4	0	0	0	0
0	0	0	0	0	0	0	0	0	10.5789	0	0	0	0	0	0
0	14.3571	4.56818	0	0	0	0	0	0	16.75	6.28125	0	0	0	0	0
0	0	7.73077	3.40678	0	0	0	0	0	28.7143	6.7	8.375	0	0	0	0
13.4	0	0	0	0	0	0	0	7.73077	0	0	0	0	0	0	0
0	13.4	8.375	0	0	0	0	0	0	0	6.28125	0	0	0	0	0
15.4615	4.02	0	0	0	0	0	0	20.1	18.2727	0	12.5625	0	0	0	0
6.09091	5.43243	0	15.4615	0	0	0	0	17.4783	0	100.5	9.57143	0	0	0	0
0	0	6.93103	4.46667	0	0	0	0	0	5.28947	0	6.7	0	0	0	0
7.17857	0	0	6.09091	0	0	0	0	4.78571	0	0	0	0	0	0	0
10.05	6.18462	0	6.28125	0	0	0	0	12.5625	18.9623	0	3.46552	0	0	0	0
11.0137	0	10.8649	0	0	0	0	0	2.5443	0	6.09091	6.7	0	0	0	0
3.04545	9.57143	33.5	2.45122	0	0	0	50.25	0	13.4	0	0	0	0	0	0
0	0	0	11.8235	0	0	0	0	0	0	5.28947	19.4516	0	0	0	0
10.05	6.09091	20.1	9.34884	0	0	0	0	17.2286	7.73077	0	5.74286	0	0	0	0
0	0	3.86538	25.125	0	0	0	0	14.3571	28.7143	4.1875	18.2727	0	0	0	0
0	0	10.3077	2.25843	0	0	0	0	0	12.1818	17.7353	2.91304	0	0	0	0
0	0	0	0	0	0	0	0	0	0	0	0	0	0	0	0
9.13636	10.5789	0	0	0	0	0	0	0	22.3333	10.05	14.3571	0	0	0	0
7.17857	9.57143	4.36957	11.1667	0	0	0	0	0	5.43243	4.1875	0	0	0	0	0
0	0	0	10.3077	0	0	0	0	21.1579	0	4.78571	7.17857	0	0	0	0
0	5.15385	0	6.09091	0	0	0	0	67	0	12.5625	0	0	0	0	0
18.2727	0	2.42169	6.09091	0	0	0	0	14.3571	0	7.05263	0	0	0	0	0
0	0	0	0	0	0	0	0	23.1923	9.57143	0	0	0	0	0	0
12.9677	28.7143	2.42169	0	0	0	0	0	14.3571	15.4615	0	0	0	102.458	0	0
6.28125	8.04	15.4615	4.78571	0	0	0	0	0	4.67442	10.5789	5.58333	0	0	0	0
16.08	11.8235	10.9636	5.025	0	0	0	0	23.6471	15.4615	0	11.4857	0	0	0	0
0	2.20879	25.125	0	0	0	0	0	11.8235	6.48387	23.6471	0	0	67	0	0
30.15	8.73913	7.17857	20.5102	0	0	0	0	25.125	11.8235	10.8649	13.7045	0	0	0	0
0	15.4615	7.73077	8.73913	0	0	0	144.414	11.8235	19.1429	6.7	0	0	0	0	0
0	7.44444	0	0	0	0	0	0	0	8.04	0	8.375	0	0	0	0
3.86538	0	10.05	10.7679	0	0	0	0	0	0	14.3571	9.13636	0	0	0	0
0	10.3077	7.93421	0	0	0	0	0	0	5.58333	11.3239	0	0	0	0	0
8.375	28.7143	4.67442	1.68908	0	0	0	0	25.125	0	0	2.11579	0	0	0	0
8.375	9.13636	0	11.8235	67	0	0	0	22.3333	6.93103	12.5625	3.86538	0	0	0	0
0	7.88235	4.46667	0	0	0	0	0	0	5.74286	5.58333	0	0	0	0	0
8.04	0	7.73077	5.43243	0	0	0	0	8.375	5.58333	0	0	0	100.5	50.25	0
0	0	0	2.71622	0	0	0	0	6.28125	0	0	9.72581	0	0	0	0
6.93103	3.86538	0	4.2766	0	0	0	0	6.93103	5.28947	4.10204	9.13636	0	0	0	0
8.73913	0	4.78571	11.8235	0	0	0	0	4.02	10.5789	0	0	0	0	0	0
20.1	9.88525	0	3.86538	0	0	0	0	5.91176	17.4783	13.4	4.36957	0	0	0	0
0	18.2727	4.67442	6.93103	0	0	0	0	0	10.3077	0	0	0	0	0	0
0	10.3966	0	11.4857	0	0	0	0	11.1667	32.5946	0	4.2766	0	102.458	0	0
13.4	10.7679	0	0	0	0	0	0	13.8621	23.3721	13.4	0	0	0	0	0
0	13.1803	0	3.79245	0	0	0	0	0	9.13636	16.75	0	0	0	0	0
17.4783	33.5	0	25.125	0	0	0	0	17.4783	0	10.3077	14.3571	0	0	0	0
14.3571	4.90244	8.04	6.93103	0	0	0	0	0	0	0	14.3571	0	0	0	0
12.5625	50.25	5.74286	0	0	0	0	0	28.7143	25.125	6.93103	3.72222	0	0	0	0
0	12.8298	0	6.7	0	0	0	0	0	6.09091	0	8.93333	0	0	0	0
0	0	8.14865	15.4615	0	0	0	0	10.05	0	5.50685	0	0	0	0	0
5.58333	5.74286	0	6.48387	0	0	0	0	13.8621	2.39286	0	0	0	0	0	0
3.72222	0	10.5789	10.8649	0	0	0	0	5.58333	4.1875	0	0	0	0	0	0
17.2286	0	0	0	162.213	0	0	0	27.7241	5.74286	0	0	0	0	0	0
0	0	0	34.3171	0	0	0	0	9.13636	0	0	17.4783	0	0	0	50.25
7.17857	0	0	5.66197	0	0	0	0	7.73077	0	4.46667	12.5625	0	0	0	50.25
0	4.10204	0	8.375	0	0	0	0	17.4783	8.375	0	0	0	0	0	0
11.8235	0	0	5.58333	0	0	0	0	0	3.72222	14.3571	5.15385	0	0	0	0
0	11.4857	6.28125	0	0	0	0	0	12.5625	10.05	11.4857	6.93103	0	0	0	0
4.2766	12.5625	9.13636	5.15385	0	0	0	0	4.10204	18.2727	0	10.3077	0	0	0	0
13.4	12.8298	0	0	0	0	0	0	25.125	12.5625	0	0	0	0	0	0
3.58929	2.36471	7.17857	0	0	0	0	0	12.5625	6.81356	0	8.73913	0	0	0	0
14.8889	3.86538	0	0	0	0	0	0	0	13.7045	0	10.05	0	0	0	0
0	0	26.2174	4.78571	0	0	202.196	0	0	0	44.6667	10.5789	0	0	95.8441	0
5.91176	3.72222	0	0	0	0	0	0	6.48387	4.36957	20.1	8.04	0	67	0	201
6.7	8.04	18.2727	16.08	0	0	0	0	0	11.1667	15.4615	0	100.5	0	0	0
7.91339	20.1	6.93103	0	0	0	0	0	6.7	92.7692	8.375	0	0	0	0	0
0	8.375	7.30909	6.7	0	0	0	0	0	9.57143	4.46667	6.81356	0	0	40.2	0
30.15	14.3571	0	10.8649	0	0	0	0	22.3333	10.05	6.48387	0	0	0	0	0
9.13636	14.7073	0	3.94118	0	0	0	0	11.8235	9.34884	0	0	0	0	0	0
0	10.5789	4.67442	5.43243	0	0	0	0	0	16.08	5.36	6.09091	0	0	0	0
15.8684	4.78571	8.04	0	67	0	0	0	5.15385	12.9677	0	4.67442	0	0	0	0
12.7619	0	12.5625	4.32258	0	0	0	0	0	0	13.4	14.3571	0	0	95.8441	0
5.91176	0	0	0	0	0	0	0	3.58929	0	0	0	0	0	0	0
15.4615	0	3.65455	10.5789	0	0	0	0	17.4783	10.5789	11.1667	5.74286	0	0	0	0
0	0	0	6.28125	0	0	0	0	0	14.3571	4.90244	6.81356	0	0	0	0
0	21.1579	6.09091	0	0	0	0	0	0	22.3333	11.8235	9.13636	0	0	0	0
5.58333	0	4.1875	2.61039	0	0	0	201	6.93103	0	0	7.30909	0	0	201	0
0	15.075	0	3.46552	0	0	0	0	0	27.4091	7.73077	0	0	0	0	0
14.6182	0	8.375	11.8235	0	0	0	0	13.4	21.1579	9.57143	0	0	0	0	0
0	0	18.2727	0	0	0	0	0	0	6.48387	0	2.79167	0	0	0	0
0	0	0	7.44444	0	0	0	0	4.56818	0	0	0	0	0	0	0
3.79245	5.22078	0	0	0	0	0	0	4.67442	13.1803	7.88235	0	0	0	0	0
0	8.04	0	4.62069	0	0	0	0	0	21.5357	0	2.91304	0	0	0	0
0	5.91176	18.8438	8.04	0	0	0	0	0	22.3333	5.025	9.45882	0	0	0	0
17.9464	0	2.1383	22.3333	0	0	0	0	28.7143	0	2.61039	25.125	0	0	0	0
0	0	0	0	0	0	0	0	0	0	0	4.02	0	0	0	0
0	0	14.3571	6.77528	0	0	0	0	0	0	0	13.1803	0	0	0	0
4.10204	11.1667	7.93421	1.86111	0	0	0	0	0	0	12.7619	0	0	0	50.25	0
0	4.90244	0	0	0	0	0	0	0	0	0	0	0	100.5	0	0
0	0	0	16.75	0	0	0	0	21.1579	12.5625	6.7	22.3333	0	0	0	0
3.09231	23.6471	10.05	0	0	0	0	0	0	12.5625	10.8649	14.3571	0	0	0	0
21.8478	0	15.4615	4.51685	0	0	0	0	11.1667	8.375	0	2.5443	33.5	0	0	0
12.5625	14.8889	9.13636	4.56818	0	159.069	0	0	11.3774	31.7368	0	10.05	0	0	0	0
7.73077	15.8684	0	19.1429	0	0	0	0	10.5789	5.74286	0	24.3636	0	0	0	0
0	10.5789	5.43243	8.04	0	0	0	0	40.2	8.375	5.15385	10.5789	0	0	0	0
7.17857	0	19.1429	7.44444	0	0	0	0	24.12	26.2174	15.4615	10.05	0	0	0	0
0	40.2	0	5.91176	0	0	0	0	11.1667	0	0	11.5962	0	0	0	0
0	13.4	5.58333	5.43243	0	0	0	0	0	0	20.7931	0	0	0	95.8441	0
11.1667	7.73077	2.28409	0	0	0	0	0	30.9231	13.8621	2.36471	0	0	0	0	0
4.90244	0	9.13636	11.8235	0	0	0	0	0	40.2	20.1	7.44444	0	0	0	0
8.73913	6.28125	0	4.90244	0	0	0	0	7.44444	5.91176	0	5.15385	0	0	0	0
4.1875	5.025	0	0	0	0	0	0	0	4.56818	0	7.44444	0	0	0	0
0	0	6.48387	7.65714	0	0	0	0	0	0	4.67442	12.7215	0	0	0	0
0	4.36957	15.4615	3.75701	0	0	0	0	12.5625	9.57143	23.1923	5.19828	0	0	0	20.1
8.55319	0	0	20.1	0	0	0	0	6.81356	11.1667	0	0	0	0	0	0
0	0	7.44444	10.5789	0	0	0	0	0	50.25	5.58333	8.375	0	0	0	0
6.93103	11.8235	0	28.7143	0	0	0	0	17.4783	0	0	18.2727	0	0	0	0
0	22.3333	4.90244	0	0	0	0	0	3.72222	15.075	5.74286	0	0	0	0	0
21.1579	0	0	0	0	0	0	0	0	10.5789	0	14.8889	0	0	0	0
8.73913	0	0	8.49296	0	0	0	0	17.4783	0	0	7.17857	104.973	0	0	0
18.8438	0	7.17857	0	0	0	0	0	24.12	34.9565	12.5625	0	0	0	0	0
0	5.50685	22.3333	7.58491	0	0	0	0	0	3.46552	0	9.72581	0	0	0	0
14.0233	16.75	0	6.59016	0	0	0	0	6.93103	19.1429	18.2727	8.375	201	0	0	0
0	4.1875	0	3.72222	162.213	0	0	0	11.1667	0	0	4.02	0	0	0	0
8.375	4.36957	2.79167	2.05102	0	0	0	0	20.1	7.17857	3.72222	0	0	0	0	0
10.3077	4.84337	5.08861	5.43243	324.426	0	0	0	6.48387	2.75342	10.5789	8.375	0	0	0	0
0	0	4.62069	24.3636	0	0	0	0	7.73077	18.2727	0	23.1923	0	0	0	0
18.2727	0	0	0	0	0	0	0	30.9231	0	13.4	0	0	0	0	0
0	13.4	12.5625	6.48387	0	67	0	0	0	14.0233	21.1579	0	0	67	0	0
6.48387	13.4	5.74286	0	0	0	0	0	0	11.1667	0	4.78571	0	0	0	0
3.65455	0	15.075	19.1429	0	0	0	0	9.27692	0	18.2727	5.43243	0	0	0	0
7.17857	9.13636	0	7.44444	0	0	0	0	9.34884	10.8649	0	13.8621	0	0	0	0
0	0	8.04	0	0	0	0	0	0	0	26.8	0	0	0	0	0
0	0	7.73077	0	0	0	0	0	9.72581	4.1875	0	0	0	0	0	0
0	0	6.28125	0	0	0	0	0	0	22.3333	17.2286	0	0	0	0	0
17.8667	17.4783	0	6.48387	0	0	0	0	0	16.2973	5.28947	0	67	0	0	0
11.1667	0	8.55319	16.75	201	0	0	0	35.4706	0	4.56818	11.8235	0	0	0	0
0	17.4783	0	0	0	0	0	0	4.2766	23.6471	0	5.28947	0	0	0	0
16.08	11.8235	16.75	8.375	0	0	0	0	13.4	12.8846	9.57143	0	104.973	0	0	0
6.09091	5.025	17.0339	0	0	0	0	0	0	0	7.73077	8.375	0	0	0	0
20.1	20.1	0	0	0	0	0	0	9.57143	11.8235	11.8235	0	0	0	0	0
7.05263	14.8889	18.2727	0	0	0	0	0	8.20408	14.8889	22.3333	0	0	0	0	0
15.7647	25.7692	0	12.5625	40.2	0	0	0	8.375	11.8235	0	5.025	67	0	0	0
40.2	4.2766	0	0	0	0	0	0	13.4	8.93333	17.4783	6.93103	0	0	0	33.5
8.73913	5.15385	17.2286	10.05	0	0	0	0	14.3571	18.2727	10.5789	10.05	0	0	0	0
6.93103	7.73077	0	9.13636	0	0	0	0	6.28125	11.8235	6.28125	5.74286	0	0	0	0
16.2973	17.7353	0	0	0	0	0	0	16.75	0	0	9.57143	0	0	0	0
0	11.1667	0	0	0	0	0	0	0	11.8235	0	0	0	0	0	0
0	0	6.93103	0	0	159.069	0	0	9.57143	40.2	11.4857	0	0	0	0	0
0	36.5455	4.1875	0	0	0	0	0	11.1667	33.5	4.56818	0	0	0	0	0
16.75	0	0	0	0	0	0	0	6.48387	13.4	0	0	0	0	0	0
0	0	0	3.09231	0	0	0	0	0	0	0	5.28947	0	0	0	0
17.2286	0	0	6.7	0	0	0	0	29.7778	42.3158	0	0	67	0	0	0
35.4706	9.13636	10.5789	0	0	0	0	0	9.13636	40.2	7.17857	0	0	0	0	0
6.28125	2.42169	0	0	0	0	0	0	0	9.92593	0	0	0	0	0	0
0	6.28125	8.73913	4.02	0	0	0	0	0	5.28947	0	4.56818	0	0	0	0
32.16	11.1667	57.4286	5.025	0	100.5	0	0	9.57143	7.73077	0	18.2727	0	0	0	0
7.73077	7.44444	7.17857	0	0	0	0	0	20.1	12.5625	10.5789	0	0	0	0	0
21.1579	5.66197	0	0	0	0	0	0	12.5625	9.24138	0	7.44444	0	0	0	0
4.90244	0	3.09231	0	0	0	0	0	8.375	8.04	3.35	0	0	0	0	0
6	8.04	2.36471	0	0	0	0	0	8.20408	0	2.91304	12.5625	0	0	0	0
8.73913	40.2	15.4615	3.86538	0	0	0	0	19.1429	0	0	4.46667	0	0	0	0
3.79245	10.5789	0	1.71795	0	0	0	0	0	15.8684	0	1.9901	50.25	100.5	0	0
0	0	7.17857	0	0	0	201	0	18.2727	0	10.5789	23.6471	0	0	0	0
0	6.93103	0	14.8889	0	0	0	0	7.44444	11.8235	14.3571	17.3276	0	0	0	0
11.8235	11.8235	0	0	0	0	0	0	0	0	20.1	0	67	0	0	0
7.44444	13.4	7.17857	12.5625	0	0	0	0	18.2727	15.4615	22.3333	0	0	0	0	0
28.7143	0	0	18.2727	0	0	0	0	0	0	30.9231	4.2766	0	0	0	0
12.5625	8.04	0	0	0	0	0	0	26.8	0	0	20.1	0	0	0	0
0	0	7.44444	9.57143	0	0	0	0	40.2	0	0	0	0	0	0	0
12.3061	0	0	6.81356	0	0	0	0	4.2766	0	0	3.29508	0	0	0	0
40.2	7.73077	4.2766	10.05	0	0	0	0	50.25	0	5.025	12.8298	0	0	0	0
2.09375	0	0	0	0	0	0	0	1.81081	6.48387	0	2.5443	0	0	0	0
0	28.7143	6.93103	11.5962	0	0	0	0	0	23.1923	8.73913	10.3077	0	0	0	0
0	0	26.8	5.91176	0	0	0	0	0	4.02	10.05	14.3571	0	50.25	0	0
18.2727	5.58333	9.13636	13.4	0	0	0	0	15.4615	13.8621	9.13636	6.7	0	0	0	0
0	0	10.5789	11.8235	0	0	0	0	0	0	8.73913	0	0	0	0	0
0	0	0	18.2727	0	0	0	0	0	0	0	7.73077	0	0	0	0
14.3571	7.30909	24.3636	8.49296	0	0	0	0	0	6.81356	13.8621	27.1622	0	0	0	0
7.73077	3.35	5.91176	0	0	0	0	0	0	7.73077	0	0	0	0	0	0
0	11.1667	0	20.1	0	0	0	0	11.1667	16.75	0	36.5455	0	0	0	0
6.09091	0	4.36957	5.74286	0	0	0	0	6.28125	0	0	0	0	0	0	0
7.17857	0	6.93103	0	0	0	0	0	0	18.2727	0	6	0	0	0	0
16.2973	25.125	7.44444	4.46667	0	0	0	0	7.44444	35.4706	9.57143	0	0	0	0	0
0	0	6.59016	0	0	0	0	0	0	5.74286	10.9636	0	0	0	0	0
24.6842	0	0	0	0	0	0	0	10.5789	0	5.58333	14.3571	0	0	0	0
0	0	0	0	0	0	0	0	4.46667	13.4	6.93103	0	0	100.5	0	0
33.5	0	0	5.43243	0	0	0	0	22.3333	0	0	8.93333	0	0	0	0
6.09091	0	8.04	8.375	0	0	0	0	12.9677	40.2	10.5789	7.17857	0	0	0	0
0	5.91176	0	9.13636	0	0	0	0	0	5.43243	11.1667	10.05	0	0	0	0
7.17857	0	0	5.025	0	0	0	0	30.9231	0	0	6.48387	0	0	0	0
0	3.29508	0	8.04	0	0	0	0	14.3571	4.02	0	3.86538	104.973	0	0	0
0	22.3333	36.5455	0	0	0	0	0	28.7143	20.1	20.1	0	0	0	0	0
30.15	0	0	10.2203	0	0	0	0	10.05	0	16.75	12.5625	0	0	0	100.5
11.1667	0	0	0	0	0	0	0	0	0	5.58333	0	0	0	0	0
20.1	4.78571	0	8.375	0	0	0	0	0	6.09091	0	10.5789	0	0	0	0
0	10.05	0	4.1875	0	0	0	0	0	21.1579	0	0	0	0	0	0
0	13.4	0	0	0	0	0	0	0	12.5625	16.75	0	0	0	0	0
2.87143	12.9677	0	12.3061	0	0	0	0	11.3774	15.4615	0	3.29508	0	0	0	0
12.5625	0	3.86538	8.73913	0	0	0	0	16.75	0	0	11.1667	0	0	0	0
11.8235	22.9714	0	0	0	0	0	0	10.05	14.3571	6.93103	12.9677	0	0	0	0
0	3.35	3.65455	0	0	0	0	0	0	0	4.10204	7.05263	0	0	0	0
7.73077	7.73077	0	5.74286	0	159.069	0	0	0	0	0	0	0	0	0	0
8.73913	4.02	4.02	5.025	0	0	0	0	0	5.91176	17.7353	4.36957	0	0	0	0
7.73077	0	22.3333	15.4615	0	0	0	0	40.2	16.75	18.2727	12.5625	0	0	0	0
0	11.8235	5.43243	9.68675	0	0	0	0	0	0	0	16.75	0	0	0	0
0	38.6538	4.67442	8.20408	0	0	0	100.5	12.5625	11.8235	8.73913	4.36957	0	0	100.5	0
11.4857	14.3571	0	3.72222	0	0	0	0	7.73077	13.4	22.3333	14.3571	0	0	0	0
20.1	15.4615	12.5625	0	0	0	0	0	14.3571	13.8621	0	0	0	0	0	0
18.2727	0	16.75	2.18478	0	0	0	0	33.5	0	0	4.90244	0	0	0	0
5.74286	0	11.6522	10.05	0	0	0	0	8.375	16.75	6.81356	10.5789	0	0	0	0
4.2766	4.90244	18.2727	6.28125	0	0	0	0	6.7	0	36.5455	27.4091	0	0	0	0
14.3571	0	0	8.86765	0	0	0	0	14.3571	0	2.64474	13.8621	0	0	0	0
5.58333	12.1818	11.8235	0	0	0	0	0	4.1875	4.56818	5.15385	14.3571	0	0	0	0
15.4615	18.2727	5.15385	11.1667	0	0	0	0	22.8409	14.0233	8.04	20.6154	0	0	0	0
29.7778	0	18.2727	0	0	0	0	0	16.08	13.4	25.125	0	0	0	0	0
10.5789	3.09231	0	4.67442	0	0	0	0	11.1667	5.025	0	15.075	0	0	0	0
5.91176	0	3.40678	4.67442	0	0	0	0	26.2174	0	0	0	0	0	0	0
10.05	22.3333	0	0	0	0	0	0	6.48387	18.2727	5.15385	9.13636	0	0	0	0
11.8235	22.3333	7.09412	0	0	0	0	0	11.8235	0	2.87143	0	0	0	0	0
6.48387	23.6471	6.48387	13.4	0	0	202.196	0	25.125	23.6471	0	22.3333	0	0	0	0
9.57143	16.75	15.4615	5.28947	0	0	0	0	10.05	10.8649	16.75	0	0	0	0	0
0	25.125	10.4416	3.79245	0	0	67	0	0	0	8.73913	0	0	0	40.2	0
0	8.20408	0	0	0	0	0	0	0	14.0233	0	20.1	0	0	0	0
16.75	0	0	6.93103	0	0	0	0	23.6471	0	11.8235	0	100.5	201	0	0
4.90244	0	40.2	0	0	0	0	0	5.74286	15.4615	20.1	0	40.2	0	0	0
5.15385	0	1.9901	11.1667	0	0	0	0	0	0	0	0	0	0	0	0
16.08	0	8.04	0	0	0	0	0	6.09091	0	0	0	0	0	0	0
0	0	15.4615	3.35	0	0	0	0	0	0	0	0	0	0	0	0
9.13636	7.26506	11.4857	0	0	0	0	0	9.57143	3	0	0	67	0	0	0
0	11.3774	10.1772	2.68	0	0	0	0	15.4615	6.55435	5.08861	3.09231	0	0	67	0
16.08	0	15.1698	0	0	0	0	0	9.80488	0	10.5789	5.28947	0	0	100.5	0
0	0	0	4.46667	0	0	0	0	0	12.5625	9.34884	0	0	0	0	0
16.75	26.8	7.17857	0	0	0	0	0	30.9231	0	20.1	0	201	0	0	0
0	8.73913	0	0	0	0	0	0	0	11.3774	0	0	0	0	0	0
0	5.58333	22.3333	11.1667	0	0	0	67	0	25.125	22.3333	7.73077	0	0	0	0
14.0233	14.3571	3.24194	10.5789	0	0	0	0	0	53.6	3.14062	8.04	104.973	0	0	0
22.3333	11.1667	40.2	5.28947	0	0	0	0	31.7368	0	0	9.80488	0	0	0	0
0	0	0	5.28947	0	0	0	0	0	0	5.025	7.44444	0	0	0	0
0	9.57143	9.34884	0	0	0	0	0	0	15.4615	0	0	0	0	0	0
0	9.80488	10.05	0	0	0	0	0	22.3333	9.57143	36.5455	8.73913	0	0	0	0
0	7.44444	0	8.375	0	0	0	0	0	4.56818	0	0	0	0	0	33.5
10.8649	4.36957	0	7.88235	0	0	0	0	9.34884	6.7	0	5.50685	0	25.125	0	0
6.48387	28.7143	0	5.15385	0	0	0	0	11.1667	0	5.58333	2.64474	0	102.458	0	50.25
6.7	11.1667	5.43243	0	0	0	0	0	7.17857	0	0	9.13636	0	0	0	0
9.57143	28.7143	0	0	162.213	0	0	0	0	0	0	0	0	0	0	0
0	8.73913	3.46552	3.14062	0	0	0	0	0	10.05	12.06	0	0	40.2	0	0
0	0	0	18.8438	0	0	0	0	0	0	0	0	0	0	0	0
0	8.55319	2.45122	0	0	0	0	0	16.75	0	11.4857	0	0	0	0	0
20.9375	22.3333	0	0	162.213	0	0	0	8.04	0	0	8.375	0	0	0	0
8.375	14.7073	0	5.28947	0	0	0	0	0	10.5789	5.91176	0	0	0	0	0
0	0	4.2766	0	0	0	0	0	0	0	4.46667	0	0	0	0	0
0	0	0	0	0	0	0	0	0	28.7143	0	6.48387	0	201	0	0
0	3.65455	7.83117	0	0	0	0	0	0	9.57143	2.71622	0	0	0	0	0
0	0	0	5.28947	0	0	0	0	0	0	2.83099	4.41758	0	0	0	0
0	18.2727	0	0	0	0	0	0	8.73913	16.75	0	0	0	0	0	0
12.5625	0	0	0	0	0	0	0	15.4615	0	0	0	201	0	0	0
7.80583	4.02	9.13636	21.7297	0	0	0	0	8.04	14.3571	0	0	0	0	0	0
9.57143	0	18.2727	9.80488	0	0	0	0	0	21.8478	21.7297	12.5625	0	0	0	0
12.5625	4.02	8.86765	3.35	0	0	0	0	0	11.8235	3.04545	5.025	0	0	0	0
0	18.2727	6.28125	0	0	0	0	0	0	5.43243	8.73913	4.78571	0	0	0	0
13.4	0	0	14.3571	0	0	0	0	10.05	0	8.93333	23.6471	0	0	0	0
0	16.75	20.1	7.73077	0	0	0	0	10.05	18.2727	11.1667	9.34884	0	0	0	0
0	0	0	17.4783	0	0	0	0	0	0	0	21.1579	0	0	0	0
0	0	4.2766	6.34737	0	0	0	0	0	0	6.93103	8.375	0	0	0	0
6.93103	0	0	11.1667	0	0	0	0	19.1429	0	0	8.04	0	0	0	0
4.78571	0	0	18.2727	0	0	0	0	4.46667	12.5625	0	25.125	0	0	40.2	0
6.48387	6.48387	11.5962	13.4	0	0	0	0	0	0	9.13636	0	0	0	0	0
10.5789	11.8235	5.58333	7.30909	0	0	0	0	0	26.4474	12.9677	11.8235	0	0	0	201
10.05	0	0	3.52632	0	0	0	0	6.7	12.5625	4.67442	0	0	0	0	0
7.73077	6.93103	4.78571	4.02	0	0	0	0	22.3333	8.73913	17.2286	9.13636	0	0	0	0
6.48387	0	14.0233	9.42188	0	0	0	201	5.74286	11.8235	5.15385	18.6977	0	0	0	0
5.15385	12.5625	14.3571	9.57143	0	0	0	0	6.09091	22.3333	16.08	0	0	0	0	0
13.4	0	10.9636	6.18462	0	0	0	0	0	15.075	10.7679	8.55319	0	0	0	67
7.73077	18.2727	5.74286	0	0	0	0	0	8.73913	20.1	0	14.3571	0	0	95.8441	0
10.5789	12.5625	0	6.7	0	0	0	0	0	36.5455	5.74286	8.04	0	0	0	0
4.90244	0	0	3.52632	0	0	0	0	8.375	0	15.4615	0	0	0	0	0
20.1	25.125	3	12.1818	0	0	0	0	0	0	3.86538	5.28947	0	0	0	0
12.5625	10.5789	0	0	0	0	0	0	9.13636	16.75	6.28125	0	0	0	0	0
0	7.17857	7.17857	0	0	0	0	0	15.4615	0	13.8621	22.3333	0	0	0	0
11.1667	80.4	22.3333	0	0	0	0	0	0	40.2	0	0	0	0	0	0
0	30.9231	17.1064	10.3966	0	0	0	0	0	20.1	4.56818	3.9802	0	0	0	0
0	33.5	0	16.08	0	0	0	0	0	6.48387	0	6.28125	0	0	0	0
0	13.1803	0	12	0	0	0	0	14.8889	8.73913	10.8649	3.65455	0	0	0	0
8.55319	0	10.5789	0	0	0	0	0	5.15385	11.1667	0	9.57143	0	0	0	0
8.73913	0	5.28947	13.8621	0	0	0	0	0	0	0	0	0	0	0	0
17.4783	0	0	0	0	0	0	0	21.1579	16.75	13.8621	9.57143	0	0	0	0
0	6.09091	0	5.43243	0	0	0	0	0	6.93103	0	0	0	0	0	0
7.17857	28.7143	5.025	6.28125	0	0	0	0	9.13636	18.2727	0	12.9677	0	0	0	0
3.24194	26.8	12.5625	0	0	0	0	0	7.58491	22.3333	0	0	0	0	0	0
5.43243	0	2.91304	5.58333	0	0	0	0	0	0	0	6.09091	0	0	0	0
6.09091	18.2727	17.4783	2.09375	201	0	0	0	17.4783	0	25.125	9.92593	0	0	0	67
4.02	0	12.5625	7.44444	0	0	0	0	14.3571	0	0	5.58333	0	0	0	100.5
0	13.4	8.73913	0	0	0	0	0	20.1	23.6471	0	0	0	0	0	0
8.04	9.57143	10.5789	10.3077	0	0	0	0	18.5538	4.67442	5.28947	9.34884	201	0	0	0
5.91176	5.025	25.125	8.04	0	0	0	0	0	5.025	0	0	0	0	0	0
5.91176	21.9844	6.48387	0	0	0	0	0	11.1667	26.8	5.91176	3.94118	0	0	0	0
0	13.4	16.75	0	0	0	0	0	0	6.28125	0	0	0	0	0	0
0	5.74286	3.29508	22.3333	0	0	0	0	0	7.73077	4.2766	0	0	0	0	0
4.62069	6.7	3.35	19.4516	100.5	0	0	0	5.28947	7.73077	0	0	0	0	0	0
0	2.57692	10.5789	7.73077	0	0	0	0	11.8235	3.65455	12.5625	14.3571	0	0	0	0
0	12.9677	0	2.23333	0	0	0	0	0	27.7241	6.93103	2.5443	0	0	0	0
23.6471	6.48387	40.2	8.375	0	0	0	0	19.1429	10.05	18.2727	0	0	0	201	0
2.87143	15.4615	12.5625	9.57143	0	0	0	0	6.7	0	18.2727	11.1667	0	0	0	0
7.44444	0	5.74286	4.1875	0	0	0	0	0	11.8235	7.73077	11.1667	0	0	0	0
12.5625	0	20.7931	0	0	0	0	0	23.6471	0	8.375	0	0	0	0	0
16.75	0	20.1	7.44444	0	0	0	0	7.44444	0	17.4783	0	100.5	0	0	0
15.4615	0	0	2.87143	0	0	0	0	16.75	7.58491	0	7.73077	0	0	0	0
44.6667	0	0	14.8889	0	0	0	0	10.05	40.2	0	0	0	0	0	0
27.9167	13.4	0	4.10204	0	0	0	0	16.08	14.3571	0	12.8298	0	0	0	0
0	10.5789	0	8.73913	0	0	0	0	0	6.09091	0	12.3061	0	0	0	0
0	0	0	17.2286	0	0	0	0	0	0	67	0	0	0	0	0
0	0	0	3.79245	0	0	0	0	0	6.93103	0	9.57143	0	0	0	0
11.1667	0	11.8235	3	0	0	0	0	0	0	10.5789	9.13636	0	0	0	0
0	15.4615	0	13.4	0	0	0	0	0	0	0	46.3846	0	0	0	100.5
8.04	9.57143	2.11579	0	0	0	0	0	7.17857	0	2.5443	0	0	0	33.5	0
4.10204	4.78571	19.1429	8.73913	0	0	0	0	6	0	8.375	12.5625	0	0	0	0
0	0	0	0	0	0	0	0	0	0	0	4.2766	0	0	0	0
8.375	13.4	19.4516	2.25843	0	0	0	0	15.4615	0	22.3333	0	0	0	0	0
0	12.9677	0	0	0	0	0	0	0	6.93103	10.5789	22.3333	104.973	0	0	0
0	10.05	5.74286	6.09091	0	0	0	0	0	19.6098	0	6.48387	0	0	0	0
3.52632	0	0	0	0	0	0	0	2.91304	17.1064	0	0	0	0	0	0
0	0	5.91176	11.8235	0	0	0	0	0	10.05	7.17857	0	0	0	0	0
8.93333	0	3.46552	5.91176	0	0	0	0	5.28947	12.5625	3.46552	19.7705	0	0	0	0
2.57692	0	8.375	9.34884	0	0	0	0	13.0519	0	6.28125	4.36957	33.5	0	0	0
0	15.4615	16.75	10.8649	0	0	0	0	0	0	8.73913	8.04	0	0	0	0
0	12.5625	16.4082	0	0	0	0	0	9.57143	15.4615	4.10204	20.1	0	0	0	0
0	0	4.78571	0	0	0	0	0	5.28947	18.2727	6.93103	4.56818	0	0	0	0
40.2	0	6.48387	20.7931	0	0	0	0	30.9231	0	0	13.4	0	0	0	0
11.044	9.80488	0	0	0	0	0	0	19.4516	10.5789	0	100.5	0	0	0	0
5.025	26.8	0	0	0	0	0	0	0	33.5	0	6.28125	0	0	0	0
12.9677	0	0	4.10204	0	0	0	0	10.1772	0	0	10.3077	0	0	201	0
7.44444	16.75	0	15.8684	0	0	0	0	8.73913	0	0	6.48387	0	0	0	0
0	13.8621	13.1803	5.025	0	0	0	0	0	10.05	3.09231	6.09091	0	0	100.5	0
18.8438	18.2727	0	7.17857	0	0	0	0	9.57143	0	0	7.73077	0	0	0	0
3.86538	8.73913	0	8.30579	0	0	0	0	4.46667	25.125	0	7.26506	0	0	0	33.5
0	27.7241	0	16.08	0	0	0	0	0	0	0	0	0	0	0	0
0	10.3077	5.74286	0	0	0	0	0	0	12.5625	5.74286	0	0	0	0	0
0	0	0	9.72581	0	0	0	0	0	0	0	4.90244	0	0	0	0
0	2.48148	0	5.91176	0	0	0	0	5.15385	6.28125	0	0	0	0	0	0
18.2727	4.90244	11.1667	7.17857	0	0	0	0	12.5625	12.5625	6.48387	0	0	0	0	0
5.025	0	0	2.31034	0	0	0	0	5.58333	0	0	2.45122	0	0	0	0
4.36957	0	0	0	0	0	0	0	12.1818	0	15.4615	18.2727	0	0	0	0
20.1	12.5625	8.73913	7.17857	0	0	0	0	18.2727	9.57143	7.44444	6.93103	0	0	0	0
0	0	0	15.8684	0	0	0	0	0	0	5.91176	10.05	0	0	0	0
15.8684	0	0	6.93103	0	0	0	0	12.8298	0	0	20.7931	0	0	0	0
0	4.46667	0	0	0	0	0	0	0	14.7073	18.2727	28.7143	0	0	0	0
4.56818	21.1579	0	0	0	0	0	0	9.34884	20.7931	0	0	0	0	0	0
7.73077	14.8889	7.17857	5.74286	0	0	0	201	30.15	8.73913	9.57143	7.17857	0	0	0	0
28.7143	10.3966	15.4615	10.5789	0	0	0	0	17.4783	15.4615	33.5	0	0	0	0	0
9.80488	0	16.75	0	0	0	0	0	8.93333	18.2727	0	0	0	0	0	0
0	0	0	20.5102	0	0	0	0	0	15.4615	22.3333	17.6316	0	0	0	67
16.75	19.1429	0	4.2766	0	0	0	0	0	20.1	0	0	0	0	0	0
0	0	0	11.5517	0	0	0	0	0	0	4.78571	18	0	0	0	28.7143
14.3571	11.8235	6.28125	2.45122	0	0	0	0	15.4615	28.7143	7.73077	6.48387	0	0	100.5	0
8.04	16.08	11.1667	0	0	0	0	0	11.1667	0	14.3571	8.375	0	0	0	201
0	20.1	9.57143	9.57143	0	0	0	0	0	0	13.4	12.5625	0	67	67	0
10.5789	33.5	0	0	0	0	0	0	12.5625	25.125	0	0	0	0	0	0
0	0	0	0	0	0	0	0	0	0	12.5625	0	0	0	0	0
15.4615	0	0	6.85227	0	0	0	0	0	11.8235	6.09091	9	0	0	0	0
33.5	6.38095	6.93103	0	0	0	0	0	15.4615	11.3774	0	0	0	67	0	0
0	6.28125	0	4.10204	0	0	0	0	0	6.7	0	10.8065	0	0	0	0
14.3571	3.65455	0	0	0	0	0	0	9.57143	4.02	0	11.1667	0	0	0	0
11.8235	0	40.2	5.22078	0	0	0	0	0	0	0	3.52632	0	0	0	0
0	12.3061	5.74286	8.375	0	0	0	0	20.1	0	0	50.25	0	0	0	0
7.05263	0	0	10.5789	0	0	0	0	0	0	7.73077	7.73077	0	0	0	0
25.125	0	0	5.63551	0	0	0	0	33.5	0	0	4.84337	0	0	0	0
6.28125	4.36957	0	8.86765	0	0	0	0	8.93333	11.4857	0	8.93333	0	0	0	67
4.78571	9.57143	10.5789	20.9375	0	0	0	0	13.1087	7.44444	11.8235	5.025	0	0	0	0
6.7	0	2.05102	12.5625	0	0	0	0	0	0	8.61429	19.1429	0	0	50.25	0
0	4.02	0	0	0	0	0	0	0	0	11.8235	0	0	0	0	0
9.13636	5.50685	0	6.93103	0	0	0	0	0	11.8235	0	0	0	0	0	0
23.1923	7.9604	0	8.73913	0	0	0	0	30.15	20.1	0	5.43243	104.973	0	0	67
0	19.1429	3.58929	0	0	0	0	0	0	36.5455	0	0	0	0	0	0
22.3333	7.17857	0	7.44444	0	0	0	0	0	21.5357	0	7.73077	0	0	0	0
0	14.3571	0	4.2766	0	0	0	0	7.58491	0	0	9.57143	0	0	95.8441	0
0	0	2.5443	0	0	0	0	67	0	0	2.91304	0	0	0	0	201
0	67	0	35.4706	0	0	0	0	20.1	0	15.4615	34.9565	0	0	0	0
0	8.375	0	0	0	0	0	0	28.7143	11.8235	8.375	0	0	0	0	0
12.5625	0	17.1064	16.08	0	0	0	0	15.4615	0	12.06	24.12	0	0	0	0
4.2766	0	7.17857	0	0	0	0	0	15.4615	11.8235	6.48387	0	0	0	0	0
0	15.7031	0	0	0	0	0	0	0	8.73913	67	0	0	0	0	0
11.1667	4.67442	4.56818	3.29508	0	0	0	0	4.67442	10.5789	23.1923	0	100.5	0	50.25	0
6.93103	9.13636	0	0	0	0	0	0	7.44444	0	0	6.09091	0	0	0	0
0	28.7143	3.72222	3.40678	0	0	0	0	0	15.4615	4.90244	9.13636	0	0	0	0
11.1667	30.9231	43.0714	0	162.213	0	0	0	16.08	20.1	0	0	0	0	0	0
6.28125	0	11.1667	6.93103	0	0	0	0	24.12	0	12.3061	0	0	0	0	0
0	11.1667	0	5.28947	0	0	0	0	5.58333	8.73913	5.43243	11.1667	201	0	0	0
0	0	0	0	0	0	0	0	0	7.73077	0	0	104.973	0	0	0
15.7647	0	6.7	14.8889	0	0	0	0	10.05	0	6.93103	16.08	0	0	100.5	0
8.04	20.1	13.4	0	0	0	0	0	10.05	23.1923	11.8235	10.3077	0	0	0	0
5.025	11.4205	5.91176	0	201	0	0	0	14.3571	9.57143	7.44444	8.93333	0	0	0	0
5.91176	0	0	0	0	0	0	0	13.8621	3.29508	0	0	0	0	0	0
0	0	0	10.05	0	0	0	0	0	0	0	33.5	0	0	0	0
0	0	11.8235	0	0	0	0	0	15.4615	0	9.57143	0	0	0	0	0
3.86538	5.74286	0	5.33628	0	0	0	0	4.78571	19.1429	0	6.48387	0	0	0	0
22.3333	20.6154	0	6.28125	0	0	0	0	0	10.8649	0	12.9677	0	0	0	0
0	6.38095	7.73077	15.4615	0	0	0	0	0	8.93333	0	18.2727	0	0	0	0
16.75	14.8889	0	9.80488	0	0	0	0	12.5625	29.7778	16.75	10.3077	0	0	0	0
7.73077	33.5	0	8.375	0	0	0	0	6.7	0	12.9677	11.1667	0	0	0	0
0	20.1	9.34884	6.7	0	0	0	0	18.2727	22.8409	0	0	0	0	0	0
0	6.7	0	0	0	0	0	0	0	5.91176	0	17.2286	0	0	0	0
4.10204	0	0	8.375	0	0	0	0	0	20.1	17.4783	0	0	0	0	0
12.6947	5.025	15.8684	0	100.5	0	0	0	9.13636	6.48387	11.8235	0	0	0	0	0
3.58929	0	8.04	28.7143	0	0	0	0	0	0	32.16	0	40.2	0	95.8441	76.4434
16.2973	22.9714	0	18.2727	0	0	0	0	10.8649	5.15385	0	33.5	0	0	0	0
5.91176	9.57143	3.86538	0	100.5	0	0	0	0	0	9.13636	5.74286	0	0	0	0
0	5.58333	0	16.9859	0	0	0	0	0	22.3333	19.1429	5.58333	0	0	201	0
22.3333	10.05	3.52632	0	0	0	0	0	0	24.5122	18.2727	28.7143	0	402	0	0
8.73913	13.8621	16.75	5.91176	0	0	0	0	0	20.1	20.1	3.52632	0	0	0	0
16.08	8.04	6.77528	0	0	0	0	0	0	7.73077	5.82609	7.30909	0	0	0	0
0	0	8.26027	6.7	0	0	0	0	10.5789	3.79245	12.06	0	0	0	28.7143	0
0	10.3966	23.6471	11.8235	0	0	0	0	0	3.14062	14.3571	11.4857	0	0	0	0
18.2727	13.7045	12.4074	18.2727	0	0	0	0	15.4615	7.05263	7.09412	13.8621	0	0	0	0
3.79245	0	0	0	0	0	0	0	11.8235	10.5789	0	13.4	0	0	0	0
0	4.78571	0	12.5625	0	0	0	0	0	16.75	0	7.44444	0	0	0	0
8.04	14.8889	0	0	0	0	0	0	9.57143	0	9.13636	0	0	0	0	0
8.93333	11.1667	3.40678	0	0	0	0	0	8.73913	18.2727	13.4	0	0	0	0	0
0	0	0	9.57143	0	0	0	0	25.125	5.58333	0	8.73913	0	50.25	0	0
67	0	9.57143	5.025	0	0	0	0	0	0	12.5625	2.83099	0	0	0	0
0	5.91176	7.44444	0	0	0	0	0	17.4783	20.1	7.44444	5.15385	0	0	0	0
0	8.375	35.4706	28.7143	0	0	0	0	14.3571	15	13.4	16.75	0	0	0	0
0	11.8235	6	0	0	0	0	0	6.93103	6.09091	6.38095	0	0	0	0	0
16.2097	7.44444	11.1667	12.9677	0	0	0	0	14.0233	7.44444	0	11.8235	0	0	0	0
10.8649	6.09091	0	2.83099	0	0	0	67	12.1818	0	5.28947	3.19048	0	0	0	0
0	3.79245	0	7.17857	0	0	0	0	0	14.7073	14.3571	0	0	0	0	0
0	7.73077	0	0	0	0	0	0	0	11.8235	4.46667	0	0	0	100.5	0
17.8667	17.7353	0	0	0	0	0	0	11.1667	12.1818	0	0	0	0	0	0
7.73077	0	0	6.7	0	0	0	0	0	4.67442	0	9.13636	0	0	0	0
6.93103	0	12.5625	5.50685	0	0	0	0	0	0	0	0	0	0	0	0
57.4286	16.08	0	4.1875	0	0	0	0	20.1	8.375	0	7.44444	0	0	0	0
0	0	0	0	0	0	0	0	7.17857	10.05	12.5625	0	0	0	0	0
13.7045	4.67442	0	10.9636	0	0	0	0	13.4	11.8235	0	11.3774	0	0	0	0
13.4	0	4.56818	10.2203	0	0	0	0	0	100.5	7.73077	5.43243	0	0	0	0
19.1429	4.46667	22.3333	0	0	0	0	0	3.58929	4.10204	15.4615	0	40.2	0	0	0
3.72222	0	0	0	0	0	0	0	3.29508	3.58929	6.93103	5.91176	0	0	0	0
10.05	0	0	9.57143	0	0	0	0	0	33.5	0	0	0	0	0	0
9.57143	50.25	12.5625	0	0	0	0	0	5.28947	0	0	5.91176	0	0	0	0
4.10204	18.2727	0	7.63291	0	0	0	0	5.43243	9.13636	44.6667	16.5205	0	0	191.688	0
0	0	8.73913	14.3571	0	0	0	0	0	0	3.86538	15.4615	0	0	0	0
14.0233	6.48387	0	6.28125	0	0	0	0	0	5.28947	7.17857	7.26506	0	0	0	67
11.1667	0	9.80488	10.05	0	0	0	0	7.05263	9.88525	15.4615	13.4	0	0	0	0
0	0	0	5.15385	0	0	0	0	0	0	0	0	0	0	0	0
10.5789	0	0	19.4516	0	0	0	0	13.8621	10.5789	0	23.1923	0	0	0	0
0	0	0	0	0	0	0	0	4.2766	11.8235	16.75	6.93103	0	0	0	0
5.58333	0	17.8667	5.08861	0	0	0	0	0	4.2766	4.78571	4.96296	0	0	0	0
12.8298	9.57143	8.64516	0	0	0	0	0	15.4615	25.125	5.58333	0	0	0	0	0
16.2973	0	7.09412	5.91176	0	0	0	0	27.9167	0	9.92593	0	0	0	40.2	0
0	0	6.28125	13.1803	0	0	0	50.25	0	20.1	8.73913	15.2273	0	0	0	0
0	11.1667	34.9565	4.78571	0	0	0	0	11.8235	10.5789	11.8235	4.67442	0	0	0	0
8.73913	0	6.59016	6.93103	0	0	0	0	24.12	6.28125	3.40678	7.17857	0	0	0	0
13.8621	0	5.74286	0	0	0	0	0	10.5789	6.48387	0	0	0	0	0	0
0	0	7.73077	0	0	0	0	0	0	0	0	0	0	0	0	0
19.1429	0	0	0	0	0	0	0	0	6.93103	0	0	0	0	0	0
0	0	0	12.9677	0	0	0	0	0	0	0	20.1	0	0	0	0
0	29.7778	25.125	0	0	0	0	0	0	10.05	35.4706	9.57143	0	0	0	0
5.58333	7.73077	0	9.57143	0	0	0	201	8.375	16.75	22.3333	0	0	0	0	0
6.7	8.04	5.025	3.62162	162.213	0	0	0	7.17857	28.7143	0	4.32258	0	0	0	0
2.36471	43.0714	0	3.40678	0	0	0	0	9.45882	30.15	33.5	3.86538	0	0	0	0
0	14.8889	0	7.44444	0	0	0	0	27.7241	5.58333	0	4.56818	0	0	0	0
0	10.05	5.91176	0	0	0	0	0	9.57143	12.9677	8.73913	0	0	0	0	0
35.7333	14.6562	0	4.40146	0	0	0	0	14.3571	11.1667	19.1429	6.28125	33.5	0	0	0
11.1667	0	0	0	0	0	0	0	0	9.34884	0	10.05	0	0	0	0
5.74286	16.75	13.4	3.86538	0	0	0	0	7.44444	17.4783	0	0	0	0	0	0
11.8235	11.8235	0	0	0	0	0	0	0	0	15.4615	8.04	0	0	0	0
9.57143	28.7143	0	0	0	0	0	0	10.5789	22.3333	0	5.58333	0	0	0	0
0	11.4857	22.3333	0	0	0	0	0	0	5.28947	0	0	0	0	0	0
3.35	6.48387	11.8235	19.4516	0	0	0	0	4.90244	18.2727	6.7	12.5625	0	0	0	0
0	2.83099	0	5.025	0	0	0	0	0	5.19828	11.1667	5.58333	0	0	0	0
0	0	0	9.13636	0	0	0	0	5.15385	28.7143	0	5.28947	0	0	0	0
0	16.9263	0	4.1875	0	0	0	0	0	8.64516	8.04	0	0	57.4286	0	40.2
40.2	5.22078	0	11.3774	100.5	0	0	0	0	8.61429	9.13636	0	0	0	0	0
10.3077	16.75	11.1667	2.33721	0	0	0	0	6.7	8.375	0	2.75342	0	0	0	0
5.74286	13.4	16.75	0	0	0	0	0	0	28.7143	0	0	0	0	0	0
0	0	0	0	0	0	0	0	0	0	0	4.1875	0	0	0	0
13.7045	0	0	0	0	0	0	0	6.28125	0	0	10.3077	0	0	0	0
12.9677	7.17857	8.55319	9.13636	0	0	0	0	28.7143	9.57143	6.7	9.34884	0	0	0	0
0	8.375	7.17857	8.73913	0	0	0	0	0	10.05	9.57143	0	0	0	0	0
6.28125	6.28125	9.80488	0	0	0	0	0	0	0	5.58333	0	0	0	0	0
0	6.93103	0	0	0	0	0	0	18.2727	17.4783	100.5	6	0	0	0	0
0	5.50685	3	5.28947	0	0	0	0	0	4.2766	9.27692	6.28125	0	0	0	0
11.8235	26.2174	0	0	0	0	0	0	9.57143	0	0	16.75	0	0	0	0
0	0	0	0	0	0	0	0	0	12.5625	0	0	0	0	0	0
0	0	0	0	0	0	0	0	0	0	0	0	0	0	0	0
9.57143	5.91176	0	8.04	0	0	0	0	0	6.48387	0	19.6098	0	0	0	0
6.48387	43.0714	0	5.43243	0	0	0	0	6.09091	57.4286	28.7143	0	0	0	0	0
6.09091	42.3158	4.36957	5.28947	0	0	0	0	0	50.25	14.0233	5.68868	0	0	0	0
25.125	0	0	7.17857	0	0	0	0	0	0	13.4	4.56818	0	0	0	0
8.73913	4.2766	3.19048	5.28947	0	0	0	0	21.5357	6.93103	3.72222	0	0	0	0	0
0	5.74286	0	2.5443	0	0	0	0	18.2727	6.93103	0	3.04545	0	0	0	0
0	5.28947	5.82609	5.58333	0	0	0	0	3.65455	0	5.74286	5.15385	0	0	0	0
9.13636	7.44444	28.7143	2.83099	0	0	0	0	0	10.3077	13.4	7.44444	0	0	0	0
0	5.58333	0	1.91429	0	0	0	0	14.3571	6.09091	0	1.91429	0	0	0	0
0	0	0	9.57143	0	0	0	0	0	0	10.05	5.15385	0	0	0	0
4.67442	4.90244	3.58929	5.28947	0	0	0	0	0	5.66197	11.5962	17.4783	0	0	0	0
25.125	10.5789	0	8.04	0	0	0	0	0	0	0	5.15385	0	0	0	0
10.05	9.57143	12.3061	10.05	0	0	0	0	0	30.9231	3.29508	4.2766	0	0	0	0
4.36957	0	11.1667	4.06061	0	0	0	0	8.49296	0	12.5625	7.09412	0	0	0	0
0	12.5625	0	0	0	0	0	0	0	18.2727	0	0	0	0	0	0
2.61039	0	0	9.13636	0	0	0	0	7.63291	0	0	0	0	0	0	0
10.05	24.12	0	6.7	0	0	0	0	0	31.7368	22.3333	10.05	0	0	0	100.5
0	13.6271	0	5.36	0	0	0	0	22.3333	6.09091	0	10.72	0	0	0	0
13.7045	8.55319	18	6.28125	0	201	0	0	4.10204	4.56818	21.3182	8.04	0	102.458	0	0
12.3061	7.73077	0	7.73077	0	0	0	0	21.7297	0	0	4.36957	0	0	0	0
13.4	13.4	13.4	10.8649	0	0	0	0	0	16.2973	14.3571	11.8235	0	0	0	0
0	10.05	7.73077	0	0	0	0	0	0	19.4516	0	15.4615	0	0	0	0
4.10204	4.1875	7.17857	7.58491	0	0	0	0	19.1429	12.1818	0	10.3077	0	0	0	0
5.025	0	9.72581	6.7	0	0	0	0	14.3571	9.13636	0	0	0	0	0	0
13.1087	6.62637	0	14.3571	0	50.25	0	144.414	18.8438	2.71622	0	7.17857	0	0	0	0
0	0	4.78571	0	0	159.069	0	0	0	19.1429	3.79245	0	0	0	0	0
0	8.375	0	12.9677	0	0	0	0	10.05	0	0	0	0	0	0	0
13.4	0	8.375	14.3571	0	0	0	0	14.3571	9.57143	12.1818	15.4615	0	0	0	0
0	36.5455	33.5	11.1667	0	0	0	0	10.05	0	22.3333	0	0	0	95.8441	0
0	0	0	3.19048	0	0	0	0	0	0	0	10.05	0	0	0	0
0	3.86538	0	10.5789	0	0	0	0	0	3.52632	0	0	0	0	0	0
6.09091	0	3.94118	0	0	0	0	0	12.1818	28.7143	3.86538	3.58929	0	0	0	0
0	6.34737	0	0	0	0	0	0	0	12.9677	0	0	0	0	0	0
12.06	0	11.1667	0	0	0	0	0	9.34884	0	9.13636	0	0	0	0	0
0	12.4074	0	0	0	0	0	0	0	7.05263	0	0	0	0	0	0
0	4.46667	0	4.46667	0	0	0	0	14.3571	14.7073	57.4286	9.34884	0	0	0	0
11.8235	0	0	29.9362	0	0	0	0	13.8621	0	0	16.4082	0	0	0	0
21.1579	0	0	14.6182	0	0	0	0	0	13.4	0	13.4	0	0	0	0
0	20.1	0	3.40678	0	0	0	0	0	14.8889	67	12.9677	0	0	0	0
23.6471	15.4615	6.93103	5.79808	0	0	0	0	35.8929	0	13.1803	2.1383	0	0	0	0
5.58333	0	0	7.44444	0	0	0	0	14.3571	19.4516	9.34884	16.75	0	0	0	0
6.09091	8.55319	13.4	0	0	0	0	0	0	0	0	0	0	0	0	0
11.8235	33.5	7.5375	0	0	0	0	0	0	22.3333	5.58333	4.67442	0	0	0	0
40.2	20.1	0	18.2727	0	0	0	0	9.57143	17.2286	0	15.4615	0	0	0	0
9.57143	19.1429	0	0	0	0	0	0	8.73913	23.6471	31.7368	0	0	0	0	0
0	0	0	9.57143	0	0	0	0	0	6.48387	0	9.57143	0	0	0	0
25.125	4.78571	0	0	0	0	0	0	47.2941	10.3077	9.57143	0	0	0	0	0
13.4	0	0	11.8235	0	0	0	0	0	11.1667	0	40.2	0	0	0	0
9.13636	0	14.8889	0	0	0	0	0	0	0	30.15	3.24194	0	0	0	0
0	0	0	1.62097	0	0	0	0	11.1667	0	8.73913	9.68675	0	0	0	0
16.75	0	0	6.81356	0	0	0	0	19.4516	0	0	5.025	0	0	0	0
8.375	0	3.24194	6.48387	0	0	0	0	13.4	0	7.17857	0	0	0	0	0
0	0	5.15385	22.3333	0	0	0	0	0	0	9.57143	14.3571	0	0	0	0
6.93103	0	8.375	0	0	0	0	0	9.13636	0	4.67442	5.91176	0	0	0	0
0	10.8649	3	10.5789	0	0	0	0	0	4.90244	6.09091	0	0	0	50.25	0
5.91176	19.1429	0	0	0	0	0	0	28.7143	14.8889	6.28125	0	0	0	0	0
24.5122	0	0	3.58929	0	0	0	0	15.075	0	0	0	0	0	0	0
6.28125	8.375	0	6.09091	0	0	0	0	10.05	12.9677	0	5.025	0	0	0	0
10.5789	0	0	5.15385	0	0	0	0	16.75	12.9677	0	7.26506	0	0	0	0
0	7.73077	0	3.72222	0	0	0	0	0	13.4	0	8.04	0	0	0	0
7.44444	4.90244	3.35	0	0	0	0	0	6.93103	6.93103	10.05	0	0	0	0	0
17.1064	0	6.7	15.4615	0	0	0	0	8.93333	0	2.71622	16.08	0	0	0	0
0	0	0	0	0	0	0	0	6.48387	10.3077	0	0	0	0	0	0
8.375	0	14.0233	0	0	0	0	0	6.48387	5.58333	0	0	0	0	0	0
18.2727	0	0	3	0	0	0	0	16.75	0	0	0	0	0	0	0
4.1875	3.29508	7.44444	3.72222	0	0	0	0	14.8889	7.88235	0	3.94118	0	0	100.5	0
0	0	0	0	0	0	0	0	0	0	0	0	0	0	0	0
12.06	0	0	16.75	0	0	0	0	31.7368	0	0	7.44444	0	0	0	0
0	15.4615	22.3333	14.3571	0	0	0	0	6.7	25.125	0	0	0	0	0	0
25.125	15.8684	0	3.46552	0	0	0	0	0	4.90244	0	0	0	0	0	0
0	4.67442	0	0	0	0	0	0	0	17.4783	0	0	0	67	0	0
21.1579	6.7563	0	22.3333	0	0	0	0	0	6.15306	0	11.1667	0	0	0	0
0	9.80488	9.13636	5.025	0	0	0	0	0	0	0	4.14433	0	0	0	0
8.73913	14.3571	6.7	8.49296	0	67	0	0	12.5625	9.80488	0	6.38095	0	0	0	0
15.1698	7.17857	9.13636	8.55319	0	0	0	0	5.28947	0	7.73077	15.2273	100.5	0	0	0
5.025	3.52632	5.15385	6.09091	0	0	0	0	8.375	8.375	12.1818	4.36957	0	0	0	0
0	11.1667	15.7031	4.36957	0	0	0	0	14.8889	8.93333	7.05263	0	40.2	33.5	0	0
5.74286	2.11579	0	5.025	0	0	0	0	9.57143	13.4	0	5.58333	0	0	0	0
26.8	10.3077	0	4.72941	0	0	0	0	20.7931	9.24138	10.8649	6.09091	0	0	0	0
11.8235	4.1875	3.24194	0	0	0	0	0	25.125	0	9	0	0	0	0	0
0	0	0	3.52632	0	0	0	0	26.8	0	0	2.1383	0	0	0	0
0	5.15385	0	0	0	159.069	0	0	5.74286	14.5652	0	0	0	0	0	0
16.75	14.8889	4.10204	6.81356	0	0	0	0	0	13.8621	9.34884	3.46552	0	102.458	0	0
16.2097	5.025	0	7.17857	0	0	0	0	17.3276	9.80488	0	10.05	0	0	0	0
12.9677	10.8649	15.4615	0	0	0	0	0	6.48387	17.7353	4.56818	0	0	0	0	0
0	0	8.375	0	0	0	0	0	11.1667	11.1667	9.13636	0	0	0	0	0
28.7143	7.44444	7.73077	40.2	0	0	0	0	10.5789	5.025	5.91176	40.2	0	0	0	0
11.1667	4.36957	18.2727	15.4615	0	0	0	0	11.8235	12.5625	22.3333	36.5455	0	0	0	0
5.66197	9.57143	14.3571	0	0	0	0	0	8.86765	16.4082	0	0	0	0	0	0
0	0	0	0	0	0	0	0	0	7.44444	8.04	0	0	0	0	0
0	15.075	0	0	0	0	0	0	0	5.58333	0	0	0	0	0	0
0	11.1667	0	0	0	0	0	0	10.5789	10.5789	0	0	0	0	0	0
0	4.56818	0	0	0	0	0	0	0	5.28947	7.73077	0	0	0	0	0
0	0	0	7.44444	0	0	0	0	0	0	5.28947	7.44444	0	0	0	0
0	28.7143	5.43243	17.4783	0	0	0	0	17.4783	36.5455	5.025	6.7	0	0	0	0
0	11.3774	9.57143	0	0	0	0	0	0	8.86765	4.56818	0	0	0	0	0
11.4857	20.1	6.09091	0	0	0	0	0	15.075	28.7143	13.4	0	0	0	0	0
6.48387	4.90244	13.4	44.6667	0	0	0	0	16.08	5.025	16.75	0	0	0	0	0
9.13636	10.05	12.2561	10.5789	0	0	0	0	15.8684	6.48387	17.0339	6.28125	0	0	0	0
0	7.88235	0	11.8235	0	0	0	0	14.3571	14.8889	6.28125	4.90244	0	0	0	0
0	0	12.5625	0	0	0	0	0	10.05	0	15.4615	11.3239	0	0	0	0
3.46552	0	6.7	4.72941	0	0	0	0	10.5789	18.2727	0	3.58929	0	0	0	0
0	25.125	11.3239	9.13636	0	0	0	0	11.8235	0	7.63291	6.09091	0	0	0	0
0	6.09091	201	3.40678	0	0	0	0	0	9.13636	201	4.10204	0	0	0	0
0	11.1667	12.06	0	0	0	0	0	9.57143	0	4.1875	6.38095	0	0	67	0
17.4783	13.4	8.12121	0	0	0	201	0	13.4	0	2.75342	10.5789	0	0	0	0
7.44444	7.73077	11.1667	0	0	0	0	0	7.88235	0	0	0	0	0	0	0
9.57143	2.48148	0	4.46667	0	0	0	0	7.17857	5.66197	0	12.9677	0	0	0	0
15.4615	0	19.4516	9.88525	0	0	0	0	7.17857	11.8235	22.9714	13.4	0	0	0	0
13.4	14.3571	26.2174	6.28125	0	0	0	0	0	6.28125	16.75	33.5	0	0	0	0
0	0	0	0	0	0	0	0	0	0	0	0	0	0	0	0
0	5.43243	15.4615	3.58929	0	0	0	0	7.44444	0	0	15.075	0	0	0	0
6.48387	5.15385	0	28.7143	0	0	0	67	11.1667	20.1	0	31.7368	0	0	0	0
10.5789	8.73913	3.94118	0	0	0	0	0	0	0	9.34884	4.36957	0	0	100.5	0
6.93103	0	0	2.07216	0	0	0	0	14.3571	11.1667	0	5.91176	0	0	0	0
4.36957	26.8	4.02	0	0	0	0	0	17.7353	8.73913	4.90244	2.0303	67	0	0	0
4.78571	14.7073	0	5.74286	0	0	0	0	5.74286	5.74286	0	11.4857	0	0	0	0
0	4.78571	4.90244	16.75	0	0	0	0	18.2727	0	0	40.2	0	0	95.8441	0
0	0	0	3.24194	0	0	0	0	6.93103	0	0	0	0	0	0	0
0	2.48148	0	3.46552	0	0	0	0	10.05	4.10204	0	0	0	0	0	0
16.08	12.9677	12.5625	0	0	0	0	0	12.5625	3.79245	0	0	0	0	0	0
0	4.56818	0	6.64463	0	0	0	0	0	17.7353	6.48387	5.74286	0	0	0	0
2.05102	0	0	0	0	0	0	0	7.83117	0	0	9.57143	0	0	0	0
3	0	7.17857	0	0	0	0	0	0	0	11.1667	7.17857	0	0	0	0
18.2727	0	0	0	0	0	0	0	0	0	4.36957	0	0	0	0	0
4.02	3.86538	33.5	13.7045	0	0	0	0	7.17857	3.58929	40.2	5.28947	0	0	0	0
7.73077	16.75	11.3239	14.3571	0	0	0	0	0	17.4783	12.8298	0	0	0	0	0
9.68675	0	0	7.93421	0	0	0	0	5.82609	0	0	11.3239	0	0	0	0
26.2174	18.2727	0	0	0	0	0	0	30.9231	19.1429	0	0	0	0	0	0
22.3333	40.2	0	0	0	0	0	0	0	44.6667	0	28.7143	0	0	0	0
8.20408	13.4	5.91176	0	0	0	0	0	5.74286	20.1	11.8235	9.80488	0	0	0	0
12.5625	5.28947	2.71622	4.10204	0	0	202.196	0	0	11.3774	2.83099	0	0	0	0	0
9.80488	0	0	9.57143	0	0	0	0	5.43243	0	25.125	9.13636	0	0	0	0
5.74286	0	8.73913	0	0	0	0	0	2.87143	0	10.05	0	0	0	0	0
6.09091	15	0	0	0	0	0	0	19.1429	13.6271	0	0	0	0	0	0
5.74286	0	2.64474	2.36471	0	0	0	0	8.73913	7.44444	8.61429	3.72222	0	0	0	33.5
0	0	0	0	0	0	0	0	0	0	0	40.2	0	0	0	0
10.05	0	0	3.14062	0	0	0	0	7.73077	0	0	14.3571	0	0	0	20.1
8.375	0	0	6.48387	0	0	0	0	7.17857	0	0	4.46667	0	0	0	0
0	6.7	23.6471	0	162.213	0	0	0	0	6.09091	5.91176	0	0	0	95.8441	0
0	6.7	0	0	0	0	0	0	0	20.1	11.8235	0	0	0	0	0
7.44444	11.8235	0	7.17857	0	0	0	0	0	15.4615	0	15.4615	0	0	0	0
12.1818	10.3077	0	4.56818	0	0	0	0	18.2727	6.09091	0	0	0	0	0	0
32.16	0	18.2727	7.73077	0	0	0	0	19.1429	12.3061	14.3571	0	0	0	0	0
8.375	6.09091	5.28947	9.13636	201	0	0	0	0	12.5625	12.1818	7.88235	0	0	0	0
0	0	9.57143	13.4	0	0	0	0	21.1579	14.3571	25.125	5.74286	0	0	0	0
18.2727	22.3333	12.5625	9.57143	0	0	0	0	18.2727	8.04	0	10.3077	0	0	0	0
6.09091	13.8621	9.13636	12.9677	0	0	0	0	6.09091	13.4	0	12.9677	0	201	0	0
5.58333	0	9.13636	12.5625	0	0	0	0	0	0	15.4615	13.4	0	0	0	0
14.0233	4.46667	15.7031	10.05	0	0	0	0	37.6875	0	12.5625	14.3571	0	0	0	0
0	13.4	0	0	0	0	0	0	0	20.1	0	13.4	0	0	0	0
0	8.375	21.1579	16.08	0	159.069	0	0	11.4857	0	0	18.2727	0	0	0	0
3.86538	4.10204	11.4857	7.44444	0	201	0	0	11.8235	7.88235	8.61429	8.375	0	0	0	0
4.67442	4.1875	0	11.4857	0	0	0	0	0	5.58333	0	13.8621	0	0	0	0
14.3571	5.74286	6.7	0	0	0	0	0	0	25.125	0	16.75	0	0	0	0
3.79245	0	0	0	0	0	0	0	6.93103	6.28125	0	31.7368	0	0	0	0
5.91176	0	44.6667	2.75342	0	0	0	0	7.58491	0	15.4615	7.93421	0	0	0	0
14.3571	13.4	0	13.1087	0	0	0	0	23.1923	6.93103	7.73077	5.28947	0	0	0	0
0	10.05	0	3.9802	0	0	0	0	0	10.5789	13.4	0	0	0	0	0
1.93269	18.2727	0	0	0	0	0	0	7.01163	11.1667	14.8889	0	0	0	0	0
16.08	6.7	3.65455	0	0	0	0	0	0	0	8.04	0	0	0	0	0
19.1429	12.1084	0	0	162.213	0	0	0	0	12.5625	8.375	5.28947	0	100.5	0	0
0	14.0233	20.1	0	0	0	0	0	0	6.09091	0	3.86538	0	0	0	0
8.20408	15.4615	18.2727	6.7	0	0	202.196	0	14.8889	18.2727	0	0	0	0	0	0
0	0	0	0	0	0	0	0	0	0	18.2727	4.96296	0	0	0	0
0	2.95588	0	10.05	0	0	0	0	3.19048	0	15.4615	23.6471	0	0	0	0
9.13636	0	12.7619	6.77528	0	0	0	0	0	12.5625	7.73077	6.18462	0	0	0	0
0	16.2973	0	6	0	0	0	0	6.7	20.1	0	6.59016	0	0	0	0
8.20408	10.05	0	0	0	0	0	0	6.09091	0	6.28125	29.7778	0	102.458	0	0
0	11.4857	14.7073	18.2727	0	0	0	0	0	12.5625	17.7353	0	0	0	0	0
7.73077	100.5	5.58333	7.73077	0	0	0	0	7.73077	50.25	0	0	0	0	0	0
0	0	0	5.28947	0	0	0	0	0	0	0	6.7	0	0	0	0
6.28125	0	4.02	4.46667	0	0	0	0	30.9231	0	4.02	6.7	0	0	0	0
6.09091	0	8.73913	0	0	0	0	0	10.05	25.125	4.1875	0	0	0	0	0
14.3571	12.1818	0	7.44444	0	0	0	0	0	5.91176	0	0	0	0	0	0
0	0	29.7778	4.10204	0	0	0	0	54.8182	25.125	23.6471	27.4091	0	0	0	0
8.20408	0	14.3571	0	0	159.069	0	0	4.78571	6.7	9.13636	10.5789	0	102.458	0	0
8.04	0	6.09091	21.5357	0	0	0	0	8.375	6.55435	0	7.17857	0	0	0	0
25.125	44.6667	0	0	0	0	0	0	0	0	6.81356	0	0	0	0	0
0	0	8.73913	0	0	0	0	0	0	0	8.55319	0	0	0	0	0
0	11.4857	0	12.5625	0	0	0	0	0	11.1667	0	10.05	0	67	0	0
15.7647	33.5	24.12	16.75	0	0	0	0	9.80488	0	11.1667	11.8235	0	0	0	0
8.375	3.79245	11.8235	0	0	0	0	0	11.8235	4.90244	6.48387	9.80488	0	0	0	0
40.2	17.2286	2.91304	16.75	201	0	0	0	14.3571	23.6471	8.55319	0	0	0	0	0
8.04	0	0	0	0	0	0	0	17.4783	20.7931	0	8.73913	104.973	0	0	0
4.67442	5.43243	4.46667	7.05263	0	0	0	0	7.17857	20.1	0	0	0	0	0	0
0	0	0	0	0	0	0	0	0	0	0	2.39286	0	0	0	0
13.8621	10.5789	14.3571	3.58929	0	0	0	0	11.8235	0	0	4.78571	0	0	0	0
0	6.28125	5.58333	10.05	0	0	0	0	0	7.17857	7.44444	11.8235	0	0	0	0
12.5625	38.2857	44.6667	0	0	0	0	0	12.5625	23.6471	0	0	0	0	0	0
21.1579	21.5357	5.15385	0	0	0	0	0	0	28.7143	4.78571	0	0	0	0	0
7.88235	19.1429	11.8235	4.90244	0	0	0	0	15.4615	0	5.43243	5.74286	0	0	40.2	0
6.09091	22.3333	4.02	9.34884	0	0	0	0	9.57143	25.125	0	0	0	0	0	0
0	5.28947	9.57143	5.38393	0	0	0	0	12.5625	0	18.2727	7.80583	0	0	0	0
0	3.94118	12.9677	12.5625	0	0	0	0	16.75	20.1	17.4783	28.7143	0	0	0	0
0	0	10.3077	3.65455	0	0	0	28.7143	14.3571	6.28125	5.58333	9.88525	0	0	0	0
40.2	18.2727	18.2727	5.74286	0	0	0	0	22.3333	35.4706	23.6471	0	0	0	33.5	0
0	0	0	0	0	0	0	0	0	0	4.1875	13.8621	0	0	0	0
15.4615	21.1579	11.1667	12.5625	0	0	0	0	18.2727	25.125	11.1667	0	0	0	0	0
10.5789	8.04	0	0	0	0	0	0	21.1579	0	11.1667	0	0	0	0	0
22.3333	7.73077	0	5.43243	0	0	0	0	24.3636	4.56818	0	0	0	0	0	0
0	14.3571	14.8889	7.58491	0	0	0	0	0	7.73077	15.4615	4.67442	0	67	0	0
20.1	13.4	11.1667	7.83117	0	0	0	0	7.17857	6.7	0	16.08	0	102.458	0	0
8.73913	7.17857	0	12.06	0	0	0	0	6.7	0	0	15.075	0	0	0	0
10.05	8.04	0	4.10204	0	0	0	0	10.05	10.5789	7.93421	6.7	0	0	0	0
0	4.02	4.46667	6.93103	0	0	0	0	7.44444	0	26.8	8.04	0	0	0	0
4.10204	2.5443	0	0	0	0	0	0	4.46667	23.8475	0	0	104.973	0	0	0
0	0	14.3571	5.58333	0	0	0	0	9.57143	7.73077	18.8438	5.91176	0	0	0	0
18.2727	8.73913	0	11.4857	0	0	0	0	8.73913	0	0	18.2727	0	0	0	100.5
10.5789	15.4615	30.9231	3.46552	0	0	0	0	21.1579	14.3571	44.6667	3.35	0	0	95.8441	0
9.13636	0	6.09091	9.27692	0	0	0	0	8.73913	15.4615	7.73077	10.3966	0	0	0	0
20.1	16.08	6.38095	0	0	0	0	0	33.5	11.1667	5.66197	57.4286	0	0	0	0
0	14.3571	7.17857	6.18462	0	0	0	0	0	21.5357	10.05	3.29508	0	0	0	0
22.3333	0	11.3774	19.1429	0	0	0	0	22.3333	0	13.4	17.2286	0	0	0	0
8.375	16.75	0	12.06	0	0	0	0	19.1429	37.6875	27.4091	0	0	0	0	0
0	30.9231	0	14.3571	0	0	0	0	23.1923	24.12	0	14.7073	0	0	0	0
7.26506	6.48387	0	0	0	0	0	0	9.42188	0	0	0	0	0	0	0
25.125	4.36957	0	2.71622	0	0	0	0	25.7692	7.88235	0	4.36957	0	0	0	0
0	0	10.5789	9.27692	0	0	0	0	0	9.57143	8.375	18.5538	0	0	0	0
16.75	8.93333	8.93333	18.2727	0	0	0	0	33.5	8.04	9.57143	13.4	0	0	0	0
0	13.4	7.17857	6.48387	0	0	0	0	0	20.6154	35.8929	3.52632	0	0	0	0
11.8235	11.3774	11.8235	6.48387	0	100.5	0	0	15.4615	16.2973	0	0	0	0	0	0
5.74286	12.8298	33.5	12.6757	0	0	0	0	16.75	7.73077	0	10.8065	0	0	0	40.2
0	0	22.3333	2.64474	0	0	0	0	15.4615	0	0	7.58491	0	0	0	0
14.3571	0	0	0	0	0	0	0	0	0	8.73913	0	0	0	0	0
11.8235	8.55319	16.08	12.3061	0	0	0	0	8.375	17.7353	9.13636	9.57143	0	0	0	0
5.43243	0	8.375	0	0	0	0	0	7.44444	0	11.1667	5.91176	0	0	0	0
0	9.57143	23.1923	2.91304	0	0	0	0	0	0	21.7297	6.7	0	0	0	0
0	5.36	6.93103	0	0	0	0	0	0	11.5962	8.375	0	0	0	0	0
10.05	0	8.04	0	0	0	0	0	0	0	0	0	0	0	0	0
9.13636	8.375	22.3333	0	0	0	0	0	11.1667	23.6471	0	0	0	0	0	0
13.4	6.93103	0	7.17857	0	0	0	0	11.8235	10.05	0	9.13636	0	0	0	0
0	0	0	0	0	0	0	0	0	10.3077	0	20.1	0	0	0	0
0	9.57143	0	0	0	0	0	0	0	12.5625	0	0	0	0	0	0
10.5789	0	0	6.7	0	0	0	0	11.1667	8.73913	0	0	0	0	0	0
18.2727	6.7	0	2.18478	0	0	0	0	0	0	12.1818	5.36	0	0	0	0
6	0	0	0	0	0	0	0	11.3774	0	0	14.3571	0	0	0	0
15.4615	11.1667	5.58333	4.10204	162.213	0	0	0	0	26.8	0	4.46667	0	0	0	0
0	8.375	7.17857	4.36957	0	0	0	0	0	10.5789	8.375	5.91176	0	0	0	0
6.7	0	13.4	12.1818	0	0	0	0	7.17857	0	23.9286	15.4615	0	0	0	0
0	21.5357	10.5789	8.93333	0	0	0	0	16.75	37.2222	10.5789	19.4516	0	0	0	0
3.79245	9.57143	0	4.41758	0	0	0	0	0	10.5789	0	18.5538	0	0	0	0
40.2	0	7.17857	4.90244	0	0	0	0	16.75	0	0	0	0	0	67	0
9.57143	22.3333	0	10.05	0	0	0	0	0	11.1667	0	3.46552	0	0	0	0
33.5	10.5789	0	0	0	0	0	0	7.73077	12.5625	2.83099	3.72222	0	0	0	0
9.42188	0	9.13636	5.28947	0	0	0	0	7.44444	28.7143	6.7	0	0	0	0	0
0	5.74286	13.4	26.8	0	0	0	0	2.91304	12.1818	13.4	0	0	0	0	0
6.55435	13.4	0	0	0	0	0	0	2.61039	6.09091	0	0	0	0	0	0
7.44444	2.57692	3.79245	6.85227	0	0	0	0	8.73913	6	3.79245	9	0	0	0	0
0	0	0	3.94118	0	0	0	0	8.73913	0	0	10.3077	0	0	0	0
23.1923	18.2727	0	0	0	0	0	0	12.5625	0	12.5625	0	0	0	0	0
10.05	2.71622	0	12.1818	0	0	0	0	0	16.2973	6.48387	0	0	0	0	0
0	0	0	3.35	0	0	0	0	10.05	0	0	4.46667	0	0	0	0
0	0	25.125	0	0	0	0	0	0	0	20.1	0	0	0	0	0
0	0	0	6.48387	0	0	0	0	0	8.73913	0	12.9677	0	0	0	0
13.7045	6.09091	0	3.72222	0	0	0	0	5.58333	30.15	0	3.52632	0	0	0	0
23.1923	0	10.3966	16.75	0	0	0	0	8.73913	0	6.28125	0	0	0	0	0
6.93103	0	25.125	0	0	0	0	0	5.025	13.4	6.81356	20.1	0	0	0	0
8.20408	0	0	12.6757	0	0	0	0	17.1064	5.58333	0	5.08861	0	301.5	0	0
6.09091	12.1818	0	3.24194	0	0	0	0	11.8235	0	3.52632	12.3061	0	0	0	0
10.5789	8.04	10.05	6.09091	0	0	0	0	11.4857	7.44444	13.4	14.3571	0	0	0	0
0	13.4	12.1818	0	0	0	0	0	0	22.3333	7.17857	0	0	40.2	0	0
0	20.1	0	18.2727	0	0	0	0	23.6471	6.28125	7.73077	53.6	0	0	0	0
22.3333	5.91176	6.28125	3.24194	0	0	0	0	0	0	8.375	4.67442	0	0	0	0
0	6.93103	8.04	11.1667	0	100.5	0	0	0	23.1923	0	6.7	0	0	0	0
5.15385	10.05	0	0	0	0	0	0	3.79245	0	0	0	0	0	0	0
0	0	10.5789	5.08861	0	0	0	0	8.375	0	0	6.38095	0	0	0	0
0	10.05	0	8.20408	0	0	0	0	0	5.43243	0	5.15385	0	0	0	0
0	21.5357	7.73077	10.9636	0	0	0	0	0	16.08	4.36957	0	0	0	0	0
7.44444	0	0	16.75	0	0	0	0	0	0	8.73913	8.375	0	0	0	0
0	4.56818	7.73077	0	0	0	0	0	0	10.5789	8.73913	0	0	100.5	0	0
17.7353	17.8667	9.72581	3.79245	0	0	0	0	12.1818	10.8649	5.50685	17.1064	0	0	0	0
0	0	0	6.85227	0	0	0	0	67	6.7	0	11.4857	0	0	0	28.7143
0	0	16.75	9.34884	0	0	0	0	10.05	0	33.5	5.15385	0	0	0	0
2.45122	17.2286	9.34884	4.90244	0	0	0	0	9	13.4	0	13.8621	0	0	0	0
46.3846	0	0	15.4615	0	0	0	0	43.0714	10.5789	0	12.3061	0	0	0	0
10.05	8.04	11.8235	5.74286	0	0	0	0	6.93103	10.05	12.5625	6.48387	0	0	0	0
0	6.48387	6.18462	0	0	0	0	0	20.1	0	0	6.93103	0	0	0	0
21.1579	0	4.2766	0	0	0	0	0	26.8	0	0	0	0	0	0	0
10.5789	0	0	4.84337	0	0	0	0	0	28.7143	0	6.48387	0	0	0	0
0	18.2727	0	9.13636	0	0	0	0	0	89.3333	0	8.73913	0	0	0	0
9.80488	0	8.20408	3.09231	0	0	0	144.414	4.67442	0	7.30909	11.8235	0	0	0	0
0	12.5625	9.57143	0	0	50.25	0	0	23.6471	20.1	17.4783	13.4	104.973	0	0	0
0	11.8235	6.81356	8.49296	0	0	0	0	0	31.7368	0	0	0	0	0	0
0	0	6.48387	9.13636	0	0	0	0	3.46552	0	0	7.88235	50.25	0	0	0
0	12.5625	0	5.28947	0	0	0	0	0	30.9231	0	18.2727	0	0	0	0
8.55319	16.2097	0	7.44444	0	0	0	0	5.91176	21.8478	0	0	100.5	0	0	0
0	24.12	0	5.025	0	0	0	0	15.4615	12.1818	4.56818	11.1667	67	0	0	0
0	11.1667	0	2.83099	0	0	0	0	0	12.9677	0	0	0	0	0	0
5.15385	0	0	0	0	0	0	0	13.8621	28.7143	0	0	0	0	0	0
11.4857	17.2286	5.28947	2.71622	0	0	0	0	12.5625	6.93103	0	2.71622	0	0	0	0
0	6.7	0	14.3571	0	0	0	0	5.43243	5.28947	0	8.375	0	0	0	0
0	0	2.68	5.74286	0	0	0	0	0	0	3	0	0	0	0	0
0	40.2	0	0	0	0	0	0	0	13.4	4.36957	0	0	0	0	0
8.04	9.34884	10.5789	5.15385	0	0	0	0	12.5625	6.09091	7.73077	5.58333	0	0	0	0
14.3571	16.75	3.46552	0	0	0	0	0	33.5	40.2	17.1064	10.05	0	0	0	0
0	8.375	9.13636	4.10204	0	0	0	0	9.57143	9.13636	5.025	5.74286	0	0	0	0
14.3571	11.8235	0	0	0	0	0	0	8.73913	13.4	0	0	0	100.5	0	0
15.4615	30.4545	8.83516	0	0	0	201	0	5.43243	14.3571	5.91176	0	0	0	0	0
0	10.9636	0	17.6316	0	0	0	0	0	15.075	0	10.5789	0	0	0	0
16.08	13.4	0	4.51685	0	0	0	0	24.12	13.4	10.05	5.91176	0	0	0	0
14.3571	8.375	0	0	0	0	0	0	0	6.28125	0	10.5789	0	0	0	0
3.72222	0	20.1	0	0	0	0	0	4.02	0	12.1818	0	0	0	0	0
0	14.7073	0	3.04545	0	0	0	0	0	6.28125	6.48387	0	0	0	0	0
13.4	5.43243	10.05	0	0	0	0	0	8.375	16.75	14.3571	20.1	0	0	0	0
0	6.09091	5.28947	7.09412	0	0	0	201	10.5789	6.48387	6.28125	2.91304	0	0	0	0
21.5357	27.4091	0	5.74286	0	0	0	0	31.7368	48.24	0	12.5625	0	0	0	0
0	22.3333	21.1579	0	0	0	0	0	0	13.4	5.025	11.1667	0	0	0	0
8.04	0	7.63291	3.86538	0	0	0	0	3.52632	20.1	3.29508	8.04	0	0	0	76.4434
3.40678	0	5.74286	0	0	0	0	0	7.44444	0	0	7.17857	0	0	0	0
4.1875	0	0	4.67442	0	0	0	0	11.1667	0	0	0	0	0	0	0
7.44444	7.93421	0	6.7	0	0	0	0	10.5789	5.91176	5.82609	7.73077	0	0	0	0
15.4615	11.8235	0	10.5789	0	0	0	0	0	0	50.25	0	0	0	0	0
7.73077	3.94118	0	0	0	0	0	0	0	6.41489	0	0	0	18.2727	0	0
0	0	0	3.72222	0	0	0	0	0	0	11.8235	8.93333	0	0	0	0
9.57143	0	0	0	0	0	0	0	15.4615	0	0	12.5625	0	0	0	0
0	0	7.63291	5.74286	0	0	0	0	16.75	18.2727	11.8235	8.73913	0	0	0	0
0	10.5789	7.58491	6	0	0	0	0	8.04	17.4783	9.13636	4.02	0	0	0	0
4.1875	5.15385	0	10.8649	0	0	0	0	0	12.1818	0	26.8	0	0	0	0
0	3.72222	33.5	0	0	0	0	0	28.7143	14.1053	20.1	8.73913	0	0	0	0
75.375	0	6.48387	11.8235	0	0	0	0	67	0	0	0	0	0	0	0
24.12	14.3571	9.57143	3	0	0	0	0	18.8438	0	26.8	3.58929	0	0	0	67
0	9.57143	0	12.5625	0	0	0	0	7.73077	8.04	0	0	0	0	0	0
0	0	2.91304	14.3571	0	0	0	0	0	0	2.75342	40.2	0	0	0	0
0	28.7143	6.38095	9	0	0	0	0	18.2727	18.2727	3.40678	0	0	0	0	0
0	7.58491	0	0	0	0	0	0	0	5.43243	8.04	0	0	0	0	0
8.20408	22.3333	9.34884	16.08	0	0	201	0	5.15385	0	13.8621	0	0	0	0	0
4.78571	0	0	10.5789	0	0	0	0	0	9.34884	0	25.125	0	0	0	0
4.1875	0	0	7.44444	0	0	0	0	9.34884	0	0	43.0714	0	0	0	0
12.5625	15.4615	0	17.4783	0	0	0	0	7.73077	11.1667	7.44444	0	0	0	0	0
0	5.15385	19.3269	6.48387	0	0	0	0	0	3.19048	0	16.75	0	0	0	0
14.3571	6.28125	3.90291	1.70339	0	0	0	0	21.1579	0	5.08861	1.91429	0	0	0	0
0	6.7	13.7045	4.90244	0	0	0	0	0	7.73077	5.43243	0	0	0	0	0
5.74286	0	11.1667	14.1053	0	0	0	0	0	0	0	17.7353	0	0	0	0
7.73077	6.7	0	8.04	0	0	0	0	33.5	16.08	0	0	0	0	0	0
8.20408	43.0714	0	0	0	0	0	0	13.4	31.7368	0	0	0	0	0	0
10.5789	3.19048	28.7143	12.5625	0	0	0	0	0	4.10204	33.5	8.04	0	0	0	0
0	0	0	0	0	0	0	0	25.125	0	0	0	0	0	0	0
0	7.73077	15.4615	3.29508	0	0	0	0	0	21.383	30.15	10.05	0	0	0	0
8.375	5.15385	4.2766	26.8	0	0	0	0	10.5789	0	10.3077	0	0	0	0	0
0	0	5.74286	0	0	0	0	0	0	9.13636	6.28125	8.375	0	0	0	0
0	0	5.36	4.02	0	0	0	0	13.4	11.1667	10.1772	8.73913	0	0	40.2	33.5
15.4615	8.73913	0	16.2097	0	0	0	0	8.04	0	3.24194	3.65455	0	0	0	0
0	12.9677	0	7.5375	0	0	0	67	0	20.6154	0	13.1803	0	0	0	0
0	18.2727	17.0339	0	0	0	0	0	11.4857	43.0714	28.7143	0	0	0	95.8441	0
14.3571	0	4.02	8.04	0	0	0	0	0	15.4615	4.90244	0	0	0	0	0
11.8235	13.4	7.58491	9.13636	0	0	0	0	0	10.5789	10.5789	10.05	0	0	0	0
10.5789	0	5.74286	0	0	0	0	0	27.7241	0	0	12.9677	0	0	0	201
0	19.1429	2.61039	30.9231	0	0	0	0	0	43.0714	8.20408	8.73913	0	0	0	0
0	6.7	7.58491	3.72222	0	0	0	0	7.44444	0	4.67442	6.93103	100.5	0	0	0
0	10.5789	6.09091	12.5625	0	0	0	0	0	0	4.67442	6.28125	0	0	0	0
4.10204	19.1429	5.58333	5.91176	0	0	0	0	5.28947	9.57143	18.2727	11.5962	0	0	0	0
4.56818	0	0	11.1667	0	0	0	0	17.4783	13.4	100.5	26.8	0	0	0	0
0	0	6.7	30.15	0	0	0	0	7.17857	0	15.4615	0	0	0	0	0
8.375	9.27692	0	4.36957	0	0	0	0	0	10.9636	0	10.05	0	0	0	0
0	4.46667	0	9.27692	0	0	0	0	16.75	3.79245	0	14.7073	0	100.5	0	50.25
7.17857	15.8684	0	31.7368	0	0	0	0	0	12.5625	16.08	10.05	0	0	0	0
8.04	4.67442	0	9.13636	0	0	0	0	7.44444	12.5625	0	23.6471	0	0	0	0
13.8621	10.3077	0	2.39286	0	201	0	0	0	20.1	0	9.57143	0	0	0	0
[truncated: 1,553 more rows]

## Sheet: Figure 2A
MYC binding site coodinates (hg19)			Normalized mean reads at MYC binding site (0 bp from peak)
Chromosome	Start	End	LNCaP	LNCaP-ENZ	LNCaP-R-ENZ
chr1	713715	714634	9.88682825779817	9.59734774453349	12.6150138980093
chr1	739933	740779	3.58314581155102	3.12802445007018	5.85044122806229
chr1	762025	763128	0.464481864460317	0.6398231829689	0.853189345759083
chr1	805010	805675	2.7868911867619	1.84837808413238	2.6205101334029
chr1	839483	840784	4.77752774873469	5.1185854637512	7.4958778234548
chr1	858978	861226	0.862609176854874	0.924189042066188	1.76732078764382
chr1	868092	869091	4.37940043634013	3.55457323871611	8.10529878471129
chr1	876730	877431	1.19438193718367	1.20855490116348	1.27978401863862
chr1	894108	895238	5.37471871732652	5.68731718194577	7.6177620157061
chr1	895763	897087	0.398127312394557	0.284365859097289	0.426594672879542
chr1	901573	902952	1.52615469751247	1.2796463659378	1.95014707602076
chr1	934220	937501	1.72521835370975	1.49292076026077	1.82826288376946
chr1	940369	941195	3.1186639470907	3.05693298529585	4.81442559392625
chr1	948402	949301	3.78220946774829	3.8389390978134	5.2410202668058
chr1	955124	956664	0.331772760328798	0.142182929548644	0.304710480628244
chr1	975776	976317	1.26073648924943	0.710914647743222	2.7423943256542
chr1	1002724	1004426	0.199063656197279	0.6398231829689	0.792247249633435
chr1	1004524	1005197	2.25605477023582	2.48820126710128	3.59558367141328
chr1	1009024	1010234	4.57846409253741	3.12802445007018	7.7396462079574
chr1	1051071	1052041	8.09525535202267	7.32242087175518	10.4820405336116
chr1	1089205	1089760	3.25137305122222	3.76784763303908	7.4958778234548
chr1	1097620	1099622	0.796254624789115	0.497640253420255	0.792247249633434
chr1	1099642	1101394	0.132709104131519	0.6398231829689	1.15789982638733
chr1	1165932	1168322	0.464481864460317	0.426548788645933	0.426594672879542
chr1	1172476	1173324	1.79157290577551	0.782006112517544	2.55956803727725
chr1	1176138	1176689	0.331772760328798	0.568731718194577	7.00834105444961
chr1	1207283	1209826	0.0663545520657595	0.213274394322967	0.48753676900519
chr1	1217003	1217867	0.796254624789115	0.497640253420255	3.71746786366458
chr1	1242313	1245079	2.25605477023582	1.9194695489067	2.31579965277465
chr1	1253577	1254140	6.37003699831292	5.18967692852552	9.56790909172686
chr1	1259614	1260190	0	0	0
chr1	1260756	1260879	0	0	0
chr1	1260883	1261269	0	0	0
chr1	1264914	1265238	0.265418208263038	0.142182929548644	0.121884192251298
chr1	1268173	1268569	0.132709104131519	0.213274394322967	2.31579965277465
chr1	1279068	1280428	0.995318280986393	1.20855490116348	5.30196236293145
chr1	1282890	1283939	0.995318280986393	1.06637197161483	2.98616271015679
chr1	1284040	1285345	0.928963728920634	0.497640253420255	0.914131441884732
chr1	1290204	1290714	0	0	0
chr1	1290723	1291258	0	0	0
chr1	1310027	1311289	4.57846409253741	3.55457323871611	7.25210943895221
chr1	1334037	1335753	6.83451886277323	5.33185985807416	8.59283555371648
chr1	1337365	1337902	1.45980014544671	1.35073783071212	2.07203126827206
chr1	1341716	1343101	0	0	0
chr1	1343147	1343530	0	0	0
chr1	1368340	1369339	2.85324573882766	3.48348177394179	6.15515170869053
chr1	1370539	1371562	0	0	0
chr1	1371563	1372124	0	0	0
chr1	1376174	1376685	0.464481864460317	0.426548788645933	1.03601563413603
chr1	1406219	1407395	1.19438193718367	1.77728661935805	1.34072611476427
chr1	1440116	1440810	5.242009613195	5.61622571717145	9.32414070722427
chr1	1441389	1441693	0.729900072723355	0.355457323871611	0.670363057382137
chr1	1446241	1448137	0.928963728920634	0.924189042066188	0.670363057382137
chr1	1508545	1510883	0.265418208263038	0.142182929548644	0.304710480628244
chr1	1534590	1535302	0.265418208263038	0.284365859097289	0.670363057382137
chr1	1545295	1546093	0.398127312394557	0.426548788645933	2.25485755664901
chr1	1549636	1551157	0.464481864460317	0.6398231829689	0.426594672879542
chr1	1551358	1552065	1.65886380164399	0.355457323871611	2.25485755664901
chr1	1590224	1590697	1.85792745784127	1.06637197161483	2.13297336439771
chr1	1623693	1624839	5.44107326939228	3.91003056258772	7.67870411183175
chr1	1655528	1656152	7.16629162310203	6.11386597059171	10.1163879568577
chr1	1689620	1691363	2.85324573882766	2.5592927318756	4.32688882492107
chr1	1708467	1708798	0.663545520657595	0.6398231829689	1.76732078764382
chr1	1709098	1710904	0.995318280986393	0.924189042066188	1.52355240314122
chr1	1713447	1715016	1.52615469751247	1.2796463659378	2.43768384502595
chr1	1760074	1760489	1.72521835370975	0.99528050684051	0.975073538010381
chr1	1764774	1765315	2.4551184264331	2.63038419664992	8.22718297696259
chr1	1772855	1773506	4.64481864460317	2.70147566142424	2.25485755664901
chr1	1789914	1791184	2.32240932230158	1.56401222503509	1.70637869151817
chr1	1821155	1821945	0.530836416526076	0.568731718194577	0.975073538010381
chr1	1822622	1823652	0.530836416526076	0.497640253420255	0.304710480628244
chr1	1823702	1824686	0.796254624789115	0.426548788645933	1.64543659539252
chr1	1837476	1838200	2.91960029089342	2.70147566142424	4.44877301717236
chr1	1839823	1841027	1.52615469751247	1.2796463659378	2.55956803727725
chr1	1849760	1851285	1.72521835370975	2.13274394322967	2.01108917214641
chr1	1933207	1933935	1.99063656197279	2.84365859097289	3.96123624816717
chr1	1975857	1976858	0.729900072723355	0.355457323871611	0.548478865130839
chr1	1980494	1981286	0	0	0
chr1	1981335	1981363	0	0	0
chr1	1981405	1982521	0	0	0
chr1	2013335	2014114	4.18033678014285	4.33657935123365	8.77566184209343
chr1	2120572	2122502	1.52615469751247	1.2796463659378	2.31579965277465
chr1	2125965	2126927	0.862609176854874	1.84837808413238	1.58449449926687
chr1	2130224	2130616	0.398127312394557	0.497640253420255	0.426594672879542
chr1	2139407	2140237	3.25137305122222	3.8389390978134	5.42384655518274
chr1	2158761	2159673	0	0	0
chr1	2159928	2160158	0	0	0
chr1	2160216	2161364	0	0	0
chr1	2161405	2163251	0.663545520657595	0.568731718194577	0.914131441884732
chr1	2169968	2170498	0.928963728920634	0.426548788645933	1.82826288376946
chr1	2179046	2179777	0	0	0
chr1	2179848	2180784	0	0	0
chr1	2181853	2182490	0	0	0
chr1	2182698	2182715	0	0	0
chr1	2182918	2183712	0	0	0
chr1	2189509	2189822	0.862609176854874	0.6398231829689	0.792247249633435
chr1	2322594	2323728	10.48401922639	8.74425016724163	17.3075552996843
chr1	2341803	2343081	9.62141004953513	7.82006112517544	15.4183503197891
chr1	2343118	2345327	5.64013692558956	4.54985374555662	9.20225651497297
chr1	2369364	2370133	2.05699111403855	2.34601833755263	6.09420961256488
chr1	2412032	2412775	0.331772760328798	0.213274394322967	2.68145222952855
chr1	2454478	2455043	0.729900072723355	0.853097577291866	3.10804690240809
chr1	2457023	2457820	0	0	0
chr1	2457832	2458521	0	0	0
chr1	2458600	2459908	0.0663545520657595	0.284365859097289	0
chr1	2472719	2473561	1.12802738511791	0.568731718194577	0.121884192251298
chr1	2477150	2478701	1.99063656197279	1.77728661935805	0.609420961256488
chr1	2479863	2480731	5.70649147765532	4.83421960465391	12.493129705758
chr1	2514997	2515930	5.30836416526076	3.62566470349043	7.4958778234548
chr1	2517513	2519045	4.44575498840589	3.76784763303908	8.41000926533953
chr1	2524079	2524640	1.79157290577551	1.63510368980941	4.69254140167496
chr1	3097518	3098026	0.331772760328798	0.0710914647743222	0.609420961256488
chr1	3250324	3250918	4.44575498840589	4.54985374555662	10.0554458607321
chr1	3251854	3252377	1.85792745784127	1.2796463659378	4.20500463266977
chr1	3370388	3371991	2.4551184264331	3.1991159148445	3.53464157528763
chr1	3445741	3446399	1.32709104131519	2.63038419664992	5.42384655518274
chr1	3447765	3448629	2.91960029089342	3.41239030916746	5.2410202668058
chr1	3463745	3464525	2.52147297849886	3.05693298529585	7.25210943895221
chr1	3470070	3470539	1.26073648924943	1.63510368980941	3.53464157528763
chr1	3481833	3482254	0.398127312394557	0.284365859097289	0.670363057382137
chr1	3503512	3504159	0.663545520657595	0.497640253420255	0.609420961256488
chr1	3527609	3528205	0.597190968591836	0.426548788645933	0.548478865130839
chr1	3541054	3542371	0.398127312394557	0.924189042066188	1.70637869151817
chr1	3566097	3566833	0.464481864460317	0.6398231829689	0.914131441884732
chr1	3584882	3585914	2.52147297849886	2.20383540800399	2.92522061403114
chr1	3688490	3688741	0.0663545520657595	0.0710914647743222	0.304710480628244
chr1	3692522	3692951	0.132709104131519	0.355457323871611	1.09695773026168
chr1	3697397	3698117	9.09057363300906	5.97168304104306	13.8947979166479
chr1	3711448	3712234	1.32709104131519	1.20855490116348	4.69254140167496
chr1	3712235	3713873	4.11398222807709	2.91475005574721	4.8753676900519
chr1	3773414	3775332	0.928963728920634	0.497640253420255	1.82826288376946
chr1	3809260	3809924	1.85792745784127	1.42182929548644	4.44877301717236
chr1	3816390	3818226	4.37940043634013	3.91003056258772	5.42384655518274
chr1	3827305	3827963	0.995318280986393	1.49292076026077	1.82826288376946
chr1	4287928	4288589	0.464481864460317	1.06637197161483	1.27978401863862
chr1	4656852	4657754	1.99063656197279	1.35073783071212	5.2410202668058
chr1	4789933	4790717	3.91491857187981	2.84365859097289	11.274287783245
chr1	5159584	5160108	0.464481864460317	0.497640253420255	3.65652576753893
chr1	5611689	5612143	0.132709104131519	0.568731718194577	0.975073538010381
chr1	5658025	5658853	2.85324573882766	2.34601833755263	7.92247249633434
chr1	5787241	5788468	0.398127312394557	0.213274394322967	0.304710480628244
chr1	6034907	6035727	1.32709104131519	1.2796463659378	1.82826288376946
chr1	6045970	6046510	2.12334566610431	1.20855490116348	4.02217834429282
chr1	6051333	6052025	0	0	0
chr1	6052035	6053172	0	0	0
chr1	6085912	6086864	2.72053663469614	1.9194695489067	3.29087319078504
chr1	6118461	6119152	3.64950036361677	1.70619515458373	6.03326751643923
chr1	6187327	6188317	2.85324573882766	1.42182929548644	3.71746786366458
chr1	6217850	6218703	1.52615469751247	1.20855490116348	2.13297336439771
chr1	6258681	6260309	0.729900072723355	0.355457323871611	0.792247249633435
chr1	6265811	6267030	1.52615469751247	1.2796463659378	2.31579965277465
chr1	6295206	6296176	0.530836416526076	0.426548788645933	0.548478865130839
chr1	6305040	6305580	1.99063656197279	1.9194695489067	2.7423943256542
chr1	6355117	6355571	0.663545520657595	0.497640253420255	0.975073538010381
chr1	6362613	6363481	0.862609176854874	1.06637197161483	2.13297336439771
chr1	6403659	6404096	3.4504367074195	2.63038419664992	3.29087319078504
chr1	6411656	6412210	0.928963728920634	0.710914647743222	1.03601563413603
chr1	6452891	6454721	3.84856401981405	3.1991159148445	5.36290445905709
chr1	6546530	6547076	1.12802738511791	1.2796463659378	1.64543659539252
chr1	6549819	6551121	0.464481864460317	0.0710914647743222	0.304710480628244
chr1	6557537	6557982	0.862609176854874	1.35073783071212	1.46261030701557
chr1	6613979	6614953	0.398127312394557	0.710914647743222	0.914131441884732
chr1	6639445	6640689	8.75880087268026	7.74896966040112	13.4072611476427
chr1	6660809	6663223	1.06167283305215	0.568731718194577	1.34072611476427
chr1	6672853	6674154	4.04762767601133	3.55457323871611	6.76457266994702
chr1	6675184	6675613	0.663545520657595	0.497640253420255	0.731305153507786
chr1	6683077	6683928	3.98127312394557	3.98112202736204	11.8837087445015
chr1	6684940	6686153	0.597190968591836	0.6398231829689	1.15789982638733
chr1	6761128	6762459	2.4551184264331	2.20383540800399	2.7423943256542
chr1	6843930	6845547	4.37940043634013	4.12330495691069	7.43493572732915
chr1	7058043	7058907	2.58782753056462	2.41710980232695	6.15515170869053
chr1	7258568	7259551	1.39344559338095	0.782006112517544	0.48753676900519
chr1	7283472	7284148	2.65418208263038	1.2796463659378	6.70363057382137
chr1	7399747	7400436	3.71585491568253	1.70619515458373	4.20500463266977
chr1	7634289	7634899	0.796254624789115	0.568731718194577	11.0305193987424
chr1	7708929	7709411	0.796254624789115	0.99528050684051	0.853189345759083
chr1	7727594	7728056	2.58782753056462	1.77728661935805	2.92522061403114
chr1	7740096	7741386	0.464481864460317	0.213274394322967	0.426594672879542
chr1	7830979	7831316	0	0	0
chr1	7831319	7832039	0	0	0
chr1	7843861	7844799	6.30368244624716	4.97640253420255	10.6648668219885
chr1	8013794	8014914	7.96254624789115	6.18495743536603	9.68979328397816
chr1	8020813	8022426	6.2373278941814	5.54513425239713	9.81167747622946
chr1	8030663	8031687	3.05230939502494	1.56401222503509	0.731305153507786
chr1	8035220	8035834	5.10930050906348	4.69203667510526	5.66761493968534
chr1	8064704	8065530	2.65418208263038	2.5592927318756	8.59283555371648
chr1	8077313	8078203	3.58314581155102	3.91003056258772	3.90029415204152
chr1	8086051	8086866	6.83451886277323	6.54041475923764	6.64268847769572
chr1	8121232	8121923	3.91491857187981	4.69203667510526	9.68979328397816
chr1	8143700	8144890	2.12334566610431	1.20855490116348	1.52355240314122
chr1	8229509	8230638	3.91491857187981	2.84365859097289	7.00834105444961
chr1	8234324	8234698	0.597190968591836	1.35073783071212	3.16898899853374
chr1	8241764	8243125	2.91960029089342	2.91475005574721	6.03326751643923
chr1	8318879	8320187	5.5737823735238	5.04749399897687	7.19116734282656
chr1	8424485	8424974	1.19438193718367	0.568731718194577	1.21884192251298
chr1	8468867	8469718	3.25137305122222	2.48820126710128	3.53464157528763
chr1	8472129	8473071	12.3419466842313	9.52625627975917	19.5014707602076
chr1	8475466	8476550	4.44575498840589	4.26548788645933	8.28812507308824
chr1	8484357	8485182	3.25137305122222	2.27492687277831	7.25210943895221
chr1	8495477	8496055	0.530836416526076	0.6398231829689	1.09695773026168
chr1	8542982	8544130	1.92428200990703	1.63510368980941	2.31579965277465
chr1	8585582	8586660	6.10461879004988	5.40295132284849	11.5789982638733
chr1	8631303	8631868	2.72053663469614	2.77256712619856	3.77840995979023
chr1	8689308	8690409	1.12802738511791	1.77728661935805	1.40166821088992
chr1	8703863	8704775	1.92428200990703	1.9194695489067	4.26594672879542
chr1	8761346	8764324	1.79157290577551	1.70619515458373	1.21884192251298
chr1	8764452	8765138	0.597190968591836	0.497640253420255	0.975073538010381
chr1	8847098	8847641	3.1186639470907	3.41239030916746	0.975073538010381
chr1	8876516	8878493	0.597190968591836	0.142182929548644	0.426594672879542
chr1	8936832	8937416	0.265418208263038	0.284365859097289	0.182826288376946
chr1	8937443	8939895	2.91960029089342	1.9194695489067	3.90029415204152
chr1	8940086	8940567	5.64013692558956	5.7584086467201	8.28812507308824
chr1	8950140	8950644	3.58314581155102	2.63038419664992	4.20500463266977
chr1	9061687	9062570	1.39344559338095	1.70619515458373	3.53464157528763
chr1	9188599	9189334	0	0	0
chr1	9189504	9190057	0	0	0
chr1	9220933	9222673	0.729900072723355	0.782006112517544	0.548478865130839
chr1	9241808	9243100	2.05699111403855	2.06165247845534	3.22993109465939
chr1	9294492	9295414	0.928963728920634	1.13746343638915	2.25485755664901
chr1	9298559	9299091	4.18033678014285	3.1991159148445	5.78949913193664
chr1	9302513	9303098	4.11398222807709	3.8389390978134	10.238272149109
chr1	9304525	9305137	3.51679125948526	2.27492687277831	7.6177620157061
chr1	9352521	9352843	0.729900072723355	0.355457323871611	0.609420961256488
chr1	9444562	9445620	3.51679125948526	3.69675616826475	8.65377764984213
chr1	9488639	9489398	9.62141004953513	5.40295132284848	13.1634927631401
chr1	9496184	9496913	4.91023685286621	2.34601833755263	5.30196236293145
chr1	9590893	9591696	1.26073648924943	0.426548788645933	4.02217834429282
chr1	9597754	9598693	3.31772760328798	2.48820126710128	6.03326751643923
chr1	9598728	9600451	4.84388230080045	3.69675616826475	6.52080428544442
chr1	9613620	9614377	7.76348259169387	5.1185854637512	4.44877301717236
chr1	9615488	9616543	0.398127312394557	0.782006112517544	0.792247249633434
chr1	9648471	9649917	0.265418208263038	0.213274394322967	0.48753676900519
chr1	9666949	9667577	5.17565506112924	3.8389390978134	10.8476931103655
chr1	9686984	9687743	1.12802738511791	1.20855490116348	1.64543659539252
chr1	9747113	9747609	0.199063656197279	0.0710914647743222	0.304710480628244
chr1	9748967	9749511	1.12802738511791	0.6398231829689	2.7423943256542
chr1	9806698	9807620	1.06167283305215	0.710914647743222	0.0609420961256488
chr1	9883553	9884093	0.398127312394557	0.710914647743222	0.670363057382137
chr1	9885156	9885992	7.36535527929931	5.1185854637512	13.3463190515171
chr1	9895833	9896819	0.530836416526076	0.710914647743222	7.80058830408305
chr1	9902655	9904288	1.32709104131519	1.13746343638915	2.3767417489003
chr1	9960511	9961206	0.862609176854874	0.497640253420255	1.40166821088992
chr1	9969227	9971201	4.11398222807709	3.48348177394179	4.81442559392626
chr1	10002655	10003720	1.65886380164399	1.35073783071212	2.55956803727725
chr1	10092449	10093562	9.88682825779817	8.81534163201595	15.0526977430353
chr1	10105879	10106860	1.92428200990703	1.49292076026077	3.77840995979023
chr1	10177039	10177922	8.42702811235146	5.97168304104306	11.3961719754963
chr1	10269936	10272421	0.331772760328798	0.213274394322967	0.731305153507786
chr1	10458406	10460329	2.25605477023582	1.2796463659378	3.29087319078504
chr1	10489912	10491029	0.928963728920634	1.42182929548644	1.76732078764382
chr1	10498542	10499459	3.05230939502494	2.77256712619856	5.2410202668058
chr1	10531886	10533122	2.12334566610431	1.9194695489067	2.19391546052336
chr1	10534721	10535230	4.57846409253741	4.12330495691069	5.05819397842885
chr1	10569914	10570639	0.862609176854874	0.568731718194577	1.27978401863862
chr1	10695191	10696735	0.729900072723355	0.568731718194577	1.21884192251298
chr1	10696755	10697626	1.06167283305215	0.924189042066188	2.07203126827206
chr1	10701803	10702858	0.663545520657595	0.6398231829689	0.792247249633435
chr1	10712496	10713188	3.58314581155102	2.27492687277831	10.238272149109
chr1	10725821	10726510	1.06167283305215	0.710914647743222	8.89754603434472
chr1	10735011	10735538	7.76348259169387	5.54513425239713	12.9197243786375
chr1	10739631	10740332	1.59250924957823	1.20855490116348	6.09420961256488
chr1	10774353	10774972	0.663545520657596	1.42182929548644	5.78949913193664
chr1	10783506	10783615	0	0	0
chr1	10783684	10785012	0	0	0
chr1	10786274	10787079	2.18970021817006	1.70619515458373	8.34906716921389
chr1	10821729	10822219	1.12802738511791	0.497640253420255	1.40166821088992
chr1	10825946	10826718	0.928963728920634	1.56401222503509	1.64543659539252
chr1	10834669	10835331	0.331772760328798	0.710914647743222	2.6205101334029
chr1	10836338	10837079	2.32240932230158	1.77728661935805	4.38783092104671
chr1	10838932	10839625	1.65886380164399	1.63510368980941	3.59558367141328
chr1	10853251	10854945	1.59250924957823	1.13746343638915	0.975073538010381
chr1	10856343	10857275	4.31304588427437	3.8389390978134	5.72855703581099
chr1	10862305	10862903	4.04762767601133	3.55457323871611	2.01108917214641
chr1	10864147	10864815	0.331772760328798	0.142182929548644	2.3767417489003
chr1	10927164	10927797	1.19438193718367	1.35073783071212	0.853189345759083
chr1	11022300	11022876	0.928963728920634	0.782006112517544	0.670363057382137
chr1	11028327	11028735	1.12802738511791	1.70619515458373	1.58449449926687
chr1	11071966	11073557	1.32709104131519	1.35073783071212	1.88920497989511
chr1	11118476	11118928	0.928963728920634	0.6398231829689	1.21884192251298
chr1	11119011	11121020	3.84856401981405	2.20383540800399	5.30196236293145
chr1	11159296	11159710	0	0	0
chr1	11159772	11160444	0	0	0
chr1	11194316	11194733	1.06167283305215	0.782006112517544	1.09695773026168
chr1	11212196	11212842	7.96254624789115	7.96224405472408	16.5762501461765
chr1	11230097	11230730	7.09993707103627	5.40295132284848	9.20225651497297
chr1	11322313	11323250	11.877464819771	8.95752456156459	17.185671107433
chr1	11333112	11334251	0.796254624789115	1.13746343638915	1.70637869151817
chr1	11540314	11540514	0.464481864460317	0.710914647743222	1.03601563413603
chr1	11610655	11611116	2.58782753056462	3.27020737961882	3.22993109465939
chr1	11677354	11677780	4.84388230080045	2.63038419664992	7.55681991958045
chr1	11705751	11706201	2.38876387436734	1.77728661935805	2.4986259411516
chr1	11724046	11724373	2.38876387436734	1.49292076026077	2.68145222952855
chr1	11740707	11741414	1.85792745784127	0.995280506840511	2.07203126827206
chr1	11779698	11780283	1.59250924957823	1.13746343638915	2.07203126827206
chr1	11795828	11798020	1.26073648924943	0.853097577291866	2.6205101334029
chr1	11865027	11866776	3.91491857187981	3.41239030916746	6.39892009319312
chr1	11898705	11899052	2.25605477023582	1.70619515458373	1.95014707602076
chr1	11968499	11969408	0	0	0
chr1	11969419	11969965	0	0	0
chr1	11985876	11986465	0.464481864460317	0.284365859097289	0.243768384502595
chr1	11989551	11990397	1.79157290577551	2.06165247845534	2.43768384502595
chr1	11994505	11995355	1.12802738511791	0.924189042066188	1.27978401863862
chr1	12028998	12029855	2.52147297849886	2.41710980232695	6.45986218931877
chr1	12039833	12040997	5.77284602972108	4.40767081600798	8.22718297696259
chr1	12079225	12079934	6.70180975864171	4.26548788645933	9.93356166848075
chr1	12109524	12110076	5.9055551338526	4.12330495691069	5.91138332418793
chr1	12184844	12185233	5.242009613195	4.62094521033094	5.60667284355969
chr1	12203434	12204298	0.398127312394557	0.355457323871611	2.55956803727725
chr1	12248747	12249281	1.32709104131519	0.99528050684051	0.609420961256488
chr1	12290942	12291620	2.25605477023582	2.20383540800399	3.83935205591587
chr1	12292177	12292783	7.96254624789115	7.18023794220654	13.4072611476427
chr1	12441240	12442149	4.11398222807709	3.34129884439314	8.89754603434473
chr1	12535205	12536819	2.18970021817006	2.91475005574721	4.63159930554931
chr1	12538028	12538943	2.91960029089342	2.06165247845534	4.44877301717236
chr1	12556412	12556991	3.38408215535374	2.63038419664992	5.54573074743404
chr1	12655596	12656548	2.98595484295918	2.41710980232695	5.66761493968534
chr1	12675764	12676092	0	0	0
chr1	12676130	12676578	0	0	0
chr1	13795521	13796215	2.18970021817006	2.27492687277831	2.3767417489003
chr1	13870391	13871045	2.18970021817006	0.924189042066188	4.32688882492106
chr1	13946087	13946369	0.265418208263038	0.426548788645933	0.48753676900519
chr1	13988909	13989487	1.79157290577551	1.35073783071212	1.64543659539252
chr1	14026414	14027382	0.663545520657595	0.426548788645933	0.914131441884732
chr1	14074876	14076667	5.5737823735238	5.33185985807416	8.34906716921389
chr1	14085416	14086163	4.04762767601133	3.76784763303907	8.10529878471129
chr1	14125802	14126607	4.57846409253741	4.97640253420255	9.20225651497297
chr1	14421466	14422223	0.928963728920634	1.35073783071212	1.76732078764382
chr1	14461426	14462220	3.98127312394557	3.62566470349043	7.19116734282656
chr1	14585589	14586059	0.862609176854874	0.853097577291866	0.48753676900519
chr1	15064001	15065260	1.39344559338095	0.6398231829689	1.21884192251298
chr1	15282135	15283009	2.65418208263038	1.9194695489067	6.39892009319312
chr1	15611200	15611743	1.39344559338095	2.34601833755263	4.75348349780061
chr1	15736034	15736672	1.72521835370975	0.995280506840511	3.59558367141328
chr1	15850990	15851692	3.4504367074195	1.99056101368102	5.60667284355969
chr1	15852926	15853732	4.31304588427437	2.70147566142424	7.8615304002087
chr1	15943583	15944667	0.464481864460317	0.284365859097289	0.48753676900519
chr1	15952045	15952278	0	0	0
chr1	15952364	15952592	0	0	0
chr1	16159626	16160216	1.32709104131519	0.782006112517544	1.64543659539252
chr1	16160519	16162991	0.729900072723355	0.213274394322967	0.609420961256488
chr1	16175578	16176832	0.530836416526076	0.426548788645933	0.731305153507786
chr1	16502301	16502811	2.12334566610431	1.77728661935805	3.77840995979023
chr1	16533080	16533800	1.99063656197279	1.77728661935805	2.4986259411516
chr1	16562470	16563152	0	0	0
chr1	16563160	16564118	0	0	0
chr1	16575008	16575637	2.85324573882766	2.27492687277831	6.76457266994702
chr1	16678887	16679475	1.59250924957823	1.13746343638915	1.27978401863862
chr1	16693590	16694477	0.729900072723355	0.355457323871611	0.914131441884732
chr1	16766891	16767421	1.39344559338095	1.99056101368102	3.83935205591587
chr1	16825216	16825744	0.464481864460317	0.497640253420255	0.304710480628244
chr1	16840272	16840928	2.91960029089342	3.12802445007018	5.18007817068015
chr1	16930202	16931403	3.78220946774829	3.1991159148445	4.32688882492107
chr1	16934384	16935338	11.6120466115079	10.0949879979537	25.2300277960186
chr1	16938446	16940820	0.729900072723355	0.497640253420255	0.426594672879542
chr1	16947289	16948018	4.24669133220861	4.19439642168501	4.63159930554931
chr1	16950358	16951193	0.796254624789115	0.782006112517544	12.1274771290041
chr1	16970779	16971673	2.52147297849886	2.41710980232695	5.18007817068015
chr1	17019981	17020327	0.663545520657595	0.853097577291866	1.21884192251298
chr1	17029618	17030199	3.05230939502494	2.48820126710128	3.16898899853374
chr1	17222556	17222960	3.58314581155102	3.05693298529585	7.00834105444961
chr1	17230732	17232323	14.1335195900068	11.3746343638915	21.2687915478514
chr1	17239939	17241324	8.16160990408842	5.54513425239713	12.3712455135067
chr1	17274579	17275517	0.928963728920634	0.995280506840511	6.58174638157007
chr1	17286840	17287858	1.52615469751247	0.924189042066188	2.68145222952855
chr1	17338207	17338728	2.25605477023582	1.77728661935805	4.44877301717236
chr1	17765587	17766586	0.796254624789115	0.6398231829689	1.03601563413603
chr1	17866239	17866579	0.132709104131519	0.142182929548644	0.365652576753893
chr1	17890958	17891506	1.39344559338095	0.6398231829689	3.77840995979023
chr1	19229054	19229863	5.17565506112924	4.62094521033094	9.75073538010381
chr1	19282045	19282725	0.265418208263038	0.355457323871611	0.914131441884732
chr1	19337099	19337412	0.928963728920634	0.497640253420255	3.22993109465939
chr1	19413744	19414181	3.51679125948526	2.91475005574721	1.58449449926687
chr1	19536756	19537040	3.58314581155102	2.63038419664992	5.36290445905709
chr1	19577642	19578727	1.52615469751247	0.6398231829689	0.853189345759083
chr1	19746975	19747584	1.65886380164399	1.49292076026077	0.792247249633434
chr1	19753579	19754302	2.18970021817006	1.56401222503509	3.53464157528763
chr1	19759447	19760461	1.12802738511791	1.2796463659378	1.40166821088992
chr1	19772239	19772796	1.45980014544671	1.06637197161483	2.68145222952855
chr1	19812137	19812761	1.52615469751247	0.924189042066188	1.58449449926687
chr1	19923857	19924471	0.265418208263038	0.355457323871611	1.52355240314122
chr1	19945924	19946757	1.72521835370975	1.56401222503509	2.3767417489003
chr1	20041865	20042512	2.38876387436734	2.34601833755263	4.50971511329801
chr1	20126449	20127051	0.530836416526076	0.6398231829689	1.09695773026168
chr1	20204561	20205299	3.98127312394557	2.70147566142424	8.22718297696259
chr1	20208604	20209166	2.38876387436734	2.41710980232695	5.2410202668058
chr1	20358756	20359319	2.91960029089342	1.99056101368102	2.86427851790549
chr1	20959656	20960193	0.928963728920634	1.35073783071212	1.09695773026168
chr1	20988137	20988398	1.72521835370975	0.99528050684051	2.86427851790549
chr1	21112801	21113381	1.85792745784127	1.42182929548644	2.7423943256542
chr1	21502988	21503740	5.04294595699773	2.98584152052153	6.21609380481618
chr1	21655786	21656269	1.52615469751247	0.99528050684051	3.77840995979023
chr1	21671932	21672814	0.663545520657595	0.6398231829689	0.731305153507786
chr1	21765991	21766717	0.796254624789115	1.13746343638915	0.48753676900519
chr1	21950186	21950576	1.06167283305215	0.6398231829689	2.80333642177984
chr1	21960854	21961402	1.26073648924943	1.70619515458373	5.48478865130839
chr1	22091430	22091882	1.59250924957823	1.13746343638915	2.92522061403114
chr1	22108925	22109558	0.530836416526076	0.568731718194577	0.731305153507786
chr1	22263875	22264682	0.530836416526076	0.497640253420255	0.975073538010381
chr1	22283003	22283716	1.26073648924943	0.924189042066188	2.3767417489003
chr1	22531618	22532160	1.65886380164399	1.84837808413238	5.42384655518274
chr1	22583889	22584957	1.32709104131519	1.20855490116348	3.71746786366458
chr1	22778119	22779226	0.331772760328798	0.142182929548644	0.426594672879542
chr1	23007277	23007910	0.199063656197279	0.213274394322967	0.853189345759083
chr1	23152936	23153753	2.85324573882766	2.27492687277831	4.75348349780061
chr1	23345441	23346551	2.4551184264331	1.99056101368102	5.66761493968534
chr1	23669906	23671651	2.52147297849886	2.91475005574721	4.26594672879542
chr1	23857487	23858212	2.65418208263038	2.27492687277831	4.02217834429282
chr1	23885660	23886327	2.52147297849886	1.9194695489067	5.48478865130839
chr1	24017942	24019122	0.331772760328798	0.497640253420255	0.48753676900519
chr1	24053445	24054402	2.7868911867619	2.13274394322967	4.26594672879542
chr1	24069546	24070713	0.199063656197279	0.355457323871611	0.48753676900519
chr1	24104178	24104887	0.530836416526076	0.284365859097289	0.853189345759083
chr1	24111314	24111894	2.05699111403855	2.13274394322967	1.27978401863862
chr1	24127089	24127650	3.38408215535374	2.77256712619856	5.54573074743404
chr1	24194642	24194794	1.85792745784127	1.13746343638915	3.35181528691068
chr1	24285946	24286246	1.32709104131519	1.2796463659378	2.43768384502595
chr1	24306019	24307341	0.265418208263038	0.0710914647743222	0.304710480628244
chr1	24446461	24447055	3.1186639470907	1.77728661935805	5.05819397842885
chr1	24528522	24529102	2.38876387436734	1.06637197161483	3.83935205591587
chr1	24670053	24670453	0.729900072723355	0.284365859097289	0.304710480628244
chr1	24671760	24672313	1.59250924957823	2.41710980232695	2.01108917214641
chr1	24711001	24711619	0.928963728920634	0.568731718194577	0.304710480628244
chr1	24742873	24743416	0.530836416526076	0.497640253420255	0.792247249633435
chr1	24828511	24829220	0	0	0
chr1	24829230	24829681	0	0	0
chr1	24968959	24969892	4.11398222807709	4.54985374555662	8.22718297696259
chr1	25071261	25072145	0	0.142182929548644	0.121884192251298
chr1	25072413	25072881	0.132709104131519	0	0.0609420961256488
chr1	25358516	25359227	8.3606735602857	7.96224405472408	16.2715396655482
chr1	25566316	25566830	2.85324573882766	2.48820126710128	5.2410202668058
chr1	25573613	25574201	1.52615469751247	1.42182929548644	2.68145222952855
chr1	25664655	25665228	1.45980014544671	0.924189042066188	1.64543659539252
chr1	25756464	25757100	1.39344559338095	1.56401222503509	3.29087319078504
chr1	25785194	25785914	2.4551184264331	2.34601833755263	3.65652576753893
chr1	25827599	25828090	4.04762767601133	3.05693298529585	4.9972518823032
chr1	25869915	25870611	1.06167283305215	1.35073783071212	1.40166821088992
chr1	26122967	26123690	1.06167283305215	0.6398231829689	2.3767417489003
chr1	26185641	26186306	3.25137305122222	3.55457323871611	7.67870411183175
chr1	26232704	26233240	2.85324573882766	2.5592927318756	4.38783092104671
chr1	26324295	26325014	5.242009613195	3.91003056258772	7.8615304002087
chr1	26437243	26438616	0.331772760328798	0.497640253420255	0.426594672879542
chr1	26490497	26491084	0.464481864460317	0.497640253420255	0.48753676900519
chr1	26496112	26496883	1.32709104131519	0.568731718194577	1.34072611476427
chr1	26560393	26561322	0.796254624789115	0.568731718194577	1.03601563413603
chr1	26602040	26602546	2.65418208263038	2.5592927318756	2.92522061403114
chr1	26606090	26606688	1.99063656197279	1.63510368980941	2.80333642177985
chr1	26662853	26663701	1.12802738511791	1.35073783071212	2.80333642177985
chr1	26758226	26759153	4.44575498840589	3.62566470349043	6.21609380481618
chr1	26798802	26798865	0	0	0
chr1	26798906	26799292	0	0	0
chr1	26799419	26799886	0	0	0
chr1	26826577	26827863	0.597190968591836	1.13746343638915	1.52355240314122
chr1	26856111	26856695	0.729900072723355	0.568731718194577	1.58449449926687
chr1	26858808	26859424	1.79157290577551	1.2796463659378	4.75348349780061
chr1	26946545	26948139	1.45980014544671	1.2796463659378	1.70637869151817
chr1	27003624	27004627	5.70649147765532	4.4787622807823	9.75073538010381
chr1	27018375	27020461	3.25137305122222	2.63038419664992	4.26594672879542
chr1	27021480	27022766	3.18501849915646	3.27020737961882	5.30196236293145
chr1	27023175	27023945	0.530836416526076	0.853097577291866	0.609420961256488
chr1	27028531	27029107	0.928963728920634	1.20855490116348	1.34072611476427
chr1	27032298	27033583	1.45980014544671	1.20855490116348	2.92522061403114
chr1	27057903	27058361	3.1186639470907	3.12802445007018	2.01108917214641
chr1	27095081	27095729	1.26073648924943	1.35073783071212	2.6205101334029
chr1	27114183	27116029	0.331772760328798	0.497640253420255	0.731305153507786
chr1	27125578	27125711	0	0	0
chr1	27125798	27127048	0	0	0
chr1	27151142	27151921	1.26073648924943	0.853097577291866	1.70637869151817
chr1	27152591	27153245	0.729900072723355	0.853097577291866	0.792247249633434
chr1	27191384	27192057	10.5503737784558	8.74425016724163	14.6261030701557
chr1	27194293	27194781	1.99063656197279	2.13274394322967	4.26594672879542
chr1	27215993	27217142	0.530836416526076	0.710914647743222	0.609420961256488
chr1	27226527	27227421	4.37940043634013	5.7584086467201	7.98341459245999
chr1	27247885	27248926	0.663545520657595	0.568731718194577	0.243768384502595
chr1	27286345	27287592	3.71585491568253	4.19439642168501	4.81442559392626
chr1	27319971	27321018	0.331772760328798	0.355457323871611	0.670363057382137
chr1	27372183	27373093	1.65886380164399	1.2796463659378	1.76732078764382
chr1	27481337	27482203	5.04294595699773	3.62566470349043	5.30196236293145
chr1	27560665	27561580	6.10461879004988	5.40295132284848	10.7867510142398
chr1	27648077	27649140	4.71117319666893	3.05693298529585	5.54573074743404
chr1	27668107	27669414	0.597190968591836	0.142182929548644	0.426594672879542
chr1	27675358	27676987	1.39344559338095	0.6398231829689	1.09695773026168
chr1	27692770	27693872	1.79157290577551	0.568731718194577	1.82826288376946
chr1	27718760	27719154	5.70649147765532	4.4787622807823	7.7396462079574
chr1	27816160	27816752	0.464481864460317	0.213274394322967	0.609420961256488
chr1	27834463	27835259	0.729900072723355	0.782006112517544	1.15789982638733
chr1	27927988	27928711	0.729900072723355	0.782006112517544	3.65652576753893
chr1	27929673	27930960	0.729900072723355	0.497640253420255	0.792247249633434
chr1	27995638	27996344	0.928963728920634	0.782006112517544	0.792247249633435
chr1	27998576	27999366	5.17565506112924	4.40767081600798	6.52080428544442
chr1	28051814	28053279	4.37940043634013	2.63038419664992	9.14131441884732
chr1	28099241	28100398	0	0	0
chr1	28100423	28100832	0	0	0
chr1	28156706	28158075	5.37471871732652	4.4787622807823	7.6177620157061
chr1	28240612	28241608	9.09057363300906	5.26076839329984	14.6261030701557
chr1	28261202	28262158	2.05699111403855	2.63038419664992	3.16898899853374
chr1	28286311	28287298	1.65886380164399	1.56401222503509	1.95014707602076
chr1	28384261	28385272	6.30368244624716	7.10914647743222	6.58174638157007
chr1	28399996	28400296	0.663545520657596	0.213274394322967	0.243768384502595
chr1	28414730	28415554	10.0858919139955	7.82006112517544	15.0526977430353
chr1	28562363	28563187	1.59250924957823	1.35073783071212	2.25485755664901
chr1	28575645	28576364	6.37003699831292	5.54513425239713	7.7396462079574
chr1	28585709	28586813	0.398127312394557	0.142182929548644	0.304710480628244
chr1	28654961	28656127	9.0242190809433	6.82478061833493	10.6648668219885
chr1	28695832	28697194	1.99063656197279	1.42182929548644	2.98616271015679
chr1	28763674	28765298	5.9055551338526	3.55457323871611	8.22718297696259
chr1	28831886	28834907	0.265418208263038	0.284365859097289	0.548478865130839
chr1	28844500	28845851	2.25605477023582	1.70619515458373	1.58449449926687
chr1	28878730	28879999	10.6830828825873	8.88643309679027	15.1136398391609
chr1	28907356	28909053	0.398127312394557	0.355457323871611	0.731305153507786
chr1	28969128	28970648	2.98595484295918	3.05693298529585	2.92522061403114
chr1	28974319	28975485	6.76816431070747	6.32714036491467	8.59283555371648
chr1	28994941	28995553	0	0	0
chr1	28995593	28996658	0	0	0
chr1	29062806	29064954	0.199063656197279	0.710914647743222	0.48753676900519
chr1	29203533	29204038	3.18501849915646	2.77256712619856	4.08312044041847
chr1	29211117	29212189	2.05699111403855	1.99056101368102	9.26319861109862
chr1	29212972	29214206	4.77752774873469	3.05693298529585	7.98341459245999
chr1	29240653	29242320	0.862609176854874	0.924189042066188	1.21884192251298
chr1	29507348	29509116	0.995318280986393	0.568731718194577	0.731305153507786
chr1	29529109	29529692	6.70180975864171	5.61622571717145	10.9695773026168
chr1	29556966	29557755	1.45980014544671	1.70619515458373	3.41275738303633
chr1	29562696	29564323	0.796254624789115	0.497640253420255	0.792247249633434
chr1	29676526	29677164	3.58314581155102	2.70147566142424	4.32688882492106
chr1	30155754	30156401	5.37471871732652	4.33657935123365	8.95848813047037
chr1	30324312	30325044	4.51210954047165	4.62094521033094	9.75073538010381
chr1	30934249	30935236	2.05699111403855	2.34601833755263	8.71471974596778
chr1	31137157	31137710	0.729900072723355	0.568731718194577	0.548478865130839
chr1	31168226	31168602	2.25605477023582	2.06165247845534	5.78949913193664
chr1	31191075	31191309	0	0	0
chr1	31191462	31192454	0	0	0
chr1	31296562	31297851	2.4551184264331	1.99056101368102	4.57065720942366
chr1	31307022	31307716	1.19438193718367	0.924189042066188	1.64543659539252
chr1	31374440	31374588	0.597190968591836	0.568731718194577	0.792247249633434
chr1	31381590	31382151	0.398127312394557	0.355457323871611	0.243768384502595
chr1	31535237	31535844	2.32240932230158	2.34601833755263	4.75348349780061
chr1	31537625	31539262	2.85324573882766	1.9194695489067	4.02217834429282
chr1	31628083	31628900	1.85792745784127	1.06637197161483	2.92522061403114
chr1	31655282	31655667	1.32709104131519	1.06637197161483	1.52355240314122
chr1	31730755	31732149	3.31772760328798	2.77256712619856	2.43768384502595
chr1	31734680	31735360	7.23264617516779	6.82478061833493	10.8476931103655
chr1	31735884	31736785	3.64950036361677	2.27492687277831	5.1191360745545
chr1	31769183	31770064	10.0195373619297	7.67787819562679	16.7590764345534
chr1	31862908	31863120	0.928963728920634	1.2796463659378	5.66761493968534
chr1	31885765	31886536	2.18970021817006	1.63510368980941	2.98616271015679
chr1	31889071	31889594	2.52147297849886	1.49292076026077	7.8615304002087
chr1	31976632	31977046	1.19438193718367	0.782006112517544	3.83935205591587
chr1	32109827	32110876	1.32709104131519	1.2796463659378	1.58449449926687
chr1	32170202	32170648	5.10930050906348	4.54985374555662	14.2604504934018
chr1	32253634	32254605	2.91960029089342	2.5592927318756	4.50971511329801
chr1	32308368	32309010	3.4504367074195	2.5592927318756	5.48478865130839
chr1	32362861	32363833	10.6167283305215	10.379353857051	13.6510295321453
chr1	32376548	32377094	3.64950036361677	3.12802445007018	6.33797799706748
chr1	32400333	32400648	2.98595484295918	2.63038419664992	2.86427851790549
chr1	32402866	32403426	0	0	0
chr1	32403512	32404638	0	0	0
chr1	32429620	32430011	2.32240932230158	2.63038419664992	2.19391546052336
chr1	32478632	32480536	1.59250924957823	1.20855490116348	1.58449449926687
chr1	32537899	32539039	4.91023685286621	3.8389390978134	7.6177620157061
chr1	32573350	32574484	0.530836416526076	0.284365859097289	0.182826288376946
chr1	32644969	32646616	0.729900072723355	0.568731718194577	1.15789982638733
chr1	32670923	32671641	2.32240932230158	2.63038419664992	3.35181528691068
chr1	32687509	32688515	4.31304588427437	4.05221349213636	6.33797799706748
chr1	32705939	32706435	1.45980014544671	1.35073783071212	2.68145222952855
chr1	32757118	32758233	10.1522464660612	6.398231829689	12.5540718018837
chr1	32775404	32776009	4.71117319666893	3.34129884439314	6.58174638157007
chr1	32781852	32782427	5.17565506112924	6.11386597059171	7.31305153507786
chr1	32800426	32802064	0.132709104131519	0.497640253420255	0.609420961256488
chr1	32816479	32818129	5.30836416526076	3.98112202736204	6.33797799706748
chr1	32859865	32861327	1.12802738511791	0.99528050684051	1.09695773026168
chr1	32879298	32879930	0.199063656197279	0.782006112517544	1.03601563413603
chr1	32940399	32941041	3.1186639470907	2.70147566142424	1.88920497989511
chr1	32961722	32962123	4.37940043634013	3.05693298529585	4.26594672879542
chr1	32966048	32966783	0	0	0
chr1	32966813	32966977	0	0	0
chr1	32967191	32967372	0	0	0
chr1	32967389	32968143	0	0	0
chr1	33004447	33005635	1.65886380164399	0.853097577291866	1.52355240314122
chr1	33077469	33078009	0.862609176854874	1.06637197161483	4.32688882492106
chr1	33115869	33117682	8.89150997681178	5.7584086467201	13.529145339894
chr1	33172139	33172624	4.44575498840589	2.91475005574721	6.39892009319312
chr1	33177806	33178268	3.38408215535374	2.27492687277831	4.14406253654412
chr1	33181880	33182686	5.9055551338526	4.40767081600798	6.88645686219832
chr1	33208039	33208250	0.729900072723355	0.710914647743222	0.48753676900519
chr1	33208943	33209841	1.19438193718367	0.782006112517544	1.15789982638733
chr1	33219120	33220177	3.58314581155102	2.84365859097289	5.54573074743404
chr1	33282182	33284321	5.77284602972108	4.4787622807823	7.67870411183175
chr1	33352100	33352740	0.530836416526076	0.284365859097289	0.670363057382137
chr1	33366478	33367266	0.995318280986393	0.853097577291866	0.548478865130839
chr1	33430116	33430846	6.43639155037867	5.90059157626874	10.9695773026168
chr1	33474182	33474897	4.51210954047165	4.54985374555662	10.7867510142398
chr1	33476384	33477536	4.57846409253741	2.41710980232695	6.21609380481618
chr1	33501224	33503128	0.597190968591836	0.284365859097289	0.548478865130839
chr1	33520696	33521281	2.98595484295918	2.84365859097289	4.20500463266977
chr1	33592255	33593475	7.03358251897051	4.76312813987959	8.77566184209343
chr1	33615126	33615874	5.5737823735238	4.90531106942823	10.7258089181142
chr1	33722289	33723127	1.52615469751247	1.2796463659378	3.16898899853374
chr1	33815238	33816384	1.72521835370975	1.06637197161483	1.58449449926687
chr1	33833261	33834030	1.85792745784127	1.9194695489067	1.95014707602076
chr1	33887260	33887782	2.12334566610431	0.924189042066188	3.65652576753893
chr1	33895872	33897522	11.1475647470476	8.6731587024673	15.3574082236635
chr1	34125121	34126504	1.45980014544671	2.27492687277831	1.76732078764382
chr1	35315740	35316545	8.3606735602857	8.95752456156459	14.1385663011505
chr1	35325103	35326123	4.18033678014285	3.05693298529585	5.42384655518274
chr1	35331644	35332316	1.12802738511791	0.6398231829689	0.975073538010381
chr1	35450584	35451070	1.45980014544671	1.20855490116348	1.88920497989511
chr1	35459701	35460052	1.92428200990703	2.13274394322967	1.03601563413603
chr1	35496805	35498449	6.83451886277323	5.7584086467201	9.9945037646064
chr1	35544640	35545546	1.52615469751247	1.35073783071212	2.3767417489003
chr1	35657356	35659360	0.199063656197279	0.142182929548644	0.670363057382137
chr1	35733986	35734978	0.729900072723355	0.355457323871611	0.426594672879542
chr1	35791723	35792627	6.5691006545102	4.19439642168501	2.07203126827206
chr1	36019884	36020349	7.16629162310203	6.46932329446332	10.7867510142398
chr1	36022472	36023875	1.99063656197279	1.77728661935805	2.6205101334029
chr1	36026371	36026990	3.4504367074195	2.20383540800399	5.42384655518274
chr1	36106654	36107791	3.78220946774829	4.05221349213636	6.88645686219831
chr1	36181017	36181808	1.85792745784127	1.2796463659378	1.40166821088992
chr1	36183704	36185080	2.52147297849886	1.63510368980941	2.86427851790549
chr1	36273371	36273962	1.06167283305215	1.63510368980941	0.853189345759083
chr1	36320542	36321400	5.70649147765532	4.62094521033094	3.47369947916198
chr1	36348313	36349211	4.71117319666893	3.41239030916746	7.19116734282656
chr1	36395696	36397632	3.1186639470907	3.1991159148445	3.41275738303633
chr1	36554157	36555092	0	0	0
chr1	36555126	36555335	0	0	0
chr1	36614501	36615885	8.3606735602857	6.61150622401196	11.5180561677476
chr1	36616158	36617124	8.62609176854874	7.89115258994976	15.96682918492
chr1	36621330	36622908	0.199063656197279	0.284365859097289	0.243768384502595
chr1	36626445	36628225	2.25605477023582	1.13746343638915	2.3767417489003
chr1	36629036	36629620	11.0812101949818	10.7348111809226	17.5513236841869
chr1	36665433	36666332	3.98127312394557	2.77256712619856	6.82551476607266
chr1	36689171	36691150	1.72521835370975	1.84837808413238	2.19391546052336
chr1	36705132	36706338	6.96722796690475	3.76784763303908	3.59558367141328
chr1	36723929	36724882	4.77752774873469	4.12330495691069	7.6177620157061
chr1	36734482	36735795	9.75411915366665	7.0380550126579	11.9446508406272
chr1	36765340	36766108	6.03826423798412	3.48348177394179	8.28812507308824
chr1	36788852	36789402	1.32709104131519	0.99528050684051	1.03601563413603
chr1	36794235	36794818	1.12802738511791	0.853097577291866	1.64543659539252
chr1	36839125	36840624	0.132709104131519	0.284365859097289	0.426594672879542
chr1	36850564	36852836	10.8821465387846	7.89115258994976	14.5042188779044
chr1	36862577	36863869	0.331772760328798	0.426548788645933	0.853189345759083
chr1	36915812	36916693	4.71117319666893	3.55457323871611	7.13022524670091
chr1	36929617	36930591	4.04762767601133	3.05693298529585	5.05819397842885
chr1	37169285	37169791	1.12802738511791	0.924189042066188	1.27978401863862
chr1	37772040	37772604	0.265418208263038	0.710914647743222	0.975073538010381
chr1	37930227	37931049	0	0	0
chr1	37931080	37931237	0	0	0
chr1	37938735	37939009	0	0	0
chr1	37939054	37940359	0	0	0
chr1	37940438	37940565	0	0	0
chr1	37941042	37941606	0	0	0
chr1	37942632	37942988	0.464481864460317	0.568731718194577	0.365652576753893
chr1	37945188	37945698	1.06167283305215	0.6398231829689	1.82826288376946
chr1	37949493	37950480	1.19438193718367	0.6398231829689	0.731305153507786
chr1	37963313	37964049	4.57846409253741	4.4787622807823	11.5180561677476
chr1	37964404	37965381	11.5456920594422	9.02861602633891	15.96682918492
chr1	37979972	37980830	3.71585491568253	2.48820126710128	4.32688882492107
chr1	38060894	38062003	4.84388230080045	3.62566470349043	6.33797799706748
chr1	38155727	38156792	8.89150997681178	6.25604890014035	14.1385663011505
chr1	38157621	38158226	7.96254624789115	4.97640253420255	8.22718297696259
chr1	38218493	38219099	1.26073648924943	1.20855490116348	2.13297336439771
chr1	38259380	38260367	1.79157290577551	0.853097577291866	2.86427851790549
chr1	38260862	38261522	2.05699111403855	2.20383540800399	4.44877301717236
chr1	38272807	38274600	0.530836416526076	0.284365859097289	0.365652576753893
chr1	38282921	38283757	4.04762767601133	4.05221349213636	7.4958778234548
chr1	38324854	38326251	2.25605477023582	1.99056101368102	3.77840995979023
chr1	38397187	38398135	7.16629162310203	4.40767081600798	11.5180561677476
chr1	38455034	38456267	2.05699111403855	1.70619515458373	2.25485755664901
chr1	38477753	38479148	6.76816431070747	5.04749399897687	11.5789982638733
chr1	38512579	38513166	0.597190968591836	0.284365859097289	0.609420961256488
chr1	38608157	38608796	3.4504367074195	3.48348177394179	4.38783092104671
chr1	38660119	38661009	4.31304588427437	4.4787622807823	4.44877301717236
chr1	39037167	39037915	5.37471871732652	6.25604890014035	10.7867510142398
chr1	39269800	39270199	0.663545520657596	0.355457323871611	0.548478865130839
chr1	39324436	39326143	1.19438193718367	1.06637197161483	2.07203126827206
chr1	39338667	39339621	6.30368244624716	7.0380550126579	11.5180561677476
chr1	39416392	39417245	4.44575498840589	2.98584152052153	7.25210943895221
chr1	39456318	39457366	6.96722796690475	5.04749399897687	10.1773300529834
chr1	39491600	39492815	0.862609176854874	0.995280506840511	1.58449449926687
chr1	39570844	39571866	1.06167283305215	0.924189042066188	1.15789982638733
chr1	39598682	39599406	3.98127312394557	3.1991159148445	5.91138332418793
chr1	39623791	39624374	8.62609176854874	7.60678673085247	14.2604504934018
chr1	39813633	39814437	3.05230939502494	3.55457323871611	6.33797799706748
chr1	39873363	39875573	7.69712803962811	5.54513425239713	10.0554458607321
chr1	39956782	39957366	1.26073648924943	1.06637197161483	0.426594672879542
chr1	40004736	40005361	2.58782753056462	2.13274394322967	1.95014707602076
chr1	40009933	40010718	8.22796445615418	7.82006112517544	11.8227666483759
chr1	40024947	40025572	1.06167283305215	0.782006112517544	1.64543659539252
chr1	40041146	40043015	0.796254624789115	0.6398231829689	0.975073538010381
chr1	40219394	40220083	4.71117319666893	4.62094521033094	1.88920497989511
chr1	40282376	40282862	0	0	0
chr1	40283054	40283514	0	0	0
chr1	40317619	40318912	4.64481864460317	3.48348177394179	3.96123624816717
chr1	40342492	40343546	5.83920058178684	4.05221349213636	8.59283555371648
chr1	40348056	40349488	1.19438193718367	0.99528050684051	1.27978401863862
chr1	40366820	40368283	5.37471871732652	3.12802445007018	5.54573074743404
chr1	40420147	40421317	5.77284602972108	5.26076839329984	7.06928315057526
chr1	40505801	40506929	11.0148556429161	7.39351233652951	16.5153080500508
chr1	40512146	40512540	1.06167283305215	0.853097577291866	1.15789982638733
chr1	40562103	40563413	0.398127312394557	0.782006112517544	0.792247249633434
chr1	40605736	40605960	0.796254624789115	0.99528050684051	1.46261030701557
chr1	40626578	40627430	4.24669133220861	5.04749399897687	6.58174638157007
chr1	40722921	40724353	5.5737823735238	4.62094521033094	9.62885118785251
chr1	40733753	40734244	1.32709104131519	1.70619515458373	5.42384655518274
chr1	40746678	40747212	0	0	0
chr1	40747254	40747682	0	0	0
chr1	40771647	40772341	0.796254624789115	0.426548788645933	0.670363057382137
chr1	40839702	40840905	2.91960029089342	1.2796463659378	3.22993109465939
chr1	40915126	40916557	2.98595484295918	2.91475005574721	3.90029415204152
chr1	40973840	40974685	2.25605477023582	1.77728661935805	2.25485755664901
chr1	40996573	40997683	6.2373278941814	5.47404278762281	9.62885118785251
chr1	41134433	41134957	3.58314581155102	2.5592927318756	3.29087319078504
chr1	41156902	41158131	1.39344559338095	0.710914647743222	1.15789982638733
chr1	41178063	41178600	6.50274610244444	6.54041475923764	10.5429826297372
chr1	41215601	41216070	1.45980014544671	2.20383540800399	2.7423943256542
chr1	41248654	41249700	0	0	0
chr1	41249791	41250278	0	0	0
chr1	41327614	41328117	0	0	0
chr1	41328260	41328856	0	0	0
chr1	41333804	41334581	4.51210954047165	3.41239030916746	8.71471974596778
chr1	41417897	41418520	1.59250924957823	1.42182929548644	2.3767417489003
chr1	41445104	41446724	0.398127312394557	0.213274394322967	0.182826288376946
chr1	41468699	41470164	2.58782753056462	2.06165247845534	4.44877301717236
chr1	41509968	41510530	1.72521835370975	1.06637197161483	2.13297336439771
chr1	41510932	41512059	4.97659140493197	6.32714036491467	9.68979328397816
chr1	41706608	41707806	0.132709104131519	0	0.0609420961256488
chr1	41707910	41708404	0	0	0
chr1	41711416	41711762	2.12334566610431	1.56401222503509	4.20500463266977
chr1	41826690	41827077	0	0	0
chr1	41827125	41827990	0	0	0
chr1	41853222	41853760	3.98127312394557	3.12802445007018	5.36290445905709
chr1	41915050	41915541	1.92428200990703	1.13746343638915	4.9972518823032
chr1	41947919	41948497	3.4504367074195	3.76784763303907	5.91138332418793
chr1	41950000	41950519	2.4551184264331	1.06637197161483	3.83935205591587
chr1	41961630	41962627	2.12334566610431	1.56401222503509	2.92522061403114
chr1	41965727	41966848	4.77752774873469	6.18495743536603	13.7729137243966
chr1	41981612	41982363	4.37940043634013	2.41710980232695	5.05819397842885
chr1	42326021	42327136	2.65418208263038	2.13274394322967	5.72855703581099
chr1	42347008	42347581	0	0	0
chr1	42347679	42348223	0	0	0
chr1	42500749	42501724	0.663545520657596	0.995280506840511	0.731305153507786
chr1	42612493	42613363	2.05699111403855	2.77256712619856	2.13297336439771
chr1	42639375	42640166	3.1186639470907	2.98584152052153	7.37399363120351
chr1	42799536	42801531	0.0663545520657595	0.284365859097289	0.365652576753893
chr1	42846235	42847223	1.12802738511791	1.2796463659378	1.34072611476427
chr1	42921157	42922822	1.79157290577551	0.924189042066188	1.40166821088992
chr1	42928166	42929042	5.5737823735238	2.98584152052153	6.52080428544442
chr1	43123221	43124494	2.05699111403855	1.84837808413238	2.6205101334029
chr1	43146862	43149375	3.58314581155102	3.69675616826475	6.03326751643923
chr1	43202963	43203637	4.24669133220861	3.05693298529585	6.03326751643923
chr1	43232196	43233868	4.24669133220861	3.62566470349043	7.19116734282656
chr1	43282089	43283396	6.90087341483899	6.04277450581739	8.59283555371648
chr1	43389672	43390677	2.52147297849886	2.98584152052153	2.7423943256542
chr1	43397271	43398264	0.796254624789115	1.35073783071212	2.01108917214641
chr1	43408459	43409388	6.5691006545102	5.40295132284848	8.10529878471129
chr1	43423481	43425071	0.995318280986393	0.924189042066188	0.548478865130839
chr1	43504946	43505764	3.78220946774829	3.12802445007018	5.42384655518274
chr1	43522336	43523052	3.25137305122222	2.5592927318756	4.02217834429282
chr1	43613186	43613986	2.32240932230158	2.98584152052153	0.731305153507786
chr1	43618472	43619068	2.18970021817006	1.63510368980941	3.04710480628244
chr1	43637285	43638249	0.265418208263038	0.0710914647743222	0.48753676900519
chr1	43701220	43702123	0.597190968591836	1.56401222503509	2.86427851790549
chr1	43735775	43736876	7.09993707103627	6.46932329446332	12.3103034173811
chr1	43750140	43751704	0.530836416526076	0.6398231829689	1.46261030701557
chr1	43779538	43779890	1.26073648924943	0.6398231829689	1.88920497989511
chr1	43814060	43815616	4.64481864460317	3.55457323871611	6.88645686219831
chr1	43823545	43824664	1.12802738511791	0.995280506840511	1.70637869151817
chr1	43831824	43834622	1.06167283305215	0.710914647743222	1.34072611476427
chr1	43855001	43856003	5.83920058178684	5.26076839329984	7.7396462079574
chr1	43860817	43862504	1.32709104131519	1.56401222503509	2.43768384502595
chr1	43996151	43996858	0.796254624789115	0.924189042066188	1.64543659539252
chr1	43997093	43997853	0.265418208263038	0.142182929548644	0.121884192251298
chr1	44001930	44002837	0	0	0
chr1	44002843	44003683	0	0	0
chr1	44006214	44007142	0.464481864460317	0.6398231829689	1.82826288376946
chr1	44007355	44008175	3.64950036361677	2.84365859097289	4.93630978617755
chr1	44015681	44016108	5.70649147765532	5.04749399897687	6.64268847769572
chr1	44172449	44173846	7.16629162310203	4.83421960465391	10.9695773026168
chr1	44400995	44402696	0.331772760328798	0.0710914647743222	0.792247249633435
chr1	44411509	44413129	6.5691006545102	6.32714036491467	8.83660393821908
chr1	44435244	44436257	4.77752774873469	4.05221349213636	5.60667284355969
chr1	44439785	44441569	3.58314581155102	3.48348177394179	6.09420961256488
chr1	44444341	44446016	0.0663545520657595	0.284365859097289	0.0609420961256488
chr1	44456420	44458072	3.64950036361678	2.91475005574721	5.72855703581099
chr1	44495176	44497475	0.796254624789115	0.99528050684051	1.15789982638733
chr1	44678786	44679432	1.99063656197279	1.49292076026077	1.95014707602076
chr1	44759377	44760062	2.98595484295918	1.9194695489067	2.86427851790549
chr1	44820084	44821465	0.928963728920634	1.06637197161483	0.914131441884732
chr1	44870768	44871479	1.79157290577551	2.13274394322967	2.19391546052336
chr1	45096865	45098320	2.58782753056462	2.77256712619856	3.04710480628244
chr1	45125786	45126338	1.32709104131519	1.20855490116348	2.25485755664901
chr1	45139489	45140579	3.98127312394557	4.19439642168501	6.82551476607266
chr1	45180397	45180992	2.65418208263038	2.41710980232695	3.71746786366458
chr1	45187469	45188084	1.19438193718367	1.20855490116348	3.90029415204152
chr1	45196154	45197336	2.7868911867619	2.13274394322967	2.7423943256542
chr1	45204780	45205658	3.31772760328798	2.41710980232695	3.96123624816717
chr1	45240551	45243587	0.796254624789115	0.497640253420255	1.52355240314122
chr1	45265096	45266498	7.29900072723355	5.61622571717145	7.98341459245999
chr1	45272774	45273806	1.52615469751247	0.710914647743222	3.29087319078504
chr1	45279167	45280033	3.4504367074195	2.48820126710128	4.20500463266977
chr1	45450989	45451514	0	0	0
chr1	45451517	45452887	0.331772760328798	0.213274394322967	0.48753676900519
chr1	45476051	45477323	0.199063656197279	0.213274394322967	0.243768384502595
chr1	45477782	45478533	0.331772760328798	0.426548788645933	0.304710480628244
chr1	45555258	45555840	1.26073648924943	1.84837808413238	3.04710480628244
chr1	45671585	45672745	2.85324573882766	2.5592927318756	4.02217834429282
chr1	45768991	45770205	3.78220946774829	2.84365859097289	5.97232542031358
chr1	45805073	45806762	3.78220946774829	2.91475005574721	2.80333642177984
chr1	45912126	45912496	6.43639155037868	5.40295132284848	6.76457266994702
chr1	45956812	45957300	14.6643560065329	9.59734774453349	21.695386220731
chr1	45965433	45966539	9.22328273714058	7.89115258994976	14.8698714546583
chr1	45978270	45978691	2.58782753056462	1.35073783071212	1.70637869151817
chr1	45986670	45988047	0.663545520657595	0.355457323871611	0.48753676900519
chr1	46015983	46017458	2.18970021817006	1.42182929548644	3.53464157528763
chr1	46033634	46034626	1.52615469751247	0.924189042066188	7.13022524670091
chr1	46049074	46050842	0.331772760328798	0.213274394322967	0.365652576753893
chr1	46144904	46145273	1.92428200990703	1.56401222503509	4.9972518823032
chr1	46151450	46153593	1.79157290577551	1.20855490116348	1.70637869151817
chr1	46153597	46154797	1.52615469751247	1.77728661935805	2.31579965277465
chr1	46215792	46216084	0	0	0
chr1	46216109	46216931	0	0	0
chr1	46268743	46269512	6.63545520657595	5.68731718194577	9.38508280334992
chr1	46292667	46293531	7.63077348756235	5.33185985807416	5.66761493968534
chr1	46330095	46330816	2.4551184264331	3.55457323871611	4.93630978617755
chr1	46597994	46599635	12.4746557883628	12.2277319411834	21.0250231633488
chr1	46600464	46601385	5.10930050906348	4.62094521033094	8.53189345759083
chr1	46637308	46638063	5.64013692558956	4.26548788645933	11.274287783245
chr1	46648637	46649522	11.0148556429161	8.38879284337002	14.6261030701557
chr1	46654150	46654706	0.398127312394557	0.924189042066188	2.68145222952855
chr1	46663548	46664776	2.65418208263038	2.63038419664992	3.65652576753893
chr1	46712471	46713322	3.38408215535374	2.27492687277831	4.26594672879542
chr1	46767035	46768100	0.928963728920634	0.497640253420255	1.09695773026168
chr1	46768114	46769901	4.91023685286621	4.54985374555662	5.97232542031358
chr1	46770158	46770643	0.796254624789115	0.853097577291866	1.58449449926687
chr1	46805877	46807082	3.58314581155102	3.05693298529585	5.85044122806229
chr1	46859506	46861361	1.12802738511791	0.853097577291866	1.27978401863862
chr1	46861548	46862995	5.10930050906348	4.05221349213636	7.8615304002087
chr1	46867616	46868268	2.05699111403855	3.76784763303907	7.6177620157061
chr1	46982614	46983266	3.38408215535374	3.1991159148445	9.81167747622946
chr1	46988263	46988853	0.199063656197279	0.6398231829689	0.975073538010381
chr1	47082055	47082778	1.99063656197279	1.49292076026077	3.35181528691068
chr1	47108771	47109608	4.77752774873469	5.26076839329984	8.04435668858564
chr1	47133629	47134536	3.31772760328798	2.06165247845534	4.75348349780061
chr1	47146962	47148318	4.97659140493197	4.33657935123365	3.96123624816717
chr1	47154964	47155610	2.18970021817006	2.41710980232695	4.69254140167496
chr1	47184371	47185271	7.16629162310203	6.18495743536603	10.1163879568577
chr1	47368909	47369732	4.11398222807709	4.40767081600798	5.66761493968534
chr1	47644775	47645323	4.04762767601133	3.1991159148445	4.57065720942366
chr1	47728534	47729120	2.58782753056462	2.06165247845534	3.90029415204152
chr1	47779701	47780352	14.3325832462041	13.009738053701	22.8532860471183
chr1	47798889	47800710	1.19438193718367	1.35073783071212	2.01108917214641
chr1	47903328	47903917	2.65418208263038	1.99056101368102	2.98616271015679
chr1	48024531	48025229	3.1186639470907	3.27020737961882	5.2410202668058
chr1	48176184	48176850	0.862609176854874	0.924189042066188	1.21884192251298
chr1	48246798	48247392	2.4551184264331	2.34601833755263	5.05819397842885
chr1	48392711	48393404	5.10930050906348	4.26548788645933	8.59283555371648
chr1	48463189	48463702	3.05230939502494	2.06165247845534	4.57065720942366
chr1	48559364	48559859	3.98127312394557	3.62566470349043	5.18007817068015
chr1	48916062	48916644	3.84856401981405	2.5592927318756	3.59558367141328
chr1	48963931	48964512	0.928963728920634	0.710914647743222	1.21884192251298
chr1	49344239	49344697	3.38408215535374	3.55457323871611	5.91138332418793
chr1	49439217	49439768	1.12802738511791	1.13746343638915	0.914131441884732
chr1	50646581	50647197	3.31772760328798	2.06165247845534	13.6510295321453
chr1	51188116	51188896	1.06167283305215	1.42182929548644	5.1191360745545
chr1	51415929	51416694	3.25137305122222	3.12802445007018	2.80333642177985
chr1	51424645	51426628	0.398127312394557	0.426548788645933	0.48753676900519
chr1	51433352	51434773	1.99063656197279	1.06637197161483	2.25485755664901
chr1	51443699	51444341	2.12334566610431	2.34601833755263	2.86427851790549
chr1	51701408	51702873	0.729900072723355	0.853097577291866	1.03601563413603
chr1	51762500	51762995	2.65418208263038	1.35073783071212	2.13297336439771
chr1	51795450	51796119	0.464481864460317	0.142182929548644	0.609420961256488
chr1	51796822	51797526	0.597190968591836	0.213274394322967	2.31579965277465
chr1	51972174	51972840	1.12802738511791	1.9194695489067	2.31579965277465
chr1	51983420	51985377	1.12802738511791	0.853097577291866	1.64543659539252
chr1	52017122	52018003	3.25137305122222	3.69675616826475	5.78949913193664
chr1	52025279	52026349	2.18970021817006	1.20855490116348	0.792247249633434
chr1	52032952	52034070	6.43639155037868	6.11386597059171	9.08037232272167
chr1	52082184	52082708	1.52615469751247	1.06637197161483	1.58449449926687
chr1	52305015	52305328	1.65886380164399	1.9194695489067	0.731305153507786
chr1	52343675	52344004	0	0	0
chr1	52344065	52345169	0	0	0
chr1	52414043	52414964	8.75880087268026	5.18967692852552	2.31579965277465
chr1	52421596	52422000	2.12334566610431	1.63510368980941	1.58449449926687
chr1	52456019	52456602	3.1186639470907	1.77728661935805	2.31579965277465
chr1	52498809	52499807	1.32709104131519	1.35073783071212	1.76732078764382
chr1	52520612	52522779	4.11398222807709	2.84365859097289	4.63159930554931
chr1	52607335	52608624	0	0	0
chr1	52608690	52609009	0	0	0
chr1	52761719	52762409	3.31772760328798	3.1991159148445	5.30196236293145
chr1	52830627	52831371	0	0	0
chr1	52831432	52832409	0	0	0
chr1	52833834	52834614	2.7868911867619	2.5592927318756	3.35181528691068
chr1	52839837	52840549	3.58314581155102	2.41710980232695	0.792247249633434
chr1	53018050	53019670	1.52615469751247	0.995280506840511	1.95014707602076
chr1	53163463	53164687	4.97659140493197	5.26076839329984	8.65377764984213
chr1	53191892	53192809	1.39344559338095	0.142182929548644	0.914131441884732
chr1	53231877	53232468	2.32240932230158	2.13274394322967	2.07203126827206
chr1	53386511	53387046	0	0	0
chr1	53387055	53387694	0	0	0
chr1	53392890	53393933	1.06167283305215	0.995280506840511	0.48753676900519
chr1	53641827	53642782	13.0054922048889	9.24189042066188	18.4654551260716
chr1	53662179	53662798	6.17097334211564	3.69675616826475	7.7396462079574
chr1	53685416	53686764	3.1186639470907	2.70147566142424	4.38783092104671
chr1	53703820	53704654	6.2373278941814	6.54041475923764	11.7008824561246
chr1	53791675	53794469	0.663545520657595	0.355457323871611	0.670363057382137
chr1	53946154	53946481	0.265418208263038	0.142182929548644	0.182826288376946
chr1	54058007	54058878	4.77752774873469	3.69675616826475	7.25210943895221
chr1	54303223	54304524	2.4551184264331	1.70619515458373	4.08312044041847
chr1	54355200	54355807	6.03826423798412	4.76312813987959	7.19116734282656
chr1	54362205	54362905	2.7868911867619	3.76784763303907	7.00834105444961
chr1	54364630	54365174	5.77284602972108	4.54985374555662	10.1773300529834
chr1	54410908	54412286	10.48401922639	7.18023794220654	14.0776242050249
chr1	54422747	54422859	0.928963728920634	1.70619515458373	0.914131441884732
chr1	54518774	54519541	9.42234639333785	8.67315870246731	12.0665350328785
chr1	54665190	54666338	6.83451886277323	5.97168304104306	10.9695773026168
chr1	54731761	54732602	4.18033678014285	4.40767081600797	4.14406253654412
chr1	54738895	54739359	0.597190968591836	0.426548788645933	8.16624088083694
chr1	54743542	54744246	8.6924463206145	7.18023794220654	15.4792924159148
chr1	54752644	54753379	0.464481864460317	0.6398231829689	1.27978401863862
chr1	54778446	54778913	0.464481864460317	1.06637197161483	0.548478865130839
chr1	54780197	54780763	3.98127312394557	2.70147566142424	6.09420961256488
chr1	54837102	54837894	4.31304588427437	3.69675616826475	6.64268847769572
chr1	54871735	54873955	0.663545520657595	0.568731718194577	1.21884192251298
chr1	54953501	54954454	4.77752774873469	4.4787622807823	7.43493572732915
chr1	55181062	55182235	1.39344559338095	1.35073783071212	1.76732078764382
chr1	55229767	55230689	10.4176646743242	8.60206723769298	16.2105975694226
chr1	55326582	55327106	0.796254624789115	0.6398231829689	2.19391546052336
chr1	55346533	55347573	1.92428200990703	1.99056101368102	0.792247249633434
chr1	55347865	55349025	4.97659140493197	3.41239030916746	2.31579965277465
chr1	55352089	55354519	0.928963728920634	1.06637197161483	1.82826288376946
chr1	55369944	55371105	4.18033678014285	1.84837808413238	0.731305153507786
chr1	55392923	55393774	4.37940043634013	3.27020737961882	5.91138332418793
chr1	55441149	55441975	0.530836416526076	0.710914647743222	0.792247249633435
chr1	55515696	55516191	1.19438193718367	0.710914647743222	1.95014707602076
chr1	55680255	55681630	1.99063656197279	1.77728661935805	2.01108917214641
chr1	55682536	55683099	3.4504367074195	3.05693298529585	1.52355240314122
chr1	55803492	55804108	0.862609176854874	1.99056101368102	1.15789982638733
chr1	55913086	55913610	4.57846409253741	3.8389390978134	5.18007817068015
chr1	56382258	56382625	3.31772760328798	2.77256712619856	5.42384655518274
chr1	56501896	56502667	0.995318280986393	0.710914647743222	1.21884192251298
chr1	56838096	56838766	8.82515542474602	6.75368915356061	4.75348349780061
chr1	56880334	56880935	4.24669133220861	4.69203667510526	10.238272149109
chr1	57010976	57011670	0.663545520657596	1.42182929548644	3.96123624816717
chr1	57044282	57045496	0.862609176854874	0.924189042066188	1.76732078764382
chr1	57110395	57110839	0	0	0
chr1	57110862	57111441	0	0	0
chr1	57253528	57254511	5.37471871732652	2.5592927318756	3.41275738303633
chr1	58042259	58042886	1.59250924957823	1.35073783071212	3.90029415204152
chr1	58584649	58585063	3.98127312394557	2.20383540800399	6.64268847769572
chr1	58648670	58649630	7.76348259169387	7.0380550126579	18.3435709338203
chr1	58756049	58756684	0.331772760328798	0.426548788645933	0.731305153507786
chr1	58999356	58999842	2.05699111403855	2.41710980232695	1.03601563413603
chr1	59011612	59012659	0.199063656197279	0.142182929548644	0.609420961256488
chr1	59042998	59043721	1.32709104131519	0.995280506840511	2.7423943256542
chr1	59160794	59161392	2.98595484295918	3.76784763303908	7.13022524670091
chr1	59247177	59251424	0.995318280986393	0.710914647743222	0.731305153507786
chr1	59281058	59282406	1.06167283305215	0.924189042066188	1.70637869151817
chr1	59369147	59370124	2.91960029089342	2.84365859097289	5.48478865130839
chr1	59408326	59409054	6.83451886277323	4.4787622807823	12.7368980902606
chr1	59448330	59449438	1.65886380164399	1.84837808413238	2.31579965277465
chr1	59536616	59537550	5.44107326939228	3.55457323871611	3.04710480628244
chr1	59563714	59564378	7.09993707103627	4.19439642168501	7.55681991958045
chr1	59581255	59581999	2.05699111403855	2.13274394322967	3.77840995979023
chr1	59691264	59691677	1.32709104131519	1.70619515458373	4.50971511329801
chr1	59761922	59763138	8.0289007999569	6.54041475923764	13.0416085708888
chr1	59823202	59823701	1.52615469751247	1.06637197161483	0.914131441884732
chr1	59888391	59889154	6.90087341483899	5.18967692852552	6.21609380481618
chr1	59910651	59911376	1.45980014544671	1.77728661935805	3.59558367141328
chr1	60061349	60062166	0	0	0
chr1	60062234	60062691	0	0	0
chr1	60224826	60225691	3.1186639470907	2.27492687277831	4.8753676900519
chr1	60280573	60281189	0.199063656197279	0.284365859097289	0.609420961256488
chr1	60322349	60322800	3.91491857187981	3.76784763303908	9.56790909172686
chr1	60391909	60392859	2.25605477023582	1.42182929548644	4.02217834429282
chr1	60560341	60560820	5.64013692558956	5.18967692852552	3.29087319078504
chr1	60573772	60574329	0.530836416526076	0.142182929548644	0.48753676900519
chr1	60614710	60615467	3.51679125948526	2.48820126710128	4.57065720942366
chr1	61522442	61523124	1.45980014544671	0.853097577291866	2.25485755664901
chr1	61542366	61543406	3.1186639470907	2.06165247845534	3.77840995979023
chr1	61547126	61549662	0.663545520657596	0.6398231829689	1.58449449926687
chr1	61590802	61591425	3.1186639470907	2.41710980232695	5.60667284355969
chr1	61598398	61599487	11.6784011635737	8.88643309679027	9.20225651497297
chr1	61608309	61609285	3.84856401981405	3.76784763303908	6.52080428544442
chr1	61648881	61650565	3.58314581155102	3.69675616826475	3.96123624816717
chr1	61706711	61708224	1.59250924957823	1.56401222503509	3.71746786366458
chr1	61709926	61710197	0.796254624789115	0.995280506840511	1.09695773026168
chr1	61818849	61819192	2.32240932230158	2.34601833755263	1.88920497989511
chr1	62106009	62107086	3.25137305122222	2.84365859097289	1.95014707602076
chr1	62157821	62158341	3.71585491568253	3.12802445007018	5.1191360745545
chr1	62190484	62191289	5.5737823735238	4.76312813987959	6.82551476607267
chr1	62207337	62208727	5.77284602972108	6.398231829689	9.87261957235511
chr1	62291611	62292172	0.862609176854874	1.13746343638915	0.853189345759083
chr1	62331574	62331992	3.51679125948526	1.84837808413238	2.19391546052336
chr1	62751656	62752108	1.19438193718367	1.13746343638915	1.76732078764382
chr1	62901541	62903728	1.85792745784127	1.42182929548644	2.19391546052336
chr1	63087470	63088089	4.24669133220861	3.98112202736204	10.3601563413603
chr1	63153225	63154569	1.19438193718367	1.2796463659378	1.64543659539252
chr1	63172855	63173659	5.242009613195	4.12330495691069	9.87261957235511
chr1	63249290	63250177	5.30836416526076	3.62566470349043	5.85044122806229
chr1	63792997	63793709	1.12802738511791	1.70619515458373	3.04710480628244
chr1	63832677	63833895	7.56441893549659	6.68259768878629	10.5429826297372
chr1	63906312	63907002	0	0	0
chr1	63907043	63907124	0	0	0
chr1	63945421	63946020	2.65418208263038	2.06165247845534	2.19391546052336
chr1	63953191	63953689	3.58314581155102	1.99056101368102	5.05819397842885
chr1	63988343	63989680	2.38876387436734	2.27492687277831	3.10804690240809
chr1	64021157	64021558	5.44107326939228	4.05221349213636	11.3352298793707
chr1	64058915	64060083	2.38876387436734	2.20383540800399	2.80333642177984
chr1	64166726	64167334	2.72053663469614	2.77256712619856	6.03326751643923
chr1	64239157	64240337	2.05699111403855	2.13274394322967	2.6205101334029
chr1	64253498	64254082	0	0	0
chr1	64254393	64254949	0	0	0
chr1	64366515	64367040	0.265418208263038	0.568731718194577	0.426594672879542
chr1	64472235	64473176	2.38876387436734	2.41710980232695	4.32688882492107
chr1	64508136	64509037	4.24669133220861	4.19439642168501	10.6648668219885
chr1	64602756	64603367	2.72053663469614	1.84837808413238	3.10804690240809
chr1	64853830	64854002	0.265418208263038	0.6398231829689	0.792247249633435
chr1	64935638	64936123	0	0	0
chr1	64936206	64936426	0	0	0
chr1	64940230	64941064	4.57846409253741	5.47404278762281	9.56790909172686
chr1	65001610	65002665	8.89150997681178	7.96224405472408	7.98341459245999
chr1	65210070	65211456	0	0	0
chr1	65211467	65211477	0	0	0
chr1	65226404	65227034	3.78220946774829	1.77728661935805	1.70637869151817
chr1	65381038	65381321	0	0	0
chr1	65381333	65382166	0	0	0
chr1	65432267	65432682	3.64950036361677	1.84837808413238	4.26594672879542
chr1	65468340	65469029	1.26073648924943	1.2796463659378	1.82826288376946
chr1	65532140	65534204	0.398127312394557	0.355457323871611	0.853189345759083
chr1	65612801	65615002	1.12802738511791	0.995280506840511	2.25485755664901
chr1	65616162	65616906	3.05230939502494	2.34601833755263	4.14406253654412
chr1	65636012	65636922	5.5737823735238	3.8389390978134	10.4210984374859
chr1	65719578	65720351	2.38876387436734	1.99056101368102	4.08312044041847
chr1	65775330	65775821	1.32709104131519	1.13746343638915	1.82826288376946
chr1	65885591	65886885	6.76816431070747	6.04277450581739	11.3352298793707
chr1	65959188	65960295	9.22328273714058	6.18495743536603	10.5429826297372
chr1	65992677	65993124	5.44107326939228	5.1185854637512	6.45986218931877
chr1	66387086	66387647	8.62609176854874	7.18023794220654	9.08037232272167
chr1	66708241	66708747	3.84856401981405	3.41239030916746	3.53464157528763
chr1	66744268	66744770	0.663545520657596	1.06637197161483	0.853189345759083
chr1	66797107	66797669	4.04762767601133	4.26548788645933	6.39892009319312
chr1	66815009	66815570	2.58782753056462	2.70147566142424	4.14406253654412
chr1	67170379	67171292	1.72521835370975	1.77728661935805	1.52355240314122
chr1	67390289	67391579	6.50274610244444	5.82950011149442	6.45986218931877
chr1	67395535	67396505	2.98595484295918	2.77256712619856	4.81442559392626
chr1	67509028	67509519	2.72053663469614	2.63038419664992	6.33797799706748
chr1	67894242	67897084	0.265418208263038	0.142182929548644	0.304710480628244
chr1	67944498	67945310	1.12802738511791	1.35073783071212	1.70637869151817
chr1	68021631	68022401	1.99063656197279	1.13746343638915	5.48478865130839
chr1	68037954	68039065	3.78220946774829	2.41710980232695	11.1524035909937
chr1	68150460	68151534	9.28963728920634	7.39351233652951	11.5789982638733
chr1	68151593	68153019	1.39344559338095	0.710914647743222	1.52355240314122
chr1	68225962	68226969	3.25137305122222	2.77256712619856	5.72855703581099
chr1	68297357	68298505	1.32709104131519	0.710914647743222	2.25485755664901
chr1	68298555	68299402	0.862609176854874	1.20855490116348	1.21884192251298
chr1	68577463	68577829	4.31304588427437	3.98112202736204	5.60667284355969
chr1	68680394	68681210	4.91023685286621	5.33185985807416	5.85044122806229
chr1	68786715	68787219	2.72053663469614	2.98584152052153	4.26594672879542
chr1	68808198	68808769	3.25137305122222	2.34601833755263	3.77840995979023
chr1	68962422	68963051	1.12802738511791	0.924189042066188	4.8753676900519
chr1	69010257	69010950	6.2373278941814	3.41239030916746	0.975073538010381
chr1	69072891	69073240	2.52147297849886	2.84365859097289	1.70637869151817
chr1	69183160	69183394	1.59250924957823	1.13746343638915	2.7423943256542
chr1	69575721	69576291	2.25605477023582	2.13274394322967	1.76732078764382
chr1	69760701	69761398	4.11398222807709	3.48348177394179	6.33797799706748
chr1	69893979	69894192	5.83920058178684	4.26548788645933	2.7423943256542
chr1	70032693	70034025	1.65886380164399	0.995280506840511	1.34072611476427
chr1	70499787	70500350	1.19438193718367	1.35073783071212	1.58449449926687
chr1	70598430	70598987	2.85324573882766	2.06165247845534	2.98616271015679
chr1	70670737	70671958	6.2373278941814	4.26548788645933	7.37399363120351
chr1	70686576	70687890	2.52147297849886	1.84837808413238	3.77840995979023
chr1	70819904	70820935	4.71117319666893	4.54985374555662	6.03326751643923
chr1	70876262	70877482	9.22328273714058	6.61150622401196	13.8947979166479
chr1	71545420	71546310	0.597190968591836	0.6398231829689	0.243768384502595
chr1	71546398	71547334	5.44107326939228	3.1991159148445	6.52080428544442
chr1	71926860	71927744	8.42702811235146	7.18023794220654	8.10529878471129
chr1	72523725	72524595	6.70180975864171	3.41239030916746	0.48753676900519
chr1	72748324	72749737	0.597190968591836	0.568731718194577	0.365652576753893
chr1	72955619	72956128	3.64950036361678	2.91475005574721	3.96123624816717
chr1	73531343	73531864	3.84856401981405	4.83421960465391	7.6177620157061
chr1	74663563	74664273	7.23264617516779	6.68259768878628	9.26319861109862
chr1	75198402	75199345	0	0	0
chr1	75199351	75199786	0	0	0
chr1	75889139	75889678	1.19438193718367	1.06637197161483	1.64543659539252
chr1	76080226	76080649	0.331772760328798	0.497640253420255	0.304710480628244
chr1	76189446	76190758	2.32240932230158	1.70619515458373	2.43768384502595
chr1	76211027	76211726	3.05230939502494	1.99056101368102	1.82826288376946
chr1	76251216	76254418	1.39344559338095	1.2796463659378	1.40166821088992
chr1	76457153	76457873	4.04762767601133	2.20383540800399	4.20500463266977
chr1	76891175	76891797	1.12802738511791	1.13746343638915	1.95014707602076
chr1	77163087	77163625	4.04762767601133	2.84365859097289	3.96123624816717
chr1	77217362	77217989	8.55973721648298	9.02861602633892	13.2244348592658
chr1	77332713	77333310	1.65886380164399	1.13746343638915	1.70637869151817
chr1	77644910	77645394	1.92428200990703	1.70619515458373	1.95014707602076
chr1	77684651	77685637	5.50742782145804	4.83421960465391	9.14131441884732
chr1	77747268	77747995	1.45980014544671	0.710914647743222	1.70637869151817
chr1	77798866	77799757	4.77752774873469	3.76784763303907	4.44877301717236
chr1	77845989	77846573	0.862609176854874	0.497640253420255	0.914131441884732
chr1	78147756	78149625	5.10930050906348	4.4787622807823	5.97232542031358
chr1	78244893	78246053	4.24669133220861	2.84365859097289	5.72855703581099
chr1	78443442	78445671	0.796254624789115	0.853097577291866	0.914131441884732
chr1	78687845	78688654	2.18970021817006	1.35073783071212	0.731305153507786
chr1	78689507	78690045	5.242009613195	4.83421960465391	3.83935205591587
chr1	78937678	78938256	1.39344559338095	1.63510368980941	0.609420961256488
chr1	78966620	78967290	9.28963728920634	11.0902685047943	13.4682032437684
chr1	79083192	79083699	3.38408215535374	3.55457323871611	6.39892009319312
chr1	79321239	79321801	0.928963728920634	1.49292076026077	0.365652576753893
chr1	79540611	79541116	6.37003699831292	5.82950011149442	3.10804690240809
chr1	79581133	79581623	1.19438193718367	1.13746343638915	0.304710480628244
chr1	79756405	79757156	8.22796445615418	6.398231829689	5.42384655518274
chr1	79838984	79839480	3.18501849915646	3.1991159148445	2.98616271015679
chr1	80112373	80112897	4.37940043634013	4.90531106942823	1.88920497989511
chr1	80744430	80745043	0	0	0
chr1	80745074	80745078	0	0	0
chr1	80857704	80858747	9.0242190809433	8.74425016724163	9.20225651497297
chr1	81699805	81700377	5.44107326939228	4.19439642168501	0.975073538010381
chr1	81771461	81772039	3.51679125948526	2.91475005574721	2.80333642177984
chr1	81873237	81873890	1.06167283305215	0.568731718194577	0.609420961256488
chr1	81983625	81984215	2.12334566610431	1.63510368980941	0.670363057382137
chr1	82238505	82238889	3.1186639470907	2.34601833755263	0.548478865130839
chr1	83030782	83031137	3.91491857187981	3.76784763303908	5.66761493968534
chr1	83436736	83437264	2.7868911867619	2.98584152052153	1.21884192251298
chr1	83551915	83552519	4.37940043634013	5.33185985807416	7.13022524670091
chr1	84366985	84367827	5.83920058178684	5.18967692852552	10.4820405336116
chr1	84464197	84465323	1.52615469751247	0.782006112517544	0.731305153507786
chr1	84485575	84485762	0	0	0
chr1	84485796	84486370	0	0	0
chr1	84542717	84544334	1.99063656197279	1.42182929548644	0.914131441884732
chr1	84609384	84610403	2.65418208263038	2.48820126710128	3.65652576753893
chr1	84616255	84616427	0.530836416526076	0.924189042066188	0
chr1	84712869	84713490	2.4551184264331	2.98584152052153	5.30196236293145
chr1	84738128	84738645	8.16160990408842	6.398231829689	14.3823346856531
chr1	84763700	84764822	2.05699111403855	1.06637197161483	2.19391546052336
chr1	84765449	84766152	2.38876387436734	2.13274394322967	2.92522061403114
chr1	84766911	84767720	4.64481864460317	4.69203667510526	6.58174638157007
chr1	84873173	84874281	4.18033678014285	5.61622571717145	9.50696699560121
chr1	84898982	84900175	5.9055551338526	5.61622571717145	7.92247249633434
chr1	84944559	84945898	1.92428200990703	1.70619515458373	1.95014707602076
chr1	84970664	84972790	1.39344559338095	0.782006112517544	0.853189345759083
chr1	85006996	85007780	6.90087341483899	5.68731718194577	4.44877301717236
chr1	85039486	85040251	1.06167283305215	0.853097577291866	1.76732078764382
chr1	85046196	85046715	1.26073648924943	0.710914647743222	0.48753676900519
chr1	85086348	85087062	0.862609176854874	0.924189042066188	1.03601563413603
chr1	85155379	85155955	0	0	0
chr1	85156011	85157089	0	0	0
chr1	85175352	85176071	2.12334566610431	1.06637197161483	0.609420961256488
chr1	85287409	85288037	1.72521835370975	1.2796463659378	2.31579965277465
chr1	85298640	85299861	0.928963728920634	0.710914647743222	0.609420961256488
chr1	85299890	85301591	1.59250924957823	1.20855490116348	2.3767417489003
chr1	85309544	85310068	0.530836416526076	0.426548788645933	0.243768384502595
chr1	85312500	85313497	1.85792745784127	2.77256712619856	3.83935205591587
chr1	85338802	85338922	2.65418208263038	1.84837808413238	2.07203126827206
chr1	85339606	85340399	2.12334566610431	2.06165247845534	1.15789982638733
chr1	85357860	85359117	0.530836416526076	0.426548788645933	0.121884192251298
chr1	85462199	85463113	1.45980014544671	0.6398231829689	1.21884192251298
chr1	85575042	85575747	2.18970021817006	1.42182929548644	1.95014707602076
chr1	85665970	85666866	0.862609176854874	0.426548788645933	0.853189345759083
chr1	85680243	85680830	6.03826423798412	6.75368915356061	8.10529878471129
chr1	85724980	85725713	3.51679125948526	3.41239030916746	4.50971511329801
chr1	85763289	85764342	6.96722796690475	4.90531106942823	12.493129705758
chr1	85779258	85780145	4.04762767601133	3.27020737961882	8.95848813047037
chr1	85930034	85931621	1.39344559338095	1.49292076026077	2.55956803727725
chr1	85999721	86001073	8.29431900821994	6.04277450581738	4.20500463266977
chr1	86009592	86010531	0.398127312394557	0.924189042066188	1.82826288376946
chr1	86045944	86047584	0.464481864460317	0.6398231829689	1.27978401863862
chr1	86173503	86174713	7.23264617516779	5.18967692852552	9.62885118785251
chr1	86400287	86400666	4.77752774873469	3.12802445007018	4.26594672879542
chr1	86412775	86413301	0.530836416526076	0.355457323871611	0.48753676900519
chr1	86570744	86571263	2.7868911867619	2.5592927318756	6.39892009319312
chr1	87170002	87171001	4.57846409253741	3.34129884439314	6.88645686219832
chr1	87378999	87380509	0.530836416526076	0.426548788645933	0.548478865130839
chr1	87380697	87380860	0.597190968591836	0.142182929548644	0.48753676900519
chr1	87597375	87598076	1.45980014544671	1.35073783071212	1.46261030701557
chr1	87793682	87794962	2.38876387436734	2.20383540800399	2.31579965277465
chr1	87796774	87797885	1.06167283305215	1.42182929548644	4.44877301717236
chr1	87800766	87801627	1.06167283305215	1.06637197161483	1.21884192251298
chr1	89143933	89144681	7.43170983136507	5.61622571717145	12.7368980902606
chr1	89149367	89150561	6.03826423798412	5.40295132284848	10.3601563413603
chr1	89168919	89169269	0.928963728920634	0.853097577291866	0.975073538010381
chr1	89344332	89344893	5.50742782145804	4.54985374555662	9.56790909172686
chr1	89356732	89357620	2.65418208263038	2.13274394322967	4.08312044041847
chr1	89457922	89459052	10.9485010908503	9.38407335021053	18.038860453192
chr1	89989329	89991427	5.5737823735238	4.62094521033094	8.59283555371648
chr1	90098372	90098857	2.91960029089342	2.27492687277831	1.88920497989511
chr1	90285879	90287553	0.796254624789115	0.6398231829689	0.426594672879542
chr1	90288276	90289337	2.72053663469614	2.41710980232695	2.19391546052336
chr1	90459992	90461518	5.5737823735238	5.18967692852552	7.31305153507786
chr1	90874624	90875084	0.265418208263038	0.568731718194577	0.304710480628244
chr1	91172581	91173306	2.32240932230158	2.06165247845534	2.07203126827206
chr1	91186902	91187271	2.7868911867619	2.41710980232695	4.08312044041847
chr1	91195652	91196636	1.45980014544671	1.56401222503509	2.86427851790549
chr1	91316856	91317554	3.38408215535374	3.76784763303907	5.42384655518274
chr1	91481709	91482284	3.31772760328798	3.1991159148445	4.81442559392625
chr1	91486561	91488451	2.05699111403855	2.48820126710128	3.65652576753893
chr1	91627258	91627679	5.04294595699773	4.90531106942823	8.65377764984213
chr1	91852633	91853314	32.3146668560249	28.4365859097289	14.0776242050249
chr1	91869918	91870607	2.32240932230158	0.99528050684051	1.40166821088992
chr1	91966152	91967512	2.58782753056462	2.34601833755263	3.10804690240809
chr1	92008763	92009254	0.331772760328798	0.213274394322967	0.121884192251298
chr1	92024253	92025194	2.32240932230158	3.41239030916746	4.44877301717236
chr1	92155954	92156334	4.31304588427437	3.27020737961882	5.05819397842885
chr1	92210237	92211705	3.64950036361678	3.05693298529585	4.14406253654412
chr1	92256721	92257358	0.995318280986393	0.924189042066188	0.670363057382137
chr1	92350642	92352099	1.45980014544671	0.853097577291866	2.4986259411516
chr1	92763950	92765193	4.71117319666893	3.05693298529585	6.21609380481618
chr1	93249734	93251240	3.05230939502494	1.9194695489067	4.50971511329801
chr1	93297200	93298419	0.995318280986393	0.284365859097289	0.914131441884732
chr1	93352355	93352865	2.12334566610431	2.63038419664992	5.78949913193664
chr1	93416916	93417224	0.796254624789115	0.853097577291866	0.609420961256488
chr1	93425895	93427086	0.796254624789115	0.497640253420255	0.853189345759083
chr1	93543960	93545166	1.39344559338095	1.49292076026077	2.01108917214641
chr1	93546379	93546704	1.39344559338095	1.20855490116348	0.853189345759083
chr1	93644771	93646766	0.199063656197279	0.497640253420255	0.670363057382137
chr1	93810810	93811924	5.77284602972108	4.62094521033094	8.10529878471129
chr1	93912441	93913391	1.92428200990703	1.77728661935805	3.10804690240809
chr1	93913708	93915313	1.39344559338095	1.06637197161483	1.52355240314122
chr1	94049904	94051413	4.44575498840589	3.98112202736204	7.7396462079574
chr1	94082468	94082997	3.31772760328798	2.63038419664992	4.81442559392625
chr1	94279280	94279908	1.52615469751247	1.42182929548644	1.64543659539252
chr1	94311503	94313978	1.59250924957823	0.924189042066188	1.52355240314122
chr1	94344124	94345202	2.65418208263038	2.34601833755263	5.42384655518274
chr1	94369701	94370193	3.18501849915646	2.63038419664992	3.71746786366458
chr1	94373923	94375715	0.530836416526076	0.355457323871611	0.670363057382137
chr1	94535133	94535753	3.78220946774829	4.12330495691069	8.89754603434472
chr1	94701337	94701977	3.91491857187981	4.05221349213636	5.2410202668058
chr1	94702250	94703693	1.26073648924943	0.6398231829689	0.792247249633434
chr1	94712654	94713884	5.242009613195	3.62566470349043	5.60667284355969
chr1	94718986	94719750	7.23264617516779	6.46932329446332	14.3823346856531
chr1	94787067	94788567	2.05699111403855	1.49292076026077	2.6205101334029
chr1	94847391	94848153	1.06167283305215	1.35073783071212	6.09420961256488
chr1	94871791	94872522	5.30836416526076	4.33657935123365	10.4210984374859
chr1	94873157	94873786	4.37940043634013	3.34129884439314	4.14406253654412
chr1	94883287	94884771	4.31304588427437	3.34129884439314	5.66761493968534
chr1	94952404	94953132	1.39344559338095	2.13274394322967	1.09695773026168
chr1	94999807	95000665	4.11398222807709	3.48348177394179	4.14406253654412
chr1	95086811	95087239	0.729900072723355	0.6398231829689	0.975073538010381
chr1	95209243	95210106	7.69712803962811	6.11386597059171	7.19116734282656
chr1	95248703	95249617	5.5737823735238	4.69203667510526	10.6039247258629
chr1	95285629	95286224	2.72053663469614	2.20383540800399	2.98616271015679
chr1	95467928	95468610	2.65418208263038	1.35073783071212	3.77840995979023
chr1	95519512	95519599	0.796254624789115	1.13746343638915	0.670363057382137
chr1	95537669	95538941	4.31304588427437	3.55457323871611	4.63159930554931
chr1	95561139	95561851	4.57846409253741	4.19439642168501	7.7396462079574
chr1	95582124	95582924	0	0	0
chr1	95582962	95583578	0	0	0
chr1	95637000	95637798	0.663545520657596	0.710914647743222	0.792247249633435
chr1	95674685	95675249	3.71585491568253	4.05221349213636	8.22718297696259
chr1	95699470	95700292	1.45980014544671	1.77728661935805	1.58449449926687
chr1	95798163	95798760	0.597190968591836	0.853097577291866	0.365652576753893
chr1	95835551	95836582	3.51679125948526	2.06165247845534	3.22993109465939
chr1	96354538	96355288	0	0	0
chr1	96355551	96355701	0	0	0
chr1	97186827	97188643	0.199063656197279	0.355457323871611	0.243768384502595
chr1	97281151	97281438	1.12802738511791	0.497640253420255	1.15789982638733
chr1	97428603	97428911	2.25605477023582	2.77256712619856	6.64268847769572
chr1	97639770	97640200	3.1186639470907	1.84837808413238	4.69254140167496
chr1	98285765	98286328	1.39344559338095	1.49292076026077	1.21884192251298
chr1	98386216	98386911	3.78220946774829	3.69675616826475	4.44877301717236
chr1	100111196	100112227	1.79157290577551	2.06165247845534	3.65652576753893
chr1	100115613	100116287	0	0	0
chr1	100116333	100116772	0	0	0
chr1	100127922	100128833	2.58782753056462	3.05693298529585	2.07203126827206
chr1	100301886	100302371	1.99063656197279	2.27492687277831	6.21609380481618
chr1	100312169	100312546	0.464481864460317	0.497640253420255	0.182826288376946
chr1	100314788	100316368	2.58782753056462	2.13274394322967	4.81442559392626
chr1	100431354	100432004	3.78220946774829	3.76784763303908	4.02217834429282
chr1	100435077	100436201	1.19438193718367	0.710914647743222	0.48753676900519
chr1	100452079	100452966	7.36535527929931	7.82006112517544	14.8089293585327
chr1	100502767	100505056	0.331772760328798	0.213274394322967	0.48753676900519
chr1	100596126	100596801	3.78220946774829	3.12802445007018	3.22993109465939
chr1	100598095	100599172	10.749437434653	8.60206723769298	15.3574082236635
chr1	100625679	100625800	5.44107326939228	3.91003056258772	3.04710480628244
chr1	100714940	100715676	4.97659140493197	3.8389390978134	5.48478865130839
chr1	100731223	100732287	5.44107326939228	3.76784763303908	6.27703590094183
chr1	100913958	100914610	4.77752774873469	5.97168304104306	7.8615304002087
chr1	101338907	101339683	1.19438193718367	1.20855490116348	0.914131441884732
chr1	101349363	101350081	3.38408215535374	3.76784763303908	5.30196236293145
chr1	101359801	101362228	0.597190968591836	1.42182929548644	1.34072611476427
chr1	101382061	101382785	5.37471871732652	3.12802445007018	0.365652576753893
chr1	101455459	101455934	0.729900072723355	0.497640253420255	0.670363057382137
chr1	101490662	101492160	5.30836416526076	3.41239030916746	6.88645686219832
chr1	101685614	101686369	0.796254624789115	0.497640253420255	0.914131441884732
chr1	102703655	102704565	3.25137305122222	2.98584152052153	3.90029415204152
chr1	102899990	102900507	2.25605477023582	2.27492687277831	1.88920497989511
chr1	103053938	103054825	5.44107326939228	6.11386597059171	9.20225651497297
chr1	104068200	104069160	2.58782753056462	2.13274394322967	4.14406253654412
chr1	105248926	105249509	0.530836416526076	0.497640253420255	0.975073538010381
chr1	106810465	106811296	4.31304588427437	3.27020737961882	4.44877301717236
chr1	107510977	107511627	0.995318280986393	0.782006112517544	1.21884192251298
chr1	107599046	107600483	1.26073648924943	0.355457323871611	1.34072611476427
chr1	107705544	107706016	4.97659140493197	5.1185854637512	5.91138332418793
chr1	108071615	108072619	4.44575498840589	3.98112202736204	8.53189345759083
chr1	108135752	108135933	0.995318280986393	0.6398231829689	2.01108917214641
chr1	108309719	108310467	2.72053663469614	3.69675616826475	7.25210943895221
chr1	108478979	108479619	6.83451886277323	5.40295132284849	9.75073538010381
chr1	108576907	108578102	1.85792745784127	2.13274394322967	2.13297336439771
chr1	108742322	108743615	2.85324573882766	1.9194695489067	5.36290445905709
chr1	109055144	109055292	3.98127312394557	4.4787622807823	4.93630978617755
chr1	109102231	109103199	4.51210954047165	3.27020737961882	5.30196236293145
chr1	109166589	109167335	3.1186639470907	2.48820126710128	7.80058830408305
chr1	109234118	109236183	0.597190968591836	0.995280506840511	1.34072611476427
chr1	109288928	109290122	1.99063656197279	1.63510368980941	2.4986259411516
chr1	109370535	109371475	1.19438193718367	1.2796463659378	1.88920497989511
chr1	109505209	109506591	1.79157290577551	1.2796463659378	2.4986259411516
chr1	109584094	109584983	1.92428200990703	1.56401222503509	2.86427851790549
chr1	109618028	109619156	5.44107326939228	3.55457323871611	6.09420961256488
chr1	109632882	109634779	2.25605477023582	2.41710980232695	3.90029415204152
chr1	109642465	109643926	1.06167283305215	0.497640253420255	1.27978401863862
chr1	109656302	109656524	0.796254624789115	0.213274394322967	0.304710480628244
chr1	109694732	109695449	7.76348259169387	7.39351233652951	16.0277712810456
chr1	109756264	109757868	1.39344559338095	2.41710980232695	1.88920497989511
chr1	109791909	109792202	0	0	0
chr1	109792339	109792938	0	0	0
chr1	109805937	109806832	6.10461879004988	4.26548788645933	9.75073538010381
chr1	109825448	109826324	8.49338266441722	7.96224405472408	10.0554458607321
chr1	109850343	109850836	7.23264617516779	4.97640253420255	7.7396462079574
chr1	109939991	109940797	0.597190968591836	0.426548788645933	0.792247249633434
chr1	109968231	109969889	7.36535527929931	7.46460380130383	12.493129705758
chr1	110021046	110021821	1.85792745784127	1.2796463659378	2.07203126827206
chr1	110026130	110027359	0	0	0
chr1	110027572	110027716	0	0	0
chr1	110036491	110037239	1.59250924957823	0.853097577291866	1.27978401863862
chr1	110051958	110052852	2.12334566610431	1.70619515458373	2.6205101334029
chr1	110090800	110091778	4.37940043634013	4.19439642168501	7.92247249633435
chr1	110161596	110163347	2.7868911867619	1.77728661935805	2.68145222952855
chr1	110175128	110175664	0.928963728920634	0.497640253420255	0.365652576753893
chr1	110282189	110282934	1.12802738511791	0.710914647743222	1.34072611476427
chr1	110315989	110316867	3.64950036361678	3.41239030916746	4.14406253654412
chr1	110412170	110412868	5.64013692558956	3.8389390978134	3.83935205591587
chr1	110527037	110528158	0.995318280986393	1.06637197161483	1.52355240314122
chr1	110576973	110578092	0.398127312394557	0.6398231829689	0.731305153507786
chr1	110591839	110592319	1.19438193718367	1.2796463659378	1.52355240314122
chr1	110648661	110649148	2.38876387436734	2.20383540800399	2.98616271015679
chr1	110700133	110700615	0.265418208263038	0.213274394322967	0.243768384502595
chr1	110777493	110777819	0.132709104131519	0.284365859097289	0.0609420961256488
chr1	110778121	110779150	1.06167283305215	0.568731718194577	0.975073538010381
chr1	110880199	110883449	14.067165037941	13.2230124480239	24.8034331231391
chr1	110949648	110950866	3.25137305122222	2.5592927318756	4.63159930554931
chr1	111120672	111121114	6.50274610244444	3.98112202736204	1.64543659539252
chr1	111154484	111155007	1.45980014544671	1.35073783071212	3.59558367141328
chr1	111161990	111162595	0.796254624789115	0.6398231829689	0.975073538010381
chr1	111505797	111507134	3.1186639470907	2.63038419664992	4.9972518823032
chr1	111681820	111683486	2.65418208263038	2.20383540800399	4.02217834429282
chr1	111693241	111694086	6.37003699831292	3.62566470349043	1.52355240314122
chr1	111901214	111901754	0.663545520657596	1.56401222503509	1.46261030701557
chr1	111991177	111992674	13.0054922048889	9.81062213885646	18.2826288376946
chr1	112050739	112050858	1.32709104131519	0.284365859097289	0.853189345759083
chr1	112118867	112119840	3.25137305122222	3.55457323871611	6.21609380481618
chr1	112162269	112162908	1.45980014544671	1.56401222503509	1.52355240314122
chr1	112281457	112282629	7.23264617516779	3.69675616826475	9.20225651497297
chr1	112297497	112298909	6.2373278941814	5.7584086467201	8.16624088083694
chr1	112383534	112384623	3.31772760328798	2.13274394322967	1.27978401863862
chr1	112462904	112463387	3.84856401981405	2.84365859097289	8.47095136146518
chr1	112490879	112492116	7.23264617516779	4.83421960465391	4.9972518823032
chr1	112518928	112519551	4.57846409253741	3.41239030916746	6.64268847769572
chr1	112532620	112533350	0.331772760328798	0.142182929548644	0.243768384502595
chr1	112991744	112992090	0.928963728920634	0.6398231829689	1.09695773026168
chr1	113004826	113004982	1.85792745784127	1.2796463659378	2.7423943256542
chr1	113008278	113009386	3.31772760328798	2.48820126710128	6.09420961256488
chr1	113071726	113072596	0	0	0
chr1	113072620	113072657	0	0	0
chr1	113160775	113163183	0.464481864460317	0.497640253420255	0.914131441884732
chr1	113179791	113180669	1.12802738511791	1.77728661935805	0.975073538010381
chr1	113184182	113184699	0.663545520657596	0.995280506840511	0.670363057382137
chr1	113185456	113186109	5.44107326939228	4.12330495691069	4.32688882492106
chr1	113216797	113218293	1.45980014544671	1.42182929548644	2.19391546052336
chr1	113247455	113248228	8.16160990408842	7.18023794220654	16.3324817616739
chr1	113257753	113258401	6.03826423798412	5.82950011149442	11.2133456871194
chr1	113497589	113499551	0.663545520657595	0.568731718194577	0.731305153507786
chr1	113564138	113564852	8.0289007999569	6.96696354788357	7.67870411183175
chr1	113615080	113616405	11.2802738511791	8.74425016724163	17.4294394919356
chr1	113789520	113790043	1.26073648924943	2.06165247845534	2.43768384502595
chr1	113932286	113933224	4.77752774873469	3.34129884439314	5.30196236293145
chr1	113933315	113934351	0	0	0
chr1	113934456	113934619	0	0	0
chr1	113976502	113977117	1.45980014544671	1.63510368980941	2.6205101334029
chr1	113999294	114000064	6.37003699831292	5.82950011149442	13.711971628271
chr1	114354236	114355672	8.82515542474602	6.04277450581739	12.0055929367528
chr1	114446349	114448495	4.57846409253741	3.05693298529585	5.97232542031358
chr1	114471581	114472694	3.05230939502494	2.34601833755263	4.02217834429282
chr1	114576193	114577238	4.44575498840589	4.12330495691069	7.55681991958045
chr1	114778661	114779098	2.72053663469614	2.5592927318756	4.20500463266977
chr1	114833809	114834114	0.398127312394557	1.13746343638915	0.670363057382137
chr1	114888755	114889640	2.85324573882766	2.48820126710128	4.32688882492107
chr1	114977617	114978173	6.63545520657595	4.40767081600797	5.60667284355969
chr1	114996031	114996895	0.597190968591836	0.782006112517544	0.609420961256488
chr1	115005491	115006130	6.70180975864171	4.62094521033094	3.96123624816717
chr1	115049251	115049783	2.12334566610431	1.99056101368102	1.76732078764382
chr1	115052433	115054365	0.729900072723355	0.853097577291866	1.15789982638733
chr1	115124017	115124826	9.48870094540362	9.31298188543621	12.7368980902606
chr1	115259199	115260054	2.38876387436734	1.9194695489067	3.04710480628244
chr1	115297384	115298408	0.530836416526076	1.20855490116348	0.670363057382137
chr1	115299006	115300898	0.995318280986393	0.710914647743222	1.82826288376946
chr1	115322739	115323940	5.44107326939228	5.04749399897687	8.89754603434473
chr1	115681523	115682057	4.04762767601133	3.76784763303908	6.52080428544442
chr1	116184021	116185666	0.331772760328798	0.213274394322967	0.182826288376946
chr1	116207848	116208351	1.52615469751247	0.99528050684051	2.4986259411516
chr1	116353406	116354401	6.10461879004988	5.40295132284849	15.8449449926687
chr1	116404818	116405702	1.26073648924943	1.84837808413238	6.52080428544442
chr1	116453640	116454344	1.39344559338095	2.91475005574721	5.54573074743404
chr1	116519096	116519716	0.530836416526076	0.853097577291866	0.975073538010381
chr1	116676172	116677216	2.32240932230158	1.35073783071212	0.853189345759083
chr1	116721112	116722000	3.1186639470907	2.98584152052153	7.6177620157061
chr1	116749669	116750335	9.3559918412721	4.83421960465391	10.2992142452346
chr1	116831646	116832211	0.331772760328798	0.995280506840511	0.792247249633435
chr1	116835259	116836183	1.59250924957823	0.6398231829689	1.09695773026168
chr1	116865941	116866564	1.85792745784127	1.77728661935805	2.55956803727725
chr1	116915462	116916805	0.464481864460317	0.497640253420255	0.609420961256488
chr1	116918970	116919454	2.32240932230158	2.5592927318756	5.91138332418793
chr1	116951729	116952224	0.597190968591836	0.355457323871611	0.182826288376946
chr1	116960599	116961868	3.25137305122222	2.41710980232695	4.26594672879542
chr1	116995916	116996792	4.18033678014285	2.20383540800399	4.44877301717236
chr1	117018896	117019502	1.72521835370975	1.9194695489067	1.15789982638733
chr1	117099099	117099674	2.12334566610431	1.2796463659378	1.34072611476427
chr1	117112754	117114124	0.530836416526076	0.497640253420255	0.853189345759083
chr1	117161740	117162147	6.43639155037867	5.82950011149442	8.53189345759083
chr1	117175039	117175794	2.52147297849886	3.05693298529585	4.9972518823032
chr1	117209753	117210514	0.663545520657595	0.853097577291866	0.975073538010381
chr1	117368357	117368906	3.58314581155102	2.98584152052153	3.04710480628244
chr1	117396256	117396964	2.4551184264331	1.99056101368102	5.72855703581099
chr1	117452359	117454258	3.31772760328798	2.13274394322967	2.25485755664901
chr1	117601570	117603688	5.04294595699773	4.69203667510526	8.28812507308824
chr1	117663925	117665053	6.96722796690475	8.17551844904705	13.8947979166479
chr1	117882259	117882931	0.995318280986393	1.63510368980941	3.71746786366458
chr1	117908849	117910387	1.19438193718367	0.782006112517544	0.609420961256488
chr1	117911177	117911763	1.52615469751247	2.20383540800399	1.21884192251298
chr1	118105106	118105915	2.32240932230158	2.84365859097289	3.47369947916198
chr1	118113467	118114316	5.04294595699773	4.83421960465391	7.98341459245999
chr1	118466765	118467390	3.31772760328798	3.12802445007018	0.304710480628244
chr1	118471732	118473343	1.72521835370975	1.84837808413238	2.55956803727725
chr1	118603620	118604098	0.331772760328798	0.6398231829689	0.426594672879542
chr1	118643295	118644054	7.16629162310203	7.10914647743222	19.3795865679563
chr1	118875103	118875665	1.19438193718367	0.782006112517544	0.426594672879542
chr1	119021813	119022624	10.0858919139955	8.81534163201595	13.1025506670145
chr1	119047520	119048196	2.7868911867619	2.48820126710128	3.47369947916198
chr1	119131039	119131488	2.4551184264331	1.77728661935805	0.670363057382137
chr1	119443348	119444044	6.96722796690475	4.69203667510526	9.44602489947557
chr1	119558196	119558647	2.85324573882766	3.34129884439314	5.1191360745545
chr1	119644362	119644696	2.65418208263038	2.70147566142424	1.27978401863862
chr1	119682404	119684280	8.29431900821994	8.24660991382137	10.9086352064911
chr1	119829125	119829621	1.79157290577551	1.77728661935805	1.46261030701557
chr1	120160655	120161300	3.78220946774829	3.41239030916746	5.48478865130839
chr1	120168556	120169251	4.51210954047165	2.13274394322967	1.34072611476427
chr1	120190307	120191722	6.50274610244444	4.83421960465391	8.59283555371648
chr1	120218185	120218703	3.38408215535374	3.05693298529585	5.05819397842885
chr1	120229238	120229797	4.77752774873469	4.97640253420255	8.65377764984213
chr1	120254186	120256387	1.19438193718367	1.13746343638915	1.27978401863862
chr1	120308699	120309503	6.2373278941814	6.04277450581739	16.8200185306791
chr1	120410189	120411093	0.464481864460317	0.568731718194577	0.914131441884732
chr1	120574835	120575375	5.77284602972108	3.62566470349043	7.43493572732915
chr1	120610910	120612442	0.995318280986393	0.355457323871611	1.09695773026168
chr1	121288556	121289993	4.97659140493197	3.62566470349043	3.65652576753893
chr1	121355551	121356276	5.17565506112924	5.61622571717145	6.76457266994702
chr1	121483959	121485599	528.779425412038	594.040279654236	561.032936932723
chr1	142618396	142619623	0.398127312394557	0.853097577291866	0.853189345759083
chr1	142890808	142891379	8.3606735602857	8.45988430814434	9.50696699560121
chr1	143274639	143275508	7.96254624789115	7.32242087175518	9.50696699560121
chr1	143278607	143279091	1.06167283305215	1.35073783071212	0.670363057382137
chr1	143466868	143468265	4.18033678014285	3.8389390978134	3.90029415204152
chr1	144593431	144594812	0.796254624789115	0.782006112517544	1.15789982638733
chr1	144598485	144599160	13.1382013090204	11.5879087582145	22.731401854867
chr1	144931291	144933409	9.88682825779817	6.96696354788357	12.1884192251298
chr1	144972117	144972565	5.37471871732652	5.33185985807416	5.54573074743404
chr1	145039297	145040436	11.1475647470476	9.81062213885646	15.784002896543
chr1	145096156	145097011	0.796254624789115	1.06637197161483	1.27978401863862
chr1	145139045	145139944	2.25605477023582	1.13746343638915	1.95014707602076
chr1	145179511	145179968	6.03826423798412	5.47404278762281	4.69254140167496
chr1	145208764	145210713	0.729900072723355	0.355457323871611	0.853189345759083
chr1	145216862	145217537	16.7213471205714	14.573750278736	23.1579965277465
chr1	145241578	145241716	4.97659140493197	4.62094521033094	13.2853769553914
chr1	145246075	145246750	11.4129829553106	7.74896966040112	12.8587822825119
chr1	145381949	145383067	10.6830828825873	8.53097577291866	12.9806664747632
chr1	145396185	145396328	0	0	0
chr1	145396454	145397276	0	0	0
chr1	145397443	145398116	0	0	0
chr1	145437934	145438770	5.9055551338526	6.11386597059171	8.83660393821908
chr1	145469899	145471606	1.06167283305215	0.995280506840511	1.09695773026168
chr1	145506797	145508478	5.70649147765532	4.69203667510526	9.26319861109862
chr1	145515646	145516747	3.91491857187981	3.1991159148445	5.85044122806229
chr1	145574937	145576193	1.32709104131519	0.853097577291866	1.40166821088992
chr1	145610335	145611427	2.65418208263038	2.20383540800399	3.96123624816717
chr1	145826672	145827346	6.70180975864171	4.76312813987959	10.7258089181142
chr1	146373346	146373716	0	0	0
chr1	146373827	146373954	0	0	0
chr1	146378645	146379234	4.31304588427437	3.69675616826475	5.91138332418793
chr1	146556115	146556444	1.39344559338095	0.853097577291866	1.21884192251298
chr1	146569940	146570373	0.928963728920634	1.56401222503509	1.40166821088992
chr1	146581391	146581942	0.729900072723355	0.924189042066188	0.853189345759083
chr1	146643414	146644626	3.51679125948526	3.34129884439314	4.08312044041847
chr1	146686663	146687262	3.51679125948526	2.5592927318756	4.69254140167496
chr1	146713440	146715335	2.72053663469614	2.63038419664992	4.9972518823032
chr1	146822561	146823488	1.12802738511791	0.924189042066188	1.27978401863862
chr1	146968314	146968881	1.72521835370975	1.99056101368102	2.6205101334029
chr1	147011853	147013821	2.98595484295918	1.84837808413238	3.47369947916198
chr1	147071132	147072353	9.09057363300906	6.25604890014035	10.9695773026168
chr1	147084096	147084696	8.42702811235146	6.46932329446332	14.4432767817788
chr1	147098409	147099169	5.77284602972108	3.41239030916746	2.31579965277465
chr1	147141489	147143289	0.729900072723355	0.99528050684051	0.670363057382137
chr1	147400242	147400825	6.63545520657595	6.61150622401196	11.5789982638733
chr1	147735079	147736136	0	0	0
chr1	147736332	147736409	0	0	0
chr1	147805922	147807537	3.71585491568253	2.34601833755263	3.83935205591587
chr1	148000125	148001124	3.91491857187981	3.8389390978134	3.83935205591587
chr1	148241283	148241827	1.32709104131519	1.9194695489067	2.3767417489003
chr1	148247448	148248350	4.37940043634013	3.55457323871611	4.44877301717236
chr1	148555738	148557204	0.729900072723355	0.497640253420255	0.792247249633434
chr1	149223014	149225353	2.7868911867619	2.98584152052153	3.35181528691068
chr1	149680039	149680471	4.97659140493197	6.04277450581739	4.14406253654412
chr1	149763967	149764423	3.71585491568253	3.1991159148445	3.77840995979023
chr1	149784909	149785305	0.928963728920634	0.213274394322967	0.365652576753893
chr1	149856903	149858641	0.464481864460317	0.6398231829689	0.670363057382137
chr1	149858902	149860423	10.8157919867188	9.3129818854362	12.8587822825119
chr1	149870931	149872212	0.928963728920634	1.2796463659378	1.21884192251298
chr1	149899137	149900579	5.04294595699773	3.34129884439314	5.18007817068015
chr1	149982110	149983080	2.05699111403855	2.13274394322967	2.80333642177984
chr1	150038855	150040184	1.26073648924943	1.9194695489067	1.82826288376946
chr1	150121591	150122137	0.331772760328798	0.213274394322967	0.243768384502595
chr1	150156093	150156667	1.26073648924943	1.06637197161483	0.914131441884732
chr1	150178348	150179162	3.71585491568253	1.70619515458373	2.19391546052336
chr1	150208172	150209111	9.15692818507482	7.96224405472408	13.5900874360197
chr1	150240640	150241500	0.398127312394557	0.0710914647743222	0.731305153507786
chr1	150254053	150255479	11.0812101949818	8.38879284337002	10.2992142452346
chr1	150265689	150266910	4.37940043634013	3.1991159148445	4.93630978617755
chr1	150293405	150294206	5.83920058178684	6.11386597059171	8.47095136146518
chr1	150335630	150337688	8.09525535202266	5.68731718194577	10.4820405336116
chr1	150362191	150362458	1.32709104131519	1.20855490116348	2.7423943256542
chr1	150459473	150460078	4.57846409253741	3.91003056258772	5.54573074743404
chr1	150487643	150488828	8.02890079995691	6.82478061833493	12.1884192251298
chr1	150520948	150521916	2.05699111403855	1.9194695489067	2.55956803727725
chr1	150532482	150532941	0.265418208263038	0.355457323871611	0.243768384502595
chr1	150533366	150534456	9.95318280986393	6.89587208310925	13.9557400127736
chr1	150550575	150552253	0.796254624789115	0.568731718194577	0.975073538010381
chr1	150668397	150668949	1.06167283305215	1.20855490116348	1.34072611476427
chr1	150848998	150849591	13.2045558610861	8.24660991382137	18.221686741569
chr1	150898277	150899252	10.2849555701927	8.38879284337002	14.0776242050249
chr1	150908849	150909243	1.39344559338095	0.924189042066188	0.548478865130839
chr1	150943803	150944677	1.26073648924943	1.42182929548644	2.25485755664901
chr1	150945744	150947114	1.19438193718367	0.782006112517544	2.80333642177985
chr1	150954319	150955054	1.26073648924943	1.49292076026077	5.85044122806229
chr1	150979023	150979421	1.92428200990703	1.56401222503509	1.64543659539252
chr1	150980559	150981105	9.75411915366665	6.61150622401196	12.0055929367528
chr1	151028916	151029587	2.58782753056462	1.9194695489067	5.30196236293145
chr1	151031078	151032566	0.265418208263038	0.924189042066188	0.548478865130839
chr1	151042355	151043788	3.38408215535374	2.77256712619856	5.2410202668058
chr1	151106812	151107294	0.398127312394557	0.924189042066188	1.03601563413603
chr1	151118624	151119439	3.4504367074195	2.84365859097289	5.85044122806229
chr1	151161665	151163318	1.19438193718367	0.6398231829689	1.52355240314122
chr1	151168323	151168886	0.597190968591836	0.497640253420255	0.731305153507786
chr1	151170494	151171787	2.85324573882766	2.98584152052153	3.90029415204152
chr1	151226908	151227469	8.29431900821994	7.10914647743222	10.238272149109
chr1	151253185	151255064	3.64950036361677	2.5592927318756	5.36290445905709
chr1	151299615	151300591	6.76816431070747	8.03333551949841	11.2133456871194
chr1	151319107	151320315	7.36535527929931	7.60678673085247	13.4072611476427
chr1	151343627	151344274	0	0	0
chr1	151344367	151344372	0	0	0
chr1	151344420	151345457	0	0	0
chr1	151430490	151431018	1.26073648924943	1.84837808413238	1.88920497989511
chr1	151483474	151484168	8.02890079995691	5.33185985807416	11.457114071622
chr1	151486737	151487656	1.52615469751247	1.13746343638915	1.82826288376946
chr1	151511831	151513390	4.97659140493197	3.91003056258772	7.98341459245999
chr1	151566531	151567131	3.84856401981405	4.83421960465391	5.97232542031358
chr1	151584104	151585092	2.52147297849886	1.42182929548644	2.6205101334029
chr1	151712148	151713109	10.0858919139955	8.6731587024673	15.6011766081661
chr1	151735445	151736696	3.1186639470907	1.9194695489067	4.50971511329801
chr1	151762494	151763242	2.18970021817006	1.35073783071212	2.31579965277465
chr1	151803930	151805756	0.597190968591836	0.6398231829689	0.304710480628244
chr1	151808909	151809481	2.65418208263038	2.70147566142424	4.20500463266977
chr1	151811995	151812710	2.4551184264331	1.70619515458373	3.83935205591587
chr1	151881389	151882738	6.70180975864171	4.62094521033094	8.89754603434472
chr1	152006498	152009906	1.39344559338095	1.13746343638915	1.15789982638733
chr1	152019736	152020992	6.43639155037868	6.54041475923764	11.5180561677476
chr1	152081505	152082188	1.52615469751247	0.6398231829689	2.4986259411516
chr1	152082882	152084271	0.331772760328798	0.355457323871611	0.548478865130839
chr1	152157695	152158457	1.39344559338095	1.20855490116348	1.34072611476427
chr1	152171671	152172054	1.65886380164399	1.06637197161483	7.31305153507786
chr1	152617554	152618166	1.32709104131519	1.56401222503509	3.35181528691068
chr1	153250242	153250740	1.45980014544671	0.995280506840511	1.76732078764382
chr1	153438213	153438972	0.862609176854874	0.426548788645933	0.975073538010381
chr1	153483284	153484186	0.597190968591836	0.853097577291866	1.03601563413603
chr1	153517420	153517994	4.84388230080045	3.8389390978134	9.68979328397816
chr1	153544916	153545365	2.58782753056462	1.42182929548644	4.57065720942366
chr1	153599941	153600087	1.45980014544671	1.63510368980941	5.30196236293145
chr1	153606122	153607285	1.32709104131519	0.99528050684051	0.853189345759083
chr1	153630722	153631662	3.91491857187981	4.05221349213636	4.32688882492107
chr1	153642853	153643966	2.25605477023582	1.77728661935805	3.29087319078504
chr1	153644194	153644737	0.796254624789115	1.49292076026077	1.15789982638733
chr1	153699828	153700814	11.877464819771	9.81062213885646	16.5153080500508
chr1	153755586	153756598	1.52615469751247	0.924189042066188	1.64543659539252
chr1	153847775	153848530	2.4551184264331	1.63510368980941	1.15789982638733
chr1	153853302	153854633	1.52615469751247	1.20855490116348	1.21884192251298
chr1	153894498	153894995	0.331772760328798	0.284365859097289	0.304710480628244
chr1	153895141	153896498	2.18970021817006	2.98584152052153	3.22993109465939
chr1	153917853	153919472	1.39344559338095	0.924189042066188	2.55956803727725
chr1	153930542	153931470	3.18501849915646	2.27492687277831	2.86427851790549
chr1	153935642	153936413	0	0	0
chr1	153936543	153936711	0	0	0
chr1	153939439	153941180	6.70180975864171	4.4787622807823	8.10529878471129
chr1	153948906	153950728	1.26073648924943	1.42182929548644	1.70637869151817
chr1	153950837	153951043	0.995318280986393	0.853097577291866	0.975073538010381
chr1	153962933	153963884	1.06167283305215	1.2796463659378	1.52355240314122
chr1	154154753	154156158	0.398127312394557	0.355457323871611	0.731305153507786
chr1	154191681	154194449	9.22328273714058	7.46460380130383	14.4432767817788
chr1	154244601	154245318	7.16629162310203	5.1185854637512	8.10529878471129
chr1	154377499	154379210	0.729900072723355	1.2796463659378	1.15789982638733
chr1	154387001	154387635	1.26073648924943	1.20855490116348	2.3767417489003
chr1	154390240	154391372	6.63545520657595	7.46460380130383	17.7341499725638
chr1	154391687	154392557	3.18501849915646	2.91475005574721	7.00834105444961
chr1	154399953	154400842	3.58314581155102	3.05693298529585	13.4682032437684
chr1	154402428	154402970	1.72521835370975	2.91475005574721	5.18007817068015
chr1	154531022	154532392	0.199063656197279	0.568731718194577	0.670363057382137
chr1	154540159	154540688	2.52147297849886	3.05693298529585	3.22993109465939
chr1	154546969	154547581	4.24669133220861	3.1991159148445	4.26594672879542
chr1	154579911	154581551	5.5737823735238	3.98112202736204	8.16624088083694
chr1	154599334	154601122	0.199063656197279	0.213274394322967	0.426594672879542
chr1	154696200	154696887	1.65886380164399	2.06165247845534	1.70637869151817
chr1	154738483	154738822	1.26073648924943	1.06637197161483	2.01108917214641
chr1	154908650	154910437	3.58314581155102	3.76784763303908	4.9972518823032
chr1	154933458	154934904	1.32709104131519	1.77728661935805	1.21884192251298
chr1	154943014	154943543	5.64013692558956	3.55457323871611	5.60667284355969
chr1	154945937	154948550	3.84856401981405	2.41710980232695	4.26594672879542
chr1	154955260	154956390	6.17097334211564	3.69675616826475	7.6177620157061
chr1	154972730	154975020	5.44107326939228	3.98112202736204	7.55681991958045
chr1	154975217	154977080	0.663545520657596	0.497640253420255	0.731305153507786
chr1	154977183	154977879	0.796254624789115	0.782006112517544	1.34072611476427
chr1	154979790	154980361	0.796254624789115	1.35073783071212	2.3767417489003
chr1	154995195	154995889	1.52615469751247	0.995280506840511	1.70637869151817
chr1	155010881	155011580	4.11398222807709	3.62566470349043	8.95848813047037
chr1	155017271	155017886	5.83920058178684	6.82478061833493	9.93356166848075
chr1	155022009	155022464	1.52615469751247	1.35073783071212	2.19391546052336
chr1	155022713	155024958	5.04294595699773	3.8389390978134	6.39892009319312
chr1	155036017	155037139	1.32709104131519	1.35073783071212	2.19391546052336
chr1	155050936	155051901	2.05699111403855	1.99056101368102	3.53464157528763
chr1	155052028	155052828	0	0	0
chr1	155053022	155053899	1.99063656197279	1.9194695489067	2.4986259411516
chr1	155056715	155058340	2.72053663469614	2.5592927318756	3.96123624816717
chr1	155058449	155058916	0.928963728920634	0.497640253420255	0.975073538010381
chr1	155063748	155064474	1.92428200990703	1.9194695489067	2.80333642177984
chr1	155098022	155102889	2.12334566610431	1.06637197161483	3.47369947916198
chr1	155103620	155104219	2.4551184264331	2.70147566142424	5.60667284355969
chr1	155107168	155109269	6.10461879004988	5.97168304104306	8.89754603434473
chr1	155144941	155146262	1.32709104131519	0.924189042066188	1.64543659539252
chr1	155164152	155164873	0.331772760328798	0.426548788645933	0.182826288376946
chr1	155178107	155179442	0.265418208263038	0.497640253420255	0.365652576753893
chr1	155196131	155197727	2.65418208263038	2.27492687277831	3.16898899853374
chr1	155214198	155214968	5.04294595699773	5.90059157626874	8.34906716921389
chr1	155224545	155224773	0	0	0
chr1	155224828	155225455	0	0	0
chr1	155231400	155232949	9.09057363300906	8.67315870246731	12.7978401863862
chr1	155242866	155243893	7.03358251897051	5.7584086467201	7.98341459245999
chr1	155247001	155247434	4.71117319666893	3.91003056258772	5.66761493968534
chr1	155277951	155279015	16.3895743602426	11.0902685047943	19.1967602795794
chr1	155293044	155295214	9.68776460160089	8.31770137859569	13.2244348592658
chr1	155530169	155530432	1.59250924957823	0.710914647743222	0.731305153507786
chr1	155531811	155533968	2.98595484295918	1.63510368980941	1.95014707602076
chr1	155579222	155580094	1.92428200990703	0.782006112517544	1.95014707602076
chr1	155657887	155659668	2.38876387436734	1.49292076026077	2.4986259411516
chr1	155714705	155715662	1.12802738511791	0.710914647743222	1.21884192251298
chr1	155826585	155827311	6.5691006545102	4.83421960465391	8.16624088083694
chr1	155854428	155854956	3.58314581155102	2.98584152052153	4.26594672879542
chr1	155879803	155880210	0	0	0
chr1	155880752	155880960	0	0	0
chr1	155903438	155904892	6.90087341483899	6.89587208310925	9.87261957235511
chr1	155989928	155991010	0.265418208263038	0.213274394322967	0.304710480628244
chr1	156022949	156025094	0.663545520657596	0.710914647743222	0.853189345759083
chr1	156030438	156031638	3.1186639470907	1.9194695489067	4.14406253654412
chr1	156052001	156052539	1.59250924957823	1.2796463659378	1.76732078764382
chr1	156084193	156085227	1.65886380164399	1.06637197161483	1.88920497989511
chr1	156122967	156123712	5.64013692558956	3.98112202736204	5.18007817068015
chr1	156163286	156164335	12.2092375800998	9.66843920930782	18.8920497989511
chr1	156182480	156183679	6.03826423798412	5.47404278762281	8.59283555371648
chr1	156185803	156187090	6.30368244624716	6.89587208310925	3.29087319078504
chr1	156195081	156195612	6.17097334211564	5.1185854637512	7.55681991958045
chr1	156251085	156252499	0.796254624789115	0.853097577291866	1.40166821088992
chr1	156252510	156253261	2.38876387436734	1.77728661935805	3.04710480628244
chr1	156265293	156265638	3.78220946774829	3.34129884439314	5.85044122806229
chr1	156307290	156308800	5.64013692558956	5.82950011149442	7.98341459245999
chr1	156391148	156391823	2.7868911867619	1.84837808413238	3.71746786366458
chr1	156426158	156427832	4.18033678014285	5.26076839329984	9.08037232272167
chr1	156440971	156442215	7.23264617516779	6.96696354788357	14.5651609740301
chr1	156470127	156471464	8.22796445615418	5.90059157626874	9.50696699560121
chr1	156474657	156475782	7.16629162310203	6.96696354788357	11.2133456871194
chr1	156480462	156481084	0.464481864460317	0.6398231829689	0.426594672879542
chr1	156561135	156562357	1.72521835370975	1.77728661935805	3.22993109465939
chr1	156570438	156571724	0.862609176854874	0.782006112517544	1.40166821088992
chr1	156629728	156630355	1.92428200990703	1.70619515458373	1.76732078764382
chr1	156695505	156696066	4.04762767601133	3.48348177394179	5.48478865130839
chr1	156697329	156699238	2.52147297849886	1.63510368980941	3.77840995979023
chr1	156709835	156711427	0.862609176854874	0.284365859097289	0.670363057382137
chr1	156716307	156717254	0.729900072723355	0.355457323871611	0.792247249633435
chr1	156718311	156719182	1.19438193718367	1.56401222503509	1.27978401863862
chr1	156719707	156722414	0.398127312394557	0.568731718194577	0.609420961256488
chr1	156736582	156738683	0.398127312394557	0.497640253420255	0.670363057382137
chr1	156783502	156784068	0.331772760328798	0	0
chr1	157014970	157016018	2.25605477023582	2.06165247845534	4.75348349780061
chr1	157058218	157059008	4.91023685286621	4.26548788645933	3.59558367141328
chr1	157102269	157102863	4.24669133220861	3.41239030916746	4.93630978617755
chr1	157107638	157108888	7.23264617516779	4.69203667510526	9.38508280334992
chr1	157661063	157661447	3.78220946774829	2.06165247845534	2.92522061403114
chr1	158166012	158166906	9.75411915366665	8.03333551949841	10.6039247258629
chr1	158171098	158171742	2.38876387436734	3.41239030916746	1.46261030701557
chr1	159146923	159147466	3.05230939502494	2.98584152052153	3.29087319078504
chr1	159750207	159751290	5.17565506112924	4.19439642168501	5.42384655518274
chr1	159861088	159861745	2.05699111403855	1.56401222503509	2.4986259411516
chr1	159869852	159870509	2.98595484295918	1.2796463659378	3.29087319078504
chr1	159894285	159895777	0.331772760328798	0.6398231829689	1.52355240314122
chr1	159915234	159916539	9.3559918412721	5.82950011149442	13.711971628271
chr1	159927737	159928274	3.58314581155102	3.69675616826475	7.80058830408305
chr1	160000151	160000801	0.862609176854874	0.995280506840511	0.731305153507786
chr1	160000821	160002461	5.83920058178684	3.69675616826475	7.67870411183175
chr1	160053675	160054433	2.18970021817006	1.13746343638915	2.43768384502595
chr1	160070546	160071473	2.58782753056462	2.70147566142424	3.90029415204152
chr1	160078475	160079288	0.796254624789115	0.782006112517544	0.853189345759083
chr1	160101706	160102326	1.26073648924943	0.568731718194577	0.365652576753893
chr1	160175211	160176152	1.32709104131519	1.84837808413238	2.6205101334029
chr1	160231315	160231972	0	0	0
chr1	160231995	160232713	0	0	0
chr1	160260851	160261669	3.71585491568253	3.12802445007018	3.83935205591587
chr1	160312597	160313604	4.77752774873469	5.61622571717145	7.98341459245999
chr1	160990309	160991623	7.82983714375963	6.61150622401196	14.5651609740301
chr1	161007930	161009195	0.398127312394557	0.782006112517544	0.792247249633434
chr1	161014635	161015859	0.995318280986393	1.13746343638915	1.76732078764382
chr1	161053228	161053654	1.19438193718367	0.426548788645933	2.19391546052336
chr1	161058825	161059800	2.18970021817006	2.48820126710128	2.55956803727725
chr1	161067587	161068768	4.44575498840589	3.76784763303907	6.52080428544442
chr1	161086794	161088063	0.796254624789115	1.35073783071212	2.4986259411516
chr1	161101885	161103593	7.36535527929931	5.61622571717145	6.15515170869053
chr1	161123087	161124319	2.52147297849886	1.70619515458373	3.53464157528763
chr1	161128728	161129808	4.57846409253741	4.90531106942823	4.9972518823032
chr1	161135382	161136677	5.50742782145804	4.33657935123365	8.65377764984213
chr1	161146580	161147975	2.12334566610431	2.5592927318756	2.7423943256542
chr1	161171518	161172485	10.0858919139955	6.89587208310925	10.8476931103655
chr1	161195454	161196107	9.28963728920634	6.89587208310925	12.7978401863862
chr1	161283525	161284527	3.64950036361677	2.13274394322967	5.2410202668058
chr1	161359084	161360086	2.05699111403855	1.2796463659378	3.16898899853374
chr1	161368897	161370172	2.05699111403855	1.77728661935805	3.41275738303633
chr1	161391464	161392240	2.58782753056462	1.99056101368102	2.55956803727725
chr1	161409756	161410617	1.45980014544671	1.63510368980941	1.88920497989511
chr1	161456630	161457467	1.45980014544671	1.63510368980941	0.975073538010381
chr1	161493511	161494531	1.59250924957823	0.99528050684051	1.58449449926687
chr1	161500607	161501347	3.84856401981405	4.19439642168501	5.66761493968534
chr1	161693200	161693969	1.45980014544671	1.20855490116348	1.95014707602076
chr1	161696101	161696918	1.12802738511791	0.568731718194577	1.82826288376946
chr1	161719123	161720545	1.26073648924943	0.924189042066188	1.40166821088992
chr1	161734740	161735530	0.530836416526076	0.782006112517544	1.03601563413603
chr1	161735584	161736602	0.199063656197279	0.497640253420255	0.304710480628244
chr1	161993442	161993844	1.92428200990703	0.924189042066188	1.64543659539252
chr1	162039001	162040106	3.98127312394557	3.34129884439314	4.38783092104671
chr1	162114179	162114765	1.92428200990703	1.56401222503509	5.54573074743404
chr1	162183191	162183714	5.9055551338526	5.47404278762281	13.6510295321453
chr1	162209820	162210874	1.19438193718367	0.995280506840511	2.13297336439771
chr1	162272662	162273200	4.71117319666893	3.12802445007018	1.46261030701557
chr1	162467555	162468136	0.398127312394557	0.426548788645933	0.243768384502595
chr1	162530148	162530209	3.64950036361677	3.55457323871611	3.47369947916198
chr1	162530543	162533248	0.265418208263038	0.355457323871611	0.304710480628244
chr1	162538321	162538923	6.90087341483899	4.4787622807823	6.27703590094183
chr1	162541120	162541345	0	0	0
chr1	162541594	162541727	0	0	0
chr1	162556822	162557590	10.6167283305215	8.24660991382137	17.002844819056
chr1	162630428	162630980	4.97659140493197	4.19439642168501	4.26594672879542
chr1	162702110	162703295	7.56441893549659	3.98112202736204	5.85044122806229
chr1	162843425	162843739	0	0	0
chr1	162843780	162844361	0	0	0
chr1	162899994	162901004	8.02890079995691	7.32242087175518	13.1634927631401
chr1	163259670	163260626	7.69712803962811	7.0380550126579	8.47095136146518
chr1	163291278	163292534	2.38876387436734	1.70619515458373	2.3767417489003
chr1	163555693	163556269	2.38876387436734	3.12802445007018	2.07203126827206
chr1	163586410	163587175	5.30836416526076	3.41239030916746	1.58449449926687
chr1	164527647	164528268	4.84388230080045	4.26548788645933	7.37399363120351
chr1	164571018	164571965	4.51210954047165	5.54513425239713	7.55681991958045
chr1	164637745	164638321	2.38876387436734	2.06165247845534	3.71746786366458
chr1	164799796	164800461	6.90087341483899	6.04277450581738	14.6261030701557
chr1	164970537	164971276	1.79157290577551	1.99056101368102	4.81442559392626
chr1	165000133	165000664	3.1186639470907	2.48820126710128	2.92522061403114
chr1	165002982	165003704	2.52147297849886	1.70619515458373	2.7423943256542
chr1	165023634	165024661	4.24669133220861	3.27020737961882	2.01108917214641
chr1	165026179	165026690	2.18970021817006	1.63510368980941	1.58449449926687
chr1	165044929	165045468	2.32240932230158	1.9194695489067	2.07203126827206
chr1	165061779	165062239	1.59250924957823	1.06637197161483	2.55956803727725
chr1	165197820	165198379	1.99063656197279	1.99056101368102	1.52355240314122
chr1	165250510	165251270	3.25137305122222	2.48820126710128	1.95014707602076
chr1	165567417	165567975	1.72521835370975	2.06165247845534	3.71746786366458
chr1	165599349	165600941	4.77752774873469	4.54985374555662	8.41000926533953
chr1	165658255	165659016	2.58782753056462	2.91475005574721	2.3767417489003
chr1	165666847	165668024	1.26073648924943	1.13746343638915	2.25485755664901
chr1	165737653	165738879	6.03826423798412	4.40767081600797	8.95848813047037
chr1	165796467	165798840	1.45980014544671	0.924189042066188	1.03601563413603
chr1	165825788	165826295	6.96722796690475	5.97168304104306	9.9945037646064
chr1	165853959	165854429	1.59250924957823	1.70619515458373	3.16898899853374
chr1	165857081	165857780	4.24669133220861	4.33657935123365	6.03326751643923
chr1	165863788	165864302	5.37471871732652	4.62094521033094	6.09420961256488
chr1	165897128	165897763	1.19438193718367	0.782006112517544	1.64543659539252
chr1	166001627	166001901	0	0	0
chr1	166001998	166002448	0	0	0
chr1	166458708	166459608	1.59250924957823	1.13746343638915	2.19391546052336
chr1	166667435	166667840	1.72521835370975	1.49292076026077	0.548478865130839
chr1	166807845	166809680	3.98127312394557	2.98584152052153	5.54573074743404
chr1	166844531	166845996	1.19438193718367	0.924189042066188	0.914131441884732
chr1	166944427	166945377	0.530836416526076	0.782006112517544	0.365652576753893
chr1	167035685	167036515	2.12334566610431	1.35073783071212	3.16898899853374
chr1	167064391	167064401	0.265418208263038	0.355457323871611	0.548478865130839
chr1	167135414	167136484	1.65886380164399	1.63510368980941	2.43768384502595
chr1	167158186	167158754	0.663545520657595	0.995280506840511	0.548478865130839
chr1	167188860	167190635	2.85324573882766	2.70147566142424	3.53464157528763
chr1	167191358	167191960	4.64481864460317	4.12330495691069	9.56790909172686
chr1	167296273	167296628	2.7868911867619	2.48820126710128	2.68145222952855
chr1	167313928	167314830	1.32709104131519	0.710914647743222	0.914131441884732
chr1	167332889	167333330	2.91960029089342	1.70619515458373	1.82826288376946
chr1	167370651	167371080	0.663545520657596	1.35073783071212	0.731305153507786
chr1	167411398	167411850	2.05699111403855	1.9194695489067	4.02217834429282
chr1	167513331	167514284	2.52147297849886	2.70147566142424	4.69254140167496
chr1	167522416	167523477	5.37471871732652	3.48348177394179	7.25210943895221
chr1	167604144	167604334	0.995318280986393	0.710914647743222	0.731305153507786
chr1	167614107	167615054	7.03358251897051	5.68731718194577	4.20500463266977
chr1	167640915	167641570	1.99063656197279	1.49292076026077	5.48478865130839
chr1	167666866	167667742	0.530836416526076	0.995280506840511	8.47095136146518
chr1	167683176	167685095	2.12334566610431	1.77728661935805	1.52355240314122
chr1	167690476	167692285	0.530836416526076	0.497640253420255	0.48753676900519
chr1	167772486	167773219	4.64481864460317	3.62566470349043	6.21609380481618
chr1	167880468	167881205	0	0	0
chr1	167881214	167882014	0	0	0
chr1	167897662	167898209	1.59250924957823	1.56401222503509	1.76732078764382
chr1	167904277	167904767	0	0	0
chr1	167904852	167906065	0.0663545520657595	0.0710914647743222	0.0609420961256488
chr1	168105726	168106256	0	0	0
chr1	168106268	168106871	0	0	0
chr1	168147695	168149737	2.72053663469614	2.41710980232695	3.71746786366458
chr1	168194536	168195761	2.12334566610431	2.20383540800399	2.80333642177984
chr1	168204957	168205900	0	0	0
chr1	168205920	168206485	0	0	0
chr1	168262218	168263110	0.398127312394557	0.142182929548644	0.365652576753893
chr1	168356275	168356694	0.796254624789115	0.497640253420255	0.121884192251298
chr1	168608967	168609751	8.55973721648298	6.54041475923764	9.93356166848075
chr1	168662340	168663004	8.02890079995691	5.61622571717145	12.7368980902606
chr1	168705498	168705765	1.92428200990703	1.49292076026077	3.65652576753893
chr1	168830686	168831345	12.0765284759682	10.4504453218254	18.4045130299459
chr1	168876233	168876869	4.71117319666893	5.1185854637512	15.784002896543
chr1	169075102	169076146	4.31304588427437	3.76784763303908	5.91138332418793
chr1	169077856	169078757	0	0	0
chr1	169078815	169078861	0	0	0
chr1	169214336	169214788	2.05699111403855	1.84837808413238	2.6205101334029
chr1	169336497	169337689	13.0054922048889	9.59734774453349	16.3934238577995
chr1	169395159	169395202	0	0	0
chr1	169395412	169395756	0	0	0
chr1	169452618	169453338	1.85792745784127	1.56401222503509	2.7423943256542
chr1	169454048	169456255	6.83451886277323	4.19439642168501	8.89754603434472
chr1	169477965	169479143	4.64481864460317	2.27492687277831	2.25485755664901
chr1	169483534	169485125	7.56441893549659	5.61622571717145	4.38783092104671
chr1	169763427	169764585	4.57846409253741	2.77256712619856	6.15515170869053
chr1	169860156	169860833	2.65418208263038	2.91475005574721	3.47369947916198
chr1	169862629	169863714	4.11398222807709	3.55457323871611	3.90029415204152
chr1	169970410	169971127	3.1186639470907	2.63038419664992	3.04710480628244
chr1	170043443	170044129	7.69712803962811	5.54513425239713	10.3601563413603
chr1	170200756	170201342	1.12802738511791	1.2796463659378	2.86427851790549
chr1	170500677	170501674	3.98127312394557	3.1991159148445	5.78949913193664
chr1	171157917	171158149	2.38876387436734	1.9194695489067	2.13297336439771
chr1	171219960	171220459	5.83920058178684	5.18967692852552	7.06928315057526
chr1	171282693	171283424	6.03826423798412	4.97640253420255	9.68979328397816
chr1	171454143	171456095	0.597190968591836	0.284365859097289	0.792247249633434
chr1	171490420	171490981	1.52615469751247	1.70619515458373	1.40166821088992
chr1	171710846	171712543	2.32240932230158	0.853097577291866	2.31579965277465
chr1	171749907	171751268	14.5980014544671	11.5879087582145	22.8532860471183
chr1	172038422	172039277	0.995318280986393	0.782006112517544	0.548478865130839
chr1	172146736	172147481	2.58782753056462	2.77256712619856	4.38783092104671
chr1	172244552	172245052	4.51210954047165	4.83421960465391	8.77566184209343
chr1	172325403	172326284	3.18501849915646	3.76784763303908	6.82551476607266
chr1	172327760	172329525	2.18970021817006	1.42182929548644	1.95014707602076
chr1	172368279	172368983	3.18501849915646	3.05693298529585	6.76457266994702
chr1	172501516	172502893	12.0101739239025	8.10442698427273	16.7590764345534
chr1	173159272	173160472	2.85324573882766	2.41710980232695	3.90029415204152
chr1	173414683	173415277	1.59250924957823	1.06637197161483	0.853189345759083
chr1	173421039	173421465	7.56441893549659	6.96696354788357	11.457114071622
chr1	173443367	173444680	1.06167283305215	0.710914647743222	1.76732078764382
chr1	173444699	173445624	1.59250924957823	1.35073783071212	2.13297336439771
chr1	173445627	173447896	1.52615469751247	0.782006112517544	1.52355240314122
chr1	173683537	173684859	2.4551184264331	2.27492687277831	4.44877301717236
chr1	173713915	173714460	5.50742782145804	3.76784763303908	3.10804690240809
chr1	173793283	173794692	3.58314581155102	2.91475005574721	6.15515170869053
chr1	173835927	173838603	10.4176646743242	9.95280506840511	23.7064753928774
chr1	173990120	173990692	0.331772760328798	0.213274394322967	0.609420961256488
chr1	173990694	173992026	0.597190968591836	0.355457323871611	0.731305153507786
chr1	174083064	174083629	3.71585491568253	3.76784763303908	2.80333642177985
chr1	174128049	174129352	6.96722796690475	5.61622571717145	12.0665350328785
chr1	174932516	174933204	7.43170983136507	7.46460380130383	10.238272149109
chr1	174968021	174970191	8.82515542474602	7.60678673085247	14.1385663011505
chr1	174992054	174993077	5.97190968591836	4.97640253420255	7.98341459245999
chr1	174998614	174999231	2.32240932230158	2.41710980232695	3.35181528691068
chr1	175041448	175041884	1.19438193718367	0.426548788645933	1.88920497989511
chr1	175161768	175161944	1.32709104131519	1.06637197161483	2.92522061403114
chr1	175439981	175440472	2.38876387436734	1.99056101368102	6.21609380481618
chr1	176003958	176004424	0.928963728920634	0.6398231829689	0.670363057382137
chr1	176175664	176177222	2.52147297849886	2.84365859097289	4.20500463266977
chr1	176664965	176665881	1.59250924957823	1.77728661935805	2.07203126827206
chr1	176881092	176881777	8.89150997681178	6.82478061833493	11.3961719754963
chr1	177398462	177398714	1.72521835370975	1.70619515458373	2.68145222952855
chr1	177409886	177410371	6.03826423798412	4.19439642168501	16.7590764345534
chr1	177558039	177558688	5.83920058178684	6.11386597059171	14.6870451662814
chr1	177620273	177620732	0.796254624789115	0.710914647743222	0.792247249633434
chr1	177670592	177671211	1.52615469751247	1.13746343638915	1.95014707602076
chr1	177882441	177883192	0.796254624789115	0.710914647743222	1.21884192251298
chr1	177917469	177917911	3.51679125948526	3.41239030916746	5.05819397842885
chr1	178062159	178063931	1.79157290577551	0.782006112517544	1.40166821088992
chr1	178132507	178133082	5.5737823735238	4.69203667510526	3.83935205591587
chr1	178306207	178307009	6.63545520657595	4.05221349213636	1.21884192251298
chr1	178511725	178512057	1.39344559338095	1.2796463659378	1.21884192251298
chr1	178613288	178613890	0.928963728920634	1.20855490116348	2.31579965277465
chr1	178694017	178694573	2.85324573882766	1.84837808413238	3.35181528691068
chr1	178694976	178695615	0.398127312394557	0.782006112517544	1.27978401863862
chr1	178990994	178991473	3.78220946774829	4.69203667510526	6.88645686219832
chr1	178995083	178996207	0.862609176854874	0.426548788645933	0.609420961256488
chr1	179050638	179051587	3.1186639470907	2.48820126710128	5.78949913193664
chr1	179051732	179052583	0.331772760328798	0.284365859097289	0.853189345759083
chr1	179097425	179098314	4.31304588427437	3.48348177394179	7.98341459245999
chr1	179198398	179199622	1.26073648924943	0.284365859097289	0.975073538010381
chr1	179334604	179335501	5.50742782145804	2.77256712619856	7.06928315057526
chr1	179555134	179555857	2.7868911867619	2.5592927318756	3.41275738303633
chr1	179839906	179840309	1.52615469751247	0.497640253420255	1.40166821088992
chr1	179850635	179852405	3.31772760328798	2.98584152052153	4.93630978617755
chr1	179899964	179900210	5.242009613195	4.4787622807823	8.83660393821908
chr1	179923415	179924646	2.25605477023582	1.70619515458373	4.08312044041847
chr1	180042799	180043479	6.03826423798412	4.76312813987959	4.63159930554931
chr1	180123475	180124260	4.24669133220861	3.1991159148445	6.58174638157007
chr1	180198384	180199378	1.45980014544671	1.77728661935805	1.82826288376946
chr1	180199977	180201074	1.12802738511791	0.568731718194577	1.82826288376946
chr1	180470873	180472492	1.72521835370975	1.56401222503509	2.7423943256542
chr1	180491519	180492051	1.65886380164399	1.42182929548644	1.34072611476427
chr1	180600753	180601664	7.96254624789115	6.04277450581738	11.5180561677476
chr1	180990747	180992704	0.530836416526076	0.853097577291866	0.914131441884732
chr1	181057391	181059154	0.464481864460317	0.924189042066188	0.914131441884732
chr1	181073977	181075208	6.17097334211564	5.7584086467201	6.03326751643923
chr1	181103921	181104433	0.464481864460317	0.6398231829689	1.27978401863862
chr1	181451606	181452248	1.59250924957823	1.56401222503509	3.41275738303633
chr1	181998785	181999587	4.18033678014285	2.63038419664992	4.02217834429282
chr1	182037886	182038525	2.32240932230158	1.84837808413238	3.71746786366458
chr1	182359868	182361343	5.44107326939228	2.98584152052153	7.25210943895221
chr1	182379568	182380340	5.04294595699773	3.41239030916746	4.9972518823032
chr1	182558047	182558605	3.4504367074195	2.77256712619856	4.69254140167496
chr1	182570320	182571076	4.44575498840589	3.98112202736204	6.21609380481618
chr1	182572770	182574051	0.132709104131519	0	0
chr1	182610707	182611042	0.265418208263038	0.142182929548644	0.121884192251298
chr1	182656347	182657029	3.98127312394557	3.91003056258772	9.50696699560121
chr1	182676146	182676906	9.28963728920634	9.24189042066188	20.0499496253385
chr1	182723510	182724069	2.98595484295918	2.84365859097289	4.75348349780061
chr1	182758109	182759419	2.52147297849886	1.9194695489067	4.08312044041847
chr1	182807922	182809798	2.32240932230158	1.99056101368102	3.04710480628244
chr1	182991067	182993673	2.91960029089342	2.91475005574721	3.71746786366458
chr1	182993815	182993817	0	0	0
chr1	182993853	182994166	0	0	0
chr1	183043423	183043669	1.39344559338095	1.42182929548644	1.64543659539252
chr1	183056343	183056522	2.12334566610431	1.13746343638915	3.16898899853374
chr1	183058032	183058628	8.09525535202266	6.18495743536603	11.1524035909937
chr1	183128811	183129537	4.04762767601133	4.69203667510526	8.22718297696259
chr1	183439021	183440847	1.72521835370975	1.77728661935805	2.01108917214641
chr1	183440853	183442338	4.31304588427437	2.98584152052153	8.47095136146518
chr1	183604579	183605200	9.68776460160089	6.89587208310925	16.3324817616739
chr1	183773896	183775109	1.99063656197279	2.98584152052153	3.10804690240809
chr1	183840062	183840462	0.995318280986393	1.49292076026077	1.58449449926687
chr1	184020247	184021352	3.51679125948526	1.77728661935805	4.63159930554931
chr1	184047892	184048409	1.45980014544671	0.355457323871611	0.48753676900519
chr1	184049476	184050024	0	0	0
chr1	184050091	184050157	0	0	0
chr1	184355480	184356822	0.132709104131519	0.0710914647743222	0.182826288376946
chr1	184356975	184357224	0.0663545520657595	0.142182929548644	0.182826288376946
chr1	184391793	184392511	10.218601018127	7.67787819562679	14.747987262407
chr1	184426523	184427111	1.39344559338095	1.9194695489067	5.72855703581099
chr1	184566595	184567210	1.19438193718367	0.497640253420255	1.88920497989511
chr1	184590920	184592061	8.95786452887754	7.0380550126579	13.8947979166479
chr1	184601584	184602425	2.85324573882766	2.5592927318756	6.82551476607267
chr1	184722969	184724414	1.12802738511791	0.426548788645933	0.914131441884732
chr1	184761526	184762089	2.38876387436734	2.5592927318756	14.930813550784
chr1	184770330	184771116	6.90087341483899	4.54985374555662	12.5540718018837
chr1	184874423	184875338	10.2849555701927	9.38407335021053	13.6510295321453
chr1	184898707	184899666	6.10461879004988	3.98112202736204	10.9086352064911
chr1	184980052	184980320	1.79157290577551	0.853097577291866	1.40166821088992
chr1	185014216	185015274	1.79157290577551	1.35073783071212	2.6205101334029
chr1	185108389	185108785	5.70649147765532	5.04749399897687	6.15515170869053
chr1	185125959	185127199	3.1186639470907	2.34601833755263	4.32688882492106
chr1	185285123	185286936	0.663545520657596	0.853097577291866	1.09695773026168
chr1	185311820	185312521	3.25137305122222	2.34601833755263	1.46261030701557
chr1	186343631	186345447	11.0812101949818	8.67315870246731	16.2105975694226
chr1	186373300	186373819	1.26073648924943	1.49292076026077	1.70637869151817
chr1	186461602	186462300	3.71585491568253	3.8389390978134	6.21609380481618
chr1	186652170	186652545	0.199063656197279	0.710914647743222	0.365652576753893
chr1	187020706	187021175	5.44107326939228	3.98112202736204	7.19116734282656
chr1	187073212	187074011	2.52147297849886	2.13274394322967	1.27978401863862
chr1	187080426	187080906	0.928963728920634	1.42182929548644	0.365652576753893
chr1	187125762	187126552	6.63545520657595	6.18495743536603	1.40166821088992
chr1	187245242	187246085	1.26073648924943	1.99056101368102	0.731305153507786
chr1	187321288	187321921	2.65418208263038	2.70147566142424	0.853189345759083
chr1	187486544	187487111	6.30368244624716	5.1185854637512	9.08037232272167
chr1	187489018	187489428	1.52615469751247	1.20855490116348	0.609420961256488
chr1	187721425	187722099	2.52147297849886	2.34601833755263	1.15789982638733
chr1	187728900	187729982	4.31304588427437	3.1991159148445	0.670363057382137
chr1	187936831	187936878	0	0	0
chr1	187936951	187937752	0	0	0
chr1	187940863	187941523	5.44107326939228	3.76784763303907	0.548478865130839
chr1	188738863	188739608	5.37471871732652	4.12330495691069	4.81442559392625
chr1	189809222	189809740	1.72521835370975	1.49292076026077	0.426594672879542
chr1	190447501	190448256	3.1186639470907	1.84837808413238	3.53464157528763
chr1	190517792	190518336	1.72521835370975	1.42182929548644	0.426594672879542
chr1	191681326	191681636	0.331772760328798	1.13746343638915	0.670363057382137
[truncated: 25,101 more rows]

## Sheet: Figure 2B
AR binding site coordinates (hg19)			Normalized mean reads at AR binding site (0 bp from peak)
Chromosome	Start	End	LNCaP	LNCaP-ENZ	LNCaP-R-ENZ
chr1	526382	526907	2.51366852456176	2.2292957088501	3.35485946515973
chr1	816578	816684	0.907713633869524	0.89171828354004	1.71470594885942
chr1	868453	868919	4.46874404366535	5.42461955820191	11.0337600187476
chr1	1772784	1773489	2.79296502729084	2.30360556581177	2.9075448698051
chr1	1788662	1789378	0.418944754093626	0.52016899873169	1.04373405582747
chr1	1823978	1824541	0.62841713114044	1.18895771138672	1.93836324653674
chr1	1825824	1826542	2.37402027319722	1.04033799746338	4.69680325122363
chr1	2179541	2180570	6.35399543708667	4.60721113162354	10.2136832605974
chr1	2341967	2342846	12.0097496173506	9.58597154805543	20.6510238188721
chr1	2385148	2385906	0.139648251364542	0.14861971392334	0.447314595354631
chr1	2549000	2549824	2.30419614751494	1.93205628100342	0.969181623268368
chr1	2711934	2712520	0.139648251364542	0	0.0745524325591052
chr1	3250440	3251189	3.56103040979582	2.9723942784668	7.82800541870605
chr1	3276408	3276657	0.907713633869524	0.59447885569336	4.54769838610542
chr1	3445799	3446404	3.21190978138447	2.89808442150513	7.45524325591052
chr1	3684368	3684801	0.488768879775897	0.29723942784668	0.745524325591052
chr1	4362872	4363354	2.79296502729084	2.82377456454346	2.60933513956868
chr1	4471074	4471816	0.349120628411355	0.29723942784668	0.521867027913736
chr1	4656894	4657894	2.6533167759263	2.30360556581177	7.23158595823321
chr1	4674196	4674734	0.069824125682271	0.07430985696167	0.14910486511821
chr1	4708942	4710027	0	0.22292957088501	0.223657297677316
chr1	4789977	4790624	4.25927166661853	3.56687313416016	14.3140670513482
chr1	5554550	5555055	0.349120628411355	0.14861971392334	0
chr1	5646854	5647352	0	0.52016899873169	0.0745524325591052
chr1	5657913	5658574	4.18944754093626	4.38428156073853	15.5069059722939
chr1	5787142	5788023	1.39648251364542	0.29723942784668	0.372762162795526
chr1	6217589	6218634	7.40135732232073	6.39064769870362	14.3140670513482
chr1	6319380	6320066	0.139648251364542	0.22292957088501	0.223657297677316
chr1	6355068	6355713	0.768065382504982	0.89171828354004	1.56560108374121
chr1	6472792	6473654	3.35155803274901	1.85774642404175	5.51688000937378
chr1	6935764	6936215	0.698241256822711	0.29723942784668	0.447314595354631
chr1	6962508	6963531	2.23437202183267	1.56050699619507	1.34194378606389
chr1	6969761	6970711	2.51366852456176	1.70912671011841	4.39859352098721
chr1	6988640	6989182	0.279296502729084	0.52016899873169	0.14910486511821
chr1	7064298	7064796	0.768065382504982	0.44585914177002	0.596419460472842
chr1	7258669	7259517	1.60595489069223	0.89171828354004	1.04373405582747
chr1	7391832	7392688	3.91015103820718	3.49256327719849	7.52979568846963
chr1	7399929	7400543	5.51610592889941	3.93842241896851	10.8846551536294
chr1	7708701	7709447	0.69824125682271	0.29723942784668	0.894629190709263
chr1	7777369	7778367	1.25683426228088	2.15498585188843	2.16202054421405
chr1	7950568	7951215	0.349120628411355	0.22292957088501	0.14910486511821
chr1	8030785	8031754	3.77050278684264	2.37791542277344	1.4910486511821
chr1	8035945	8036588	0.558593005458168	0.44585914177002	0.745524325591052
chr1	8064692	8065615	3.49120628411355	1.93205628100342	10.8846551536294
chr1	8077323	8078121	5.16698530048806	4.90445055947022	4.62225081866452
chr1	8108592	8109140	0.488768879775897	0.96602814050171	0.820076758150157
chr1	8130567	8131675	3.63085453547809	3.78980270504517	4.99501298146005
chr1	8143784	8144809	2.30419614751494	1.33757742531006	1.86381081397763
chr1	8229656	8230419	4.46874404366535	3.49256327719849	9.09539677221084
chr1	8241994	8243026	5.93505068299304	4.4585914177002	8.79718704197441
chr1	8304022	8305041	2.93261327865538	2.30360556581177	2.46023027445047
chr1	8318889	8320069	7.75047795073209	8.24839412274537	13.5685427257571
chr1	8326453	8327128	0.698241256822711	0.44585914177002	0.670971893031947
chr1	8359938	8360509	0.907713633869524	0.59447885569336	0.223657297677316
chr1	8403456	8403955	0.349120628411355	0.22292957088501	5.51688000937378
chr1	8424358	8425010	1.11718601091634	0.7430985696167	0.745524325591052
chr1	8472172	8473379	8.30907095619025	8.09977440882203	15.8051157025303
chr1	8475388	8476264	4.60839229502989	5.57323927212525	9.16994920476994
chr1	8484250	8485244	2.93261327865538	2.67515485062012	8.20076758150157
chr1	8526935	8527821	1.25683426228088	1.33757742531006	3.57851676283705
chr1	8546874	8547394	1.25683426228088	1.33757742531006	1.34194378606389
chr1	8671950	8672654	5.37645767753487	4.4585914177002	8.34987244661978
chr1	8689816	8690789	4.67821642071216	2.9723942784668	3.20575460004152
chr1	8697883	8698643	3.00243740433766	1.63481685315674	1.11828648838658
chr1	8762137	8762853	8.30907095619026	6.83650684047364	16.8488497583578
chr1	8789702	8790699	3.00243740433765	2.08067599492676	9.09539677221083
chr1	8801984	8802808	3.42138215843128	3.34394356327515	6.41150920008305
chr1	8829981	8830717	0.558593005458168	0.59447885569336	0.894629190709263
chr1	8832153	8832668	1.11718601091634	0.96602814050171	0.894629190709263
chr1	8950104	8950668	3.42138215843128	2.52653513669678	5.14411784657826
chr1	9061524	9062907	0.62841713114044	0.96602814050171	0.670971893031947
chr1	9087232	9087803	2.51366852456176	1.33757742531006	0.521867027913736
chr1	9130229	9130917	1.88525139342132	1.56050699619507	2.68388757212779
chr1	9136125	9136804	0.279296502729084	0.37154928480835	0.372762162795526
chr1	9444496	9445315	7.89012620209663	5.49892941516358	17.743478949067
chr1	9494955	9497153	0.837889508187253	0.59447885569336	0.447314595354631
chr1	9497857	9498454	0.349120628411355	0.52016899873169	1.19283892094568
chr1	9542834	9543592	0.418944754093626	0	0.0745524325591052
chr1	9602289	9603151	1.74560314205678	1.93205628100342	3.80217406051437
chr1	9613554	9614384	7.19188494527392	5.79616884301026	6.33695676752394
chr1	9666758	9667384	3.84032691252491	3.56687313416016	12.8975708327252
chr1	9728067	9728839	1.04736188523407	0.66878871265503	0.745524325591052
chr1	9806430	9807290	4.53856816934762	2.08067599492676	0.223657297677316
chr1	9875161	9875805	2.6533167759263	1.56050699619507	4.3240410884281
chr1	9903441	9904206	8.30907095619025	5.05307027339356	16.2524302978849
chr1	9961545	9962420	0.209472377046813	0.14861971392334	0.969181623268368
chr1	9970981	9971918	0.837889508187253	0.44585914177002	2.68388757212779
chr1	10162017	10162411	3.21190978138447	2.74946470758179	2.23657297677316
chr1	10169113	10169887	8.58836745891934	6.53926741262696	17.3707167862715
chr1	10177068	10177870	8.30907095619026	6.24202798478028	14.16496218623
chr1	10498545	10499454	3.21190978138447	3.04670413542847	6.56061406520126
chr1	10575892	10576865	0.488768879775897	0.89171828354004	0.969181623268368
chr1	10582961	10583728	3.07226153001993	3.7154928480835	5.7405373070511
chr1	10656697	10657528	0.209472377046813	0.37154928480835	0.223657297677316
chr1	10695846	10695894	0	0	0
chr1	10695908	10697173	0	0	0
chr1	10851509	10852329	9.42625696710659	7.72822512401368	8.27532001406068
chr1	10953166	10953794	3.70067866116037	3.49256327719849	2.38567784189137
chr1	11131613	11132728	4.18944754093626	3.49256327719849	3.50396433027795
chr1	11211843	11212831	7.40135732232073	6.16771812781861	14.0904097536709
chr1	11219007	11219539	0.279296502729084	0.44585914177002	0.447314595354631
chr1	11230012	11230646	6.77294019118029	5.57323927212525	11.2574173164249
chr1	11315847	11316901	7.75047795073209	3.56687313416016	1.26739135350479
chr1	11464103	11464779	3.42138215843128	3.64118299112183	5.96419460472842
chr1	11482117	11482671	0.418944754093626	0.7430985696167	0.596419460472842
chr1	11515476	11516216	1.88525139342132	1.78343656708008	3.50396433027795
chr1	11629534	11630107	0	0.22292957088501	0.372762162795526
chr1	11665988	11666679	0.768065382504982	0.52016899873169	0.894629190709263
chr1	11792065	11792504	0.62841713114044	0.22292957088501	0.298209730236421
chr1	11796980	11797819	6.00487480867531	4.97876041643189	8.05166271638336
chr1	11868427	11869036	1.25683426228088	0.89171828354004	0.670971893031947
chr1	11872547	11873482	2.1645478961504	0.89171828354004	2.53478270700958
chr1	12109601	12110300	7.471181448003	5.79616884301026	7.67890055358784
chr1	12243905	12244778	0.069824125682271	0.07430985696167	0.14910486511821
chr1	12248665	12249567	1.95507551910359	1.93205628100342	1.11828648838658
chr1	12370408	12370845	2.1645478961504	1.93205628100342	3.95127892563258
chr1	12428376	12429420	7.40135732232073	5.57323927212525	12.8230184001661
chr1	12467174	12467831	5.58593005458168	6.31633784174195	7.67890055358784
chr1	12524230	12525281	1.25683426228088	1.70912671011841	2.16202054421405
chr1	12535938	12536837	5.86522655731077	4.97876041643189	5.88964217216931
chr1	12544300	12545022	0.62841713114044	0.29723942784668	0.670971893031947
chr1	12545584	12546298	1.39648251364542	1.56050699619507	1.93836324653674
chr1	12556290	12557253	3.42138215843128	2.37791542277344	4.92046054890094
chr1	12588404	12589070	1.25683426228088	0.89171828354004	1.64015351630031
chr1	12675115	12675808	1.39648251364542	1.41188728227173	4.99501298146005
chr1	12737563	12738108	0.418944754093626	0	0.521867027913736
chr1	12782461	12782947	0.209472377046813	0.44585914177002	0.223657297677316
chr1	13795523	13796200	2.23437202183267	2.08067599492676	2.53478270700958
chr1	13946093	13946908	0.279296502729084	0.07430985696167	0.447314595354631
chr1	14040570	14041193	4.18944754093626	3.93842241896851	7.1570335256741
chr1	14197859	14198440	0.977537759551795	0.96602814050171	0.894629190709263
chr1	14284410	14284860	0.279296502729084	0.29723942784668	0.447314595354631
chr1	14407739	14408591	0.558593005458168	0.22292957088501	0.596419460472842
chr1	14461480	14462065	3.91015103820718	2.9723942784668	9.84092109780189
chr1	14639534	14640377	1.25683426228088	0.66878871265503	1.34194378606389
chr1	14748356	14749099	2.58349265024403	3.19532384935181	5.88964217216931
chr1	14951900	14952568	1.81542726773905	0.7430985696167	0.447314595354631
chr1	15026792	15027364	1.74560314205678	1.41188728227173	2.16202054421405
chr1	15064300	15065502	9.14696046437751	7.65391526705201	12.2265989396933
chr1	15273765	15274325	1.53613076500996	1.11464785442505	2.75844000468689
chr1	15864998	15865753	1.60595489069223	1.04033799746338	1.04373405582747
chr1	15952394	15953011	3.35155803274901	3.12101399239014	4.10038379075079
chr1	15955206	15955586	0.558593005458168	0.59447885569336	0.372762162795526
chr1	15968489	15969256	0.837889508187253	0.29723942784668	1.19283892094568
chr1	16146994	16147804	0.279296502729084	0.07430985696167	0.14910486511821
chr1	16574573	16575821	2.44384439887949	2.74946470758179	6.41150920008305
chr1	16676248	16676738	2.1645478961504	2.08067599492676	1.78925838141853
chr1	16930471	16931591	10.4037947266584	9.80890111894044	17.743478949067
chr1	16934606	16935462	7.54100557368527	7.50529555312867	25.1987222049776
chr1	17624439	17624963	0.768065382504982	0.37154928480835	3.42941189771884
chr1	17908464	17909039	1.60595489069223	1.11464785442505	1.19283892094568
chr1	18218800	18219302	1.67577901637451	1.04033799746338	3.65306919539616
chr1	18367518	18368200	0.139648251364542	0	0.298209730236421
chr1	18385636	18386327	2.1645478961504	1.93205628100342	5.36777514425558
chr1	18516763	18517203	1.04736188523407	0.96602814050171	3.72762162795526
chr1	18625084	18625755	3.28173390706674	3.78980270504517	10.1391308280383
chr1	18743772	18744149	2.30419614751494	2.89808442150513	4.92046054890094
chr1	19229795	19230354	1.88525139342132	0.7430985696167	3.05664973492331
chr1	19271295	19271866	0.349120628411355	0.52016899873169	1.56560108374121
chr1	19315200	19315898	0.977537759551795	0.29723942784668	0.820076758150157
chr1	19392750	19393283	1.81542726773905	0.81740842657837	1.416496218623
chr1	19406345	19406846	3.35155803274901	2.67515485062012	8.05166271638336
chr1	19747024	19747672	1.11718601091634	1.70912671011841	1.93836324653674
chr1	19751251	19751900	0.349120628411355	0.14861971392334	1.04373405582747
chr1	19753587	19754275	2.23437202183267	1.78343656708008	3.72762162795526
chr1	19759737	19760414	1.53613076500996	1.4861971392334	3.05664973492331
chr1	19770715	19771258	0.418944754093626	0.44585914177002	0.521867027913737
chr1	19778717	19779092	0.837889508187253	0.89171828354004	1.78925838141853
chr1	19785338	19786211	0.488768879775897	0.37154928480835	2.38567784189137
chr1	19830967	19831733	1.81542726773905	2.52653513669678	2.60933513956868
chr1	19840937	19841439	1.74560314205678	1.33757742531006	2.53478270700958
chr1	19918233	19918519	3.28173390706674	2.9723942784668	6.11329946984663
chr1	19939828	19940363	0.209472377046813	0.14861971392334	0.0745524325591052
chr1	19941432	19942070	0.837889508187253	0.44585914177002	2.98209730236421
chr1	19966466	19967006	0.209472377046813	0.22292957088501	0.521867027913736
chr1	20030153	20030689	1.18701013659861	1.63481685315674	7.00792866055589
chr1	20124420	20124905	0.558593005458168	0.37154928480835	0.745524325591052
chr1	20347838	20348611	3.28173390706674	1.78343656708008	0.820076758150157
chr1	20358676	20359450	3.77050278684264	2.52653513669678	3.80217406051437
chr1	20667891	20668556	3.91015103820718	1.63481685315674	2.75844000468689
chr1	20683309	20683842	0.558593005458168	0.52016899873169	1.26739135350479
chr1	21006574	21007023	3.6308545354781	2.52653513669678	2.9075448698051
chr1	21594299	21594754	0.837889508187253	0.37154928480835	0.372762162795526
chr1	21602716	21603329	4.46874404366535	4.4585914177002	10.8101027210703
chr1	21658589	21659147	1.04736188523407	0.96602814050171	5.06956541401915
chr1	21951957	21952656	0.977537759551795	0.7430985696167	4.3240410884281
chr1	22087318	22088097	2.93261327865538	2.74946470758179	3.65306919539616
chr1	22102349	22102998	0.488768879775897	0.59447885569336	0.820076758150157
chr1	22136662	22137417	0.349120628411355	0.37154928480835	0.223657297677316
chr1	22812341	22812906	0.279296502729084	0.14861971392334	0.298209730236421
chr1	23153157	23153858	5.23680942617033	2.9723942784668	7.90255785126515
chr1	23179999	23180359	0	0.07430985696167	0.0745524325591052
chr1	23276276	23276887	2.44384439887949	2.2292957088501	2.68388757212779
chr1	23293968	23294627	1.46630663932769	0.7430985696167	0.521867027913736
chr1	23295714	23296260	2.09472377046813	2.2292957088501	4.84590811634184
chr1	23409934	23410637	1.95507551910359	2.00636613796509	1.11828648838658
chr1	23411226	23411808	1.67577901637451	1.63481685315674	0.14910486511821
chr1	23629942	23630731	0.698241256822711	0.29723942784668	0.298209730236421
chr1	23902724	23903203	0.558593005458168	0.44585914177002	0.820076758150157
chr1	24111230	24111745	2.51366852456176	2.60084499365845	1.4910486511821
chr1	24156760	24157279	0.418944754093626	1.26326756834839	3.13120216748242
chr1	24310633	24311682	2.6533167759263	2.2292957088501	3.65306919539616
chr1	24317442	24317879	1.04736188523407	0.52016899873169	1.11828648838658
chr1	24455454	24456503	1.32665838796315	0.44585914177002	0.670971893031947
chr1	24528433	24528995	4.32909579230081	3.12101399239014	7.82800541870605
chr1	24532814	24533597	0.907713633869524	0.81740842657837	1.416496218623
chr1	24670048	24670519	0.558593005458168	0.37154928480835	0.670971893031947
chr1	24711151	24711869	0.768065382504982	0.66878871265503	0.0745524325591052
chr1	24715976	24716946	1.18701013659861	1.11464785442505	0.447314595354631
chr1	24725435	24726041	0.977537759551795	0.07430985696167	0.372762162795526
chr1	24971533	24972229	3.21190978138447	3.19532384935181	6.33695676752394
chr1	25096761	25097158	3.42138215843128	2.37791542277344	6.26240433496484
chr1	25180304	25180740	2.44384439887949	1.85774642404175	1.64015351630031
chr1	25358604	25359413	6.98241256822711	5.27599984427857	15.8796681350894
chr1	25579210	25579694	3.21190978138447	2.82377456454346	8.87173947453352
chr1	25785335	25785973	3.70067866116037	3.19532384935181	5.51688000937379
chr1	25827319	25827990	4.8178646720767	3.04670413542847	4.84590811634184
chr1	25914077	25914734	0.62841713114044	0.59447885569336	0.596419460472842
chr1	26008261	26008938	3.1420856557022	2.74946470758179	3.42941189771884
chr1	26105805	26106277	2.58349265024403	2.82377456454346	7.45524325591052
chr1	26216179	26216671	0.279296502729084	0.14861971392334	0.0745524325591052
chr1	26258901	26259452	0.69824125682271	0.37154928480835	1.416496218623
chr1	26406439	26407212	3.70067866116037	3.41825342023682	3.20575460004152
chr1	26423908	26424677	2.72314090160857	1.78343656708008	2.68388757212779
chr1	26730954	26731618	2.79296502729084	2.00636613796509	3.13120216748242
chr1	26732690	26733289	1.74560314205678	2.30360556581177	0.894629190709263
chr1	26879227	26879753	1.39648251364542	0.96602814050171	0.745524325591052
chr1	26947170	26947735	2.6533167759263	2.15498585188843	3.87672649307347
chr1	27028768	27030070	0.558593005458168	1.11464785442505	1.56560108374121
chr1	27057838	27058423	3.21190978138447	2.9723942784668	2.31112540933226
chr1	27126073	27127037	1.74560314205678	1.11464785442505	1.416496218623
chr1	27334390	27335030	1.88525139342132	1.70912671011841	6.11329946984663
chr1	27598907	27599500	2.09472377046813	1.63481685315674	6.18785190240573
chr1	27604294	27605091	0.418944754093626	0.52016899873169	0.670971893031947
chr1	27693152	27694032	4.46874404366535	3.93842241896851	6.26240433496484
chr1	27757069	27757731	0.62841713114044	1.04033799746338	0.596419460472842
chr1	27896630	27897463	0.349120628411355	0.14861971392334	1.71470594885942
chr1	28023882	28024409	0.907713633869524	0.44585914177002	0.596419460472842
chr1	28082145	28082843	1.60595489069223	1.26326756834839	7.08248109311499
chr1	28298066	28298764	2.51366852456176	2.9723942784668	4.3240410884281
chr1	28398705	28399560	1.95507551910359	1.85774642404175	2.53478270700958
chr1	28400088	28400745	6.77294019118029	3.78980270504517	5.88964217216931
chr1	28417237	28418313	4.88768879775897	3.78980270504517	4.249488655869
chr1	28499101	28499697	1.67577901637451	1.11464785442505	0.372762162795526
chr1	28536061	28536650	0.139648251364542	0.14861971392334	0.223657297677316
chr1	28764339	28765367	2.23437202183267	3.19532384935181	4.69680325122363
chr1	29106626	29107119	0.907713633869524	0.37154928480835	0.596419460472842
chr1	29437597	29438024	0.349120628411355	0.07430985696167	0.670971893031947
chr1	29681307	29682253	0.209472377046813	0.7430985696167	0.447314595354631
chr1	30155305	30156424	7.471181448003	6.24202798478028	15.8051157025303
chr1	30179076	30179866	1.67577901637451	1.85774642404175	3.72762162795526
chr1	30583448	30584129	0.418944754093626	0.7430985696167	0.298209730236421
chr1	30723169	30723957	0.209472377046813	0.59447885569336	0.596419460472842
chr1	30975080	30975593	0.907713633869524	0.37154928480835	0.670971893031947
chr1	31136865	31137893	0.69824125682271	0.52016899873169	0.298209730236421
chr1	31225826	31226084	0.418944754093626	0.29723942784668	0.14910486511821
chr1	31261154	31261860	0.209472377046813	0.22292957088501	0.223657297677316
chr1	31395750	31396366	1.46630663932769	0.89171828354004	0.670971893031947
chr1	31437126	31437848	0.488768879775897	0.81740842657837	0.670971893031947
chr1	31440089	31440220	1.04736188523407	0.7430985696167	0.521867027913737
chr1	31602424	31603073	0.977537759551795	0.29723942784668	1.11828648838658
chr1	31660253	31660819	0.209472377046813	0.52016899873169	0.223657297677316
chr1	31730988	31732065	5.86522655731077	4.23566184681519	5.21867027913737
chr1	31734520	31735342	7.89012620209663	7.20805612528199	11.2574173164249
chr1	31735849	31736734	2.72314090160857	2.60084499365845	3.65306919539616
chr1	31749559	31750607	3.07226153001993	2.37791542277344	0.820076758150157
chr1	31767370	31768036	0.558593005458168	0.66878871265503	0.670971893031947
chr1	31813527	31814308	1.74560314205678	1.56050699619507	0.969181623268368
chr1	31944268	31945152	4.67821642071216	4.16135198985352	9.16994920476994
chr1	32308279	32309032	3.77050278684264	2.82377456454346	7.30613839079231
chr1	32363076	32363844	8.93748808733069	7.20805612528199	13.3448854280798
chr1	32376427	32376947	4.67821642071216	4.68152098858521	11.6301794792204
chr1	32391915	32392569	3.97997516388945	2.00636613796509	1.34194378606389
chr1	32397596	32398493	4.25927166661853	3.19532384935181	4.249488655869
chr1	32428068	32428761	2.6533167759263	2.45222527973511	0.820076758150157
chr1	32689541	32690492	2.6533167759263	1.70912671011841	0.969181623268368
chr1	32834528	32835191	0.209472377046813	0.44585914177002	0.447314595354631
chr1	32871744	32872765	1.53613076500996	2.08067599492676	3.20575460004152
chr1	32940197	32941233	3.1420856557022	2.67515485062012	2.31112540933226
chr1	32961603	32962667	4.04979928957172	3.64118299112183	6.63516649776036
chr1	32967208	32968169	2.37402027319722	1.4861971392334	1.56560108374121
chr1	33228919	33229513	4.46874404366535	2.45222527973511	6.63516649776036
chr1	33232719	33233485	1.25683426228088	0.81740842657837	1.71470594885942
chr1	33447036	33447853	6.35399543708667	7.95115469489869	8.6480821768562
chr1	33474232	33475109	2.09472377046813	1.56050699619507	4.54769838610542
chr1	33476229	33477302	3.91015103820718	2.89808442150513	4.17493622330989
chr1	33705813	33706639	1.46630663932769	0.81740842657837	0.820076758150157
chr1	33804612	33805195	1.46630663932769	1.04033799746338	1.4910486511821
chr1	33947624	33948776	3.91015103820718	2.00636613796509	0.820076758150157
chr1	34105726	34106429	5.09716117480579	3.86411256200684	5.06956541401915
chr1	34108522	34109399	1.46630663932769	0.81740842657837	0.670971893031947
chr1	34124982	34126503	1.46630663932769	1.26326756834839	2.31112540933226
chr1	34152619	34153252	4.74804054639443	4.08704213289185	8.49897731173799
chr1	34176790	34177400	1.11718601091634	0.81740842657837	0.745524325591052
chr1	34212242	34212779	0.907713633869524	0.44585914177002	1.64015351630031
chr1	34224057	34224856	0.279296502729084	0.37154928480835	0.596419460472842
chr1	34380474	34381107	0.418944754093626	0.22292957088501	0.223657297677316
chr1	34517152	34517648	0	0	0
chr1	34517794	34517902	0	0	0
chr1	34518015	34518550	0	0	0
chr1	35203303	35204052	3.07226153001993	1.85774642404175	1.78925838141853
chr1	35264642	35265274	0.558593005458168	0.7430985696167	0.745524325591052
chr1	35315728	35316574	9.35643284142432	9.14011240628541	16.4015351630031
chr1	35459428	35460006	2.58349265024403	2.00636613796509	0.447314595354631
chr1	35730407	35731097	3.84032691252491	4.08704213289185	11.7047319117795
chr1	35772058	35773067	1.46630663932769	1.41188728227173	1.04373405582747
chr1	35790823	35791423	0.418944754093626	0.96602814050171	0.447314595354631
chr1	35791651	35792569	2.30419614751494	2.2292957088501	0.596419460472842
chr1	35820659	35821429	1.18701013659861	1.33757742531006	1.26739135350479
chr1	36008089	36008673	0.488768879775897	1.04033799746338	0.820076758150157
chr1	36320696	36321348	5.93505068299304	7.80253498097535	6.18785190240573
chr1	36395197	36395757	1.32665838796315	1.78343656708008	1.11828648838658
chr1	36419888	36420394	1.81542726773905	1.04033799746338	1.416496218623
chr1	36626660	36627894	2.72314090160857	2.52653513669678	3.65306919539616
chr1	36665289	36666448	4.04979928957172	3.12101399239014	8.12621514894247
chr1	36696201	36697248	0.907713633869524	1.63481685315674	1.56560108374121
chr1	36697827	36698656	5.3066335518526	4.01273227593018	9.84092109780189
chr1	36704951	36706141	7.05223669390938	4.75583084554688	4.84590811634184
chr1	36724339	36724865	4.18944754093626	4.68152098858521	9.39360650244726
chr1	36734491	36735696	9.98484997256476	5.64754912908692	13.4194378606389
chr1	36738420	36738996	0.837889508187253	0.44585914177002	1.19283892094568
chr1	36749611	36750143	0.977537759551795	1.11464785442505	3.28030703260063
chr1	36762180	36763161	4.60839229502989	3.34394356327515	8.79718704197442
chr1	37839827	37840261	0.209472377046813	0.14861971392334	0.447314595354631
chr1	37914628	37915189	4.53856816934762	4.68152098858521	3.65306919539616
chr1	37927051	37927852	1.46630663932769	1.41188728227173	7.08248109311499
chr1	37949991	37950781	5.16698530048806	5.27599984427857	10.8846551536294
chr1	37961016	37962106	8.30907095619025	6.61357726958863	6.26240433496484
chr1	37963401	37963961	4.8178646720767	4.68152098858521	14.0904097536709
chr1	37964398	37965577	12.2890461200797	10.4776898315955	23.2603589584408
chr1	37973104	37974153	4.46874404366535	4.23566184681519	3.50396433027795
chr1	37999681	38000537	4.8178646720767	4.08704213289185	8.94629190709263
chr1	38029122	38030036	3.00243740433766	2.30360556581177	3.72762162795526
chr1	38608310	38609169	0.977537759551795	0.44585914177002	1.78925838141853
chr1	38660076	38661067	4.11962341525399	4.75583084554688	5.44232757681468
chr1	38780144	38780991	1.60595489069223	1.56050699619507	0.596419460472842
chr1	38823830	38824423	0.837889508187253	0.66878871265503	0.596419460472842
chr1	38878911	38879408	0.488768879775897	0.22292957088501	0.0745524325591052
chr1	38906510	38907107	0.837889508187253	0.52016899873169	0.670971893031947
chr1	39190777	39191506	3.91015103820718	3.26963370631348	12.6739135350479
chr1	39291595	39292453	2.30419614751494	1.70912671011841	0.596419460472842
chr1	39340500	39341391	0.977537759551795	0.52016899873169	0.969181623268368
chr1	39481868	39482608	0.768065382504982	1.18895771138672	1.416496218623
chr1	39531005	39531791	9.07713633869524	7.57960541009034	16.9234021909169
chr1	39541975	39542701	3.49120628411355	2.74946470758179	8.87173947453352
chr1	39582293	39583191	6.00487480867531	5.9447885569336	13.5685427257571
chr1	39598615	39599529	4.8178646720767	3.26963370631348	6.56061406520126
chr1	39813733	39814559	5.09716117480579	5.87047869997193	11.1083124513067
chr1	40009783	40010758	10.1244982239293	8.76856312147706	16.5506400281214
chr1	40018609	40019177	0.62841713114044	0.7430985696167	0.372762162795526
chr1	40118657	40119713	3.35155803274901	2.37791542277344	2.60933513956868
chr1	40216566	40217298	2.86278915297311	2.74946470758179	2.31112540933226
chr1	40300521	40301073	0.62841713114044	0.37154928480835	0.372762162795526
chr1	40307711	40308182	0.558593005458168	0.52016899873169	0.670971893031947
chr1	40315876	40316895	2.09472377046813	2.37791542277344	2.53478270700958
chr1	40318534	40319334	2.37402027319722	1.93205628100342	3.65306919539616
chr1	40324238	40324871	1.46630663932769	1.18895771138672	0.670971893031947
chr1	40342287	40343759	6.14452306003985	4.4585914177002	10.5864454233929
chr1	40410205	40410907	0.418944754093626	0.44585914177002	0.447314595354631
chr1	40496040	40496917	3.21190978138447	2.67515485062012	4.10038379075079
chr1	40512098	40512649	0.418944754093626	0.96602814050171	1.19283892094568
chr1	40517802	40518341	0.977537759551795	0.52016899873169	0.372762162795526
chr1	40585970	40586572	0.698241256822711	0.59447885569336	0.372762162795526
chr1	40641505	40641938	0.768065382504982	0.59447885569336	0.820076758150157
chr1	40746944	40747051	0	0	0
chr1	40747105	40748322	0	0	0
chr1	40857384	40857916	0.768065382504982	1.04033799746338	1.416496218623
chr1	41328359	41328860	2.6533167759263	1.70912671011841	4.17493622330989
chr1	41333912	41334686	2.51366852456176	2.08067599492676	6.18785190240573
chr1	41511276	41511995	11.6606289889393	8.69425326451539	18.7872130048945
chr1	41516641	41517308	2.23437202183267	2.08067599492676	1.78925838141853
chr1	41619763	41620549	3.56103040979582	2.45222527973511	4.47314595354631
chr1	41680964	41681984	2.72314090160857	1.33757742531006	1.34194378606389
chr1	41681993	41682909	1.18701013659861	0.29723942784668	0.521867027913737
chr1	41923936	41924344	0.768065382504982	0.81740842657837	0.521867027913736
chr1	42255178	42256395	1.04736188523407	1.4861971392334	2.832992437246
chr1	42325986	42327040	2.37402027319722	1.78343656708008	5.88964217216931
chr1	42415693	42416824	0.837889508187253	0.81740842657837	0.298209730236421
chr1	42585250	42586050	4.32909579230081	2.74946470758179	1.19283892094568
chr1	42642280	42643051	0	0	0
chr1	42643215	42643714	0	0	0
chr1	42645653	42646415	0.349120628411355	0.44585914177002	0.298209730236421
chr1	42663503	42663855	0	0	0
chr1	42663894	42664570	0	0	0
chr1	42778002	42778680	1.88525139342132	1.70912671011841	3.87672649307347
chr1	42779360	42780134	1.11718601091634	0.66878871265503	1.416496218623
chr1	42805715	42806370	13.0571115025847	11.8895771138672	23.4840162561181
chr1	43036622	43037086	0.349120628411355	0.81740842657837	0.372762162795526
chr1	43071600	43072091	0.907713633869524	0.59447885569336	0.745524325591052
chr1	43159067	43159929	6.49364368845121	5.72185898604859	8.87173947453352
chr1	43226765	43227497	2.30419614751494	1.56050699619507	0.820076758150157
chr1	43310230	43310773	0.558593005458168	0.37154928480835	0.894629190709263
chr1	43412089	43412593	1.32665838796315	1.41188728227173	4.62225081866452
chr1	43504937	43505613	6.07469893435758	5.2016899873169	10.8846551536294
chr1	43590495	43591116	1.18701013659861	1.33757742531006	0.969181623268368
chr1	43618522	43619060	2.1645478961504	2.30360556581177	3.57851676283705
chr1	43706740	43707739	0.139648251364542	0.81740842657837	0.14910486511821
chr1	43730604	43731574	5.44628180321714	4.30997170377686	5.7405373070511
chr1	44006851	44007740	1.88525139342132	1.4861971392334	2.98209730236421
chr1	44136764	44137389	0.488768879775897	0.59447885569336	0.223657297677316
chr1	44223029	44224032	8.65819158460161	8.76856312147706	16.7742973257987
chr1	44258054	44259445	1.39648251364542	0.7430985696167	0.0745524325591052
chr1	44307350	44307900	0.279296502729084	0.44585914177002	0.447314595354631
chr1	44313092	44313913	0.069824125682271	0.14861971392334	0.0745524325591052
chr1	44314197	44314722	0.209472377046813	0.22292957088501	0
chr1	44337981	44338570	0.69824125682271	0.44585914177002	1.04373405582747
chr1	44470279	44470946	1.04736188523407	0.52016899873169	0.372762162795526
chr1	44535073	44535672	0.209472377046813	0.22292957088501	0.14910486511821
chr1	44583798	44584153	0.349120628411355	0.44585914177002	0.372762162795526
chr1	44947005	44947378	0.139648251364542	0.22292957088501	0.0745524325591052
chr1	45133377	45133980	0	0	0
chr1	45134114	45134650	0	0	0
chr1	45140424	45140999	0.768065382504982	0.7430985696167	0.745524325591052
chr1	45264306	45264720	5.51610592889941	4.90445055947022	7.30613839079231
chr1	45364383	45365361	1.74560314205678	1.41188728227173	1.34194378606389
chr1	45637532	45638200	8.37889508187253	7.87684483793702	12.4502562373706
chr1	45779939	45780821	6.63329193981575	4.4585914177002	4.54769838610542
chr1	45912024	45912948	6.42381956276894	4.53290127466187	10.1391308280383
chr1	46085043	46085795	1.04736188523407	0.66878871265503	0.596419460472842
chr1	46146552	46147276	5.7954024316285	5.57323927212525	5.59143244193289
chr1	46292623	46293610	7.82030207641436	5.72185898604859	6.93337622799678
chr1	46300204	46300964	4.67821642071216	4.30997170377686	9.84092109780189
chr1	46321717	46322717	1.18701013659861	1.18895771138672	1.93836324653674
chr1	46330005	46330990	3.56103040979582	3.34394356327515	5.29322271169647
chr1	46438219	46438813	3.56103040979582	3.34394356327515	6.78427136287857
chr1	46490038	46490628	0.62841713114044	0.52016899873169	0.596419460472842
chr1	46579280	46580135	0.69824125682271	1.26326756834839	2.46023027445047
chr1	46860730	46861267	6.28417131140439	5.9447885569336	11.4065221815431
chr1	46861307	46862905	2.09472377046813	1.70912671011841	3.35485946515973
chr1	47095738	47096179	1.18701013659861	1.18895771138672	1.78925838141853
chr1	47108637	47109628	5.7954024316285	4.60721113162354	10.3627881257156
chr1	47147072	47148248	4.67821642071216	4.38428156073853	4.84590811634184
chr1	47295995	47296439	0.418944754093626	0.29723942784668	0.14910486511821
chr1	47312401	47312841	0.488768879775897	0.29723942784668	0.223657297677316
chr1	47323771	47324159	0.837889508187253	0.52016899873169	0.447314595354631
chr1	47373627	47374425	2.30419614751494	0.89171828354004	0.670971893031947
chr1	47407627	47408254	1.46630663932769	1.41188728227173	1.4910486511821
chr1	47517854	47518605	7.68065382504982	5.27599984427857	1.93836324653674
chr1	47524277	47525071	5.16698530048806	4.75583084554688	4.92046054890094
chr1	47624042	47624580	0.62841713114044	0.37154928480835	0.447314595354631
chr1	47715388	47715972	4.74804054639443	3.26963370631348	2.23657297677316
chr1	47728194	47729057	3.42138215843128	2.30360556581177	6.03874703728752
chr1	47732357	47733440	2.72314090160857	2.60084499365845	1.93836324653674
chr1	47819892	47820687	1.39648251364542	1.63481685315674	1.78925838141853
chr1	47943635	47944160	6.35399543708667	4.23566184681519	11.4065221815431
chr1	47991000	47991565	0.349120628411355	0.07430985696167	0.223657297677316
chr1	48199060	48200013	1.04736188523407	1.04033799746338	1.416496218623
chr1	48428804	48429959	5.16698530048806	3.93842241896851	10.660997855952
chr1	48716524	48717275	1.46630663932769	1.11464785442505	1.416496218623
chr1	48730462	48731086	0.977537759551795	1.04033799746338	0.670971893031947
chr1	48775146	48775939	1.88525139342132	2.00636613796509	3.95127892563258
chr1	48861371	48862363	1.60595489069223	0.89171828354004	0.894629190709263
chr1	48870949	48871957	0	0	0
chr1	48871981	48872635	0	0	0
chr1	48915800	48916673	4.04979928957172	2.74946470758179	5.59143244193289
chr1	48918244	48919238	6.42381956276894	3.93842241896851	2.38567784189137
chr1	49127566	49128331	2.23437202183267	1.4861971392334	3.95127892563258
chr1	49343884	49344745	4.39891991798308	3.49256327719849	9.61726380012457
chr1	49380774	49381387	0.209472377046813	0.14861971392334	0.820076758150157
chr1	49383645	49384281	0.62841713114044	0.89171828354004	0.969181623268368
chr1	49403741	49404535	0	0	0
chr1	49404705	49405185	0	0	0
chr1	49439104	49439953	1.74560314205678	1.33757742531006	1.19283892094568
chr1	49487164	49487649	0.418944754093626	0.22292957088501	0.298209730236421
chr1	49490533	49491649	2.44384439887949	1.11464785442505	3.05664973492331
chr1	49798311	49799064	1.11718601091634	1.18895771138672	0.745524325591052
chr1	49804675	49805284	2.09472377046813	2.37791542277344	6.33695676752394
chr1	49806240	49806962	1.74560314205678	1.33757742531006	2.46023027445047
chr1	49812299	49813035	10.2641464752938	9.14011240628541	22.9621492282044
chr1	50104687	50105428	1.53613076500996	0.7430985696167	3.42941189771884
chr1	50160046	50160749	0.349120628411355	0.52016899873169	0.894629190709263
chr1	50232363	50232995	0.488768879775897	0.52016899873169	0.372762162795526
chr1	50551977	50552856	1.46630663932769	0.7430985696167	0.670971893031947
chr1	50588705	50589548	2.37402027319722	1.26326756834839	2.75844000468689
chr1	50596080	50596642	1.60595489069223	1.04033799746338	0.969181623268368
chr1	50620029	50620571	3.21190978138447	3.04670413542847	2.08746811165495
chr1	50928491	50929045	2.44384439887949	1.70912671011841	2.08746811165495
chr1	51099154	51100142	6.56346781413348	6.91081669743531	6.26240433496484
chr1	51132442	51132964	1.60595489069223	1.78343656708008	3.20575460004152
chr1	51167004	51167833	2.23437202183267	1.63481685315674	1.34194378606389
chr1	51204154	51204624	0.62841713114044	1.33757742531006	0.745524325591052
chr1	51415978	51416671	3.49120628411355	3.34394356327515	3.50396433027795
chr1	51436204	51436835	1.11718601091634	1.11464785442505	0.670971893031947
chr1	51932232	51933351	3.21190978138447	1.63481685315674	1.93836324653674
chr1	51939246	51939705	1.11718601091634	1.18895771138672	1.78925838141853
chr1	51953241	51953645	1.25683426228088	0.96602814050171	1.04373405582747
chr1	51961273	51961752	2.1645478961504	2.60084499365845	1.78925838141853
chr1	51971883	51972930	1.04736188523407	1.78343656708008	2.23657297677316
chr1	52017399	52017928	4.95751292344124	4.30997170377686	9.84092109780189
chr1	52025229	52026086	1.53613076500996	1.56050699619507	1.11828648838658
chr1	52032955	52034105	6.14452306003985	6.31633784174195	9.54271136756547
chr1	52046949	52047462	4.11962341525399	2.67515485062012	2.08746811165495
chr1	52157843	52158296	1.25683426228088	1.04033799746338	1.93836324653674
chr1	52302653	52303604	1.46630663932769	1.41188728227173	0.969181623268368
chr1	52304979	52305583	3.07226153001993	3.34394356327515	1.86381081397763
chr1	52307894	52308509	3.00243740433765	2.82377456454346	3.65306919539616
chr1	52355539	52356269	0.279296502729084	0.44585914177002	0.372762162795526
chr1	52413717	52415085	7.9599503277789	4.60721113162354	2.46023027445047
chr1	52536854	52537694	4.46874404366535	3.12101399239014	2.60933513956868
chr1	52657334	52658258	4.74804054639443	3.56687313416016	6.03874703728752
chr1	52723444	52724228	3.63085453547809	2.37791542277344	0.969181623268368
chr1	52725487	52726007	2.44384439887949	2.08067599492676	1.56560108374121
chr1	52774067	52774936	1.11718601091634	0.96602814050171	0.969181623268368
chr1	52800150	52800688	1.67577901637451	1.56050699619507	3.80217406051437
chr1	52839636	52840548	5.02733704912352	3.64118299112183	1.56560108374121
chr1	52978015	52978807	3.84032691252491	2.67515485062012	1.19283892094568
chr1	53069959	53070603	0.62841713114044	1.26326756834839	0.969181623268368
chr1	53128129	53129010	5.65575418026396	3.34394356327515	13.9413048885527
chr1	53333060	53333604	4.60839229502989	4.90445055947022	13.8667524559936
chr1	53405682	53406432	0.62841713114044	0.37154928480835	0.372762162795526
chr1	53407281	53407954	2.58349265024403	2.00636613796509	4.3240410884281
chr1	53573071	53573817	4.11962341525399	2.89808442150513	16.0287730002076
chr1	53637546	53638469	0.698241256822711	0.29723942784668	0.670971893031947
chr1	53642037	53642907	11.9399254916683	8.24839412274537	21.5456530095814
chr1	53761369	53761903	1.60595489069223	1.78343656708008	4.54769838610542
chr1	53977574	53978458	8.23924683050798	6.24202798478028	5.81508973961021
chr1	54129240	54129804	0.418944754093626	0.22292957088501	0.372762162795526
chr1	54364470	54365315	5.3066335518526	4.01273227593018	12.1520465071341
chr1	54376451	54376862	0.62841713114044	0.96602814050171	0.372762162795526
chr1	54467025	54467772	3.97997516388945	3.26963370631348	7.52979568846963
chr1	54542757	54543792	9.98484997256476	8.39701383666871	21.247443279345
chr1	54759593	54760251	0.69824125682271	0.7430985696167	0.670971893031947
chr1	54780412	54781254	0.69824125682271	0.44585914177002	0.969181623268368
chr1	54892580	54893015	0.62841713114044	0.22292957088501	0.670971893031947
chr1	55299763	55300676	2.44384439887949	2.45222527973511	2.31112540933226
chr1	55346519	55347367	2.58349265024403	2.52653513669678	0.745524325591052
chr1	55347632	55348970	5.86522655731077	2.60084499365845	3.35485946515973
chr1	55353677	55354747	6.84276431686256	4.53290127466187	13.4194378606389
chr1	55369992	55371129	4.53856816934762	1.70912671011841	1.34194378606389
chr1	55452961	55453568	1.11718601091634	0.52016899873169	0.372762162795526
chr1	55515594	55516359	0.349120628411355	0.89171828354004	1.34194378606389
chr1	55614214	55614714	2.09472377046813	1.56050699619507	0.969181623268368
chr1	55682169	55683836	3.28173390706674	2.82377456454346	1.78925838141853
chr1	55822035	55823016	0.907713633869524	0.89171828354004	0.447314595354631
chr1	55913077	55913557	4.95751292344124	4.23566184681519	5.81508973961021
chr1	55940356	55941043	6.21434718572212	4.08704213289185	5.7405373070511
chr1	56072174	56073169	1.11718601091634	0.89171828354004	0.372762162795526
chr1	56148963	56149740	1.04736188523407	0.59447885569336	1.416496218623
chr1	56159636	56160556	5.65575418026396	4.01273227593018	13.6430951583163
chr1	56246395	56246977	0.907713633869524	0.59447885569336	0.670971893031947
chr1	56431159	56431923	1.46630663932769	1.70912671011841	0.894629190709263
chr1	56454254	56454796	1.18701013659861	0.89171828354004	0.447314595354631
chr1	56501760	56502399	1.81542726773905	1.26326756834839	2.23657297677316
chr1	56567139	56567212	0	0	0
chr1	56567248	56568866	0	0	0
chr1	56611954	56612619	1.67577901637451	1.56050699619507	2.38567784189137
chr1	56705302	56706016	0.279296502729084	0.7430985696167	0.894629190709263
chr1	56863536	56863993	0.62841713114044	0.29723942784668	0.820076758150157
chr1	56880330	56880800	5.3066335518526	5.2016899873169	9.24450163732905
chr1	56903510	56903957	0.209472377046813	0.7430985696167	0.894629190709263
chr1	57023363	57024089	0.139648251364542	0.37154928480835	0.521867027913737
chr1	57033250	57034007	1.25683426228088	0.59447885569336	1.19283892094568
chr1	57038783	57039580	0.418944754093626	0.96602814050171	2.16202054421405
chr1	57076431	57076957	0.418944754093626	0.52016899873169	0.14910486511821
chr1	57091259	57092117	2.72314090160857	2.08067599492676	2.68388757212779
chr1	57092796	57093768	5.37645767753487	5.49892941516358	8.87173947453352
chr1	57097408	57098032	7.05223669390938	5.35030970124024	4.10038379075079
chr1	57104579	57105656	7.33153319663846	5.64754912908692	5.29322271169647
chr1	57199031	57199684	0.349120628411355	0.59447885569336	0.298209730236421
chr1	57252803	57254828	3.63085453547809	1.78343656708008	3.13120216748242
chr1	57260924	57261414	1.88525139342132	2.00636613796509	4.10038379075079
chr1	57278285	57279113	1.60595489069223	1.41188728227173	3.05664973492331
chr1	57520381	57521028	1.25683426228088	0.81740842657837	0.969181623268368
chr1	57530784	57531939	1.39648251364542	0.81740842657837	0.969181623268368
chr1	57551421	57551979	0.837889508187253	1.04033799746338	1.4910486511821
chr1	57616153	57616683	0.209472377046813	0.14861971392334	0.223657297677316
chr1	57658523	57658926	0.62841713114044	0.29723942784668	0.745524325591052
chr1	57766621	57767616	0.418944754093626	0.14861971392334	0.223657297677316
chr1	57873540	57874319	0.418944754093626	0.52016899873169	1.11828648838658
chr1	57977767	57978618	1.18701013659861	0.96602814050171	4.54769838610542
chr1	58139011	58139590	1.74560314205678	1.41188728227173	2.9075448698051
chr1	58192449	58193344	0.418944754093626	0.66878871265503	1.78925838141853
chr1	58279842	58280298	0.62841713114044	1.11464785442505	1.26739135350479
chr1	58538074	58538532	0.698241256822711	0.37154928480835	1.56560108374121
chr1	58584456	58585173	3.56103040979582	2.52653513669678	9.91547353036099
chr1	58610230	58610807	0.279296502729084	0.22292957088501	0.969181623268368
chr1	58648761	58649572	0	0	0
chr1	58649618	58649713	0	0	0
chr1	58649902	58650596	0	0	0
chr1	58654090	58655031	0.977537759551795	0.59447885569336	0.894629190709263
chr1	58760179	58760931	0.139648251364542	0.29723942784668	0
chr1	58769699	58770714	0.698241256822711	1.18895771138672	1.86381081397763
chr1	58869418	58869925	0.837889508187253	0.52016899873169	0.521867027913737
chr1	58994747	58995209	0.837889508187253	0.66878871265503	0.745524325591052
chr1	58999406	59000082	2.1645478961504	1.04033799746338	0.596419460472842
chr1	59007097	59007694	2.30419614751494	1.78343656708008	3.20575460004152
chr1	59012635	59013633	3.77050278684264	2.82377456454346	2.832992437246
chr1	59152437	59153697	4.39891991798308	3.26963370631348	3.28030703260063
chr1	59199062	59199499	1.74560314205678	1.26326756834839	0.298209730236421
chr1	59250942	59251683	2.1645478961504	2.30360556581177	5.88964217216931
chr1	59387875	59388325	0.279296502729084	0.44585914177002	0.670971893031947
chr1	59448199	59448875	3.77050278684264	2.67515485062012	7.1570335256741
chr1	59536221	59537710	3.77050278684264	2.15498585188843	3.35485946515973
chr1	59563754	59564360	0	0	0
chr1	59564501	59565381	0	0	0
chr1	59569693	59570551	2.6533167759263	2.30360556581177	4.69680325122363
chr1	59571770	59572360	0.907713633869524	0.81740842657837	2.832992437246
chr1	59609876	59610477	0.209472377046813	0.37154928480835	0.372762162795526
chr1	59664590	59665250	0.837889508187253	0.07430985696167	0.521867027913736
chr1	59708017	59708722	0.418944754093626	0.44585914177002	0.372762162795526
chr1	59726763	59727617	4.25927166661853	2.89808442150513	1.26739135350479
chr1	59751948	59752697	1.25683426228088	1.04033799746338	0.745524325591052
chr1	59888460	59889348	6.42381956276894	3.64118299112183	5.59143244193289
chr1	59910614	59911368	2.23437202183267	2.08067599492676	4.99501298146005
chr1	59916563	59918111	1.53613076500996	0.96602814050171	1.19283892094568
chr1	59926073	59926600	0.279296502729084	0.14861971392334	0.14910486511821
chr1	59953743	59954227	3.84032691252491	2.37791542277344	1.11828648838658
chr1	59982287	59983005	1.32665838796315	0.96602814050171	1.19283892094568
chr1	60061228	60062295	7.61082969936755	5.42461955820191	6.56061406520126
chr1	60097064	60098012	2.37402027319722	1.18895771138672	2.38567784189137
chr1	60132450	60133319	4.67821642071216	3.7154928480835	5.7405373070511
chr1	60151568	60152664	3.77050278684264	3.56687313416016	5.88964217216931
chr1	60182590	60183360	0.768065382504982	1.11464785442505	0.447314595354631
chr1	60209031	60209813	3.56103040979582	3.12101399239014	3.05664973492331
chr1	60216637	60217337	0.558593005458168	0.44585914177002	0.223657297677316
chr1	60234323	60234993	0.488768879775897	0.59447885569336	1.19283892094568
chr1	60240764	60241555	0.977537759551795	1.04033799746338	0.969181623268368
chr1	60406661	60407660	1.46630663932769	0.59447885569336	0.670971893031947
chr1	60414777	60415692	1.95507551910359	1.4861971392334	1.11828648838658
chr1	60438377	60439303	0.698241256822711	0.52016899873169	0.596419460472842
chr1	60554065	60554833	6.63329193981575	6.76219698351197	8.87173947453352
chr1	60559638	60560915	2.44384439887949	1.63481685315674	1.4910486511821
chr1	60563246	60563970	1.04736188523407	0.89171828354004	0.596419460472842
chr1	60568112	60568953	0.349120628411355	0.81740842657837	0.670971893031947
chr1	60573907	60574532	1.11718601091634	1.04033799746338	1.34194378606389
chr1	60614716	60615360	2.51366852456176	2.45222527973511	4.54769838610542
chr1	60740098	60741204	7.54100557368527	6.91081669743531	9.09539677221084
chr1	60815963	60816906	5.65575418026396	4.75583084554688	5.59143244193289
chr1	60840213	60841176	1.04736188523407	0.59447885569336	0.894629190709263
chr1	60893568	60894455	2.72314090160857	2.37791542277344	1.416496218623
chr1	60969456	60970229	1.81542726773905	1.26326756834839	2.832992437246
chr1	61038343	61039268	4.88768879775897	3.93842241896851	7.75345298614694
chr1	61041633	61042129	1.46630663932769	1.4861971392334	0.894629190709263
chr1	61048495	61049030	5.23680942617033	4.38428156073853	6.63516649776036
chr1	61181362	61182201	1.11718601091634	1.18895771138672	3.42941189771884
chr1	61406363	61406743	2.44384439887949	1.78343656708008	2.68388757212779
chr1	61528048	61529003	2.09472377046813	2.08067599492676	1.26739135350479
chr1	61547315	61547994	1.67577901637451	1.78343656708008	2.31112540933226
chr1	61563555	61564232	1.81542726773905	1.63481685315674	1.56560108374121
chr1	61586510	61587207	2.02489964478586	1.26326756834839	4.02583135819168
chr1	61598434	61599591	9.35643284142432	6.24202798478028	7.38069082335142
chr1	61601989	61602753	4.60839229502989	4.01273227593018	0.596419460472842
chr1	61608304	61609320	3.77050278684264	3.64118299112183	7.60434812102873
chr1	61647576	61648222	0.698241256822711	1.18895771138672	1.4910486511821
chr1	61648899	61649895	7.68065382504982	5.9447885569336	10.8846551536294
chr1	61743621	61744197	1.11718601091634	1.33757742531006	0.596419460472842
chr1	61767236	61768090	2.72314090160857	2.60084499365845	11.4810746141022
chr1	61788304	61788982	5.86522655731077	5.64754912908692	10.2136832605974
chr1	61818647	61820144	2.72314090160857	1.70912671011841	2.23657297677316
chr1	61823474	61824130	0.62841713114044	0.59447885569336	0.521867027913737
chr1	61857218	61857907	4.67821642071216	3.86411256200684	6.18785190240573
chr1	61991561	61992203	0.768065382504982	0.59447885569336	0.521867027913737
chr1	62033899	62035112	7.61082969936755	5.79616884301026	3.50396433027794
chr1	62103998	62104597	1.04736188523407	0.96602814050171	0.596419460472842
chr1	62106178	62107095	2.51366852456176	2.37791542277344	2.23657297677316
chr1	62108158	62109160	5.23680942617033	3.86411256200684	6.18785190240573
chr1	62165924	62166696	1.67577901637451	1.33757742531006	5.665984874492
chr1	62302072	62302780	1.39648251364542	1.33757742531006	2.98209730236421
chr1	62308441	62309370	1.88525139342132	2.15498585188843	1.64015351630031
chr1	62441361	62442325	1.25683426228088	0.7430985696167	0.820076758150157
chr1	62462849	62463658	0.907713633869524	1.04033799746338	0.447314595354631
chr1	62504549	62505109	1.32665838796315	0.44585914177002	1.19283892094568
chr1	62616745	62617152	0.209472377046813	0.29723942784668	0.372762162795526
chr1	62772386	62772923	0.977537759551795	0.89171828354004	0.372762162795526
chr1	62807369	62808092	1.39648251364542	1.26326756834839	1.78925838141853
chr1	62977374	62977922	1.95507551910359	1.93205628100342	1.04373405582747
chr1	63012930	63013562	2.37402027319722	1.70912671011841	0.372762162795526
chr1	63023452	63024331	0.837889508187253	0.81740842657837	0.745524325591052
chr1	63059289	63060166	4.46874404366535	5.49892941516358	4.99501298146005
chr1	63065295	63065730	2.09472377046813	1.85774642404175	1.19283892094568
chr1	63066177	63067224	4.39891991798308	2.67515485062012	1.86381081397763
chr1	63079529	63080219	2.58349265024403	1.18895771138672	0.969181623268368
chr1	63125033	63125854	0.418944754093626	0.81740842657837	0.670971893031947
chr1	63208175	63208882	4.46874404366535	4.38428156073853	3.95127892563258
chr1	63215116	63215727	0.349120628411355	0.29723942784668	0.298209730236421
chr1	63341415	63341886	3.00243740433765	1.85774642404175	2.832992437246
chr1	63467898	63468197	1.32665838796315	1.26326756834839	0.447314595354631
chr1	63710690	63711310	0.69824125682271	0.52016899873169	0.0745524325591052
chr1	63735079	63735824	2.79296502729084	1.93205628100342	3.05664973492331
chr1	63827497	63828397	6.00487480867531	4.30997170377686	8.42442487917889
chr1	63906114	63907126	4.74804054639443	4.4585914177002	4.39859352098721
chr1	63945212	63946617	4.8178646720767	4.83014070250855	4.54769838610542
chr1	63952808	63954045	3.1420856557022	2.00636613796509	6.33695676752394
chr1	63963716	63964419	1.46630663932769	0.89171828354004	1.19283892094568
chr1	64000032	64000500	3.63085453547809	3.12101399239014	4.249488655869
chr1	64012603	64012783	0	0	0
chr1	64013035	64013890	0	0	0
chr1	64021077	64021563	5.02733704912352	3.19532384935181	11.9283892094568
chr1	64220790	64221691	0.488768879775897	0.22292957088501	0.670971893031947
chr1	64253285	64254106	2.86278915297311	1.93205628100342	5.21867027913737
chr1	64324752	64325445	0.907713633869524	1.11464785442505	0.745524325591052
chr1	64346165	64346946	1.11718601091634	0.89171828354004	0.298209730236421
chr1	64367283	64368136	2.79296502729084	2.45222527973511	1.71470594885942
chr1	64378029	64378883	0.62841713114044	0.22292957088501	0.745524325591052
chr1	64382097	64382673	0.139648251364542	0.29723942784668	0.298209730236421
chr1	64393994	64395195	6.63329193981575	4.53290127466187	9.16994920476994
chr1	64413487	64414465	1.18701013659861	0.89171828354004	0.596419460472842
chr1	64449094	64449848	1.25683426228088	0.89171828354004	1.19283892094568
chr1	64472347	64472830	2.79296502729084	2.82377456454346	5.7405373070511
chr1	64508071	64509057	5.16698530048806	4.68152098858521	13.1212281304025
chr1	64517821	64518563	3.84032691252491	2.67515485062012	3.28030703260063
chr1	64627081	64628169	8.23924683050798	5.9447885569336	5.21867027913737
chr1	64637911	64638699	5.23680942617033	4.97876041643189	4.3240410884281
chr1	64806039	64806905	0.837889508187253	0.29723942784668	0.670971893031947
chr1	64835788	64836374	0.418944754093626	0.52016899873169	0.14910486511821
chr1	64890884	64891384	2.09472377046813	1.85774642404175	2.38567784189137
chr1	64950249	64951070	6.42381956276894	4.38428156073853	7.1570335256741
chr1	64961125	64962226	9.42625696710659	8.02546455186036	9.46815893500636
chr1	64980211	64980752	0.349120628411355	0.52016899873169	0.298209730236421
chr1	64981683	64982398	2.79296502729084	2.45222527973511	4.17493622330989
chr1	65001821	65002580	7.9599503277789	8.39701383666871	7.75345298614694
chr1	65007738	65008265	2.30419614751494	1.85774642404175	1.56560108374121
chr1	65015280	65016047	4.46874404366535	3.34394356327515	6.48606163264215
chr1	65073587	65074107	6.91258844254483	6.09340827085694	5.96419460472842
chr1	65193050	65193524	0.62841713114044	0.66878871265503	0.969181623268368
chr1	65226044	65227130	2.44384439887949	2.08067599492676	1.11828648838658
chr1	65288017	65288607	0.62841713114044	0.59447885569336	0.596419460472842
chr1	65337970	65338508	1.32665838796315	1.18895771138672	1.34194378606389
chr1	65363607	65364207	5.02733704912352	5.05307027339356	11.0337600187476
chr1	65409865	65410459	2.30419614751494	1.33757742531006	1.04373405582747
chr1	65416086	65417321	4.18944754093626	2.74946470758179	2.23657297677316
chr1	65420505	65421383	0	0	0
chr1	65421434	65422033	0	0	0
chr1	65422089	65422913	0	0	0
chr1	65425007	65425694	2.23437202183267	1.63481685315674	2.68388757212779
chr1	65496737	65497097	0.279296502729084	0.7430985696167	0.670971893031947
chr1	65517085	65517919	1.88525139342132	2.52653513669678	2.60933513956868
chr1	65615874	65616814	3.35155803274901	2.52653513669678	3.50396433027794
chr1	65619176	65619932	0.558593005458168	0.37154928480835	1.11828648838658
chr1	65622722	65623217	0.837889508187253	0.37154928480835	0.223657297677316
chr1	65636131	65636738	5.09716117480579	4.83014070250855	13.4194378606389
chr1	65893482	65893968	4.88768879775897	4.90445055947022	1.11828648838658
chr1	65949808	65950657	2.44384439887949	2.30360556581177	3.35485946515973
chr1	65959109	65960383	9.14696046437751	6.01909841389527	12.9721232652843
chr1	65990197	65991073	1.88525139342132	1.85774642404175	0.521867027913737
chr1	65992743	65993283	7.05223669390938	6.46495755566529	11.4065221815431
chr1	66023359	66024272	2.23437202183267	2.52653513669678	4.17493622330989
chr1	66031547	66031864	0.418944754093626	0.59447885569336	0.372762162795526
chr1	66050038	66050937	0.349120628411355	0.22292957088501	0.447314595354631
chr1	66096285	66096795	0.977537759551795	0.96602814050171	0.298209730236421
chr1	66106852	66107594	1.18701013659861	0.66878871265503	0.596419460472842
chr1	66143112	66143957	0.62841713114044	0.7430985696167	1.26739135350479
chr1	66219906	66220791	2.09472377046813	2.15498585188843	2.832992437246
chr1	66223507	66224443	0.558593005458168	0.37154928480835	0.745524325591052
chr1	66229587	66230366	1.25683426228088	1.04033799746338	0.745524325591052
chr1	66283627	66284382	0.558593005458168	0.66878871265503	0.596419460472842
chr1	66378379	66379709	0.907713633869524	0.81740842657837	0.521867027913737
chr1	66387004	66387933	5.72557830594623	4.53290127466187	7.30613839079231
chr1	66444530	66445375	1.04736188523407	0.96602814050171	0.372762162795526
chr1	66578283	66579399	0	0	0
chr1	66579407	66579422	0	0	0
chr1	66581533	66581980	0.279296502729084	0.52016899873169	0.372762162795526
chr1	66719079	66719934	2.1645478961504	1.70912671011841	1.64015351630031
chr1	66743281	66744357	5.93505068299304	5.2016899873169	6.26240433496484
chr1	66745285	66745885	0.907713633869524	1.18895771138672	0.447314595354631
chr1	66747420	66748026	0.62841713114044	0.22292957088501	0.521867027913737
chr1	66748470	66749031	1.11718601091634	0.81740842657837	2.38567784189137
chr1	66756772	66757585	3.35155803274901	3.12101399239014	2.31112540933226
chr1	66774348	66775294	0.488768879775897	0.81740842657837	0.894629190709263
chr1	66809482	66810291	0.62841713114044	0.96602814050171	2.01291567909584
chr1	66833861	66834649	0.418944754093626	0.52016899873169	0.745524325591052
chr1	66869798	66870281	0.558593005458168	0.66878871265503	1.71470594885942
chr1	66917649	66918258	6.56346781413348	6.61357726958863	7.23158595823321
chr1	67003887	67004816	1.18701013659861	0.81740842657837	0.298209730236421
chr1	67162308	67163104	5.86522655731077	5.12738013035523	2.98209730236421
chr1	67170541	67171319	1.67577901637451	1.93205628100342	2.08746811165495
chr1	67211870	67212538	1.25683426228088	1.41188728227173	0.820076758150157
chr1	67332784	67334090	4.53856816934762	3.26963370631348	3.35485946515973
chr1	67398461	67399441	1.39648251364542	1.33757742531006	1.19283892094568
chr1	67569928	67570516	1.11718601091634	1.04033799746338	0.596419460472842
chr1	67655975	67656592	13.2665838796315	10.2547602607105	15.0595913769393
chr1	67824137	67824581	0.62841713114044	0.52016899873169	0.820076758150157
chr1	67855281	67855887	1.81542726773905	1.33757742531006	1.4910486511821
chr1	67899912	67900754	1.74560314205678	1.11464785442505	0.596419460472842
chr1	68038124	68039011	4.11962341525399	3.26963370631348	12.3757038048115
chr1	68053893	68054460	1.60595489069223	1.18895771138672	4.54769838610542
chr1	68226082	68226975	2.1645478961504	1.70912671011841	5.88964217216931
chr1	68230593	68231438	2.72314090160857	2.08067599492676	3.87672649307347
chr1	68345456	68346460	7.89012620209663	6.98512655439698	18.5635557072172
chr1	68773514	68774177	2.37402027319722	2.45222527973511	6.03874703728752
chr1	68793051	68793843	0.62841713114044	0.81740842657837	0.969181623268368
chr1	68819752	68820179	0.418944754093626	0.44585914177002	0.894629190709263
chr1	68863551	68864448	2.79296502729084	2.08067599492676	0.670971893031947
chr1	68915887	68916380	1.74560314205678	1.11464785442505	0.596419460472842
chr1	69006139	69006880	0.907713633869524	0.59447885569336	1.26739135350479
chr1	69010032	69011175	6.28417131140439	3.49256327719849	1.11828648838658
chr1	69183163	69184547	10.1244982239293	9.43735183413209	7.67890055358784
chr1	69397086	69397705	0.488768879775897	1.04033799746338	0.521867027913737
chr1	69420672	69421794	4.32909579230081	4.68152098858521	10.4373405582747
chr1	69554033	69554827	5.72557830594623	3.19532384935181	1.19283892094568
chr1	69575604	69576539	3.77050278684264	2.60084499365845	2.832992437246
chr1	69784202	69785125	5.86522655731077	4.75583084554688	5.36777514425558
chr1	69840892	69841625	2.6533167759263	2.89808442150513	1.19283892094568
chr1	69869603	69870128	9.35643284142432	6.76219698351197	8.27532001406068
chr1	69893834	69894518	7.26170907095619	4.53290127466187	3.80217406051437
chr1	69996054	69996829	1.04736188523407	0.81740842657837	1.04373405582747
chr1	70094022	70094533	2.02489964478586	1.26326756834839	1.34194378606389
chr1	70097301	70098041	5.3066335518526	3.64118299112183	5.51688000937379
chr1	70771315	70771862	1.04736188523407	1.18895771138672	0.670971893031947
chr1	70796554	70797202	0.069824125682271	0.07430985696167	0
chr1	70797267	70798394	0.069824125682271	0.14861971392334	0.0745524325591052
chr1	70818491	70819020	1.95507551910359	1.85774642404175	0.521867027913737
chr1	71015203	71015726	2.93261327865538	2.60084499365845	4.39859352098721
chr1	71076468	71076930	1.53613076500996	2.15498585188843	4.17493622330989
chr1	71154092	71154785	2.37402027319722	1.56050699619507	2.832992437246
chr1	71305701	71306425	4.11962341525399	3.04670413542847	6.70971893031947
chr1	71333866	71334515	0.488768879775897	0.29723942784668	0.969181623268368
chr1	71355903	71356743	0.837889508187253	0.7430985696167	1.19283892094568
chr1	71472439	71473297	3.00243740433766	1.93205628100342	3.50396433027794
chr1	71495920	71496460	1.81542726773905	0.7430985696167	1.416496218623
chr1	71526430	71527153	3.07226153001993	1.4861971392334	1.34194378606389
chr1	71553962	71555078	1.74560314205678	1.78343656708008	1.19283892094568
chr1	71769112	71769662	6.35399543708667	6.83650684047364	8.27532001406068
chr1	71786599	71787454	0.837889508187253	0.37154928480835	0.521867027913736
chr1	71817137	71817670	7.9599503277789	6.61357726958863	4.77135568378273
chr1	71873212	71874088	4.25927166661853	3.34394356327515	1.71470594885942
chr1	71891960	71892850	2.23437202183267	2.30360556581177	0.596419460472842
chr1	71904773	71905238	0.907713633869524	0.52016899873169	0.820076758150157
chr1	71927084	71927797	5.16698530048806	4.83014070250855	5.44232757681468
chr1	71936036	71936642	0.977537759551795	1.11464785442505	1.93836324653674
chr1	72087474	72087973	1.11718601091634	0.7430985696167	0.223657297677316
chr1	72110669	72111165	1.46630663932769	1.18895771138672	0.521867027913736
chr1	72226605	72227321	0	0	0
chr1	72227493	72227598	0	0	0
chr1	72247827	72248694	0.977537759551795	0.96602814050171	0.223657297677316
chr1	72251159	72251774	2.02489964478586	1.11464785442505	0.14910486511821
chr1	72286660	72287506	0.349120628411355	0.52016899873169	0
chr1	72351546	72352354	2.72314090160857	2.2292957088501	0.596419460472842
chr1	72403183	72403813	0.418944754093626	0.52016899873169	0.0745524325591052
chr1	72413180	72413886	2.6533167759263	2.15498585188843	1.78925838141853
chr1	72507767	72508522	1.11718601091634	0.66878871265503	0.521867027913736
chr1	72523838	72524659	6.63329193981575	4.01273227593018	0.298209730236421
chr1	72566989	72567822	0.837889508187253	0.66878871265503	0.223657297677316
chr1	72936961	72937533	1.39648251364542	0.96602814050171	0.894629190709263
chr1	72952941	72953713	0.62841713114044	0.59447885569336	0.894629190709263
chr1	73041259	73041652	1.04736188523407	1.04033799746338	1.26739135350479
chr1	73045049	73045712	1.60595489069223	0.81740842657837	1.34194378606389
chr1	73101170	73101691	1.04736188523407	0.7430985696167	1.34194378606389
chr1	73220362	73221098	1.25683426228088	1.63481685315674	4.3240410884281
chr1	73244159	73244670	0.418944754093626	0.52016899873169	0.447314595354631
chr1	73324255	73325267	4.60839229502989	3.86411256200684	5.29322271169647
chr1	73389774	73390729	1.81542726773905	1.33757742531006	2.53478270700958
chr1	73411027	73411606	0.418944754093626	0.59447885569336	0.894629190709263
chr1	73572447	73573172	4.60839229502989	4.53290127466187	3.35485946515973
chr1	73668740	73669321	0.279296502729084	0.44585914177002	0.14910486511821
chr1	73786779	73787620	1.11718601091634	1.04033799746338	0
chr1	74139422	74139958	1.11718601091634	1.04033799746338	0.521867027913736
chr1	74222740	74223321	0.69824125682271	1.56050699619507	0.820076758150157
chr1	74628576	74629589	6.77294019118029	3.12101399239014	0.745524325591052
chr1	74688210	74689072	1.18701013659861	1.56050699619507	0.596419460472842
chr1	74897736	74898558	1.81542726773905	0.59447885569336	3.65306919539616
chr1	75118174	75118753	1.74560314205678	1.04033799746338	2.68388757212779
chr1	75146769	75147144	0.418944754093626	0.29723942784668	0.223657297677316
chr1	75163304	75164225	1.46630663932769	1.18895771138672	1.78925838141853
chr1	75468828	75469348	0.209472377046813	0.22292957088501	0.14910486511821
chr1	75833960	75834635	1.32665838796315	1.18895771138672	2.68388757212779
chr1	75889176	75889876	1.39648251364542	1.63481685315674	2.53478270700958
chr1	76054268	76055050	4.67821642071216	3.64118299112183	6.18785190240573
chr1	76199224	76199754	1.46630663932769	0.89171828354004	3.20575460004152
chr1	76210997	76211725	3.28173390706674	2.00636613796509	2.08746811165495
chr1	76277649	76278022	2.6533167759263	2.67515485062012	2.38567784189137
chr1	76342924	76343672	0.558593005458168	0.52016899873169	0.745524325591052
chr1	76534176	76535235	8.23924683050798	7.50529555312867	16.6997448932396
chr1	76552185	76553205	2.37402027319722	2.00636613796509	3.28030703260063
chr1	76831814	76832576	0.768065382504982	0.59447885569336	0.521867027913736
chr1	76872902	76873390	1.11718601091634	0.37154928480835	1.19283892094568
chr1	76947113	76947659	0.837889508187253	0.89171828354004	0.894629190709263
chr1	76960493	76961214	0.907713633869524	0.14861971392334	0.670971893031947
chr1	77034641	77035316	1.18701013659861	0.59447885569336	1.19283892094568
chr1	77321399	77322457	2.72314090160857	3.56687313416016	3.28030703260063
chr1	77357882	77358611	3.6308545354781	2.30360556581177	5.14411784657826
chr1	77537485	77538393	2.72314090160857	2.67515485062012	1.93836324653674
chr1	77561656	77562146	1.81542726773905	0.7430985696167	0.521867027913736
chr1	77592690	77593675	2.37402027319722	2.15498585188843	4.249488655869
chr1	77625960	77626822	0.69824125682271	0.96602814050171	1.26739135350479
chr1	77644791	77645838	5.3066335518526	3.86411256200684	2.46023027445047
chr1	77662072	77662931	1.60595489069223	0.66878871265503	1.19283892094568
chr1	77727206	77728058	0.977537759551795	0.7430985696167	1.11828648838658
chr1	77758870	77759512	1.74560314205678	2.52653513669678	1.78925838141853
chr1	77808293	77809114	3.00243740433765	3.12101399239014	5.81508973961021
chr1	77899102	77899580	7.61082969936755	5.9447885569336	2.9075448698051
chr1	77974683	77975888	2.79296502729084	2.30360556581177	5.665984874492
chr1	78004446	78005349	2.09472377046813	1.33757742531006	4.10038379075079
chr1	78026832	78026927	0.69824125682271	0.7430985696167	0.596419460472842
chr1	78029831	78030582	2.23437202183267	2.45222527973511	1.34194378606389
chr1	78067609	78068279	0.558593005458168	0.59447885569336	0.521867027913736
chr1	78132761	78133429	3.1420856557022	2.00636613796509	2.9075448698051
chr1	78139842	78140605	1.18701013659861	0.89171828354004	0.670971893031947
chr1	78211008	78211834	0.209472377046813	0.22292957088501	0.14910486511821
chr1	78216173	78216869	1.74560314205678	1.33757742531006	2.01291567909584
chr1	78248627	78249343	6.00487480867531	5.64754912908692	12.8230184001661
chr1	78262293	78263151	1.11718601091634	0.96602814050171	1.4910486511821
chr1	78298559	78299150	1.81542726773905	1.11464785442505	4.17493622330989
chr1	78300050	78301018	8.51854333323707	10.1061405467871	19.830947060722
chr1	78400222	78401093	1.95507551910359	1.41188728227173	1.11828648838658
chr1	78449436	78449943	3.21190978138447	2.74946470758179	2.75844000468689
chr1	78463586	78464522	5.72557830594623	4.83014070250855	4.54769838610542
chr1	78611909	78612558	4.60839229502989	2.9723942784668	1.04373405582747
chr1	78660060	78660726	1.25683426228088	0.52016899873169	0.670971893031947
chr1	78687551	78688555	3.21190978138447	2.30360556581177	2.31112540933226
chr1	78689518	78690013	5.09716117480579	4.4585914177002	4.249488655869
chr1	78746382	78747032	0.768065382504982	0.37154928480835	0.521867027913736
chr1	78817079	78817944	0.837889508187253	0.89171828354004	0.298209730236421
chr1	78832789	78833214	0.418944754093626	0.66878871265503	0.372762162795526
chr1	78836368	78836980	1.32665838796315	0.59447885569336	0.670971893031947
chr1	78838990	78839864	0.768065382504982	0.7430985696167	0.521867027913736
chr1	78840254	78840964	0.418944754093626	0.44585914177002	0.298209730236421
chr1	78844406	78845193	0.279296502729084	0.66878871265503	0.223657297677316
chr1	78903887	78904595	1.18701013659861	1.04033799746338	0.298209730236421
chr1	78938497	78939338	8.65819158460161	8.39701383666871	1.56560108374121
chr1	78966020	78967635	6.42381956276894	7.430985696167	7.23158595823321
chr1	78969698	78970977	7.89012620209663	6.16771812781861	1.04373405582747
chr1	79014683	79016203	9.42625696710659	7.28236598224366	1.26739135350479
chr1	79024054	79024662	1.04736188523407	0.89171828354004	0.670971893031947
chr1	79072264	79073154	2.93261327865538	2.45222527973511	0.521867027913737
chr1	79092479	79093517	3.00243740433766	1.78343656708008	0.670971893031947
chr1	79184808	79185965	3.49120628411355	2.60084499365845	0.670971893031947
chr1	79202647	79203707	2.09472377046813	2.15498585188843	0.298209730236421
chr1	79210859	79211563	0.698241256822711	0.66878871265503	0.372762162795526
chr1	79321561	79323289	1.39648251364542	1.70912671011841	0.447314595354631
chr1	79332276	79333435	4.39891991798308	2.82377456454346	0.745524325591052
chr1	79353313	79354256	7.19188494527392	6.46495755566529	1.04373405582747
chr1	79385295	79386049	0	0	0
chr1	79386271	79386837	0	0	0
chr1	79409703	79410759	1.88525139342132	0.81740842657837	0.0745524325591052
chr1	79430899	79431331	0.837889508187253	0.81740842657837	0.447314595354631
chr1	79441588	79442317	0.62841713114044	1.11464785442505	0.670971893031947
chr1	79449317	79450254	3.70067866116037	2.74946470758179	1.78925838141853
chr1	79463414	79463943	0.768065382504982	1.04033799746338	0.447314595354631
chr1	79482599	79483491	1.81542726773905	0.96602814050171	0.521867027913737
chr1	79581312	79581875	2.1645478961504	1.33757742531006	0.447314595354631
chr1	79589689	79590111	2.79296502729084	1.63481685315674	2.08746811165495
chr1	79598484	79599137	2.51366852456176	1.26326756834839	0.969181623268368
chr1	79614693	79615604	0.209472377046813	0.59447885569336	0.670971893031947
chr1	79616661	79617367	2.30419614751494	3.86411256200684	1.11828648838658
chr1	79716527	79717147	1.67577901637451	1.4861971392334	1.19283892094568
chr1	79756104	79756392	0	0	0
chr1	79756469	79757582	0	0	0
chr1	79829148	79829850	4.18944754093626	4.83014070250855	1.64015351630031
chr1	79939598	79940176	1.25683426228088	0.7430985696167	0.596419460472842
chr1	79982913	79983853	8.58836745891934	8.1740842657837	16.8488497583578
chr1	80103103	80103628	3.1420856557022	1.78343656708008	0.745524325591052
chr1	80123216	80124036	2.30419614751494	2.08067599492676	0.894629190709263
chr1	80186004	80186965	1.32665838796315	0.89171828354004	0.670971893031947
chr1	80324900	80325823	2.02489964478586	1.4861971392334	1.56560108374121
chr1	80522925	80523407	3.6308545354781	3.49256327719849	1.64015351630031
chr1	80549575	80550164	4.39891991798308	3.7154928480835	6.41150920008305
chr1	80596361	80596858	6.49364368845121	4.68152098858521	4.3240410884281
chr1	80666386	80666698	0	0	0
chr1	80666907	80667115	0	0	0
chr1	80694790	80695336	1.32665838796315	0.81740842657837	0.745524325591052
chr1	80716634	80717106	0.698241256822711	0.96602814050171	0.596419460472842
chr1	80744000	80745258	1.95507551910359	1.70912671011841	1.04373405582747
chr1	80857552	80858666	7.61082969936754	7.35667583920533	9.39360650244726
chr1	81105533	81106175	2.02489964478586	1.93205628100342	1.34194378606389
chr1	81116582	81117376	1.18701013659861	0.81740842657837	1.19283892094568
chr1	81145295	81145959	0.558593005458168	0.66878871265503	0.894629190709263
chr1	81195438	81196400	1.95507551910359	2.30360556581177	2.46023027445047
chr1	81233411	81234831	0.698241256822711	0.59447885569336	0.894629190709263
chr1	81442476	81443231	0.907713633869524	0.81740842657837	0.372762162795526
chr1	81480829	81481574	4.8178646720767	4.16135198985352	2.16202054421405
chr1	81563331	81564093	6.77294019118029	4.60721113162354	2.01291567909584
chr1	81688735	81689239	1.18701013659861	1.11464785442505	0.372762162795526
chr1	81699539	81700727	5.58593005458168	3.56687313416016	0.745524325591052
chr1	81707924	81708731	3.49120628411355	2.45222527973511	0.969181623268368
chr1	81814785	81815390	0.768065382504982	0.52016899873169	0.596419460472842
chr1	81897340	81897925	0.558593005458168	0.89171828354004	0.596419460472842
chr1	81963929	81965068	11.0322118577988	10.3290701176721	3.35485946515973
chr1	81983680	81984469	1.32665838796315	0.37154928480835	0.894629190709263
chr1	81988494	81989494	4.25927166661853	3.12101399239014	0.969181623268368
chr1	82025266	82026137	5.51610592889941	3.19532384935181	1.71470594885942
chr1	82125756	82126414	2.72314090160857	3.12101399239014	4.39859352098721
chr1	82193429	82194416	5.51610592889941	3.93842241896851	1.71470594885942
chr1	82218293	82219057	1.81542726773905	0.59447885569336	0.969181623268368
chr1	82237936	82238945	7.12206081959165	3.86411256200684	0.596419460472842
chr1	82241105	82241887	2.30419614751494	1.63481685315674	1.04373405582747
chr1	82281910	82282570	1.46630663932769	0.66878871265503	0.298209730236421
chr1	82314516	82314943	4.88768879775897	3.93842241896851	1.56560108374121
chr1	82334892	82335627	1.53613076500996	1.78343656708008	0.670971893031947
chr1	82443806	82444411	1.95507551910359	2.30360556581177	0.596419460472842
chr1	82530228	82530838	2.02489964478586	1.04033799746338	0.894629190709263
chr1	82765329	82765942	1.88525139342132	1.78343656708008	0.670971893031947
chr1	82813009	82813775	6.21434718572212	3.34394356327515	3.35485946515973
chr1	83029527	83030307	3.21190978138447	2.00636613796509	2.31112540933226
chr1	83109605	83110568	7.471181448003	4.75583084554688	5.96419460472842
chr1	83117582	83117987	7.82030207641436	6.16771812781861	5.96419460472842
chr1	83143925	83144841	1.53613076500996	1.04033799746338	0.223657297677316
chr1	83151092	83151623	0.907713633869524	1.93205628100342	0.969181623268368
chr1	83152338	83153270	0.768065382504982	0.37154928480835	0.223657297677316
chr1	83272329	83272967	3.1420856557022	2.74946470758179	2.9075448698051
chr1	83323543	83324393	6.56346781413348	5.42461955820191	9.39360650244726
chr1	83336034	83336929	0.139648251364542	0.29723942784668	1.04373405582747
chr1	83410475	83411021	3.77050278684264	3.19532384935181	2.08746811165495
chr1	83462891	83463626	0.837889508187253	0.96602814050171	3.65306919539616
chr1	83488508	83489284	2.09472377046813	1.26326756834839	0.894629190709263
chr1	83551655	83552807	4.60839229502989	5.05307027339356	8.79718704197441
chr1	83631290	83631729	6.56346781413348	3.7154928480835	6.56061406520126
chr1	83976661	83977607	6.77294019118029	5.57323927212525	8.6480821768562
chr1	84137041	84138336	4.11962341525399	3.7154928480835	3.65306919539616
chr1	84171984	84172890	1.11718601091634	0.96602814050171	0.969181623268368
chr1	84219537	84220343	7.19188494527392	5.05307027339356	6.03874703728752
chr1	84229099	84229703	2.44384439887949	2.08067599492676	4.10038379075079
chr1	84230786	84231594	2.02489964478586	1.63481685315674	2.75844000468689
chr1	84235660	84236103	1.53613076500996	1.56050699619507	1.34194378606389
chr1	84337897	84338466	3.97997516388945	3.04670413542847	6.93337622799678
chr1	84356967	84357568	1.53613076500996	0.89171828354004	0.223657297677316
chr1	84367235	84367756	5.3066335518526	4.75583084554688	11.4810746141022
chr1	84435670	84436634	4.18944754093626	3.93842241896851	5.81508973961021
chr1	84485894	84486597	2.44384439887949	2.89808442150513	3.20575460004152
chr1	84607926	84608965	4.60839229502989	2.74946470758179	3.35485946515973
chr1	84609181	84610162	3.1420856557022	3.04670413542847	6.78427136287857
chr1	84612094	84612825	1.32665838796315	2.08067599492676	2.98209730236421
chr1	84639982	84640950	3.1420856557022	3.34394356327515	1.34194378606389
chr1	84653216	84653862	4.11962341525399	3.7154928480835	1.78925838141853
chr1	84691993	84692106	1.04736188523407	0.96602814050171	0.521867027913737
chr1	84722427	84723083	1.67577901637451	0.96602814050171	1.26739135350479
chr1	84797870	84798805	1.60595489069223	1.70912671011841	0.596419460472842
chr1	84829240	84829701	0.768065382504982	0.96602814050171	0.670971893031947
chr1	84872853	84874254	5.58593005458168	6.01909841389527	8.42442487917889
chr1	84875368	84876836	8.09959857914344	7.50529555312867	12.748465967607
chr1	84891829	84892630	1.67577901637451	1.56050699619507	1.86381081397763
chr1	84898823	84899727	2.30419614751494	2.08067599492676	3.50396433027795
chr1	84976140	84976900	1.60595489069223	1.33757742531006	1.56560108374121
chr1	84999244	84999776	1.67577901637451	1.04033799746338	0.447314595354631
chr1	85007042	85007845	7.82030207641436	6.6878871265503	7.52979568846963
chr1	85008470	85009146	0.907713633869524	0.66878871265503	0.894629190709263
chr1	85009580	85010293	2.23437202183267	2.52653513669678	2.832992437246
chr1	85077207	85078024	0.209472377046813	0.37154928480835	0.0745524325591052
chr1	85084897	85085374	1.46630663932769	1.41188728227173	0.745524325591052
chr1	85129775	85130258	0.69824125682271	0.52016899873169	1.11828648838658
chr1	85153927	85154814	0.907713633869524	0.52016899873169	1.04373405582747
chr1	85175028	85175991	1.74560314205678	1.04033799746338	0.521867027913736
chr1	85238361	85239389	0.62841713114044	0.66878871265503	1.56560108374121
chr1	85292554	85294092	0.698241256822711	0.52016899873169	0.596419460472842
chr1	85298485	85299368	3.42138215843128	2.74946470758179	2.75844000468689
chr1	85299714	85301734	1.46630663932769	1.26326756834839	2.60933513956868
chr1	85302033	85302648	3.21190978138447	3.12101399239014	4.17493622330989
chr1	85304906	85305999	1.32665838796315	0.66878871265503	1.56560108374121
chr1	85309260	85309959	0.209472377046813	0.37154928480835	0.447314595354631
chr1	85311343	85312085	1.39648251364542	0.66878871265503	1.71470594885942
chr1	85324236	85324922	0.69824125682271	0.52016899873169	0.521867027913737
chr1	85338420	85340881	0.488768879775897	0.37154928480835	0.596419460472842
chr1	85407153	85407820	1.25683426228088	0.89171828354004	0.894629190709263
chr1	85591444	85592041	8.86766396164842	6.53926741262696	13.0466756978434
chr1	85625023	85625783	1.81542726773905	1.4861971392334	1.34194378606389
chr1	85680309	85680848	5.3066335518526	5.05307027339356	7.1570335256741
chr1	85686007	85687197	1.67577901637451	1.33757742531006	1.19283892094568
chr1	85694550	85695314	1.88525139342132	1.78343656708008	2.46023027445047
chr1	85743163	85743967	2.30419614751494	1.26326756834839	2.38567784189137
chr1	85763136	85764123	9.63572934415341	8.54563355059205	21.0237859816677
chr1	85779169	85780281	4.95751292344124	3.86411256200684	9.76636866524278
chr1	85810454	85811184	0.837889508187253	0.81740842657837	0.447314595354631
chr1	85821011	85821807	7.61082969936755	6.09340827085694	10.7355502885112
chr1	85825341	85826524	1.88525139342132	1.78343656708008	1.93836324653674
chr1	85827143	85827908	1.53613076500996	0.96602814050171	1.04373405582747
chr1	85868841	85869946	1.11718601091634	1.11464785442505	0.894629190709263
chr1	85889197	85889937	0.837889508187253	0.44585914177002	0.447314595354631
chr1	85892781	85893691	12.0795737430329	8.02546455186036	17.2216119211533
chr1	85961747	85962709	1.18701013659861	0.66878871265503	0.894629190709263
chr1	85969667	85970515	4.74804054639443	3.34394356327515	7.30613839079231
chr1	85985339	85986416	0.69824125682271	1.56050699619507	1.416496218623
chr1	85995137	85996837	4.53856816934762	4.4585914177002	2.53478270700958
chr1	85999494	86001285	9.77537759551795	6.46495755566529	5.36777514425558
chr1	86009368	86010052	0.907713633869524	0.7430985696167	1.4910486511821
chr1	86016827	86017546	2.72314090160857	3.78980270504517	7.23158595823321
chr1	86281942	86282457	0.907713633869524	0.66878871265503	0.894629190709263
chr1	86283641	86284088	0.977537759551795	1.41188728227173	2.31112540933226
chr1	86315691	86316067	1.18701013659861	1.41188728227173	1.71470594885942
chr1	86399872	86400969	4.74804054639443	3.64118299112183	6.78427136287857
chr1	86570466	86571110	0.837889508187253	1.78343656708008	5.44232757681468
chr1	86580378	86581329	2.23437202183267	1.26326756834839	3.80217406051437
chr1	86899582	86900512	7.471181448003	8.1740842657837	11.9283892094568
chr1	87002303	87002867	0.069824125682271	0.29723942784668	0.298209730236421
chr1	87020697	87021165	3.35155803274901	2.52653513669678	4.17493622330989
chr1	87046706	87047149	0.279296502729084	0.7430985696167	0.372762162795526
chr1	87061521	87062318	1.53613076500996	1.33757742531006	8.94629190709263
chr1	87221426	87222152	1.95507551910359	1.26326756834839	3.35485946515973
chr1	87230671	87231243	0.62841713114044	0.44585914177002	0.820076758150157
chr1	87258518	87259445	8.37889508187253	7.13374626832032	14.3886194839073
chr1	87330899	87331605	1.81542726773905	1.11464785442505	0.894629190709263
chr1	87336645	87337580	2.86278915297311	1.63481685315674	4.249488655869
chr1	87392576	87393284	0.349120628411355	0.44585914177002	0.670971893031947
chr1	87426417	87427126	1.81542726773905	1.56050699619507	1.19283892094568
chr1	87436377	87437211	8.51854333323707	7.28236598224366	9.24450163732905
chr1	87483542	87484338	8.72801571028388	7.87684483793702	10.5864454233929
chr1	87570441	87571253	3.84032691252491	3.12101399239014	4.47314595354631
chr1	87572376	87573071	2.09472377046813	1.4861971392334	1.11828648838658
chr1	87619454	87620024	0.62841713114044	1.18895771138672	1.19283892094568
chr1	87679416	87680388	4.60839229502989	2.60084499365845	9.91547353036099
chr1	87938897	87939337	5.02733704912352	5.12738013035523	14.4631719164664
chr1	88180473	88181369	1.04736188523407	0.89171828354004	4.02583135819168
chr1	88369942	88370927	1.67577901637451	1.41188728227173	4.02583135819168
chr1	88448883	88449181	0.977537759551795	0.66878871265503	1.26739135350479
chr1	88516895	88517449	0.907713633869524	0.89171828354004	2.08746811165495
chr1	88682139	88682569	2.58349265024403	1.93205628100342	2.23657297677316
chr1	89144092	89144492	7.19188494527392	5.12738013035523	14.8359340792619
chr1	89168756	89169328	1.04736188523407	1.26326756834839	1.71470594885942
chr1	89445229	89446260	3.1420856557022	2.67515485062012	3.05664973492331
chr1	89521141	89522105	2.72314090160857	2.67515485062012	0.820076758150157
chr1	89634631	89635466	5.16698530048806	3.78980270504517	9.91547353036099
chr1	89688387	89688996	2.58349265024403	2.37791542277344	1.26739135350479
chr1	89720562	89721230	0	0	0
chr1	89721567	89722039	0	0	0
chr1	89773987	89774449	2.93261327865538	3.12101399239014	1.11828648838658
chr1	89888539	89889165	3.1420856557022	2.15498585188843	2.16202054421405
chr1	89950504	89950932	2.30419614751494	2.15498585188843	0.745524325591052
chr1	90017417	90017905	0.977537759551795	0.59447885569336	1.04373405582747
chr1	90018647	90019317	6.14452306003985	6.31633784174195	12.1520465071342
chr1	90044645	90045120	0.768065382504982	0.37154928480835	0.894629190709263
chr1	90058073	90058866	3.21190978138447	3.7154928480835	3.13120216748242
chr1	90089270	90090262	4.8178646720767	3.64118299112183	2.98209730236421
chr1	90183200	90183818	2.51366852456176	2.52653513669678	1.56560108374121
chr1	90341028	90341784	1.95507551910359	1.70912671011841	1.11828648838658
chr1	90394944	90395399	0.977537759551795	1.33757742531006	1.34194378606389
chr1	90397248	90397996	1.81542726773905	1.41188728227173	1.11828648838658
chr1	90473648	90474399	2.09472377046813	0.89171828354004	0.745524325591052
chr1	90626137	90627155	3.70067866116037	2.45222527973511	6.56061406520126
chr1	91348684	91349250	1.39648251364542	0.52016899873169	0.745524325591052
chr1	91361583	91362330	1.18701013659861	1.11464785442505	1.4910486511821
chr1	91389477	91390395	2.30419614751494	1.41188728227173	1.416496218623
chr1	91398533	91398951	1.60595489069223	0.66878871265503	0.969181623268368
chr1	91412069	91412631	3.91015103820718	2.89808442150513	4.17493622330989
chr1	91481542	91482333	3.28173390706674	2.74946470758179	6.85882379543768
chr1	91585915	91586269	0.62841713114044	0.66878871265503	0.447314595354631
chr1	91733486	91734492	5.02733704912352	3.19532384935181	0.596419460472842
chr1	91967315	91968245	1.18701013659861	1.04033799746338	0.969181623268368
chr1	92025213	92025219	0	0	0
chr1	92025224	92025866	0	0	0
chr1	92045135	92046004	3.00243740433765	3.56687313416016	7.67890055358784
chr1	92210425	92211960	5.09716117480579	3.41825342023682	4.39859352098721
chr1	92212695	92213354	0.837889508187253	1.11464785442505	0.670971893031947
chr1	92223386	92223938	0.558593005458168	0.59447885569336	0.894629190709263
chr1	92239230	92239803	0.907713633869524	0.89171828354004	0.820076758150157
chr1	92271123	92272023	1.18701013659861	0.66878871265503	0.372762162795526
chr1	92280747	92281543	4.04979928957172	2.9723942784668	1.26739135350479
chr1	92282394	92283615	1.39648251364542	2.37791542277344	1.4910486511821
chr1	92469641	92470135	6.84276431686256	5.27599984427857	4.39859352098721
chr1	92481558	92482224	3.77050278684264	2.74946470758179	0.969181623268368
chr1	92497584	92498202	0.907713633869524	0.52016899873169	0.521867027913736
chr1	92651621	92652286	0.907713633869524	0.7430985696167	0.596419460472842
chr1	92754654	92755381	0.069824125682271	0.29723942784668	1.11828648838658
chr1	92790280	92790784	3.49120628411355	2.89808442150513	4.10038379075079
chr1	92909004	92909729	2.44384439887949	2.08067599492676	1.416496218623
chr1	93074278	93074900	0.62841713114044	1.18895771138672	1.26739135350479
chr1	93183624	93184155	1.25683426228088	1.26326756834839	0.894629190709263
chr1	93225288	93226023	4.04979928957172	4.75583084554688	4.17493622330989
chr1	93226466	93227550	10.7529153550697	7.20805612528199	3.20575460004152
chr1	93239597	93240172	0.977537759551795	0.7430985696167	1.34194378606389
chr1	93282617	93283243	5.58593005458168	4.38428156073853	11.4810746141022
chr1	93314355	93314972	1.18701013659861	0.7430985696167	0.447314595354631
chr1	93340277	93340984	5.09716117480579	4.53290127466187	12.3757038048115
chr1	93341689	93342580	0.209472377046813	0.59447885569336	1.11828648838658
chr1	93380873	93381736	2.86278915297311	2.82377456454346	5.21867027913736
chr1	93382384	93382896	1.04736188523407	1.70912671011841	0.596419460472842
chr1	93450206	93450826	1.60595489069223	1.18895771138672	1.416496218623
chr1	93594904	93595522	2.72314090160857	2.00636613796509	4.17493622330989
chr1	93603353	93604287	6.21434718572212	4.38428156073853	4.77135568378273
chr1	93637017	93637800	5.09716117480579	5.57323927212525	5.14411784657826
chr1	93715776	93716384	2.86278915297311	2.89808442150513	3.80217406051437
chr1	93789914	93790748	5.37645767753487	4.16135198985352	5.96419460472842
chr1	93797640	93798412	1.39648251364542	0.81740842657837	0.447314595354631
chr1	93908338	93908887	3.84032691252491	5.05307027339356	1.93836324653674
chr1	93948780	93949879	3.97997516388945	1.63481685315674	1.93836324653674
chr1	93967057	93968284	6.70311606549802	5.05307027339356	5.81508973961021
chr1	94019306	94020505	9.28660871574205	7.95115469489869	23.5585686886772
chr1	94049941	94051256	3.42138215843128	3.12101399239014	5.29322271169647
chr1	94087951	94088729	5.65575418026396	4.75583084554688	7.75345298614694
chr1	94137333	94137402	0.768065382504982	0.89171828354004	1.56560108374121
chr1	94269945	94270850	1.46630663932769	0.89171828354004	0.969181623268368
chr1	94364585	94365547	1.53613076500996	1.85774642404175	0.969181623268368
chr1	94373648	94374480	1.25683426228088	1.70912671011841	1.86381081397763
chr1	94500200	94501235	0.418944754093626	0.22292957088501	0.298209730236421
chr1	94502042	94502640	1.74560314205678	1.26326756834839	1.19283892094568
chr1	94641924	94642440	0.837889508187253	0.37154928480835	0.969181623268368
chr1	94687189	94688028	2.09472377046813	2.2292957088501	2.38567784189137
chr1	94701410	94702066	4.53856816934762	3.86411256200684	7.38069082335142
chr1	94717490	94718483	1.67577901637451	1.26326756834839	4.77135568378273
chr1	94718965	94719651	6.77294019118029	4.53290127466187	16.4760875955623
chr1	94787020	94788098	8.9374880873307	9.06580254932374	17.1470594885942
chr1	94800074	94800587	0.62841713114044	0.7430985696167	1.19283892094568
chr1	94871656	94872675	5.37645767753487	3.93842241896851	13.7176475908754
chr1	94873038	94874105	7.12206081959165	3.78980270504517	5.7405373070511
chr1	94880595	94881682	0.62841713114044	0.81740842657837	0.745524325591052
chr1	94931854	94932473	2.51366852456176	2.30360556581177	2.31112540933226
chr1	94952524	94953212	3.21190978138447	2.89808442150513	1.86381081397763
chr1	94955841	94956545	4.39891991798308	3.7154928480835	2.9075448698051
chr1	94956590	94958361	0.768065382504982	0.81740842657837	0.894629190709263
chr1	94960976	94961954	2.79296502729084	2.08067599492676	0.820076758150157
chr1	95010511	95011008	0.768065382504982	1.04033799746338	0.745524325591052
chr1	95061220	95061853	2.1645478961504	1.85774642404175	2.16202054421405
chr1	95104553	95105143	2.1645478961504	1.85774642404175	0.596419460472842
chr1	95129134	95129824	5.09716117480579	5.27599984427857	1.64015351630031
chr1	95172455	95173330	4.8178646720767	4.08704213289185	7.08248109311499
chr1	95209010	95210343	8.23924683050799	6.46495755566529	8.87173947453352
chr1	95244070	95244924	5.65575418026396	4.97876041643189	5.06956541401915
chr1	95270752	95271199	1.11718601091634	0.66878871265503	0.372762162795526
chr1	95315879	95316684	0.558593005458168	0.52016899873169	0.298209730236421
chr1	95378253	95378682	0.279296502729084	0.37154928480835	0.298209730236421
chr1	95394340	95395189	4.88768879775897	3.56687313416016	7.08248109311499
chr1	95479467	95479943	1.88525139342132	0.89171828354004	4.99501298146005
chr1	95507677	95508273	0.768065382504982	0.44585914177002	0.298209730236421
chr1	95519012	95519809	0.558593005458168	0.7430985696167	0.670971893031947
chr1	95520453	95520914	1.60595489069223	1.63481685315674	1.34194378606389
chr1	95561231	95562352	1.74560314205678	2.00636613796509	2.38567784189137
chr1	95595913	95596620	2.58349265024403	1.26326756834839	1.71470594885942
chr1	95637275	95638047	1.60595489069223	1.33757742531006	3.35485946515973
chr1	95695949	95696876	1.46630663932769	1.4861971392334	3.72762162795526
chr1	95751818	95752635	4.18944754093626	2.82377456454346	5.14411784657826
chr1	95797850	95798892	0.837889508187253	0.81740842657837	0.969181623268368
chr1	95835856	95836875	1.95507551910359	1.04033799746338	3.65306919539616
chr1	96006340	96006885	0.768065382504982	0.66878871265503	2.832992437246
chr1	96040550	96041632	7.19188494527392	5.12738013035523	6.18785190240573
chr1	96106158	96107131	4.95751292344124	4.08704213289185	10.1391308280383
chr1	96354362	96355313	3.35155803274901	2.00636613796509	3.80217406051437
chr1	96356228	96357200	0.488768879775897	0.81740842657837	0.969181623268368
chr1	96447142	96447853	0.418944754093626	0.37154928480835	2.01291567909584
chr1	96475363	96476508	1.67577901637451	1.56050699619507	4.47314595354631
chr1	96502942	96503215	0.698241256822711	0.37154928480835	2.53478270700958
chr1	96674249	96675089	0.349120628411355	0.29723942784668	0.894629190709263
chr1	96728874	96729803	0.488768879775897	0.7430985696167	0.894629190709263
chr1	96842004	96842752	0.279296502729084	0.22292957088501	0.372762162795526
chr1	97215548	97216197	1.25683426228088	1.26326756834839	1.416496218623
chr1	97236243	97236847	1.95507551910359	1.04033799746338	2.16202054421405
chr1	97237999	97238830	2.44384439887949	2.08067599492676	2.46023027445047
chr1	97285443	97286374	5.86522655731077	3.78980270504517	6.26240433496484
chr1	97297480	97297977	2.58349265024403	1.63481685315674	2.38567784189137
chr1	97331170	97331892	12.2890461200797	9.36304197717042	23.4840162561181
chr1	97396393	97397291	5.72557830594623	4.4585914177002	10.0645783954792
chr1	97437656	97438084	3.63085453547809	3.19532384935181	5.29322271169647
chr1	97634604	97635221	8.58836745891934	6.01909841389527	8.27532001406068
chr1	97636817	97637745	5.65575418026396	4.68152098858521	5.29322271169647
chr1	97639289	97640338	1.18701013659861	0.96602814050171	2.01291567909584
chr1	97649967	97650710	5.44628180321714	3.04670413542847	7.38069082335142
chr1	97696380	97697010	1.39648251364542	0.44585914177002	0.969181623268368
chr1	97705287	97705778	0.907713633869524	0.96602814050171	1.86381081397763
chr1	97775886	97776615	1.53613076500996	0.7430985696167	0.820076758150157
chr1	97821775	97822480	1.32665838796315	1.26326756834839	0.447314595354631
chr1	97876942	97877825	3.97997516388945	4.90445055947022	1.71470594885942
chr1	97919210	97919735	4.39891991798308	2.00636613796509	2.16202054421405
chr1	97939364	97940299	2.51366852456176	2.37791542277344	0.894629190709263
chr1	98263101	98263788	0.837889508187253	0.29723942784668	0.447314595354631
chr1	98286004	98286613	9.00731221301297	6.61357726958863	3.28030703260063
chr1	98532082	98532991	5.86522655731077	2.89808442150513	2.75844000468689
chr1	98537594	98537981	3.21190978138447	4.23566184681519	4.77135568378273
chr1	98553169	98554822	5.65575418026396	3.56687313416016	2.01291567909584
chr1	98798861	98799419	0.349120628411355	0.29723942784668	0.0745524325591052
chr1	98809774	98810671	6.14452306003985	3.19532384935181	0.521867027913737
chr1	98875259	98876219	3.07226153001993	2.74946470758179	2.53478270700958
chr1	99141011	99141830	2.44384439887949	2.2292957088501	1.64015351630031
chr1	99158877	99159667	4.46874404366535	3.26963370631348	5.44232757681468
chr1	99182964	99183701	1.39648251364542	1.33757742531006	1.19283892094568
chr1	99340503	99340939	0.418944754093626	0.22292957088501	0.298209730236421
chr1	99800442	99801016	5.65575418026396	4.97876041643189	7.52979568846963
chr1	99889502	99890230	6.91258844254483	3.64118299112183	8.27532001406068
chr1	99922810	99923564	2.6533167759263	3.41825342023682	8.12621514894247
chr1	100008129	100008782	1.18701013659861	0.52016899873169	0.372762162795526
chr1	100009485	100010065	3.1420856557022	2.2292957088501	2.53478270700958
chr1	100063878	100064521	0.837889508187253	0.96602814050171	1.11828648838658
chr1	100080406	100081189	1.81542726773905	1.78343656708008	2.68388757212779
chr1	100128018	100128965	3.91015103820718	2.74946470758179	3.05664973492331
chr1	100202593	100202904	2.93261327865538	3.04670413542847	5.7405373070511
chr1	100205790	100206511	1.81542726773905	0.81740842657837	1.19283892094568
chr1	100210516	100211090	2.79296502729084	2.67515485062012	7.00792866055589
chr1	100220091	100220693	1.11718601091634	0.7430985696167	0.298209730236421
chr1	100250653	100251778	9.91502584688249	7.05943641135865	4.99501298146005
chr1	100272217	100272972	7.26170907095619	4.30997170377686	4.17493622330989
chr1	100287107	100287667	4.53856816934762	3.78980270504517	2.53478270700958
chr1	100324468	100324904	1.39648251364542	0.96602814050171	0.745524325591052
chr1	100359307	100359421	0.977537759551795	0.81740842657837	0.298209730236421
chr1	100452225	100452885	9.91502584688249	7.65391526705201	15.8796681350894
chr1	100465988	100466732	2.09472377046813	1.70912671011841	1.34194378606389
chr1	100499420	100499963	1.25683426228088	1.04033799746338	1.04373405582747
chr1	100500700	100501350	1.18701013659861	1.04033799746338	0.969181623268368
chr1	100543972	100544367	0.69824125682271	0.81740842657837	0.223657297677316
chr1	100668247	100668872	6.35399543708667	4.23566184681519	7.1570335256741
chr1	100704610	100705345	0	0	0
chr1	100705369	100706166	0	0	0
chr1	100718043	100718778	5.72557830594623	4.68152098858521	5.06956541401915
chr1	100878315	100879183	2.86278915297311	2.15498585188843	4.39859352098721
chr1	100918006	100918713	11.590804863257	9.58597154805543	17.8925838141853
chr1	100950989	100952441	9.98484997256476	10.1804504037488	15.8051157025303
chr1	100958777	100959144	0.209472377046813	0.22292957088501	0.372762162795526
chr1	100981193	100982179	2.72314090160857	2.2292957088501	4.69680325122363
chr1	101035958	101036539	0.418944754093626	0.29723942784668	0.372762162795526
chr1	101169471	101170351	1.46630663932769	1.11464785442505	0.745524325591052
chr1	101192435	101192915	1.04736188523407	1.41188728227173	1.19283892094568
chr1	101269616	101270395	0.907713633869524	1.93205628100342	0.969181623268368
chr1	101339677	101341363	1.46630663932769	0.7430985696167	1.26739135350479
chr1	101381940	101382832	5.51610592889941	3.49256327719849	1.19283892094568
chr1	101412511	101413165	0.69824125682271	0.81740842657837	0.223657297677316
chr1	101448907	101450056	3.63085453547809	2.74946470758179	1.71470594885942
chr1	101461098	101461932	4.67821642071216	3.7154928480835	2.53478270700958
chr1	101469500	101470044	3.35155803274901	3.86411256200684	4.99501298146005
chr1	101487727	101488671	1.11718601091634	0.89171828354004	1.04373405582747
chr1	101539104	101539962	1.46630663932769	0.7430985696167	0.670971893031947
chr1	101622216	101622872	3.70067866116037	3.78980270504517	3.28030703260063
chr1	101647292	101647964	0.558593005458168	0.59447885569336	0.670971893031947
chr1	101685843	101686573	2.86278915297311	2.60084499365845	3.28030703260063
chr1	101689196	101689887	0.488768879775897	0.89171828354004	0.894629190709263
chr1	101710446	101711421	8.79783983596615	7.87684483793702	7.45524325591052
chr1	102282483	102283130	1.95507551910359	2.00636613796509	0.894629190709263
chr1	102657051	102657772	2.93261327865538	2.67515485062012	3.72762162795526
chr1	102700684	102701680	2.30419614751494	2.30360556581177	2.60933513956868
chr1	102703499	102704865	2.86278915297311	2.74946470758179	3.20575460004152
chr1	102713490	102714512	0.69824125682271	0.44585914177002	0.670971893031947
chr1	102730983	102731468	0.209472377046813	0.29723942784668	0.298209730236421
chr1	103053814	103054641	7.33153319663846	4.08704213289185	9.09539677221084
chr1	103068551	103069053	1.25683426228088	0.66878871265503	0.521867027913736
chr1	103189925	103190959	8.09959857914344	6.6878871265503	6.56061406520126
chr1	103201813	103202441	2.93261327865538	2.45222527973511	1.71470594885942
chr1	103208552	103209445	2.02489964478586	2.89808442150513	2.16202054421405
chr1	103224668	103225172	1.18701013659861	1.18895771138672	0.820076758150157
chr1	103231652	103232383	3.35155803274901	3.34394356327515	2.46023027445047
chr1	103362958	103363732	2.23437202183267	1.70912671011841	2.9075448698051
chr1	103469890	103470517	5.7954024316285	5.35030970124024	3.80217406051437
chr1	103765717	103766373	0.488768879775897	0.37154928480835	0.745524325591052
chr1	104496338	104497048	0.488768879775897	0.66878871265503	0.521867027913736
chr1	104617380	104617956	2.86278915297311	2.30360556581177	1.19283892094568
chr1	104623640	104624493	1.11718601091634	1.04033799746338	1.416496218623
chr1	104630382	104630792	3.84032691252491	4.08704213289185	5.81508973961021
chr1	105083855	105084818	1.88525139342132	1.33757742531006	0.298209730236421
chr1	105174178	105175306	4.25927166661853	2.52653513669678	1.71470594885942
chr1	105214038	105214850	3.56103040979582	2.45222527973511	0.969181623268368
chr1	105219791	105220542	3.49120628411355	2.67515485062012	1.34194378606389
chr1	105350086	105350761	0.69824125682271	1.11464785442505	1.34194378606389
chr1	105368451	105368871	0.349120628411355	0.52016899873169	0.223657297677316
chr1	105426674	105427442	1.11718601091634	1.11464785442505	0.596419460472842
chr1	105453974	105454482	0.279296502729084	0.37154928480835	0.223657297677316
chr1	105468541	105469146	1.11718601091634	0.59447885569336	1.04373405582747
chr1	105495845	105496575	5.3066335518526	4.4585914177002	7.45524325591052
chr1	105534116	105534835	1.81542726773905	1.63481685315674	1.19283892094568
chr1	105538721	105539368	4.32909579230081	4.68152098858521	4.39859352098721
chr1	105568148	105568909	0.69824125682271	1.41188728227173	0.820076758150157
chr1	105806411	105806923	0.418944754093626	0.59447885569336	0.298209730236421
chr1	105882878	105883828	1.18701013659861	1.04033799746338	0.596419460472842
chr1	105930748	105931270	3.21190978138447	3.12101399239014	2.16202054421405
chr1	105937227	105939299	0.62841713114044	0.59447885569336	0.670971893031947
chr1	105942339	105943456	4.8178646720767	4.38428156073853	1.416496218623
chr1	106075519	106076638	6.84276431686256	3.49256327719849	0.670971893031947
chr1	106163614	106164146	0.907713633869524	1.04033799746338	1.4910486511821
chr1	106211949	106212754	0.62841713114044	0.66878871265503	0.670971893031947
chr1	106244608	106245260	0.279296502729084	0.7430985696167	0.820076758150157
chr1	106259110	106259934	3.35155803274901	2.2292957088501	1.04373405582747
chr1	106266629	106267618	7.54100557368527	5.64754912908692	3.65306919539616
chr1	106397865	106398313	0.907713633869524	0.89171828354004	0.447314595354631
chr1	106453568	106453964	0.279296502729084	0.14861971392334	0.223657297677316
chr1	106457694	106458318	1.18701013659861	1.4861971392334	2.46023027445047
chr1	106484112	106484630	1.11718601091634	0.96602814050171	0.223657297677316
chr1	106498880	106499485	0.62841713114044	1.18895771138672	0.223657297677316
chr1	106549554	106550796	4.88768879775897	2.60084499365845	1.34194378606389
chr1	106567153	106567716	6.70311606549802	5.2016899873169	6.78427136287857
chr1	106587261	106587831	3.07226153001993	2.67515485062012	2.38567784189137
chr1	106627383	106628282	0.907713633869524	0.81740842657837	0.447314595354631
chr1	106667062	106667633	3.49120628411355	2.9723942784668	1.56560108374121
chr1	106669521	106670364	1.18701013659861	0.81740842657837	0.820076758150157
chr1	106677043	106677748	6.00487480867531	4.75583084554688	6.03874703728752
chr1	106696501	106697429	1.32665838796315	0.89171828354004	1.416496218623
chr1	106810317	106811199	3.84032691252491	3.78980270504517	3.28030703260063
chr1	106815884	106816598	0.139648251364542	0.52016899873169	0.298209730236421
chr1	106818797	106819789	1.18701013659861	0.7430985696167	0.969181623268368
chr1	107040673	107041233	1.53613076500996	0.96602814050171	0.894629190709263
chr1	107084027	107084713	4.67821642071216	2.60084499365845	0.670971893031947
chr1	107144409	107145409	1.53613076500996	1.56050699619507	0.596419460472842
chr1	107150082	107151303	5.58593005458168	4.38428156073853	8.72263460941531
chr1	107186728	107187596	9.42625696710659	8.02546455186036	15.5069059722939
chr1	107190701	107191254	2.23437202183267	2.30360556581177	8.72263460941531
chr1	107216051	107216767	2.58349265024403	2.45222527973511	0.969181623268368
chr1	107228749	107229581	3.70067866116037	2.52653513669678	2.08746811165495
chr1	107404943	107405783	5.72557830594623	4.38428156073853	2.46023027445047
chr1	107463275	107463860	0.488768879775897	0.44585914177002	0.596419460472842
chr1	107534150	107534804	4.18944754093626	5.57323927212525	3.87672649307347
chr1	107540847	107541578	0.488768879775897	0.44585914177002	0.447314595354631
chr1	107594221	107595062	2.23437202183267	0.96602814050171	0.820076758150157
chr1	107615795	107616454	5.16698530048806	2.9723942784668	2.38567784189137
chr1	107630067	107630851	1.74560314205678	1.04033799746338	1.34194378606389
chr1	107637114	107637915	0.69824125682271	0.59447885569336	0.298209730236421
chr1	107642188	107643372	3.35155803274901	2.82377456454346	1.64015351630031
chr1	107705221	107706300	6.35399543708667	5.42461955820191	8.05166271638336
chr1	107961791	107962638	0.349120628411355	0.29723942784668	0.298209730236421
chr1	107962829	107963553	0.418944754093626	0.29723942784668	0.745524325591052
chr1	108016430	108017381	4.04979928957172	2.89808442150513	3.95127892563258
chr1	108017431	108018434	0.62841713114044	1.04033799746338	1.26739135350479
chr1	108024986	108025818	1.74560314205678	1.4861971392334	4.84590811634184
chr1	108027691	108028466	0.488768879775897	0.52016899873169	0.14910486511821
chr1	108028791	108029326	0.139648251364542	0.07430985696167	0.14910486511821
chr1	108038440	108039317	1.39648251364542	1.04033799746338	2.60933513956868
chr1	108044855	108045975	1.32665838796315	1.70912671011841	0.820076758150157
chr1	108071817	108072695	6.35399543708667	5.35030970124024	12.9721232652843
chr1	108132861	108133525	1.60595489069223	1.41188728227173	2.01291567909584
chr1	108168649	108169211	5.51610592889941	4.23566184681519	13.1957805629616
chr1	108206598	108207199	0.62841713114044	0.66878871265503	1.4910486511821
chr1	108224942	108225798	3.49120628411355	3.56687313416016	12.3757038048115
chr1	108324845	108325817	8.9374880873307	6.6878871265503	14.5377243490255
chr1	108354076	108354784	3.42138215843128	3.49256327719849	1.78925838141853
chr1	108481076	108481737	0.837889508187253	1.04033799746338	0.447314595354631
chr1	108527623	108528614	5.09716117480579	4.4585914177002	2.23657297677316
chr1	108576861	108577794	5.37645767753487	4.68152098858521	8.72263460941531
chr1	108587926	108588574	0.418944754093626	0.14861971392334	0.969181623268368
chr1	108625920	108626515	1.25683426228088	1.18895771138672	2.60933513956868
chr1	108667902	108668602	4.32909579230081	3.78980270504517	7.75345298614694
chr1	108700794	108701505	5.51610592889941	1.85774642404175	1.64015351630031
chr1	108733206	108733672	1.04736188523407	0.96602814050171	2.08746811165495
chr1	109242066	109243419	2.09472377046813	2.15498585188843	0.670971893031947
chr1	109247157	109247818	2.79296502729084	1.70912671011841	2.31112540933226
chr1	109279190	109279767	0.418944754093626	0.52016899873169	0.521867027913737
chr1	109305310	109305980	7.40135732232073	3.64118299112183	5.06956541401915
chr1	109710626	109711360	1.25683426228088	1.26326756834839	0.745524325591052
chr1	109855374	109856116	0.558593005458168	0.59447885569336	1.4910486511821
chr1	109865646	109866103	0.907713633869524	0.37154928480835	0.223657297677316
chr1	109928061	109928583	0.768065382504982	1.18895771138672	1.19283892094568
chr1	110042364	110042950	1.32665838796315	1.78343656708008	3.72762162795526
chr1	110095929	110096528	2.23437202183267	1.70912671011841	0.969181623268368
chr1	110105790	110106350	3.35155803274901	4.16135198985352	5.7405373070511
chr1	110174907	110175896	1.11718601091634	0.59447885569336	0.372762162795526
chr1	110266719	110267274	2.72314090160857	2.67515485062012	2.9075448698051
chr1	110268121	110268797	0.418944754093626	0.44585914177002	1.19283892094568
chr1	110324394	110324958	8.65819158460161	7.28236598224366	4.17493622330989
chr1	110391995	110392632	0.488768879775897	0.14861971392334	0.372762162795526
chr1	110412170	110413066	4.25927166661853	2.67515485062012	4.02583135819168
chr1	110417381	110417916	0.418944754093626	0.37154928480835	0.14910486511821
chr1	110419001	110419801	2.93261327865538	2.00636613796509	0.969181623268368
chr1	110470324	110471186	0.418944754093626	0.29723942784668	0.670971893031947
chr1	110490314	110491035	1.53613076500996	1.56050699619507	1.04373405582747
chr1	110502613	110503736	5.93505068299304	3.93842241896851	5.7405373070511
chr1	110533766	110534461	0.488768879775897	0.22292957088501	0.372762162795526
chr1	110537097	110537939	1.32665838796315	0.66878871265503	1.34194378606389
chr1	110561635	110562039	0	0	0
chr1	110562171	110563058	0	0	0
chr1	110591927	110592637	0.907713633869524	0.37154928480835	1.04373405582747
chr1	110700274	110701297	0.488768879775897	0.37154928480835	0.670971893031947
chr1	110778026	110779047	2.23437202183267	1.78343656708008	4.69680325122363
chr1	110785372	110785999	0.977537759551795	0.89171828354004	1.34194378606389
chr1	110834884	110835757	3.07226153001993	2.08067599492676	3.42941189771884
chr1	110866854	110867947	2.44384439887949	1.85774642404175	2.832992437246
chr1	110899026	110899571	6.49364368845121	6.53926741262696	12.9721232652843
chr1	111120483	111121528	7.33153319663846	3.64118299112183	2.75844000468689
chr1	111219536	111220129	2.86278915297311	1.33757742531006	6.78427136287857
chr1	111341463	111342260	2.93261327865538	3.12101399239014	4.99501298146005
chr1	111371146	111371787	0.977537759551795	0.96602814050171	0.596419460472842
chr1	111398825	111399474	1.95507551910359	0.59447885569336	6.93337622799678
chr1	111533943	111535006	7.33153319663846	5.12738013035523	9.9900259629201
chr1	111598590	111599619	3.56103040979582	2.45222527973511	1.4910486511821
chr1	111693367	111694136	6.14452306003985	2.89808442150513	1.64015351630031
chr1	111698670	111699295	0.837889508187253	0.89171828354004	0.894629190709263
chr1	111722640	111723371	1.04736188523407	1.11464785442505	0.820076758150157
chr1	111846126	111846981	6.21434718572212	4.97876041643189	6.41150920008305
chr1	111934107	111935041	5.02733704912352	3.19532384935181	2.16202054421405
chr1	111944063	111944520	0.279296502729084	0.66878871265503	0.298209730236421
chr1	111948418	111949436	10.7529153550697	8.69425326451539	17.8180313816261
chr1	112055494	112056368	3.28173390706674	1.93205628100342	2.832992437246
chr1	112122644	112123050	0.349120628411355	1.04033799746338	0.596419460472842
chr1	112133320	112134009	2.02489964478586	1.85774642404175	1.71470594885942
chr1	112135338	112136415	2.23437202183267	1.4861971392334	1.56560108374121
chr1	112155065	112155587	3.63085453547809	2.45222527973511	1.4910486511821
chr1	112185658	112186572	1.81542726773905	0.96602814050171	1.416496218623
chr1	112193582	112193979	0.907713633869524	0.29723942784668	0.820076758150157
chr1	112198700	112199511	2.44384439887949	2.67515485062012	4.249488655869
chr1	112365217	112365883	0.558593005458168	0.52016899873169	0.521867027913737
chr1	112383406	112384548	3.35155803274901	2.45222527973511	1.34194378606389
chr1	112399741	112400311	0.069824125682271	0.07430985696167	0.298209730236421
chr1	112421014	112421854	0.62841713114044	0.52016899873169	0.447314595354631
chr1	112427665	112428286	0.558593005458168	0.37154928480835	0.298209730236421
chr1	112490990	112492082	7.19188494527392	4.23566184681519	6.03874703728752
chr1	112597051	112597708	2.93261327865538	1.78343656708008	8.79718704197442
chr1	112606327	112606960	1.46630663932769	1.11464785442505	2.46023027445047
chr1	112806955	112807602	1.25683426228088	0.66878871265503	1.11828648838658
chr1	112852193	112852561	2.09472377046813	2.52653513669678	1.04373405582747
chr1	112978092	112978648	0.418944754093626	0.66878871265503	0.820076758150157
chr1	112986221	112986995	3.35155803274901	3.34394356327515	6.03874703728752
chr1	112991689	112992775	7.9599503277789	7.13374626832032	11.4810746141022
chr1	113004944	113005539	3.07226153001993	2.82377456454346	7.45524325591052
chr1	113016878	113017591	0.977537759551795	0.44585914177002	0.521867027913736
chr1	113071877	113072471	0	0	0
chr1	113072505	113073511	0	0	0
chr1	113090941	113091807	5.72557830594623	6.31633784174195	6.18785190240573
chr1	113184219	113185106	4.95751292344124	3.56687313416016	4.10038379075079
chr1	113185421	113186384	6.00487480867531	6.61357726958863	4.92046054890094
chr1	113242707	113243238	0.279296502729084	0.37154928480835	1.19283892094568
chr1	113383706	113384178	2.37402027319722	1.93205628100342	8.49897731173799
chr1	113423005	113423674	0.837889508187253	0.81740842657837	0.670971893031947
chr1	113432702	113433307	0	0	0
chr1	113433364	113434268	0	0	0
chr1	113448396	113449511	0.69824125682271	1.56050699619507	2.01291567909584
chr1	113479924	113480554	1.11718601091634	1.11464785442505	2.23657297677316
chr1	113519360	113519957	0.69824125682271	0.29723942784668	1.64015351630031
chr1	113564079	113565056	11.4511566118925	10.4776898315955	9.54271136756547
chr1	113592700	113593490	4.18944754093626	2.15498585188843	1.34194378606389
chr1	113599542	113600256	5.3066335518526	4.83014070250855	10.4373405582747
chr1	113652562	113652600	2.09472377046813	1.41188728227173	1.416496218623
chr1	113697655	113698390	1.25683426228088	1.18895771138672	4.10038379075079
chr1	113783760	113784245	4.18944754093626	4.23566184681519	2.9075448698051
chr1	113898263	113899149	2.44384439887949	1.78343656708008	0.521867027913736
chr1	113969047	113969628	5.23680942617033	4.60721113162354	2.68388757212779
chr1	113975728	113976353	6.42381956276894	6.46495755566529	5.14411784657826
chr1	113977003	113977864	6.42381956276894	5.27599984427857	7.75345298614694
chr1	114057989	114058682	1.67577901637451	1.4861971392334	2.01291567909584
chr1	114074744	114075424	4.74804054639443	3.93842241896851	3.80217406051437
chr1	114192610	114193019	1.74560314205678	2.08067599492676	0.521867027913736
chr1	114337109	114337671	1.25683426228088	1.11464785442505	1.19283892094568
chr1	114550379	114550911	0.418944754093626	0.22292957088501	0.223657297677316
chr1	114576208	114577349	4.53856816934762	3.41825342023682	8.27532001406068
chr1	114636230	114637223	1.18701013659861	0.89171828354004	2.08746811165495
chr1	114641811	114642429	1.25683426228088	1.11464785442505	0.521867027913737
chr1	114757948	114758311	0.558593005458168	0.52016899873169	0.14910486511821
chr1	114959351	114959786	0.837889508187253	0.52016899873169	0.894629190709263
chr1	114976857	114978456	1.74560314205678	1.56050699619507	0.969181623268368
chr1	114995208	114995949	0.418944754093626	0.44585914177002	0.596419460472842
chr1	114999585	115000671	4.53856816934762	4.08704213289185	4.62225081866452
chr1	115005223	115006315	7.68065382504982	4.68152098858521	4.92046054890094
chr1	115047451	115048443	2.02489964478586	1.70912671011841	6.93337622799678
chr1	115049388	115050150	2.44384439887949	1.93205628100342	2.832992437246
chr1	115064895	115065724	2.58349265024403	2.2292957088501	2.01291567909584
chr1	115072644	115073262	0.488768879775897	0.44585914177002	0.521867027913737
chr1	115081522	115082355	1.32665838796315	0.7430985696167	0.969181623268368
chr1	115276923	115277997	2.30419614751494	1.93205628100342	1.4910486511821
chr1	115298021	115298725	5.7954024316285	6.09340827085694	9.16994920476994
chr1	115371835	115372756	7.19188494527392	3.93842241896851	1.56560108374121
chr1	115408326	115409242	2.51366852456176	2.15498585188843	6.26240433496484
chr1	115576298	115576832	0.558593005458168	0.44585914177002	0.596419460472842
chr1	115634705	115635414	0.349120628411355	0.89171828354004	0.521867027913736
chr1	115891970	115892752	1.67577901637451	1.70912671011841	2.16202054421405
chr1	115945213	115946018	1.74560314205678	2.2292957088501	4.84590811634184
chr1	115952230	115952830	1.18701013659861	1.70912671011841	1.11828648838658
chr1	116100751	116101358	0.279296502729084	0.07430985696167	0.447314595354631
chr1	116109343	116109638	4.60839229502989	3.93842241896851	4.3240410884281
chr1	116236836	116237083	0.837889508187253	0.81740842657837	0.521867027913736
chr1	116318292	116318770	1.32665838796315	0.96602814050171	1.56560108374121
chr1	116353463	116354293	6.07469893435758	5.35030970124024	19.5327373304856
chr1	116384297	116385102	0.768065382504982	0.66878871265503	0.745524325591052
chr1	116423552	116424628	9.49608109278886	8.76856312147706	15.2832486746166
chr1	116439660	116440248	2.6533167759263	1.11464785442505	1.4910486511821
chr1	116496796	116497859	5.65575418026396	3.78980270504517	2.38567784189137
chr1	116543628	116544314	0.488768879775897	0.37154928480835	0.894629190709263
chr1	116558094	116558933	5.09716117480579	3.7154928480835	8.6480821768562
chr1	116593963	116594406	1.39648251364542	1.26326756834839	0.521867027913736
chr1	116610337	116611501	0.837889508187253	1.11464785442505	1.4910486511821
chr1	116666133	116667141	3.21190978138447	2.30360556581177	4.54769838610542
chr1	116676281	116677450	3.97997516388945	1.63481685315674	0.969181623268368
chr1	116715116	116715719	3.42138215843128	1.78343656708008	2.68388757212779
chr1	116731853	116732758	4.32909579230081	2.2292957088501	6.03874703728752
chr1	116749488	116750453	9.63572934415341	4.60721113162354	12.5993611024888
chr1	116785160	116786093	5.37645767753487	2.9723942784668	15.3578011071757
chr1	116831749	116832237	0.977537759551795	0.37154928480835	0.820076758150157
chr1	116835381	116836358	1.32665838796315	0.59447885569336	0.596419460472842
chr1	116865415	116866813	4.11962341525399	3.86411256200684	5.88964217216931
chr1	116868830	116869551	2.44384439887949	2.9723942784668	8.20076758150157
chr1	116872708	116873624	2.6533167759263	2.2292957088501	4.02583135819168
chr1	116918581	116919444	2.72314090160857	2.37791542277344	8.49897731173799
chr1	116951698	116952371	0.69824125682271	0.22292957088501	0.298209730236421
chr1	116965926	116967013	1.25683426228088	0.44585914177002	0.521867027913736
chr1	116997582	116998063	0.349120628411355	0.22292957088501	0.596419460472842
chr1	116998857	116999516	0.558593005458168	0.44585914177002	0.298209730236421
chr1	117018731	117019556	1.60595489069223	1.33757742531006	1.4910486511821
chr1	117026663	117027115	0.069824125682271	0.14861971392334	0.298209730236421
chr1	117165113	117165612	1.11718601091634	1.41188728227173	1.64015351630031
chr1	117195351	117195989	0.69824125682271	0.66878871265503	2.08746811165495
chr1	117259968	117260404	1.46630663932769	0.96602814050171	0.670971893031947
chr1	117568861	117569799	2.93261327865538	1.93205628100342	1.34194378606389
chr1	117670907	117671711	4.18944754093626	4.08704213289185	5.96419460472842
chr1	118009278	118009763	0.768065382504982	0.44585914177002	1.11828648838658
chr1	118021171	118021613	1.88525139342132	1.11464785442505	0.894629190709263
chr1	118029253	118029840	2.09472377046813	1.70912671011841	2.01291567909584
chr1	118089532	118090141	1.11718601091634	1.33757742531006	0.820076758150157
chr1	118105076	118105943	2.44384439887949	2.9723942784668	4.249488655869
chr1	118116885	118117752	6.35399543708667	5.42461955820191	11.1083124513067
chr1	118145399	118146198	4.60839229502989	3.12101399239014	6.41150920008305
chr1	118230979	118231094	1.25683426228088	0.89171828354004	0.894629190709263
chr1	118389360	118390241	1.81542726773905	2.2292957088501	2.60933513956868
chr1	118466746	118467732	4.67821642071216	4.38428156073853	0.820076758150157
chr1	118523898	118524165	1.81542726773905	2.37791542277344	1.416496218623
chr1	118540072	118540514	1.25683426228088	1.18895771138672	0.969181623268368
chr1	118570222	118570824	0.558593005458168	0.52016899873169	0.596419460472842
chr1	118595168	118595997	1.39648251364542	1.56050699619507	0.447314595354631
chr1	118598488	118599053	1.25683426228088	1.18895771138672	1.34194378606389
chr1	118601651	118602760	4.32909579230081	2.74946470758179	1.4910486511821
chr1	118614320	118614884	1.11718601091634	0.37154928480835	0.745524325591052
chr1	118643315	118644249	8.86766396164842	6.09340827085694	20.4273665211948
chr1	118653187	118653859	0	0	0
chr1	118653938	118654513	0	0	0
chr1	118738855	118739519	2.44384439887949	2.67515485062012	1.4910486511821
chr1	118846543	118847059	0	0	0
chr1	118847231	118847887	0	0	0
chr1	118864163	118864902	1.60595489069223	1.26326756834839	1.04373405582747
chr1	118869839	118870300	2.1645478961504	2.00636613796509	3.50396433027795
chr1	118874919	118875785	0.977537759551795	0.44585914177002	0.372762162795526
chr1	118902961	118903353	0.907713633869524	1.04033799746338	1.4910486511821
chr1	119021856	119022535	9.91502584688249	9.21442226324708	15.0595913769393
chr1	119042648	119043354	5.09716117480579	3.93842241896851	2.9075448698051
chr1	119045715	119046592	0.837889508187253	0.37154928480835	0.372762162795526
chr1	119047236	119048244	4.39891991798308	3.19532384935181	4.99501298146005
chr1	119059535	119060087	0.698241256822711	0.07430985696167	0.521867027913737
chr1	119131061	119132021	3.07226153001993	2.67515485062012	1.04373405582747
chr1	119133519	119134520	0.907713633869524	0.14861971392334	0.372762162795526
chr1	119144619	119145581	0.62841713114044	0.59447885569336	0.298209730236421
chr1	119203222	119204151	5.86522655731077	4.75583084554688	4.02583135819168
chr1	119327793	119328226	0.698241256822711	0.81740842657837	0.894629190709263
chr1	119340440	119341030	1.39648251364542	0.7430985696167	0.670971893031947
chr1	119368426	119368968	0.62841713114044	0.44585914177002	0.596419460472842
chr1	119441858	119443072	2.86278915297311	1.78343656708008	2.832992437246
chr1	119443106	119444259	7.61082969936755	5.05307027339356	10.9592075861885
chr1	119595149	119595983	0.349120628411355	0.14861971392334	0.0745524325591052
chr1	119643994	119645007	2.58349265024403	2.67515485062012	1.78925838141853
chr1	119727931	119728753	0.62841713114044	0.7430985696167	0.521867027913737
chr1	119729735	119730473	2.79296502729084	2.37791542277344	2.46023027445047
chr1	119767723	119768318	2.37402027319722	3.04670413542847	2.01291567909584
chr1	119781315	119781982	1.67577901637451	1.11464785442505	0.521867027913736
chr1	119841341	119841885	0.768065382504982	0.66878871265503	1.26739135350479
chr1	119889081	119889829	5.02733704912352	3.93842241896851	3.65306919539616
chr1	119921394	119922387	0.279296502729084	0.52016899873169	0.745524325591052
chr1	119928056	119928907	3.00243740433765	1.56050699619507	2.75844000468689
chr1	119932033	119932716	8.79783983596615	6.91081669743531	11.4065221815431
chr1	119970278	119971012	0.349120628411355	0.29723942784668	0.447314595354631
chr1	120014863	120015331	1.39648251364542	1.04033799746338	1.71470594885942
chr1	120084864	120085766	5.37645767753487	4.4585914177002	9.76636866524278
chr1	120118912	120119600	0.698241256822711	0.52016899873169	0.372762162795526
chr1	120160584	120161255	6.07469893435758	3.78980270504517	8.12621514894247
chr1	120168570	120169464	5.3066335518526	2.67515485062012	1.416496218623
chr1	120180213	120181087	1.39648251364542	1.78343656708008	1.34194378606389
chr1	120307797	120308287	2.37402027319722	1.56050699619507	6.85882379543768
chr1	120311431	120311938	1.88525139342132	1.11464785442505	6.78427136287857
chr1	120318974	120319589	1.11718601091634	0.96602814050171	1.71470594885942
chr1	120409977	120411432	0.977537759551795	1.11464785442505	2.75844000468689
chr1	120535083	120535595	2.51366852456176	1.70912671011841	2.9075448698051
chr1	120574690	120575426	7.82030207641436	5.57323927212525	8.49897731173799
chr1	120579022	120579764	5.72557830594623	5.49892941516358	7.67890055358784
chr1	120760706	120761240	2.79296502729084	3.19532384935181	0.596419460472842
chr1	121184444	121185693	2.23437202183267	1.70912671011841	1.19283892094568
chr1	121288432	121289925	4.39891991798308	3.86411256200684	4.02583135819168
chr1	121483959	121485601	594.901550812949	667.45113522972	736.876243414196
chr1	142639004	142639445	1.11718601091634	0.66878871265503	0.894629190709263
chr1	142827548	142827931	1.67577901637451	1.70912671011841	0.670971893031947
chr1	143169956	143170425	2.79296502729084	2.00636613796509	3.42941189771884
chr1	143199512	143199891	1.11718601091634	0.52016899873169	0.447314595354631
chr1	143990914	143991311	2.72314090160857	2.08067599492676	0.820076758150157
chr1	144013160	144014160	4.53856816934762	4.38428156073853	4.47314595354631
chr1	144705558	144706091	8.4487192075548	6.6878871265503	7.97711028382426
chr1	144980836	144981271	7.19188494527392	6.53926741262696	7.1570335256741
chr1	144999877	145002871	1.88525139342132	2.08067599492676	2.08746811165495
chr1	145179580	145179935	6.14452306003985	4.4585914177002	6.41150920008305
chr1	145245939	145246750	9.84520172120022	6.09340827085694	9.84092109780189
chr1	145281418	145282269	1.46630663932769	1.63481685315674	1.64015351630031
chr1	145285721	145286318	2.86278915297311	2.30360556581177	2.68388757212779
chr1	145429087	145429643	0.418944754093626	0.29723942784668	0.969181623268368
chr1	145447565	145447995	1.88525139342132	0.89171828354004	1.416496218623
chr1	145542395	145543416	7.19188494527392	6.6878871265503	8.20076758150157
chr1	145694387	145694937	3.28173390706674	2.67515485062012	6.93337622799678
chr1	146008674	146009062	1.11718601091634	0.89171828354004	1.04373405582747
chr1	146378781	146379247	3.77050278684264	2.45222527973511	5.81508973961021
chr1	146382782	146383123	0.698241256822711	1.18895771138672	0.596419460472842
chr1	146525367	146525926	0.837889508187253	1.11464785442505	0.372762162795526
chr1	146577465	146578160	0.837889508187253	0.89171828354004	1.416496218623
chr1	146581126	146581970	1.04736188523407	1.26326756834839	0.521867027913736
chr1	146634513	146635155	1.18701013659861	0.89171828354004	1.34194378606389
chr1	146690875	146691595	1.04736188523407	1.41188728227173	0.670971893031947
chr1	146702606	146703300	0.418944754093626	0.14861971392334	0.447314595354631
chr1	146822321	146823941	1.04736188523407	1.78343656708008	1.93836324653674
chr1	146923602	146925176	0.698241256822711	1.11464785442505	0.820076758150157
chr1	147022109	147023001	1.25683426228088	2.08067599492676	3.20575460004152
chr1	147057327	147057975	1.46630663932769	1.56050699619507	1.04373405582747
chr1	147098479	147099094	5.93505068299304	3.7154928480835	2.75844000468689
chr1	147102921	147103671	2.72314090160857	1.85774642404175	2.53478270700958
chr1	147109463	147110341	5.23680942617033	4.01273227593018	8.72263460941531
chr1	147137069	147138030	4.39891991798308	2.89808442150513	3.50396433027795
chr1	147152184	147152862	0.069824125682271	0	0.14910486511821
chr1	147804332	147804818	0.62841713114044	0.59447885569336	0.745524325591052
chr1	148216263	148217290	1.95507551910359	1.85774642404175	1.19283892094568
chr1	148561086	148561483	6.21434718572212	5.57323927212525	13.5685427257571
chr1	149250523	149251095	0.837889508187253	0.66878871265503	3.20575460004152
chr1	149418590	149418950	1.11718601091634	1.11464785442505	1.4910486511821
chr1	149584750	149585357	5.7954024316285	2.74946470758179	4.249488655869
chr1	149904165	149904719	3.42138215843128	2.89808442150513	1.78925838141853
chr1	149960304	149961132	2.37402027319722	1.78343656708008	5.44232757681468
chr1	149973380	149974092	0.69824125682271	0.66878871265503	0.447314595354631
chr1	149980625	149981366	5.23680942617033	5.72185898604859	5.7405373070511
chr1	149986278	149987264	1.18701013659861	0.59447885569336	0.745524325591052
chr1	150036795	150037281	4.11962341525399	3.12101399239014	1.64015351630031
chr1	150093409	150094090	1.60595489069223	1.93205628100342	1.34194378606389
chr1	150097114	150097554	0.279296502729084	0.59447885569336	1.04373405582747
chr1	150146535	150147001	1.53613076500996	1.18895771138672	1.04373405582747
chr1	150156020	150156738	1.32665838796315	1.11464785442505	1.11828648838658
chr1	150178277	150179093	5.09716117480579	4.83014070250855	5.665984874492
chr1	150253795	150254727	1.53613076500996	0.89171828354004	1.11828648838658
chr1	150347800	150348674	1.95507551910359	1.85774642404175	1.71470594885942
chr1	150362046	150362439	1.39648251364542	1.4861971392334	3.13120216748242
chr1	150533711	150534326	6.42381956276894	5.49892941516358	11.8538367768977
chr1	150540270	150541071	4.32909579230081	4.53290127466187	10.4373405582747
chr1	150878627	150879303	5.44628180321714	3.78980270504517	8.79718704197442
chr1	150908741	150909235	0.837889508187253	0.96602814050171	1.04373405582747
chr1	150927740	150928244	1.32665838796315	1.4861971392334	1.86381081397763
chr1	150940987	150941563	0.558593005458168	0.29723942784668	0.372762162795526
chr1	151159703	151160210	1.32665838796315	1.11464785442505	1.34194378606389
chr1	151178618	151179420	3.56103040979582	3.04670413542847	0.820076758150157
chr1	151344143	151344242	0	0	0
chr1	151344651	151345379	0	0	0
chr1	151363618	151364343	0.418944754093626	0.44585914177002	0.596419460472842
chr1	151426437	151426946	1.60595489069223	2.15498585188843	0.894629190709263
chr1	151464649	151465073	1.11718601091634	0.96602814050171	0.745524325591052
chr1	151486539	151487589	1.60595489069223	1.18895771138672	2.53478270700958
chr1	151525943	151526492	0.62841713114044	0.37154928480835	0.521867027913737
chr1	151535717	151536283	0.418944754093626	0.14861971392334	0
chr1	151568935	151569577	2.09472377046813	0.96602814050171	2.01291567909584
chr1	151654320	151654811	1.74560314205678	0.96602814050171	1.19283892094568
chr1	151721018	151721945	3.56103040979582	1.41188728227173	3.05664973492331
chr1	151802035	151802622	0.279296502729084	0.89171828354004	0.596419460472842
chr1	152019906	152020905	6.63329193981575	5.72185898604859	12.5993611024888
chr1	152058860	152060094	0.418944754093626	0.81740842657837	0.223657297677316
chr1	152118680	152119355	4.60839229502989	2.67515485062012	1.86381081397763
chr1	152163967	152165145	10.6132671037052	8.39701383666871	18.8617654374536
chr1	152165342	152166273	1.74560314205678	0.89171828354004	1.26739135350479
chr1	152181186	152181913	1.60595489069223	0.7430985696167	0.969181623268368
chr1	152199566	152200294	5.7954024316285	3.56687313416016	7.30613839079231
chr1	152259725	152260260	4.8178646720767	4.23566184681519	5.7405373070511
chr1	152289046	152290079	0.837889508187253	0.44585914177002	2.75844000468689
chr1	152442339	152443047	2.09472377046813	1.26326756834839	0.820076758150157
chr1	152705707	152706244	0.488768879775897	0.44585914177002	0.447314595354631
chr1	153002993	153003288	0.209472377046813	0.29723942784668	0.447314595354631
chr1	153243209	153243846	0.418944754093626	0.66878871265503	0.372762162795526
chr1	153740667	153741203	3.21190978138447	3.78980270504517	8.94629190709263
chr1	153847935	153848513	1.67577901637451	1.63481685315674	1.64015351630031
chr1	153939087	153939930	1.32665838796315	1.85774642404175	1.78925838141853
chr1	154114389	154115354	7.471181448003	5.2016899873169	1.71470594885942
chr1	154309697	154310532	2.02489964478586	2.60084499365845	1.86381081397763
chr1	154323743	154324415	5.23680942617033	4.16135198985352	7.90255785126515
chr1	154352870	154353309	0.418944754093626	0.37154928480835	0.745524325591052
chr1	154386921	154387638	1.18701013659861	0.96602814050171	4.10038379075079
chr1	154390402	154391474	7.19188494527392	7.28236598224366	19.3836324653674
chr1	154635801	154636311	0.837889508187253	0.66878871265503	0.894629190709263
chr1	154787995	154788376	1.25683426228088	1.04033799746338	0.894629190709263
chr1	154808325	154809171	0.907713633869524	0.44585914177002	1.04373405582747
chr1	154857713	154858137	4.46874404366535	4.23566184681519	4.249488655869
chr1	154995205	154995846	1.74560314205678	1.26326756834839	1.64015351630031
chr1	155010952	155011820	3.56103040979582	2.2292957088501	5.59143244193289
chr1	155097932	155098698	0.69824125682271	0.44585914177002	4.02583135819168
chr1	155103373	155104347	2.30419614751494	1.85774642404175	3.65306919539616
chr1	155214306	155214939	6.14452306003985	5.57323927212525	9.76636866524278
chr1	155311755	155312292	1.39648251364542	1.4861971392334	2.832992437246
chr1	155434277	155434846	2.93261327865538	2.60084499365845	1.64015351630031
chr1	155442656	155443402	3.70067866116037	2.00636613796509	4.77135568378273
chr1	155445208	155446033	1.67577901637451	0.44585914177002	0.820076758150157
chr1	155465204	155465757	1.74560314205678	1.93205628100342	1.4910486511821
chr1	155491618	155492284	4.25927166661853	2.00636613796509	2.23657297677316
chr1	155530057	155530587	1.46630663932769	0.7430985696167	0.670971893031947
chr1	155618281	155619023	2.51366852456176	1.78343656708008	2.31112540933226
chr1	155770508	155771286	2.09472377046813	1.85774642404175	0.969181623268368
chr1	156194997	156195606	5.09716117480579	4.83014070250855	7.38069082335142
chr1	156259419	156260269	2.02489964478586	1.41188728227173	0.745524325591052
chr1	156441232	156441866	10.054674098247	8.09977440882203	20.4273665211948
chr1	156480545	156481026	0.837889508187253	0.66878871265503	0.745524325591052
chr1	156529325	156530029	3.70067866116037	1.70912671011841	3.72762162795526
chr1	156585998	156587026	4.46874404366535	3.26963370631348	6.11329946984663
chr1	156695389	156696061	5.09716117480579	3.41825342023682	5.29322271169647
chr1	156980532	156981300	1.11718601091634	1.11464785442505	0.969181623268368
chr1	157007232	157007621	1.67577901637451	1.11464785442505	0.298209730236421
chr1	157058247	157059052	6.42381956276894	5.05307027339356	4.02583135819168
chr1	157102381	157102890	4.18944754093626	2.30360556581177	7.1570335256741
chr1	157191131	157191863	1.67577901637451	2.08067599492676	0.670971893031947
chr1	157217364	157217867	4.95751292344124	4.68152098858521	3.72762162795526
chr1	157253614	157254721	0	0.22292957088501	0.14910486511821
chr1	157389367	157390308	0.069824125682271	0.22292957088501	0.223657297677316
chr1	157652842	157653365	1.53613076500996	0.89171828354004	2.01291567909584
chr1	157671254	157672445	2.1645478961504	1.4861971392334	2.01291567909584
chr1	157705795	157706635	4.46874404366535	2.30360556581177	3.20575460004152
chr1	157743384	157744180	1.04736188523407	0.7430985696167	1.416496218623
chr1	157908221	157909103	0.349120628411355	0.52016899873169	0.298209730236421
chr1	158131210	158131731	6.28417131140439	5.27599984427857	3.95127892563258
chr1	158165877	158167513	3.1420856557022	2.45222527973511	2.46023027445047
chr1	158170650	158171929	3.84032691252491	3.41825342023682	1.26739135350479
chr1	158813885	158814638	0.209472377046813	0.14861971392334	0.14910486511821
chr1	158816516	158817323	1.18701013659861	1.56050699619507	0.521867027913736
chr1	159264084	159264568	2.6533167759263	2.00636613796509	0.596419460472842
chr1	159349775	159350312	0.768065382504982	0.7430985696167	0.298209730236421
chr1	159551234	159551685	0.418944754093626	0.7430985696167	0.0745524325591052
chr1	159607675	159608446	1.32665838796315	1.4861971392334	0.298209730236421
chr1	159610725	159611536	2.23437202183267	1.93205628100342	1.34194378606389
chr1	159641182	159641762	1.39648251364542	1.18895771138672	1.56560108374121
chr1	159749280	159749889	1.18701013659861	1.26326756834839	0.745524325591052
chr1	159790257	159790808	1.32665838796315	1.18895771138672	0.820076758150157
chr1	159822665	159823458	0.488768879775897	0.37154928480835	0.521867027913737
chr1	159833376	159834173	0.349120628411355	0.37154928480835	0.596419460472842
chr1	159918760	159919573	0.907713633869524	1.11464785442505	3.20575460004152
chr1	159994701	159995094	1.46630663932769	1.63481685315674	1.4910486511821
chr1	160025041	160025823	0.349120628411355	0.52016899873169	0.521867027913736
chr1	160079440	160080005	0.488768879775897	0.37154928480835	1.11828648838658
chr1	160101419	160102422	1.11718601091634	1.04033799746338	0.745524325591052
chr1	160126620	160127832	3.77050278684264	2.9723942784668	2.68388757212779
chr1	160171537	160172398	0.768065382504982	0.37154928480835	0.969181623268368
chr1	160230611	160231648	1.60595489069223	1.93205628100342	2.23657297677316
chr1	160500505	160501204	0.837889508187253	0.29723942784668	1.11828648838658
chr1	160610067	160610665	0.69824125682271	0.81740842657837	1.4910486511821
chr1	160812523	160813442	1.88525139342132	1.18895771138672	0.969181623268368
chr1	160910811	160911452	0.139648251364542	0	0
chr1	161693332	161694116	4.67821642071216	4.23566184681519	6.85882379543768
chr1	161735590	161736282	6.28417131140439	6.6878871265503	7.82800541870605
chr1	161757888	161758444	1.11718601091634	1.56050699619507	1.26739135350479
chr1	161777172	161777811	2.58349265024403	1.78343656708008	1.19283892094568
chr1	161794027	161795181	10.1943223496116	8.09977440882203	8.72263460941531
chr1	161853956	161854957	0	0	0
chr1	161855011	161855592	0	0	0
chr1	161918301	161919174	2.1645478961504	2.08067599492676	3.13120216748242
chr1	161989064	161989675	0.209472377046813	0.22292957088501	0.447314595354631
chr1	162006939	162007473	1.53613076500996	1.41188728227173	1.56560108374121
chr1	162110542	162111159	4.74804054639443	4.90445055947022	6.03874703728752
chr1	162158921	162159813	4.11962341525399	3.86411256200684	5.21867027913736
chr1	162272425	162273463	5.3066335518526	3.56687313416016	1.4910486511821
chr1	162323653	162324248	1.18701013659861	1.56050699619507	0.745524325591052
chr1	162470571	162471061	0.768065382504982	0.81740842657837	0.223657297677316
chr1	162495703	162496391	1.04736188523407	0.66878871265503	0.820076758150157
chr1	162537265	162538039	3.28173390706674	2.67515485062012	1.26739135350479
chr1	162538295	162539303	13.5458803823606	9.95752083286378	14.3140670513482
chr1	162540426	162540989	0.62841713114044	0.66878871265503	0.521867027913737
chr1	162541289	162542045	1.04736188523407	0.66878871265503	0.298209730236421
chr1	162548445	162549400	10.6132671037052	7.87684483793702	8.64808217685621
chr1	162556719	162557808	12.9174632512201	10.8492391164038	20.2037092235175
chr1	162630157	162631084	6.63329193981575	5.27599984427857	5.96419460472842
chr1	162662779	162663392	1.46630663932769	1.26326756834839	0.596419460472842
chr1	162701168	162701985	5.51610592889941	4.4585914177002	1.93836324653674
chr1	162702094	162703194	5.58593005458168	4.38428156073853	5.59143244193289
chr1	162843122	162844416	3.21190978138447	3.41825342023682	10.2882356931565
chr1	162900130	162901145	5.93505068299304	4.97876041643189	9.54271136756547
chr1	162905411	162906521	1.46630663932769	1.56050699619507	0.894629190709263
chr1	163054060	163054951	2.23437202183267	1.70912671011841	1.56560108374121
chr1	163259783	163260616	8.79783983596615	7.50529555312867	9.02084433965173
chr1	163305656	163306336	0.907713633869524	1.93205628100342	2.08746811165495
chr1	163335236	163336075	2.23437202183267	2.00636613796509	1.26739135350479
chr1	163350622	163351306	2.93261327865538	2.45222527973511	1.34194378606389
chr1	163508912	163509589	0.698241256822711	0.37154928480835	0.820076758150157
chr1	163553270	163554367	5.93505068299304	5.35030970124024	9.54271136756547
chr1	163555456	163556443	3.63085453547809	4.23566184681519	5.51688000937379
chr1	163586507	163587385	5.3066335518526	3.7154928480835	1.93836324653674
chr1	163604945	163605672	2.86278915297311	2.74946470758179	1.64015351630031
chr1	163713316	163713808	0.279296502729084	0.52016899873169	0.372762162795526
chr1	163736197	163736786	1.81542726773905	2.60084499365845	2.38567784189137
chr1	163765741	163766414	2.72314090160857	2.52653513669678	1.416496218623
[truncated: 34,434 more rows]

## Sheet: Figure 4F LNCaP
Cell	CytoTRACE score	scRNA-seq cluster
[truncated: 1,782 more rows]

## Sheet: Figure 4F LNCaP-ENZ48
Cell	CytoTRACE score	scRNA-seq cluster
[truncated: 4,316 more rows]

[truncated: 5 more sheets: Figure 4F RES-A, Figure 4F RES-B, Supplementary Figure 2A, Supplementary Figure 2B, Supplementary Figure 5G]
